# Supplementary material for: The struggle for existence in the world market ecosystem
Source: PLoS One. 2018 Oct 3;13(10):e0203915. doi: 10.1371/journal.pone.0203915 (PMC6169900; doi:10.1371/journal.pone.0203915)
Supplement: S1 File — (ZIP) [file pone.0203915.s001.zip]

Archive with 131 entries (128 files):
- clusters/
- clusters/data_norma_M_clustered_decadas_1960_1_.csv
- clusters/data_norma_M_clustered_decadas_1960_2_.csv
- clusters/data_norma_M_clustered_decadas_1960_3_.csv
- clusters/data_norma_M_clustered_decadas_1960_4_.csv
- clusters/data_norma_M_clustered_decadas_1960_5_.csv
- clusters/data_norma_M_clustered_decadas_1960_6_.csv
- clusters/data_norma_M_clustered_decadas_1960_7_.csv
- clusters/data_norma_M_clustered_decadas_1960_8_.csv
- clusters/data_norma_M_clustered_decadas_1970_1_.csv
- clusters/data_norma_M_clustered_decadas_1970_2_.csv
- clusters/data_norma_M_clustered_decadas_1970_3_.csv
- clusters/data_norma_M_clustered_decadas_1970_4_.csv
- clusters/data_norma_M_clustered_decadas_1970_5_.csv
- clusters/data_norma_M_clustered_decadas_1970_6_.csv
- clusters/data_norma_M_clustered_decadas_1970_7_.csv
- clusters/data_norma_M_clustered_decadas_1970_8_.csv
- clusters/data_norma_M_clustered_decadas_1980_1_.csv
- clusters/data_norma_M_clustered_decadas_1980_2_.csv
- clusters/data_norma_M_clustered_decadas_1980_3_.csv
- clusters/data_norma_M_clustered_decadas_1980_4_.csv
- clusters/data_norma_M_clustered_decadas_1980_5_.csv
- clusters/data_norma_M_clustered_decadas_1980_6_.csv
- clusters/data_norma_M_clustered_decadas_1980_7_.csv
- clusters/data_norma_M_clustered_decadas_1980_8_.csv
- clusters/data_norma_M_clustered_decadas_1990_1_.csv
- clusters/data_norma_M_clustered_decadas_1990_2_.csv
- clusters/data_norma_M_clustered_decadas_1990_3_.csv
- clusters/data_norma_M_clustered_decadas_1990_4_.csv
- clusters/data_norma_M_clustered_decadas_1990_5_.csv
- clusters/data_norma_M_clustered_decadas_1990_6_.csv
- clusters/data_norma_M_clustered_decadas_1990_7_.csv
- clusters/data_norma_M_clustered_decadas_1990_8_.csv
- clusters/data_norma_M_clustered_decadas_2000_1_.csv
- clusters/data_norma_M_clustered_decadas_2000_2_.csv
- clusters/data_norma_M_clustered_decadas_2000_3_.csv
- clusters/data_norma_M_clustered_decadas_2000_4_.csv
- clusters/data_norma_M_clustered_decadas_2000_5_.csv
- clusters/data_norma_M_clustered_decadas_2000_6_.csv
- clusters/data_norma_M_clustered_decadas_2000_7_.csv
- clusters/data_norma_M_clustered_decadas_2000_8_.csv
- energies/
- energies/Energies_1960_1_.csv
- energies/Energies_1960_2_.csv
- energies/Energies_1960_3_.csv
- energies/Energies_1960_4_.csv
- energies/Energies_1960_5_.csv
- energies/Energies_1960_6_.csv
- energies/Energies_1960_7_.csv
- energies/Energies_1960_8_.csv
- energies/Energies_1970_1_.csv
- energies/Energies_1970_2_.csv
- energies/Energies_1970_3_.csv
- energies/Energies_1970_4_.csv
- energies/Energies_1970_5_.csv
- energies/Energies_1970_6_.csv
- energies/Energies_1970_7_.csv
- energies/Energies_1970_8_.csv
- energies/Energies_1980_1_.csv
- energies/Energies_1980_2_.csv
- energies/Energies_1980_3_.csv
- energies/Energies_1980_4_.csv
- energies/Energies_1980_5_.csv
- energies/Energies_1980_6_.csv
- energies/Energies_1980_7_.csv
- energies/Energies_1980_8_.csv
- energies/Energies_1990_1_.csv
- energies/Energies_1990_2_.csv
- energies/Energies_1990_3_.csv
- energies/Energies_1990_4_.csv
- energies/Energies_1990_5_.csv
- energies/Energies_1990_6_.csv
- energies/Energies_1990_7_.csv
- energies/Energies_1990_8_.csv
- energies/Energies_2000_1_.csv
- energies/Energies_2000_2_.csv
- energies/Energies_2000_3_.csv
- energies/Energies_2000_4_.csv
- energies/Energies_2000_5_.csv
- energies/Energies_2000_6_.csv
- energies/Energies_2000_7_.csv
- energies/Energies_2000_8_.csv
- fig8.py
- slopes/
- slopes/1970-1980_1.csv
- slopes/1970-1980_2.csv
- slopes/1970-1980_3.csv
- slopes/1970-1980_4.csv
- slopes/1970-1980_5.csv
- slopes/1970-1980_6.csv
- slopes/1970-1980_7.csv
- slopes/1970-1980_8.csv
- slopes/1970-1980_9.csv
- slopes/1980-1990_1.csv
- slopes/1980-1990_2.csv
- slopes/1980-1990_3.csv
- slopes/1980-1990_4.csv
- slopes/1980-1990_5.csv
- slopes/1980-1990_6.csv
- slopes/1980-1990_7.csv
- slopes/1980-1990_8.csv
- slopes/1980-1990_9.csv
- slopes/1990-2000_1.csv
- slopes/1990-2000_2.csv
- slopes/1990-2000_3.csv
- slopes/1990-2000_4.csv
- slopes/1990-2000_5.csv
- slopes/1990-2000_6.csv
- slopes/1990-2000_7.csv
- slopes/1990-2000_8.csv
- slopes/1990-2000_9.csv
- slopes/2000-2010_1.csv
- slopes/2000-2010_2.csv
- slopes/2000-2010_3.csv
- slopes/2000-2010_4.csv
- slopes/2000-2010_5.csv
- slopes/2000-2010_6.csv
- slopes/2000-2010_7.csv
- slopes/2000-2010_8.csv
- slopes/2000-2010_9.csv
- slopes/2010-2020_1.csv
- slopes/2010-2020_2.csv
- slopes/2010-2020_3.csv
- slopes/2010-2020_4.csv
- slopes/2010-2020_5.csv
- slopes/2010-2020_6.csv
- slopes/2010-2020_7.csv
- slopes/2010-2020_8.csv
- slopes/2010-2020_9.csv
- tab1-step1.py
- tab1-step2.r
