# Supplementary material for: The struggle for existence in the world market ecosystem
Source: PLoS One. 2018 Oct 3;13(10):e0203915. doi: 10.1371/journal.pone.0203915 (PMC6169900; doi:10.1371/journal.pone.0203915)
Supplement: S1 File — (ZIP) [file pone.0203915.s001.zip › clusters/data_norma_M_clustered_decadas_1960_1_.csv]

	k6	k5	k4	k3	k2	k1	v1	v2	v3	v4	v5	v6	cluster
AFG	0.0	0.0	0.0	0.0	0.0	0.0	0.0	0.0	0.0	0.0	0.0	0.0	0
AGO	0.992077626589	0.992391725827	0.990913732993	1.0	0.959818445524	0.736210414711	0.874319457458	0.0	0.147534249864	0.119904524974	0.122134000878	0.122015177592	1
ALB	0.881277542303	0.881314164672	0.881243985529	0.880773813989	0.877609024409	1.0	0.0	0.0	0.0	0.0	0.0	0.0	1
ARE	0.983644305552	0.983629356566	0.983102713394	0.987911144762	1.0	0.854594676148	0.0	0.0	0.0	0.0	0.0	0.0	1
ARG	0.995053142693	0.995137681904	0.994422365873	1.0	0.999841566966	0.664762573349	0.0	0.530317129226	0.598122078997	0.588163383509	0.588968229397	0.588872191701	0
AUS	0.989280088612	0.989268675482	0.989411643551	0.986783488975	1.0	0.77287590012	0.0	0.370165911356	0.504067144355	0.486618989736	0.487418760465	0.487312090193	1
AUT	0.996613183115	0.996682949163	0.996157340092	1.0	0.994136523263	0.903588353888	0.0	0.0645943598707	0.0546188137755	0.0556258689715	0.0556508466703	0.0556281224395	1
BDI	0.901532797212	0.901352244919	0.902882347982	0.890384625321	1.0	0.533603433029	0.0	0.579167161882	0.602601000503	0.601180235401	0.601778165829	0.601625579465	0
BEL	0.974716716937	0.974709161149	0.974795768859	0.972816544019	1.0	0.853066701555	0.0	0.0357340339423	0.0408194084337	0.0407092963537	0.0407832678483	0.040762862005	1
BEN	0.0145621012916	0.0140167831067	0.0171964388508	0.0	0.0662775383449	0.0625421798251	1.0	0.520997903456	0.491588040281	0.490945862018	0.492490135837	0.492209942827	-1
BFA	0.464163651891	0.464058926605	0.463462119564	0.476226547928	0.377780791385	1.0	1.0	0.0	0.128628228811	0.143055184685	0.13999731504	0.140166082743	0
BGR	0.473655745767	0.473276106751	0.475079312718	0.465703749419	0.57571096652	0.0	1.0	0.620777375882	0.775625300002	0.788210621718	0.785101781999	0.785350546018	0
BHR	0.668445038304	0.668461240516	0.668598441424	0.666197214246	0.68954994775	1.0	0.0	0.0	0.0	0.0	0.0	0.0	1
BHS	0.988264553439	0.988223262649	0.988328699752	0.988315053993	1.0	0.885342377642	0.0	0.0	0.0	0.0	0.0	0.0	1
BLZ	0.0	0.0	0.0	0.0	0.0	0.0	0.0	0.0	0.0	0.0	0.0	0.0	0
BOL	0.996752839178	0.996696414418	0.996755847816	1.0	0.991114723348	0.598644709512	0.0	0.0	0.0	0.0	0.0	0.0	1
BRA	0.994818706707	0.994886135769	0.994794224592	1.0	0.92925777629	0.847533806851	0.184257651313	0.0	0.0880757638653	0.0744718727512	0.0757982042653	0.0758470384418	1
CAF	0.999289147861	0.999328976213	0.999142349084	0.999901996454	1.0	0.873782466805	0.0	0.0	0.0	0.0	0.0	0.0	1
CAN	0.947753846088	0.947776687408	0.947680718693	0.946745097978	0.963100691815	1.0	0.0	0.400758873247	0.302166407962	0.306423504947	0.306485084404	0.306520722813	1
CHE	0.987213934456	0.987348406961	0.98663211493	0.989194160974	1.0	0.889275108182	0.0	0.148427431906	0.157559711543	0.155907475911	0.156535485998	0.156409931888	1
CHL	0.973526933471	0.973546398528	0.973918862492	0.970466518958	1.0	0.847069093138	0.323832949101	0.00171244498217	0.00829334799499	0.0	0.00101372581556	0.000885465371214	1
CHN	0.0653771483913	0.0653917626952	0.0653399579297	0.0657226056391	0.0652717808084	0.0	0.726486271418	0.993977361621	1.0	0.997382743671	0.997479888921	0.997507611912	-1
CIV	0.000407503261178	0.000517566230716	0.0	0.000126617606175	0.0139950389254	0.155290576055	0.919991154764	1.0	0.923981252809	0.928297013495	0.929094280759	0.928946834056	-1
CMR	0.995880981863	0.99601424893	0.995047584641	1.0	0.99258905086	0.784407795434	0.362169249424	0.0853838490237	0.0	0.0165772404852	0.0166607483958	0.0165251511956	1
COG	0.299888551528	0.299745574766	0.299790163665	0.309364757193	0.216960733902	0.673569613461	0.0	0.61637341724	1.0	0.961793512587	0.963893181421	0.963661385861	0
COL	0.00201501849981	0.0020638104546	0.00211951454339	0.0	0.00736211512057	0.11167955224	0.780884778629	0.997307449631	0.986401678698	1.0	0.998668787265	0.998755483414	-1
CRI	0.820755765274	0.820853178254	0.820447163032	0.820409532358	0.812381326649	1.0	0.0	0.0	0.0	0.0	0.0	0.0	1
CSK	0.96295343325	0.963036233498	0.962524052767	0.965604516463	0.957546739263	1.0	0.0	0.105945568825	0.0814510725743	0.0830371105147	0.0829516120366	0.082997362934	1
CUB	0.992540770946	0.992508805433	0.992764984875	0.991997871916	1.0	0.970434875217	0.0	0.0	0.0	0.0	0.0	0.0	1
CYP	0.984988704431	0.985030579223	0.984905236286	0.984286661404	1.0	0.864437384211	0.0	0.0442615680802	0.0133261498863	0.0156114517133	0.0155078528724	0.0154929616675	1
DDR	0.985480035814	0.985505581572	0.985314780117	0.987023663666	0.972933207071	1.0	0.0	0.0	0.0	0.0	0.0	0.0	1
DEU	0.0320059573161	0.0320494942425	0.0313779409963	0.0368794977996	0.0	0.21679379819	1.0	0.701467347204	0.720114974564	0.723945860361	0.723059281074	0.723158916086	-1
DJI	0.992849011649	0.992856560105	0.992150678625	1.0	0.959928660377	0.793541101639	0.0	0.0	0.0	0.0	0.0	0.0	1
DNK	0.0155702056705	0.0155512197513	0.0154149590057	0.0168409186316	0.0	0.175521797624	1.0	0.797261989031	0.796327294135	0.800478757788	0.799766514257	0.799875601134	-1
DOM	0.974820804796	0.974808082914	0.974975963449	0.973426602148	0.974290938375	1.0	0.0	0.16685110398	0.14425772082	0.146954387841	0.146925826825	0.146904092789	1
DZA	0.99362634744	0.993504411615	0.99340065483	1.0	0.961028465853	0.74914607986	0.0	0.506045527334	0.466132379932	0.484690158547	0.483404175443	0.4833871233	0
ECU	0.989918507734	0.989986961029	0.989746806176	0.98971192556	1.0	0.913601106943	0.0	0.0	0.0	0.0	0.0	0.0	1
EGY	0.973754930872	0.973568012705	0.974406568616	0.972024225028	1.0	0.503001174101	0.0	0.949982554787	0.947241024315	0.942587741166	0.943217079216	0.943153433579	0
ESP	0.000163475053565	0.000214308267975	0.0	0.000437394346311	0.00060574540038	0.00880737806357	1.0	0.862310791197	0.847546996417	0.849839503185	0.850026780336	0.849957192703	-1
FIN	0.995345815594	0.995498752387	0.994947973503	1.0	0.959933876396	0.897855143791	0.0	0.288565738186	0.238033448772	0.241648724501	0.242101944044	0.242019339595	1
FJI	0.999045889086	0.99890610026	1.0	0.993849472751	0.998517069992	0.84363694766	0.0	0.0	0.0	0.0	0.0	0.0	1
GAB	0.955408004331	0.955393102119	0.955543116543	0.952620223327	0.961812052427	1.0	0.0	0.0	0.0	0.0	0.0	0.0	1
GBR	0.00246831535799	0.00248797571991	0.00237240858378	0.00308177078587	0.0	0.00348712133098	0.750687144736	1.0	0.994423552496	0.992738084744	0.992976162132	0.99295086519	-1
GHA	0.982971826723	0.982928342059	0.98304439556	0.9816794146	1.0	0.850489994707	0.0	0.0	0.0	0.0	0.0	0.0	1
GIN	0.812413686419	0.812358157779	0.812612071898	0.814220946824	0.782732373122	1.0	0.0	0.0	0.0	0.0	0.0	0.0	1
GMB	0.833873504803	0.833749538013	0.833799386562	0.83676005664	0.804969088267	1.0	0.0	0.0	0.0	0.0	0.0	0.0	1
GNB	0.995534090134	0.995545145009	0.995138177567	1.0	0.981540943035	0.951305059941	0.0	0.0	0.0	0.0	0.0	0.0	1
GNQ	0.999413435492	0.999231604615	1.0	0.996717776892	0.996976161414	0.930609276229	0.0	0.0	0.0	0.0	0.0	0.0	1
GRC	0.028978474827	0.0289484412441	0.0291364092151	0.0283246036878	0.0346268279016	0.0	1.0	0.52241993783	0.558420344697	0.556910410854	0.556632630834	0.556695216784	-1
GTM	0.000149628601216	0.00016443869906	0.000124826977368	0.0	0.000780993632927	0.00409153307972	0.426362421628	1.0	0.988234093406	0.982256418579	0.982941317701	0.982865758068	-1
GUY	0.995717688387	0.99579792679	0.995526222893	0.995788593141	1.0	0.873279715098	0.0	0.0	0.0	0.0	0.0	0.0	1
HKG	0.997150653204	0.997118179614	0.997101541293	0.997354570505	1.0	0.82729354984	0.0	0.0893278486926	0.0417519152826	0.0477604053193	0.0473584692538	0.0473874653053	1
HND	0.00410531854526	0.00410008599909	0.00411589227253	0.0039721059907	0.0	0.0418694252259	1.0	0.943131286969	0.932759051605	0.928577898281	0.928448978659	0.928453472616	-1
HTI	0.994906399686	0.994959591497	0.994433186312	1.0	0.98248817218	0.730434185898	0.0	0.0	0.0	0.0	0.0	0.0	1
HUN	0.998768476172	0.998854108536	0.998584257926	1.0	0.992266310541	0.969928144858	0.0	0.0463185086716	0.0322252904415	0.0339482221143	0.0337329692788	0.0337578854117	1
IDN	0.999904100735	0.999884822161	0.999940372083	1.0	0.998121537035	0.910424981509	0.0248461581488	0.0	0.0159490685933	0.0163089763911	0.0160862516525	0.0161128860674	1
IND	0.153609370881	0.153664175036	0.153722712974	0.150434034322	0.185268498918	0.0	0.899504306087	0.970305084851	1.0	0.996591670945	0.996532369455	0.996566532523	-1
IRL	0.994690326159	0.994651361088	0.994842855328	0.993943311104	0.991016692283	1.0	0.0	0.153504347882	0.137489509822	0.139814830243	0.139542000524	0.139573427663	1
IRN	0.961132208596	0.960990338551	0.962104908695	0.955319960961	1.0	0.881823975669	0.0	0.0344966625564	0.0419493337493	0.0419955632552	0.0420432349268	0.0420296564753	1
IRQ	0.976681673643	0.976678372861	0.976521312299	0.977300230536	1.0	0.870275312408	0.0	0.0	0.0	0.0	0.0	0.0	1
ISL	0.99893980379	0.998949651621	0.998724747585	0.99927674708	1.0	0.895116858245	0.0	0.0	0.0	0.0	0.0	0.0	1
ISR	0.992148887219	0.992158842202	0.992231308045	0.99104954941	0.998361126048	1.0	0.0	0.0	0.0	0.0	0.0	0.0	1
ITA	0.0148460579392	0.0147686957984	0.0150741226485	0.0144702620048	0.0	0.26120401129	0.704286856121	1.0	0.969502712956	0.968939969027	0.968929018753	0.968936116811	-1
JAM	0.980149439613	0.980097989159	0.980457886965	0.977392442075	1.0	0.933267833264	0.0	0.0	0.0	0.0	0.0	0.0	1
JOR	0.000362817297105	0.000349517205117	0.000516472251788	0.0	0.00319766282603	0.0933255807513	1.0	0.6698699663	0.594496976256	0.597431230937	0.598012144405	0.597911862538	-1
JPN	0.925548811332	0.925699900718	0.924987407699	0.928248641224	0.922241666948	1.0	0.0	0.0968148007469	0.104770936751	0.105620082192	0.105158993231	0.105198723908	1
KEN	0.993735975217	0.993741325688	0.993501271977	0.996750755056	1.0	0.983064258503	0.0	0.159957778975	0.124449167011	0.129352701369	0.128769832941	0.128834851271	1
KHM	0.965246262716	0.964868827549	0.966849217703	0.95842064644	1.0	0.697967116552	0.0	0.302198502012	0.302711659933	0.307187004935	0.306855555632	0.306822161931	1
KOR	0.998616457193	0.998689555369	0.998343321933	1.0	0.989189870415	0.801917768459	0.027649659226	0.0361101468704	0.0	0.00408274790623	0.00380283981885	0.00380636697639	1
KWT	0.995568627909	0.995557918507	0.9954664118	0.996254626854	1.0	0.991167181069	0.0	0.0	0.0	0.0	0.0	0.0	1
LAO	0.457829568081	0.457286619695	0.460619289131	0.446140757182	0.462523675027	1.0	0.0	0.0	0.0	0.0	0.0	0.0	1
LBN	0.997624960682	0.997714985866	0.997331498691	0.999236377827	1.0	0.981199429101	0.0	0.0311253571193	0.0729562870213	0.0611409127854	0.0617375184253	0.0617598279835	1
LBR	1.0	0.999979135265	0.99999648734	0.999400503553	0.988578360395	0.893908153386	0.0	0.0	0.0	0.0	0.0	0.0	1
LBY	0.976350456205	0.976710147913	0.975767824609	0.97871457377	1.0	0.0	0.273517757446	0.730764092723	0.542308821631	0.540176995726	0.541098901212	0.54096046251	0
LKA	0.965604787878	0.965624867238	0.965396614376	0.967682524483	0.957391662992	1.0	0.0	0.0	0.0	0.0	0.0	0.0	1
MAR	0.93435497663	0.933985145729	0.935941538833	0.923476714522	1.0	0.507756273921	0.0	0.275580242842	0.130290512269	0.125414998308	0.12894976828	0.12872253154	1
MDG	0.8909410628	0.891180527316	0.890222759921	0.895305482295	0.882352856974	1.0	0.0	0.0	0.0	0.0	0.0	0.0	1
MEX	0.982115199251	0.982163494864	0.982072355488	0.98316009756	0.948764902316	1.0	0.284155266201	0.0230427083048	0.0	0.00822739144642	0.00723190248875	0.00729680738312	1
MLI	0.984142892877	0.984163791288	0.983837560588	0.984179755844	1.0	0.922336577358	0.0	0.368300139239	0.31832041647	0.323214409664	0.322877246782	0.322871587015	1
MLT	0.944723407922	0.944721499727	0.94406005072	0.94991062554	0.925009644629	1.0	0.270083228946	0.0	0.0806521157314	0.0715346993915	0.0711156185372	0.0711670193805	1
MMR	0.976647812615	0.976637898022	0.976534506912	0.978284651573	0.962021339158	1.0	0.0	0.0	0.0	0.0	0.0	0.0	1
MNG	0.997000669616	0.9970033733	0.996777791707	1.0	0.999681108742	0.823711261888	0.0	0.0	0.0	0.0	0.0	0.0	1
MOZ	0.986062273209	0.986389781582	0.98450008365	1.0	0.91905743042	0.739972974408	0.186437760634	0.0	0.0285699043001	0.00922402767672	0.0104475510175	0.0103365612414	1
MRT	0.984427722384	0.984640216144	0.982455124447	1.0	0.930955063334	0.876095294993	0.0	0.0	0.0	0.0	0.0	0.0	1
MUS	0.973705570299	0.973651877538	0.974139346157	0.970898172673	1.0	0.99590560685	0.0	0.0	0.0	0.0	0.0	0.0	1
MWI	0.0650698268865	0.0651838113264	0.0646175156382	0.0673300177008	0.0453875617068	0.0	0.561095939786	0.988088983482	1.0	0.998976927809	0.998685822025	0.998713071182	-1
MYS	0.991876991327	0.99196601044	0.991662604431	0.991722171092	1.0	0.887113118366	0.442524452414	0.0555391699607	0.0	0.0104676131743	0.0101387899824	0.0100888667676	1
NER	0.973253105541	0.973131376526	0.973850098557	0.968978330818	1.0	0.986198924522	0.0	0.0	0.0	0.0	0.0	0.0	1
NGA	0.994455230326	0.994414764883	0.993800701594	1.0	0.976451165102	0.716552872333	0.397143932799	0.0284900705744	0.000356650848344	0.0	0.000360157815843	0.000302513569519	1
NIC	0.0118036289611	0.0117805491568	0.0117435208797	0.0127395845309	0.0	0.161181491186	0.991336282081	1.0	0.929930587405	0.928954645467	0.929101876869	0.928890381627	-1
NLD	0.000541312741409	0.00053847465954	0.000603759070857	0.0	0.00273903727579	0.0153960443706	1.0	0.720702249136	0.759271656431	0.754687026625	0.755198437015	0.755150324301	-1
NOR	0.998777589269	0.998790876738	0.998624010785	1.0	0.993990210903	0.913722386916	0.0	0.0	0.0	0.0	0.0	0.0	1
NPL	0.00419826774481	0.00420087465141	0.0042036729345	0.00411551840151	0.0	0.0106273374228	0.886699504227	0.863841746447	1.0	0.98491901488	0.98565787935	0.985618705332	-1
NZL	0.997676314875	0.997765715079	0.997310133325	1.0	0.976961998511	0.920330227749	0.0	0.14744242268	0.22514735421	0.21719358785	0.217486539033	0.21747978338	1
OMN	0.98029308655	0.98032958795	0.978278928496	1.0	0.884475608881	0.606333255755	0.0	0.0	0.0	0.0	0.0	0.0	1
PAK	0.988850173257	0.988806952842	0.989066616968	0.987732508693	1.0	0.873907025948	0.0	0.0455245790963	0.0496510854183	0.0490784687014	0.0493134159277	0.0493144362579	1
PAN	0.104153855721	0.104320072569	0.103359557256	0.108096996484	0.0445283083473	0.0	0.506700507726	1.0	0.97855530805	0.958818251868	0.960903348258	0.960658930877	-1
PER	0.999617105405	0.999574992131	0.999825153426	1.0	0.994269409638	0.887161953663	0.0	0.0	0.0	0.0	0.0	0.0	1
PHL	0.287681976045	0.287443977704	0.290077866848	0.273053339713	0.354047496286	0.0	1.0	0.832383946527	0.807850273002	0.815175816474	0.815957700902	0.815839379144	-1
PNG	0.997818731136	0.997916951478	0.997254049741	1.0	0.996802284061	0.748222937207	0.0	0.0	0.0	0.0	0.0	0.0	1
POL	0.998656150602	0.998733330267	0.9983870321	1.0	0.994088164156	0.961770745283	0.0	0.0580670036607	0.014044913541	0.016848135953	0.016888415854	0.0169207914782	1
PRK	0.996998321962	0.997079476664	0.996435798701	1.0	0.974188652784	0.83102469692	0.0	0.0	0.0	0.0	0.0	0.0	1
PRT	0.983690508364	0.983603251415	0.983711234865	0.983150733323	1.0	0.842984217033	0.278913617896	0.0	0.0364229240844	0.0316005779126	0.0318047546365	0.0317931363341	1
PRY	0.990337166697	0.990634858507	0.989025235215	0.999336176753	1.0	0.825695518193	0.0	0.581374762403	0.357532391293	0.360073017105	0.361472906861	0.361307615064	1
QAT	0.894993142414	0.894938223436	0.895685561609	0.886452296097	1.0	0.974797780886	0.0	0.0	0.0	0.0	0.0	0.0	1
ROU	0.999322578936	0.999360482983	0.999270896655	0.999181151954	1.0	0.883970987224	0.0	0.0	0.0	0.0	0.0	0.0	1
RWA	0.743984287013	0.744198139693	0.743086237131	0.756132632601	0.687855721834	1.0	0.0	0.0	0.0	0.0	0.0	0.0	1
SAU	0.998612362932	0.998718534462	0.998244548957	1.0	0.972658182764	0.911272731081	0.0	0.0	0.0	0.0	0.0	0.0	1
SDN	0.992005360059	0.99237187658	0.99098747121	1.0	0.974529537138	0.978242123966	0.0	0.0	0.0	0.0	0.0	0.0	1
SEN	0.00765853300654	0.00743422990941	0.00883634883405	0.0	0.0248041803173	0.0951932211558	0.347539760889	0.744055594711	1.0	0.975291702739	0.977204781603	0.977182523561	-1
SGP	0.946610002178	0.946310227579	0.94879716781	0.933931074902	1.0	0.365385475068	0.00504356033881	0.0	0.353217041541	0.304853985903	0.306949502555	0.306981126247	1
SLE	0.578733534727	0.578672885914	0.579112288925	0.577437225287	0.569259907725	1.0	0.0	0.0	0.0	0.0	0.0	0.0	1
SLV	0.00346739427933	0.00340641001662	0.00364510025245	0.00212939626778	0.0	0.309802937614	1.0	0.911858935157	0.945708018264	0.918889695478	0.921028909173	0.920990145318	-1
SOM	0.994766177506	0.994716699301	0.994723391012	0.997222311832	1.0	0.777859852829	0.0	0.0	0.0	0.0	0.0	0.0	1
SUN	0.998742566998	0.998772240612	0.998543031482	1.0	0.998346726811	0.931613590505	0.0	0.0	0.0	0.0	0.0	0.0	1
SUR	0.999409869315	0.999219641552	0.999914386127	1.0	0.979201890723	0.822139657376	0.0	0.0	0.0	0.0	0.0	0.0	1
SWE	0.998970680264	0.998965109504	0.998835424639	1.0	0.992187085094	0.973539998627	0.0	0.0	0.0	0.0	0.0	0.0	1
SYR	0.9318330109	0.931844312511	0.932221502788	0.927862066257	1.0	0.587645068663	0.0	0.264746811816	0.316087858213	0.314081688487	0.313327906962	0.313426322946	1
TCD	0.988363333301	0.988175564269	0.988584267406	0.987099531479	1.0	0.921530142586	0.0	0.0	0.0	0.0	0.0	0.0	1
TGO	0.99297521516	0.99301594989	0.992570648075	0.994017664149	1.0	0.981342976371	0.0	0.0	0.0	0.0	0.0	0.0	1
THA	0.992584951354	0.992791459659	0.992088609589	0.993153244468	1.0	0.809667576804	0.0	0.117325333941	0.0564244541813	0.0800109612146	0.0776184189421	0.0777126105657	1
TTO	0.998916780417	0.998901984931	0.998946190422	1.0	0.984191286775	0.92656133039	0.0	0.0	0.0	0.0	0.0	0.0	1
TUN	0.00205190202015	0.00205622691623	0.00202549062801	0.00231752580972	0.0	0.00707265127855	0.976996611195	0.978468872965	1.0	0.999644169593	0.999715804953	0.999691081312	-1
TUR	0.0014761405864	0.00136955730455	0.00191051707234	0.0	0.00718495322118	0.014612753424	1.0	0.961597520865	0.963222804628	0.965292933916	0.96485352166	0.964909406806	-1
TWN	0.994078133608	0.994154409352	0.993543490351	1.0	0.950326017389	0.923599726797	0.0	0.0565199154618	0.0463799473276	0.0438388693164	0.0438109418818	0.0438399742922	1
TZA	0.984937020637	0.98495330006	0.984708811336	0.985443262756	1.0	0.836428988653	0.0	0.0	0.0	0.0	0.0	0.0	1
UGA	0.982911906845	0.98298308525	0.982385069354	0.986234883746	1.0	0.730773403071	0.0	0.0	0.0	0.0	0.0	0.0	1
URY	0.959438135125	0.959584942623	0.958996095729	0.960438342841	0.964183019952	1.0	0.0339811884396	0.000624450118849	0.000815524897452	0.0	9.22062870446e-05	8.588473939e-05	1
USA	0.000964182047833	0.000953687621595	0.00101104644786	0.000726383088064	0.00127992337428	0.0	0.671782319107	1.0	0.966404104633	0.967641500458	0.967612965271	0.967612081452	-1
VEN	0.959934965791	0.959986544532	0.959945318699	0.957667575052	1.0	0.797866742807	0.0	0.0	0.0	0.0	0.0	0.0	1
VNM	0.799400887342	0.799377956067	0.79959399759	0.799441912138	0.775434169177	1.0	0.0	0.0	0.0	0.0	0.0	0.0	1
YEM	0.894993142414	0.894938223436	0.895685561609	0.886452296097	1.0	0.974797780886	0.0	0.0	0.0	0.0	0.0	0.0	1
YMD	0.977330219071	0.977404429272	0.97683981666	0.980068461157	1.0	0.746194761475	0.0	0.0	0.0	0.0	0.0	0.0	1
ZAF	0.136365757489	0.136368232847	0.136361930301	0.136009343477	0.143360849736	0.0	1.0	0.424037609795	0.529889731788	0.522153136185	0.522441993331	0.522383441334	-1
ZMB	0.000957034093007	0.000908050771711	0.00118494752526	0.0	0.00103032870772	0.027260685677	1.0	0.968429900098	0.953158161894	0.951216456237	0.951386733365	0.951388538049	-1
ZWE	0.0119087618456	0.011917755124	0.0118954590508	0.011997411625	0.0126434132758	0.0	1.0	0.75928877439	0.753451576631	0.755591589483	0.755342573957	0.755356918459	-1
