# Supplementary material for: The struggle for existence in the world market ecosystem
Source: PLoS One. 2018 Oct 3;13(10):e0203915. doi: 10.1371/journal.pone.0203915 (PMC6169900; doi:10.1371/journal.pone.0203915)
Supplement: S1 File — (ZIP) [file pone.0203915.s001.zip › clusters/data_norma_M_clustered_decadas_1960_2_.csv]

	k6	k5	k4	k3	k2	k1	v1	v2	v3	v4	v5	v6	cluster
AFG	0.999884827818	0.999853574458	1.0	0.99980673493	0.996756988448	0.983063294943	0.0	0.0389407931228	0.0350789191828	0.0356155309628	0.0356078717184	0.0356035691858	1
AGO	0.991213533619	0.991246681434	0.990953409571	0.992069187921	0.999770757344	1.0	0.0	0.0463648012639	0.0372343406722	0.0364247540541	0.0365046841686	0.0364922655236	1
ALB	0.998196350391	0.998241234473	0.997842787854	1.0	0.999014798227	0.844960168866	0.0	0.0435149385482	0.0301026579573	0.0312862511445	0.0311489855591	0.03115898179	1
ARE	0.995479192452	0.99549378277	0.995241159289	0.997571907139	1.0	0.929529126409	0.0	0.0	0.0	0.0	0.0	0.0	1
ARG	0.992380933162	0.992389433801	0.992233015864	0.993019289332	1.0	0.932614861574	0.0	0.802697155444	0.801266600236	0.802069425711	0.801743251065	0.801761363753	0
AUS	0.0250475124437	0.0250594772246	0.0250025496512	0.0249645356241	0.0284442728316	0.0	1.0	0.827081731167	0.841239074953	0.839388705988	0.839519609814	0.839512831013	-1
AUT	0.000164318940016	0.000158250550586	0.000192619778314	0.0	0.000506441440958	0.0143911900284	0.966455591792	0.978877128617	1.0	0.997696266103	0.997991531185	0.997961909025	-1
BDI	0.999384334325	0.999350731806	0.999486740826	1.0	0.995079163559	0.988705538689	0.0	0.0	0.0	0.0	0.0	0.0	1
BEL	0.905454148805	0.905456920071	0.905474645816	0.905279562137	0.902853887773	1.0	0.0	0.0458650980806	0.017574805274	0.0206282284262	0.0206010683993	0.0205856416672	1
BEN	0.992782802477	0.992790122616	0.992863955208	0.991677982398	1.0	0.948285118622	0.0	0.0	0.0	0.0	0.0	0.0	1
BFA	0.994412050352	0.994425843671	0.994308754411	0.994606869313	1.0	0.950005049455	0.0	0.328339881984	0.322857118535	0.319616567031	0.319973908312	0.319964651655	1
BGR	0.998482735671	0.998519933136	0.998195485397	1.0	0.999509034423	0.899982033023	0.0	0.0	0.0	0.0	0.0	0.0	1
BHR	0.996076494744	0.996066472302	0.996100131281	0.995835725599	1.0	0.915620338329	0.0	0.0	0.0	0.0	0.0	0.0	1
BHS	0.989225321252	0.98920523733	0.989354326869	0.988080901104	1.0	0.926967386806	0.0	0.0	0.0	0.0	0.0	0.0	1
BLZ	0.982147559747	0.982161307636	0.982140667779	0.981262729942	1.0	0.872131244342	0.0	0.0	0.0	0.0	0.0	0.0	1
BOL	0.998399712317	0.998414614934	0.998184275764	0.999900473136	1.0	0.843831479895	0.0	0.0	0.0	0.0	0.0	0.0	1
BRA	0.00392921669825	0.00392364613614	0.00392844741806	0.00426551313304	0.0	0.00477503744246	1.0	0.748847928055	0.769096189064	0.766254072145	0.766360683846	0.766358657643	-1
CAF	0.999688085274	0.999690781698	0.999709993682	1.0	0.991401973721	0.989846533821	0.0158104084423	0.00857099958542	0.0	0.00180896196385	0.00161653094709	0.00162476093707	1
CAN	0.000153318265629	0.000154826636571	0.000163309202661	0.0	0.000944245853399	0.00434265931191	1.0	0.841587903538	0.851808489662	0.851817996204	0.851755675569	0.851767152486	-1
CHE	0.998890814887	0.998905090117	0.998815764216	0.999271029427	1.0	0.961200188376	0.0	0.0	0.0	0.0	0.0	0.0	1
CHL	0.999388967272	0.999365650174	0.999477439638	1.0	0.985759630054	0.911489499465	0.0	0.083274209802	0.0404843311841	0.0427438139684	0.0427117767113	0.0426914007022	1
CHN	0.99736904593	0.997432137323	0.99682761157	1.0	0.999960084711	0.847005095802	0.50675779541	0.00349451439543	0.00582373529016	0.0	0.00046975504873	0.000444196063925	1
CIV	0.997930192671	0.997920093536	0.998030085535	0.997366182081	1.0	0.97618834489	0.0	0.187907405823	0.109466644085	0.11544315253	0.115407771709	0.115374764876	1
CMR	0.999452481703	0.99946625983	0.999344077547	1.0	0.998608623729	0.998037971071	0.0	0.339772150394	0.322000269205	0.324051343303	0.323761921007	0.323794070862	1
COG	0.999094439316	0.999090654999	0.999060744994	1.0	0.993737450742	0.968721072338	0.0	0.0	0.0	0.0	0.0	0.0	1
COL	0.999820690445	0.999796541545	1.0	0.999005961097	0.99965112563	0.962329348549	0.0386614628907	0.000924553586406	0.000413115101735	0.0	2.69872688398e-05	2.67157403321e-05	1
CRI	0.996112201032	0.996124409656	0.996059752326	0.996078963858	1.0	0.951279925536	0.0	0.0105563626748	0.0115165290441	0.0118773829488	0.0118379156042	0.0118425362083	1
CSK	0.989770321216	0.989799464825	0.989602883133	0.990046683537	1.0	0.889114816565	0.0	0.0	0.0	0.0	0.0	0.0	1
CUB	0.99378854396	0.993815976887	0.993563195206	0.995025569447	1.0	0.861685321101	0.0	0.0	0.0	0.0	0.0	0.0	1
CYP	0.994690568522	0.994731973263	0.99437040267	0.996106917389	1.0	0.730611804747	0.290133059426	0.0317567938761	0.0	0.00501911259984	0.00464289750997	0.00467609556533	1
DDR	0.993696353316	0.993719819689	0.993539070307	0.99393652261	1.0	0.930304047063	0.0281415305666	0.0	0.00294129742584	0.00271693345407	0.00274928694131	0.00274521666247	1
DEU	0.00430765359217	0.00430604712213	0.0042961459336	0.00465605769026	0.0	0.0332036040728	0.883355521791	1.0	0.97825575034	0.980162905671	0.980103968695	0.980099098392	-1
DJI	0.997968876669	0.997952411936	0.997814032833	1.0	0.992018358209	0.923215806222	0.0	0.0	0.0	0.0	0.0	0.0	1
DNK	0.986620567216	0.98660025191	0.986661241631	0.98685726609	0.989958135315	1.0	0.499822245724	0.0242598054725	0.0	0.00254066560282	0.0023135513772	0.00231881390271	1
DOM	0.999634598834	0.999625373881	0.999676807427	1.0	0.998942819061	0.956144214516	0.0	0.0	0.0	0.0	0.0	0.0	1
DZA	0.984876206868	0.984864723324	0.985061768276	0.982838870499	1.0	0.878872365334	0.0	0.196141513312	0.161570516392	0.163948460395	0.163833851616	0.163842186489	1
ECU	0.992211587629	0.992214513103	0.99218897914	0.99151148432	1.0	0.852715114443	0.0	0.0417548945043	0.0497852957108	0.0460421240004	0.0461596224319	0.0461651514016	1
EGY	0.0159607295641	0.0159725424927	0.0158923795541	0.0161788851044	0.0166907720114	0.0	0.675009151535	1.0	0.9659408582	0.969909996816	0.969645339703	0.969657255497	-1
ESP	0.999246782391	0.999220639886	0.999299193754	1.0	0.992008618679	0.999205942934	0.0	0.0819114057628	0.0761999503184	0.0786106753099	0.0783450307395	0.078374412226	1
FIN	0.0350688292107	0.0350592178114	0.0351163309471	0.0347641734131	0.0381255970704	0.0	1.0	0.84802326412	0.856863058705	0.855975266945	0.856084081272	0.856076144949	-1
FJI	0.999694536932	0.999694171994	0.999676577289	1.0	0.999059736184	0.90431040922	0.0	0.0	0.0	0.0	0.0	0.0	1
GAB	0.982030951225	0.982030256145	0.981957537129	0.983357456647	0.969157023023	1.0	0.0	0.0	0.0	0.0	0.0	0.0	1
GBR	0.00151395611444	0.00150338931187	0.00159653960178	0.00105791958822	0.0	0.0495133040651	1.0	0.779146044832	0.792872929721	0.792668518412	0.792601200237	0.792615673356	-1
GHA	0.999923783853	0.99991827191	1.0	0.999805336359	0.995477814849	0.982891669094	0.0	0.349051450685	0.36563898331	0.360771309817	0.361278655491	0.361260849792	1
GIN	0.998563473048	0.998582483187	0.998347172498	1.0	0.994397768227	0.970969002495	0.0186724808172	0.0	0.0	0.0	0.0	0.0	1
GMB	0.987615706943	0.987616279497	0.987670861874	0.986521788513	1.0	0.910677199357	0.0	0.0	0.0	0.0	0.0	0.0	1
GNB	0.909454730234	0.909429266682	0.909804143678	0.905319398864	0.935588737757	1.0	0.132756399984	0.0	0.00722484520505	0.00796431661292	0.00797574580278	0.00797559573808	1
GNQ	0.958175161887	0.958184219426	0.958346198912	0.956260260044	0.96044001789	1.0	0.0	0.0	0.0	0.0	0.0	0.0	1
GRC	0.981191655892	0.981174203986	0.981238463628	0.981387346134	0.978103195838	1.0	0.0	0.166719824105	0.151316674211	0.151738148405	0.151738479805	0.151726311805	1
GTM	0.977226990264	0.977268218219	0.976890856358	0.977557013235	1.0	0.836654578765	0.0	0.346135753199	0.160837314183	0.170474146843	0.170162327575	0.17009946185	1
GUY	0.996068509871	0.996090191651	0.995915823252	0.996740096813	1.0	0.913552138019	0.0	0.0	0.0	0.0	0.0	0.0	1
HKG	0.99581173653	0.995817469779	0.995773953148	0.995840417035	1.0	0.968176122181	0.0	0.0347231974548	0.0292823664287	0.028943388268	0.0290463163198	0.0290373732993	1
HND	4.89638890728e-05	6.00965268243e-05	0.0	0.000119149491636	0.000914762752593	0.00370390128104	0.174727308403	1.0	0.918419487082	0.9180906079	0.918512563226	0.918449836605	-1
HTI	0.998071874908	0.998058510002	0.998307561532	0.996267954196	1.0	0.962239631832	0.0	0.0	0.0	0.0	0.0	0.0	1
HUN	0.997684279895	0.997718634166	0.997351867256	1.0	0.995233219193	0.927049616927	0.0	0.0419261818514	0.0356279021292	0.0359942443766	0.035957452161	0.0359619616872	1
IDN	0.995516656307	0.995522382582	0.995183054167	1.0	0.970518717926	0.94473783366	0.616226688284	0.0514427940003	0.0	0.00347712258458	0.00352677444612	0.00348705710354	1
IND	0.84192303117	0.841937168132	0.841650401048	0.844589317016	0.828607312282	0.829201853427	0.0	0.897271771794	1.0	0.995489585873	0.995031133035	0.995153237293	0
IRL	0.992724403814	0.992743477632	0.99266527738	0.992336762163	1.0	0.926713191173	0.0	0.0465387943622	0.0387222576022	0.0391127945956	0.0391104201404	0.0391093883107	1
IRN	0.0778501533487	0.0778885018997	0.0776841104128	0.0789791683298	0.0799895745187	0.0	0.487920847355	0.983819178051	1.0	0.991575864008	0.992164797951	0.992158391656	-1
IRQ	0.97709407776	0.977031589815	0.977536541499	0.975390520846	0.967210149249	1.0	0.0	0.677042381877	0.671984011378	0.665968215307	0.666818126321	0.66675929912	0
ISL	0.999966566827	0.999968708219	1.0	0.999670841431	0.998317107974	0.934159521038	0.0	0.0	0.0	0.0	0.0	0.0	1
ISR	0.997126834465	0.997119912706	0.997132221376	0.997197175452	1.0	0.967718127087	0.0939262331565	0.0	0.00711416372635	0.0071293917263	0.00721808205681	0.0072133966929	1
ITA	0.000361199438646	0.00035858546526	0.000410501052896	0.0	0.000937819331551	0.0267084413446	1.0	0.759339489893	0.762655623797	0.763933300724	0.76367654383	0.763691297421	-1
JAM	0.99002148168	0.990043613687	0.9898839617	0.990168663302	1.0	0.948879313363	0.0	0.0	0.0	0.0	0.0	0.0	1
JOR	0.999965258396	1.0	0.999873714359	0.999736734492	0.997106802211	0.886588996983	0.0	0.138875894579	0.0981456017586	0.10046437452	0.100253211142	0.100254483262	1
JPN	0.00367868910208	0.00369858689952	0.00356333461225	0.00432122235212	0.0	0.0260296426135	0.931918209994	1.0	0.989281802835	0.989844728676	0.989845342621	0.989834978552	-1
KEN	0.994615963475	0.994624277369	0.994568281122	0.99448030448	1.0	0.892697598631	0.0	0.0342165330698	0.0466093257176	0.0456981017866	0.0457407920774	0.0457411037415	1
KHM	0.999579200259	0.999566023769	0.99959911807	1.0	0.996589341254	0.95038687993	0.0	0.0234011710584	0.0217869513149	0.0219152456278	0.0219005249314	0.021902127479	1
KOR	0.995106888326	0.995107958928	0.995168022533	0.994266557447	1.0	0.981879262274	0.0	0.0302262070459	0.047600615651	0.0455419069802	0.0457834284532	0.0457673888871	1
KWT	0.999581270352	0.999586412941	0.999540469455	1.0	0.99375414643	0.992405316004	0.0	0.0	0.0	0.0	0.0	0.0	1
LAO	0.93179485179	0.931769532557	0.93196358206	0.931181757928	0.92330355608	1.0	0.0	0.0	0.0	0.0	0.0	0.0	1
LBN	0.99669553741	0.996745666928	0.996399351997	0.998232623246	1.0	0.85342933984	0.0	0.582468638267	0.534578809878	0.541840980934	0.541288240577	0.541305708782	0
LBR	0.985849575352	0.985881622731	0.98557138909	0.987674536415	0.982734401939	1.0	0.0	0.0616958635036	0.0817636688222	0.0805950344551	0.0805781053335	0.080586849441	1
LBY	0.992101009296	0.992098096982	0.992119168792	0.992190805669	0.990843405609	1.0	0.0	0.0677390090534	0.0575615782679	0.0582182156724	0.0582188264349	0.0582148225491	1
LKA	0.999929620866	0.999910021867	1.0	0.99995050081	0.999120384853	0.95960213166	0.0	0.139677899351	0.140501515734	0.139722477436	0.139718262547	0.139724435319	1
MAR	0.995352631062	0.995346636786	0.995418626635	0.994718641087	1.0	0.981881649106	0.0	0.222071992109	0.210247124337	0.210275549706	0.210276165652	0.210275256064	1
MDG	0.992207627932	0.992201925794	0.992284110525	0.991515032938	1.0	0.916710807152	0.0220979002366	0.0	0.00201412243226	0.00209784802097	0.00209062166611	0.00209123177608	1
MEX	0.982995121397	0.982919763004	0.983276208021	0.982104881882	1.0	0.900812772351	0.0	0.607749283869	0.621770838813	0.617319204442	0.617588225965	0.617575027558	0
MLI	0.999220024717	0.999237067337	0.999134444876	1.0	0.991368969059	0.936252726437	0.0	0.109559944186	0.124292140681	0.117404468515	0.118159894053	0.11811035245	1
MLT	0.999949667887	0.999947978129	1.0	0.999624557099	0.999137014769	0.916150090353	0.0	0.0	0.0	0.0	0.0	0.0	1
MMR	0.999850942952	0.999831699202	0.999906521861	1.0	0.995355640234	0.921261355842	0.00603601516291	0.00386575821476	0.0	0.00284320191589	0.00275086030162	0.00274346280215	1
MNG	0.992580183732	0.992598052217	0.99246012346	0.992679580582	1.0	0.918897597939	0.0	0.0	0.0	0.0	0.0	0.0	1
MOZ	0.993739558163	0.993740067224	0.993608218298	0.994308412587	1.0	0.872015897871	0.0	0.523088883603	0.533340684942	0.533470530633	0.533402365287	0.533410904071	0
MRT	0.996351584953	0.996383676434	0.996145665653	0.997380891415	1.0	0.976590940275	0.0	0.0	0.0	0.0	0.0	0.0	1
MUS	0.994052983047	0.994040010368	0.99417669574	0.992888947703	1.0	0.905908640972	0.0	0.0	0.0	0.0	0.0	0.0	1
MWI	0.988978469946	0.989021148119	0.988800572286	0.988586065348	1.0	0.863470448528	0.0	0.47331810816	0.468845480218	0.467810297863	0.467888967976	0.467883163763	1
MYS	6.51740789645e-05	7.33153286578e-05	0.0	0.000320616975714	0.000561574754333	0.00546821487131	1.0	0.787284006711	0.789467304193	0.789325740123	0.789284628607	0.789291762925	-1
NER	0.93896299365	0.938931500066	0.939209186367	0.937527724999	0.939654688905	1.0	0.0	0.163572410192	0.161848479804	0.16360838533	0.163411846256	0.16344342623	1
NGA	0.976554224212	0.976517742207	0.976647869104	0.976760484475	0.973129662458	1.0	0.737603857364	0.0	0.00239935706552	0.00793732727106	0.00748295421843	0.00748441335699	1
NIC	0.000386404380678	0.000372001301156	0.000477306339315	0.0	0.000314442942776	0.0182020966521	0.785430725911	1.0	0.948791989874	0.948886050599	0.949148740735	0.949124895819	-1
NLD	0.00113574989042	0.00111510662926	0.0012988164644	0.0	0.00347790618499	0.0771148036314	0.749274075625	1.0	0.949677177536	0.95593756655	0.95566066385	0.955645611568	-1
NOR	0.957868205651	0.957868702607	0.957821526954	0.958473471304	0.95503267748	1.0	0.0389973125786	0.0	0.0281688864068	0.0258067750209	0.0260048531131	0.0259977664451	1
NPL	0.988875601282	0.988860747975	0.988903203488	0.988876253581	1.0	0.83595796899	0.0	0.0	0.0	0.0	0.0	0.0	1
NZL	0.998482239201	0.99851408683	0.998247648537	0.999657123985	1.0	0.91893680242	0.208325462386	0.0	0.0082885796416	0.00778091904441	0.00791042234785	0.00790277078047	1
OMN	0.919427339905	0.919387252092	0.919697204722	0.91829258147	0.913912267313	1.0	0.0	0.0	0.0	0.0	0.0	0.0	1
PAK	0.999476562848	0.999473552854	0.999433119868	1.0	0.998412240424	0.900269591799	0.0	0.0427802358826	0.0620680142398	0.0602649382951	0.0604673332892	0.060444838367	1
PAN	0.660629728647	0.660513643953	0.660730237419	0.661585093319	0.74195521683	0.0	0.465026384056	0.983470505994	1.0	0.952985596509	0.957255723717	0.956957682254	0
PER	0.0688005457825	0.0688329789433	0.0684577894665	0.0719113644623	0.053183819281	0.0	1.0	0.861020195445	0.71516904573	0.720722838173	0.719961557789	0.720013313675	-1
PHL	0.99972535683	0.999702121666	0.999854315833	0.998969585044	1.0	0.952710759702	0.0	0.00494628059528	0.00931221869373	0.00971433072684	0.00970181170206	0.00970073245289	1
PNG	0.979494276666	0.979491606727	0.97952896488	0.977728649986	1.0	0.919186196431	0.0	0.0	0.0	0.0	0.0	0.0	1
POL	0.629226182355	0.629522275339	0.6275887228	0.633888874247	0.674201514225	0.0	1.0	0.600549832532	0.832717331583	0.825922235521	0.824632560436	0.824972441152	0
PRK	0.954759697371	0.954766831653	0.954637073714	0.956071886631	0.950542657248	1.0	0.0	0.14787220353	0.150233287011	0.153247492687	0.153017199543	0.153040944145	1
PRT	0.995229249395	0.995204359963	0.995373268896	0.994545856511	1.0	0.942913098054	0.0	0.0642126358044	0.0758929653217	0.0740070872936	0.0740369689565	0.0740473638484	1
PRY	0.999987477274	0.999980789558	1.0	0.999923184389	0.999519031045	0.961780787354	0.0	0.159747268441	0.144020826424	0.144389576575	0.14439749678	0.144391425734	1
QAT	0.994773545859	0.99482620718	0.994275095148	0.99793608795	1.0	0.985832033494	0.0	0.0	0.0	0.0	0.0	0.0	1
ROU	0.083930959228	0.0839585036882	0.0837102942074	0.0854419806892	0.0809262718116	0.0	0.632032062798	0.97860347112	1.0	0.996996392089	0.99737554959	0.997362316385	-1
RWA	0.988869947396	0.988867155598	0.988894620258	0.988349082696	1.0	0.845131056724	0.0	0.0	0.0	0.0	0.0	0.0	1
SAU	0.998906900381	0.998949448613	0.998637760548	1.0	0.999785547312	0.921951136836	0.0	0.0429797289698	0.0734708770678	0.071496911394	0.0717148688908	0.0717090893021	1
SDN	0.00922143489324	0.00922115079781	0.00922194443731	0.0091630642937	0.0106709498864	0.0	0.966506697582	0.98289028368	1.0	0.99919144508	0.999233078596	0.999232426331	-1
SEN	0.00118567203429	0.00113642434431	0.00145934212358	1.07999053361e-05	0.0	0.0725567045702	0.672370344263	0.930455564052	1.0	0.989780670245	0.99108702245	0.990982107226	-1
SGP	0.00461209648404	0.00460836995745	0.0045949694137	0.00503128414397	0.0	0.0215266168601	1.0	0.929798871558	0.935378288843	0.934738097503	0.934807791021	0.934805809514	-1
SLE	0.98738900352	0.987419230639	0.987325209422	0.986334011065	1.0	0.927030192666	0.0	0.0	0.0	0.0	0.0	0.0	1
SLV	0.684901504929	0.684837628909	0.68546993071	0.681119736551	0.692948085957	0.734301699361	0.0	1.0	0.879733788663	0.879355396391	0.879502958436	0.879493245914	0
SOM	0.997018098144	0.997020313405	0.99698144761	0.997307881316	1.0	0.901724038067	0.0	0.0602251916032	0.0596729516008	0.0588617845211	0.0589960365564	0.0589841929088	1
SUN	0.0205843458718	0.0205909248211	0.0205556014038	0.0205354131988	0.0231706193799	0.0	1.0	0.868459760917	0.900970513213	0.897653194574	0.897936856181	0.897926039442	-1
SUR	0.944846070151	0.944835489986	0.944867095168	0.944776171791	0.950092457057	1.0	0.0	0.0	0.0	0.0	0.0	0.0	1
SWE	0.00609391787886	0.00608305191378	0.00625843738932	0.00461719398914	0.0138943400699	0.0	0.997046472061	1.0	0.997125337393	0.997462628055	0.997431677993	0.997431466592	-1
SYR	0.155951593132	0.156019485239	0.155596842492	0.156685330172	0.166118218124	0.0	0.640694599719	1.0	0.963432721274	0.967311066662	0.966978883879	0.967026158254	-1
TCD	0.999497586191	0.999506219237	0.999465588193	1.0	0.994251915224	0.996986777876	0.0	0.142788510844	0.124539187616	0.127182433652	0.127009880456	0.127014695156	1
TGO	0.996748680096	0.996766655516	0.996624234426	0.9972508551	1.0	0.995022124365	0.0544595047617	0.0	0.0149981089782	0.0135345269777	0.0136468361242	0.0136448350836	1
THA	0.972900658859	0.972885634378	0.972891493188	0.974072090411	0.960100465765	1.0	0.0	0.122976970224	0.123546640639	0.123546278813	0.12368001618	0.123666900596	1
TTO	0.990422098427	0.990404718788	0.990600855882	0.988904245588	1.0	0.903871474303	0.00902713621262	0.0	0.000480352958283	0.000696923559204	0.000676677928338	0.00067895049725	1
TUN	0.999527823978	0.999510317017	0.999559124564	1.0	0.99325876625	0.983676013735	0.0	0.0	0.0	0.0	0.0	0.0	1
TUR	0.0437947969197	0.0437955102782	0.0437961077698	0.0437873187861	0.0467472075044	0.0	1.0	0.887675259097	0.879815986974	0.881578235866	0.881211843792	0.881234738856	-1
TWN	0.995985108837	0.995987717864	0.995964274081	0.996190455829	1.0	0.952025428328	0.0	0.105418275653	0.122899510055	0.121062794492	0.121223900458	0.12121349125	1
TZA	0.996340521326	0.996346431569	0.996300953118	0.996365131493	1.0	0.920829152933	0.0	0.0264322483312	0.0192070639361	0.0195571516074	0.0195285732283	0.0195283351948	1
UGA	0.987069197249	0.987102285114	0.986848619857	0.987094488352	1.0	0.619856158672	0.0	0.0984620557604	0.124461197171	0.131864067459	0.131016502112	0.131086653149	1
URY	0.989689674408	0.98968605354	0.989783088577	0.988447295618	1.0	0.90301590948	0.0	0.089634658596	0.0970826889991	0.0963075632282	0.0963579103927	0.0963622029635	1
USA	0.00451718915223	0.00451752057691	0.00451290763437	0.00457166538788	0.00421013002152	0.0	0.772999970428	1.0	0.986780814759	0.986589318427	0.986688228728	0.986678818855	-1
VEN	0.990358506782	0.990373549644	0.990223062665	0.990633698471	1.0	0.909076658891	0.0026103836456	0.0	0.00238613392799	0.00181667135761	0.00181771736706	0.0018206386327	1
VNM	0.999210676425	0.999196897931	0.999189848599	1.0	0.997619919434	0.931298342971	0.0	0.0163698430906	0.00828457529309	0.00889846792608	0.00880712120227	0.00881067046063	1
YEM	0.996201322161	0.996185801755	0.996252354883	0.99630162894	1.0	0.890898479892	0.0	0.0	0.0	0.0	0.0	0.0	1
YMD	0.999771419133	0.999761096994	0.999809852531	1.0	0.99688717292	0.966409285886	0.0	0.142555018944	0.194186631856	0.19039023482	0.190568093728	0.190569392202	1
ZAF	0.988577123702	0.988618873931	0.988264644651	0.98950539928	1.0	0.88506175171	0.0	0.256412258199	0.217342217943	0.220930478291	0.220697975704	0.220704499565	1
ZMB	0.988589890915	0.988636364853	0.988388545739	0.988342275668	1.0	0.847309539282	0.265099071337	0.0	0.0188347527109	0.0193527751504	0.0190761235	0.0190979276677	1
ZWE	0.813337934575	0.813274176737	0.813472284792	0.814461571469	0.80957101449	0.513681939326	0.0	0.994448306631	0.994689044563	1.0	0.999587496207	0.999608832664	0
