# Supplementary material for: The struggle for existence in the world market ecosystem
Source: PLoS One. 2018 Oct 3;13(10):e0203915. doi: 10.1371/journal.pone.0203915 (PMC6169900; doi:10.1371/journal.pone.0203915)
Supplement: S1 File — (ZIP) [file pone.0203915.s001.zip › clusters/data_norma_M_clustered_decadas_1960_3_.csv]

	k6	k5	k4	k3	k2	k1	v1	v2	v3	v4	v5	v6	cluster
AFG	0.0125189479942	0.0125084488177	0.0124957822911	0.0114555834404	0.0	0.301341163029	0.301341163029	0.391597338304	1.0	0.959656390798	0.964343548816	0.963448456125	-1
AGO	0.815670339172	0.815754337854	0.815116550351	0.819214168757	0.826712086283	0.47958669533	1.0	0.0227786899368	0.0	0.00268848605784	0.00253121097646	0.00258762238834	1
ALB	0.997773433257	0.997780923779	0.997744084778	0.997539515044	1.0	0.972073711634	0.0	0.0	0.0	0.0	0.0	0.0	1
ARE	0.996014992297	0.995987932111	0.996136178944	0.995843935559	0.979707665067	1.0	0.0	0.0	0.0	0.0	0.0	0.0	1
ARG	0.920515178409	0.920497784195	0.920398469019	0.923854759785	0.889739424474	1.0	0.0	0.0744104600302	0.0109665575131	0.0222662880097	0.0206441039065	0.020912957078	1
AUS	0.0426094325094	0.0424645706729	0.0438893260361	0.0346961070733	0.0	0.435492466945	0.52098583031	1.0	0.895158135567	0.925515732929	0.922349656926	0.922597170757	-1
AUT	0.949563787409	0.949597481489	0.949463483632	0.948587448556	0.967162817343	1.0	0.0	0.483143321653	0.515034024373	0.517435754915	0.517855202241	0.517670618053	0
BDI	0.970165353364	0.970113597074	0.970495902341	0.969418207779	0.942906463435	1.0	0.0	0.0	0.0	0.0	0.0	0.0	1
BEL	0.944313625103	0.944342536134	0.944178597926	0.944903026675	0.942688214509	1.0	0.0	0.461366722047	0.385810237556	0.397673394286	0.395728127139	0.3960106323	1
BEN	0.815168247746	0.815192472233	0.815118752691	0.81530249363	0.808684157625	1.0	0.0	0.0	0.0	0.0	0.0	0.0	1
BFA	0.884284598943	0.884295285266	0.884324984824	0.884181583583	0.875271822598	1.0	0.0	0.0	0.0	0.0	0.0	0.0	1
BGR	0.944525752334	0.944520029686	0.944567937623	0.944463283498	0.939765535842	1.0	0.0	0.0	0.0	0.0	0.0	0.0	1
BHR	0.0913023472109	0.0913352110476	0.0911202584636	0.0923072122009	0.0884647530003	0.0	1.0	0.77276817794	0.807643092523	0.804961632409	0.804638400531	0.804783513127	-1
BHS	0.839503494086	0.839489130364	0.839627619552	0.838937318661	0.822755513242	1.0	0.0	0.0	0.0	0.0	0.0	0.0	1
BLZ	0.99854277253	0.998572670439	0.998335165608	1.0	0.99143751672	0.981095684806	0.0	0.0	0.0	0.0	0.0	0.0	1
BOL	0.0130815902614	0.0130773918846	0.0130667017093	0.0139089548525	0.0	0.0459345622099	0.969564479998	1.0	0.942396493358	0.949457828503	0.950223680652	0.950057380305	-1
BRA	0.927357968382	0.927357700842	0.927386923857	0.927201087991	0.913628722982	1.0	0.0	0.0	0.0	0.0	0.0	0.0	1
CAF	0.999216815145	0.999133361426	1.0	0.994505620315	0.989493851173	0.945664496792	0.0	0.0	0.0	0.0	0.0	0.0	1
CAN	0.935587110319	0.935595342601	0.935559080605	0.935985238622	0.928195084119	1.0	0.0	0.0566731199041	0.0427118940078	0.0457901965841	0.0452099446897	0.0453001382547	1
CHE	0.997901882082	0.997906849556	0.997887539257	0.998059447765	0.995803325757	1.0	0.0	0.0	0.0	0.0	0.0	0.0	1
CHL	0.912269402482	0.91225009985	0.912374546919	0.912014880021	0.910282361255	1.0	0.00213880197016	0.0	0.0121831264179	0.00881609621578	0.00911919096737	0.00908850445458	1
CHN	0.999005713988	0.999034199753	0.998844065558	0.99959081769	1.0	0.923711924938	0.0765358307134	0.0213761643047	0.0	0.00388579550004	0.0036964338374	0.00371763017237	1
CIV	0.770710393996	0.770769666293	0.770335921293	0.77456466379	0.734090307708	1.0	0.0	0.66921001876	0.628990907788	0.655496041661	0.649650899741	0.65043505132	0
CMR	0.996902852228	0.99699483152	0.996422341863	1.0	0.989902709645	0.859456060217	0.0	0.0	0.0	0.0	0.0	0.0	1
COG	0.975733047805	0.975731531019	0.975870487405	0.97474186942	0.97643960469	1.0	0.0	0.0	0.0	0.0	0.0	0.0	1
COL	0.802036713978	0.802072056442	0.801791598406	0.804355892184	0.782134907651	1.0	0.0255811361617	0.0137852344093	0.0	0.000407706991746	0.000349543721402	0.000360381865942	1
CRI	0.710880621855	0.71085608457	0.71117198559	0.708745212247	0.709058587599	1.0	0.0	0.0	0.0	0.0	0.0	0.0	1
CSK	0.98348659674	0.983501382105	0.983425352692	0.984355673586	0.970794397785	1.0	0.0	0.0332781713812	0.0537127644449	0.0494969857122	0.0501423985761	0.0500447419181	1
CUB	0.867354779615	0.867351210148	0.86736653494	0.868887024596	0.848991247199	1.0	0.625349886654	0.0157745911198	0.0	0.00274255313982	0.00182913741905	0.00200621861291	1
CYP	0.832027691107	0.832015656541	0.832184481614	0.830449006621	0.838139078609	1.0	0.0	0.0	0.0	0.0	0.0	0.0	1
DDR	0.999013075839	0.999039006392	0.998887189254	1.0	0.994609857318	0.913754316253	0.0	0.00752303790256	0.00607439154958	0.00576284919333	0.00589473061117	0.00587096118244	1
DEU	0.98833485727	0.988474760598	0.987207853325	1.0	0.923504847039	0.956778477696	0.767506009264	0.135843747495	0.0	0.0575050732734	0.0471407417161	0.0487371338395	1
DJI	0.990308028934	0.990346117093	0.99014868061	0.991036324522	0.987282132762	1.0	0.0	0.0	0.0	0.0	0.0	0.0	1
DNK	0.978914720285	0.978919780476	0.978846803391	0.979964037159	0.967527278922	1.0	0.0319056300933	0.0	0.00544268356903	0.00433679836398	0.0045842551174	0.00454050339169	1
DOM	0.995280207782	0.995381398915	0.994656932917	1.0	0.983109870496	0.889667492335	0.0	0.0	0.0	0.0	0.0	0.0	1
DZA	0.00394446907748	0.00394156407135	0.00396353217989	0.00407732579725	0.0	0.0230717553608	1.0	0.938912094109	0.977056214274	0.97352985174	0.97375608054	0.973726032152	-1
ECU	0.79608484506	0.79612315056	0.795882165814	0.797183470323	0.782061057074	1.0	0.0	0.0	0.0	0.0	0.0	0.0	1
EGY	0.740813660626	0.740797571217	0.741011191515	0.739268528172	0.764007746151	0.48683191421	0.0	0.877895396618	1.0	0.995330730714	0.995081642413	0.995077505352	0
ESP	0.958356858756	0.958322545744	0.958592128749	0.957566123468	0.95767927809	1.0	0.155041256099	0.00571393674362	0.00385696136944	0.0	0.00101415171054	0.000837235603651	1
FIN	0.974646341175	0.974667739592	0.974520181523	0.975228428783	0.972058078683	1.0	0.0	0.0	0.0	0.0	0.0	0.0	1
FJI	0.998702133915	0.998686223534	0.99852716617	1.0	0.940703227595	0.850525955381	0.0	0.0	0.0	0.0	0.0	0.0	1
GAB	0.0447074206406	0.0447355603964	0.0445652130304	0.045566922866	0.0427305271925	0.0	0.834607268973	0.983396469998	1.0	0.998046410378	0.998171666798	0.998122733657	-1
GBR	0.0084208274112	0.00843315528046	0.0083278408732	0.00930615255025	0.0	0.0854747574846	0.484556045676	1.0	0.951281237569	0.954457376985	0.953934467176	0.954042748219	-1
GHA	0.998889633871	0.998922247818	0.998716838333	1.0	0.997066677798	0.967407619319	0.0108687020427	0.0	0.000287212881799	0.000243803405286	0.000243239206115	0.000243534846625	1
GIN	0.790871084731	0.790801407441	0.791200096067	0.79159524614	0.766525929487	1.0	0.0	0.0	0.0	0.0	0.0	0.0	1
GMB	0.967659633044	0.967674321497	0.967742124332	0.967783346941	0.946884971719	1.0	0.0	0.0	0.0	0.0	0.0	0.0	1
GNB	0.956546235847	0.956474384715	0.957285860949	0.950745820714	0.954841988289	1.0	0.0	0.0	0.0	0.0	0.0	0.0	1
GNQ	0.989125700446	0.989189358576	0.988804064866	0.990368198172	1.0	0.948890266211	0.0	0.0	0.0	0.0	0.0	0.0	1
GRC	0.999434506639	0.999457536947	0.999364529562	1.0	0.997669063374	0.925993011799	0.0	0.109281688139	0.108858395828	0.110883967201	0.110372475692	0.110444346784	1
GTM	0.553876080523	0.553858001673	0.553993253432	0.554014314482	0.542071753768	1.0	0.0	0.0	0.0	0.0	0.0	0.0	1
GUY	0.884270800058	0.884433167276	0.883143472916	0.895635761523	0.81837080779	0.61187438017	0.61187438017	1.0	0.0	0.074085692567	0.0684369865077	0.0694481146225	1
HKG	0.999061623299	0.999076855016	0.998927677653	1.0	0.993050589504	0.951688941328	0.0	0.0	0.0	0.0	0.0	0.0	1
HND	0.000290331968804	0.00029749031512	0.000250522794074	0.0	0.00433433302544	0.421271244084	0.66271103789	0.857320688274	1.0	0.966342864278	0.970833576614	0.970242193065	-1
HTI	0.5244822542	0.52451879986	0.524200538828	0.525443821135	0.509249060421	1.0	0.0	0.0	0.0	0.0	0.0	0.0	1
HUN	0.999984480455	0.999998780709	1.0	0.999358103245	0.997227238112	0.978511464597	0.0	0.0207952737895	0.0463943785902	0.0452380903031	0.0452364493266	0.0452181014486	1
IDN	0.997694295846	0.997708555057	0.997680464515	0.997399641094	1.0	0.895308698769	0.142546284858	0.00826969470382	0.0011427031522	0.0	0.000270414695953	0.000239820071707	1
IND	0.947313232963	0.947320802774	0.94729444931	0.948032351688	0.92788177799	1.0	0.0	0.03923294203	0.0980770927859	0.0880516967573	0.0893789166011	0.0892030973036	1
IRL	0.979051919934	0.979014457171	0.979290069353	0.976322887045	0.978713037996	1.0	0.0	0.0	0.0	0.0	0.0	0.0	1
IRN	0.00129858554388	0.00129140526223	0.0013354450185	0.000961878098612	0.00406113308761	0.0	1.0	0.795062313025	0.830213457582	0.826306618265	0.826788005234	0.826714013261	-1
IRQ	0.0339820534828	0.033990695082	0.0339324744965	0.0341294772595	0.0368574809724	0.0	0.830269102161	1.0	0.900422658359	0.91700817235	0.91424152888	0.914677462396	-1
ISL	0.857946792094	0.857928431348	0.858124943748	0.856760241381	0.852992176204	1.0	0.0	0.0	0.0	0.0	0.0	0.0	1
ISR	0.999299892481	0.999293062741	0.999305695016	1.0	0.992181804329	0.962573623058	0.0	0.0186845706032	0.0154911481627	0.0166514960501	0.0163377556623	0.0163954735251	1
ITA	0.00483308122744	0.00480458905272	0.00499655922206	0.00376409680532	0.0104636567195	0.0	0.972323566805	0.990803610287	1.0	0.995727637976	0.996547438662	0.996410571195	-1
JAM	0.725006446303	0.725081800448	0.724439886014	0.730747156576	0.681179320638	1.0	0.662520194103	0.0	0.0980989563342	0.0819034437096	0.0837638741402	0.0836908118446	1
JOR	0.0907570326256	0.0907699796413	0.0907681822193	0.0904658011635	0.0857329681678	0.0	1.0	0.384121089508	0.344988534139	0.345740936237	0.344037082056	0.344539675295	-1
JPN	0.942485152125	0.942502071483	0.942347176106	0.943908609654	0.928391638359	1.0	0.0055026840746	0.0	0.0282027122013	0.0262952968444	0.0264039692005	0.0263969355472	1
KEN	0.999338832288	0.999319232307	0.999444187118	0.998968379537	1.0	0.920506487126	0.00672623399668	0.0	0.0403291625469	0.0316548292602	0.0327546973271	0.0326004994821	1
KHM	0.993658070754	0.993656634464	0.993693957576	0.992613777667	1.0	0.949208792651	0.0	0.0	0.0	0.0	0.0	0.0	1
KOR	0.841866881581	0.841871100481	0.841886969681	0.841621837039	0.831985652462	1.0	0.0	0.0	0.0	0.0	0.0	0.0	1
KWT	0.00847321354908	0.00849175646437	0.00835132453826	0.00946966620246	0.00368336838678	0.0	1.0	0.83273972847	0.893514682717	0.877082061155	0.880105120455	0.879645404326	-1
LAO	0.868500126628	0.868550406935	0.868213329623	0.869429395328	0.862341670673	1.0	0.0	0.0	0.0	0.0	0.0	0.0	1
LBN	0.995664825704	0.995703379918	0.995464098994	0.996647264941	1.0	0.88456622531	0.0	0.0269262536225	0.0223242264	0.0239963987057	0.0235442687942	0.0236274457559	1
LBR	0.999944941658	0.999962738476	0.999859761066	1.0	0.99222888704	0.96292361103	0.0	0.0	0.0	0.0	0.0	0.0	1
LBY	0.00553425922384	0.00553305013685	0.00554632437042	0.00543072456437	0.00588231360324	0.0	1.0	0.640534875039	0.697493135758	0.689123278268	0.690517504796	0.690293263512	-1
LKA	0.998993090142	0.998998402617	0.998970791991	1.0	0.984785970503	0.982897820852	0.0	0.0	0.0	0.0	0.0	0.0	1
MAR	0.977888049105	0.977899348765	0.977855244379	0.978213132142	0.975048745883	1.0	0.0146817012381	0.0	0.00465178266374	0.00451070470054	0.00444510032861	0.00444964951391	1
MDG	0.910477996921	0.910492504606	0.91037704121	0.911101429727	0.902354788472	1.0	0.0	0.396166119039	0.487305981342	0.473692826782	0.475462765681	0.475244215002	0
MEX	0.937684266672	0.937710720008	0.937467240141	0.940137115379	0.916713675636	1.0	0.0436501476364	0.00490351517117	0.0	0.000708109469493	0.000669046686116	0.000662008369797	1
MLI	0.946873301364	0.946867569421	0.947052273384	0.945611347672	0.946506066169	1.0	0.0	0.0	0.0	0.0	0.0	0.0	1
MLT	0.998381545188	0.99843634965	0.998109784959	1.0	0.992060929684	0.926970256853	0.0	0.0	0.0	0.0	0.0	0.0	1
MMR	0.999556843587	0.999543208868	0.999591387716	1.0	0.988186495697	0.978689756566	0.0	0.0	0.0	0.0	0.0	0.0	1
MNG	0.0	0.0	0.0	0.0	0.0	0.0	0.0	0.0	0.0	0.0	0.0	0.0	0
MOZ	0.881713853948	0.881709043051	0.88176009925	0.882205516803	0.868989967412	1.0	0.0	0.0	0.0	0.0	0.0	0.0	1
MRT	0.997268499806	0.99731615431	0.997067725426	0.998229296051	1.0	0.86972487299	0.0	0.0	0.0	0.0	0.0	0.0	1
MUS	0.788676143408	0.788660409205	0.788564595095	0.790624429745	0.737350202067	1.0	0.0	0.0	0.0	0.0	0.0	0.0	1
MWI	0.994284961028	0.994412701485	0.993379923518	1.0	0.99817307867	0.754560272859	0.0	0.0	0.0	0.0	0.0	0.0	1
MYS	0.0087496409794	0.00875206900918	0.00862573349601	0.00808821281967	0.0	0.0902481037455	0.719503517515	0.79527782552	1.0	0.965536193836	0.969881034237	0.969295344381	-1
NER	0.852056314653	0.852050580684	0.852199096892	0.850490033755	0.864662467172	1.0	0.0	0.0	0.0	0.0	0.0	0.0	1
NGA	0.102609713102	0.102629329329	0.10247809768	0.103392812379	0.10456865178	0.0	1.0	0.614575523303	0.584582480717	0.59133335812	0.590757273225	0.590789347547	-1
NIC	0.591687282169	0.59172564018	0.591541045638	0.592520601084	0.588819226111	1.0	0.0	0.0	0.0	0.0	0.0	0.0	1
NLD	0.000461149977121	0.000448983308468	0.000543735209343	0.0	0.000335280468508	0.047211264072	0.957943444978	1.0	0.95292811724	0.958280713404	0.957938181425	0.957964200264	-1
NOR	0.984554860079	0.984533544653	0.984684338962	0.984243571789	0.976420990037	1.0	0.0552160118256	0.0478505358371	0.0	0.00385051798389	0.00349076017837	0.00353403565346	1
NPL	0.998702133915	0.998686223534	0.99852716617	1.0	0.940703227595	0.850525955381	0.0	0.0	0.0	0.0	0.0	0.0	1
NZL	0.998202006585	0.998212127909	0.998149320557	0.998366647615	0.993003190201	1.0	0.0	0.0	0.0	0.0	0.0	0.0	1
OMN	0.00782545649117	0.00782143225006	0.00781223064738	0.00847321498961	0.0	0.0243370153594	1.0	0.592392397407	0.646372647051	0.638969271267	0.639818954848	0.639709003949	-1
PAK	0.976567641014	0.976556926802	0.976693371152	0.974753925084	1.0	0.695559082428	0.0	0.675790413954	0.620107906867	0.651860396749	0.645825987902	0.646729111223	0
PAN	0.933863663771	0.933857172805	0.933903270032	0.933630321156	0.93362135487	1.0	0.0	0.0712376577009	0.0546173093634	0.0571665085035	0.0568335118212	0.0568798041591	1
PER	0.953829435363	0.953847208076	0.95366805826	0.955716937864	0.932899912295	1.0	0.0	0.0	0.0	0.0	0.0	0.0	1
PHL	0.994546553366	0.994569163889	0.994252339633	1.0	0.946651151906	0.915405528166	0.0208896286336	0.0	0.228178751761	0.184073451304	0.189144663786	0.188459638687	1
PNG	0.777041409325	0.777036448567	0.777099939159	0.774679825702	0.775809115484	1.0	0.0	0.0	0.0	0.0	0.0	0.0	1
POL	0.213569187319	0.213705209957	0.213136236029	0.216359382712	0.173012503593	0.0	1.0	0.448325276883	0.0249608200791	0.10278051878	0.0916297719308	0.0932412967067	0
PRK	0.998702133915	0.998686223534	0.99852716617	1.0	0.940703227595	0.850525955381	0.0	0.0	0.0	0.0	0.0	0.0	1
PRT	0.996421303425	0.996457338827	0.996260755421	0.997049356483	1.0	0.930672169665	0.0	0.278847267702	0.276862353583	0.278934062423	0.27827794548	0.278399301229	1
PRY	0.786896333734	0.786852624026	0.787138937279	0.786659760308	0.778650907116	1.0	0.0	0.0	0.0	0.0	0.0	0.0	1
QAT	0.0122870709735	0.0123065286563	0.0121474574155	0.0135506470974	0.0	0.0254445108566	1.0	0.556247410426	0.667523914695	0.647232258339	0.650787067769	0.650244022019	-1
ROU	0.995513907286	0.995628187009	0.994872495408	1.0	0.978309768531	0.894243732323	0.0	0.00750640907241	0.0109407414654	0.017088345746	0.0158889358863	0.0160795791554	1
RWA	0.995329915331	0.995462499261	0.994608927255	1.0	0.976674846319	0.734993112356	0.0	0.0	0.0	0.0	0.0	0.0	1
SAU	0.0119257516723	0.0119261583474	0.0119187027689	0.0119646935283	0.0123079213667	0.0	1.0	0.713903615571	0.767492731254	0.759368213794	0.760444858951	0.760306624663	-1
SDN	0.851612227167	0.851594571686	0.851561523546	0.855442239751	0.799305965864	1.0	0.0	0.187610317116	0.330797759289	0.325212188263	0.324487640762	0.324662582734	1
SEN	0.0933656360284	0.0935915984173	0.0919500574593	0.104065788912	0.0459268235014	0.0	0.0858754327517	0.962931851301	0.997565151564	1.0	0.996361611814	0.996831616513	-1
SGP	0.0407036710205	0.0406978885883	0.0407261083338	0.0404250434844	0.0429962672567	0.0	0.536370067679	0.961725692823	1.0	0.990056436179	0.991391382211	0.991194693406	-1
SLE	0.938695610912	0.938738951305	0.938419857063	0.941274396496	0.916786691654	1.0	0.0	0.0	0.0	0.0	0.0	0.0	1
SLV	0.0129643242416	0.0129603397383	0.0129756125811	0.0131393725391	0.0112412853811	0.0	1.0	0.750855679155	0.823629505948	0.814286929894	0.815479129828	0.815342141119	-1
SOM	0.999632771417	0.999605879502	0.999872314769	1.0	0.977708310117	0.970785681772	0.0	0.0	0.0	0.0	0.0	0.0	1
SUN	0.0206047619271	0.0206130387902	0.0205526411203	0.020985576405	0.0175130201558	0.0	0.860495612498	1.0	0.936554373942	0.947783829744	0.946451251672	0.946625463561	-1
SUR	0.999367636963	0.999351836828	0.999399046409	1.0	0.997464641188	0.980970836744	0.0	0.0267080383977	0.0512328544877	0.0486984264456	0.0488097566761	0.0487965647016	1
SWE	0.999995585222	0.999998433404	0.999984714446	1.0	0.997762218437	0.973461151828	0.00105485538698	0.00139693755725	0.0	0.000297095876888	0.000343241527651	0.000330877503264	1
SYR	0.999354475559	0.999304355721	0.999634934895	1.0	0.968660481957	0.94168469868	0.169104011501	0.0	0.142969693365	0.143164844088	0.141701842574	0.141835573344	1
TCD	0.999411880722	0.99940593726	0.999574919856	1.0	0.980166059156	0.927347117609	0.0	0.0	0.0	0.0	0.0	0.0	1
TGO	0.0228994083448	0.022877093805	0.0230335564432	0.0222379178327	0.0	0.275599732041	0.275599732041	1.0	0.925276041149	0.946649942353	0.943521360769	0.943876725408	-1
THA	0.876867309986	0.876846707429	0.876934563326	0.876482771865	0.862467553143	1.0	0.0	0.133677171931	0.142623281357	0.141470639775	0.14192704944	0.141824738454	1
TTO	0.00986586818141	0.00985699956355	0.00993754405854	0.0099496048823	0.00768355782642	0.0	1.0	0.370974806853	0.438707106034	0.424564308609	0.427007672969	0.426617595736	-1
TUN	0.961339879251	0.96135777516	0.96116868442	0.963166585214	0.949970345491	1.0	0.0	0.0	0.0	0.0	0.0	0.0	1
TUR	0.998471484861	0.998497931234	0.998352082513	0.999118316863	1.0	0.931732935725	0.0	0.0	0.0	0.0	0.0	0.0	1
TWN	0.878620773693	0.878640919939	0.878334147644	0.883059236844	0.820221812221	1.0	0.0	0.303015735232	0.205653631012	0.260980776127	0.253339222649	0.254266173857	1
TZA	0.992439994641	0.992437576343	0.992457210501	0.992614141914	1.0	0.926937174014	0.0	0.175770614976	0.241131243681	0.230497871846	0.230925067238	0.230903380915	1
UGA	0.99379394855	0.993740412862	0.994127960761	0.992268019747	1.0	0.704909221979	0.0	0.0	0.0	0.0	0.0	0.0	1
URY	0.849298315246	0.849297970603	0.849277811827	0.850595557276	0.824877384327	1.0	0.0	0.0	0.0	0.0	0.0	0.0	1
USA	0.00288050526529	0.00289466475195	0.00281505504675	0.00324993267422	0.0	0.0232999301914	0.617500907578	1.0	0.934119007715	0.945161281672	0.943271206738	0.943586585197	-1
VEN	0.0533588814465	0.0533617695396	0.0533670837253	0.0528470193147	0.0626894198079	0.0	0.651928500803	1.0	0.908623749797	0.916221127811	0.915505684461	0.915596944975	-1
VNM	0.891834367329	0.891854950194	0.89173992016	0.89151790346	0.887105334419	1.0	0.0	0.0	0.0	0.0	0.0	0.0	1
YEM	0.916867163809	0.916893992819	0.916638153626	0.918412810847	0.912328785477	1.0	0.0	0.0	0.0	0.0	0.0	0.0	1
YMD	0.989914527332	0.989915333007	0.989933608222	0.989405849704	0.994121465151	1.0	0.0	0.0377355781248	0.032032206876	0.0319580793447	0.0319969221901	0.032009458406	1
ZAF	0.964984246716	0.964986878981	0.965012824864	0.964775462581	0.959719215638	1.0	0.0	0.016872132924	0.0284249401234	0.0289382304141	0.0288318126898	0.0288517881328	1
ZMB	0.999770439191	0.999744251806	1.0	0.998770053231	0.993674425004	0.928456607022	0.00999417040789	0.0	0.00809881292191	0.00610233204234	0.00665391249491	0.006554454083	1
ZWE	0.0123370392715	0.0123465483077	0.0122229907696	0.0137177000383	0.0	0.00670600041521	0.613226423541	0.95487698328	0.991914076399	1.0	0.998910485816	0.998981107327	-1
