# Supplementary material for: The struggle for existence in the world market ecosystem
Source: PLoS One. 2018 Oct 3;13(10):e0203915. doi: 10.1371/journal.pone.0203915 (PMC6169900; doi:10.1371/journal.pone.0203915)
Supplement: S1 File — (ZIP) [file pone.0203915.s001.zip › clusters/data_norma_M_clustered_decadas_1960_4_.csv]

	k6	k5	k4	k3	k2	k1	v1	v2	v3	v4	v5	v6	cluster
AFG	0.980214310244	0.980166303962	0.980413770353	0.97927062936	1.0	0.956871649396	0.0	0.0	0.0	0.0	0.0	0.0	1
AGO	0.891768075838	0.891761845947	0.891759370841	0.891368793251	0.885556731867	1.0	0.0	0.0447507681031	0.0322746806728	0.0332358527977	0.0331637447998	0.0331794627712	1
ALB	0.999766553604	0.999767019341	0.999752860095	1.0	0.981962479298	0.964749906897	0.0	0.0	0.0	0.0	0.0	0.0	1
ARE	0.578762837449	0.578793612116	0.57851184789	0.580564156025	0.580922786198	1.0	0.0	0.0	0.0	0.0	0.0	0.0	1
ARG	0.0118342713133	0.0118353622497	0.0118269364556	0.0119551994013	0.0122529718801	0.0	1.0	0.992884387848	0.983337512997	0.98352366117	0.983532552372	0.983531155753	-1
AUS	0.0204652582891	0.0204635639987	0.0204969671557	0.020046796761	0.0229578515331	0.0	0.658633356324	0.95109206831	1.0	0.995891815902	0.995774708432	0.995799638843	-1
AUT	0.995499281042	0.995499064259	0.995532925119	0.994912270479	1.0	0.956370643464	0.0	0.0587090686899	0.0448996055903	0.0455081378076	0.0454620090115	0.0454712791551	1
BDI	0.999099703311	0.999105554275	0.999058013013	0.999931515374	1.0	0.968794490078	0.0	0.103901396572	0.102980061209	0.101743923935	0.101768026555	0.101769177795	1
BEL	0.999166054221	0.999170891964	0.999105600561	1.0	0.998673461425	0.910355568989	0.236458103258	0.0494100466901	0.0	0.00695699686132	0.00632094202757	0.00636353785518	1
BEN	0.00878061515685	0.00881859930034	0.00850011612731	0.00959214081658	0.0	0.101257117646	0.860998414433	0.857950618888	0.999940944535	1.0	0.999725608567	0.999754345492	-1
BFA	0.983385529271	0.983361449383	0.98346670061	0.983508519802	0.96935457383	1.0	0.0	0.192762862686	0.197270068079	0.193712838772	0.194396538709	0.194331864833	1
BGR	0.737463696935	0.737467794111	0.737543663392	0.736616194176	0.73505435195	1.0	0.408111725442	0.0624727227349	0.0	0.00867409364797	0.00803217629441	0.00813300177142	1
BHR	0.915575099687	0.915589094276	0.915475674493	0.916533273272	0.915215065193	1.0	0.0	0.0	0.0	0.0	0.0	0.0	1
BHS	0.95927707565	0.959280368779	0.959189922398	0.957195418097	1.0	0.938368606452	0.0	0.0	0.0	0.0	0.0	0.0	1
BLZ	0.0	0.0	0.0	0.0	0.0	0.0	0.0	0.0	0.0	0.0	0.0	0.0	0
BOL	0.0	0.0	0.0	0.0	0.0	0.0	0.0	0.0	0.0	0.0	0.0	0.0	0
BRA	0.999994094081	0.999994304418	1.0	0.99969682091	0.994222254011	0.965424976879	0.020846227543	0.0167894132744	0.00123731980926	0.0	8.7295008141e-05	8.49178055417e-05	1
CAF	0.0	0.0	0.0	0.0	0.0	0.0	0.0	0.0	0.0	0.0	0.0	0.0	0
CAN	0.926543823393	0.926544018676	0.926576251064	0.9261835679	0.92282079044	1.0	0.421519852871	0.0440894414716	0.0	0.00227940286919	0.0023487553746	0.00235815125185	1
CHE	0.964241885141	0.96422770924	0.964355033745	0.963513132772	0.964865628299	1.0	0.142739289112	0.0	0.0280881811422	0.0241774017196	0.0243670592267	0.0243542683191	1
CHL	0.851519198143	0.851520541529	0.851480222379	0.851477088949	0.847600349294	1.0	0.206035127211	0.00841049932916	0.0	0.0027855947709	0.00260775333757	0.00262741555781	1
CHN	0.174582956085	0.174603681156	0.174430947152	0.174925930182	0.160660675523	0.0	1.0	0.0210868185055	0.0999589966597	0.0990840831758	0.0985776052779	0.0986210585056	0
CIV	0.884635392193	0.884599919585	0.884782232283	0.882187469323	0.892639939151	1.0	0.0	0.407042320572	0.54166123079	0.527910274021	0.529183076377	0.529081753045	0
CMR	0.102830670192	0.10281121918	0.102876949561	0.102546446951	0.10515219686	0.995976498514	0.0	0.789779059148	0.965788879313	1.0	0.99838100349	0.998509065608	-1
COG	0.894414834399	0.89441612239	0.894393656006	0.893850358941	0.889306124952	1.0	0.0	0.12256803144	0.109990998488	0.111785884619	0.111666382667	0.111674778394	1
COL	0.915875466542	0.915875890641	0.915762374506	0.916779190039	0.902634443523	1.0	0.0	0.0	0.0	0.0	0.0	0.0	1
CRI	0.251166882549	0.251156415246	0.25118418446	0.250863988749	0.261789881008	0.734907660391	0.0	0.927056686301	0.998955958125	0.999443128055	1.0	0.999872698541	-1
CSK	0.968890287925	0.968878203648	0.968999017793	0.968088976933	0.970521479871	1.0	0.328870980835	0.0	0.0122016551788	0.0129502273015	0.0128374825374	0.0128509575961	1
CUB	0.0	0.0	0.0	0.0	0.0	0.0	0.0	0.0	0.0	0.0	0.0	0.0	0
CYP	0.936168013711	0.936181785567	0.936061626542	0.936205269223	0.926939517217	1.0	0.031920561039	0.00813316508815	0.0	0.000216690298351	0.000185132852535	0.000190631485259	1
DDR	0.951343171271	0.95134149827	0.951397374011	0.949692471241	0.950782602544	1.0	0.57896119009	0.021481262241	0.0	0.00165741587454	0.00187769022524	0.00185750911881	1
DEU	0.000111693799924	0.000117244459737	7.31328273384e-05	0.000339511911131	0.0	0.00336840322628	0.942449618735	1.0	0.9973348672	0.996931439755	0.996940247945	0.996944760735	-1
DJI	0.0	0.0	0.0	0.0	0.0	0.0	0.0	0.0	0.0	0.0	0.0	0.0	0
DNK	0.00473047529266	0.00473548809922	0.00466395284235	0.00525636517677	0.0	0.0753387319966	0.932274787709	0.997183657448	0.997177069669	1.0	0.999830842023	0.999824969953	-1
DOM	0.894225087927	0.894231722363	0.894149928217	0.893986391845	0.893722923162	1.0	0.0	0.0	0.0	0.0	0.0	0.0	1
DZA	0.921220386527	0.921216394014	0.921214353788	0.920790940545	0.928536011547	1.0	0.0	0.132024144053	0.128433472266	0.130512112206	0.130322835296	0.130334229503	1
ECU	0.991789963784	0.991678570239	0.992351247916	0.991493890497	1.0	0.970541244387	0.0	0.0	0.0	0.0	0.0	0.0	1
EGY	0.99980604676	0.999809762821	0.999734826984	1.0	0.99912900753	0.964421354387	0.0	0.00556670643513	0.00849389032454	0.00877053069367	0.0087561142465	0.00875382969302	1
ESP	0.0320184438603	0.0319952449323	0.0321588386228	0.0315475470498	0.0366972466414	0.0	1.0	0.589906066995	0.658308043207	0.6533732494	0.653975101097	0.653887583839	-1
FIN	0.882654783407	0.882657371979	0.882638919212	0.882607490654	0.879046082104	1.0	0.0565462413225	0.0121094434841	0.0022688788872	0.0	0.000238759124294	0.000226021308964	1
FJI	0.00141272673379	0.00140060689689	0.00147492258411	0.0	0.00363996428622	0.177512753335	1.0	0.687412770149	0.521415781812	0.520692154056	0.521131760027	0.521063119613	-1
GAB	0.925851850292	0.92585669908	0.925813927279	0.925944485882	0.917355997851	1.0	0.0195288892199	0.00626543923896	0.0	0.000752155525103	0.000751839259113	0.000754633547071	1
GBR	0.00471451483547	0.0047184708092	0.00468378390305	0.00514551981373	0.0	0.053453930246	0.803561886986	0.972007046719	1.0	0.997020939476	0.997211816553	0.997200705499	-1
GHA	0.984939010084	0.984949849534	0.984901720638	0.985302857155	0.98248303015	1.0	0.0769270610772	0.0103680225628	0.000861243253198	2.81011029786e-06	0.0	3.49853851996e-06	1
GIN	0.825854555845	0.825838567606	0.825954668716	0.824233328089	0.834701392485	1.0	0.0	0.157612334247	0.105345919549	0.101500337827	0.101847780575	0.101848124238	1
GMB	0.864935392872	0.8649304296	0.864934061541	0.864184874941	0.863595626192	1.0	0.17031807857	0.00628796820454	0.0	0.000360157453798	0.000487485400059	0.000463667272205	1
GNB	0.462225658654	0.462232436794	0.462032355373	0.461831277787	0.448337922235	1.0	0.0988422737672	0.0	0.0283843061592	0.0363318278885	0.0355257874565	0.0355674953898	1
GNQ	0.744075333146	0.74406834834	0.74410589516	0.742907475008	0.735125263229	1.0	0.0	0.0	0.0	0.0	0.0	0.0	1
GRC	0.99771967867	0.99772512052	0.997709397724	0.997401564844	1.0	0.978763524858	0.165128212293	0.0	0.0198233663259	0.0198150310064	0.0198886756078	0.0198741083799	1
GTM	0.994825311631	0.994826643151	0.994846480002	0.996065932193	0.986112655718	1.0	0.0	0.108472762296	0.135604144744	0.137644207986	0.137398794456	0.137381065372	1
GUY	0.980960852469	0.980963086409	0.980927227258	0.981700327759	0.95920949917	1.0	0.0	0.0	0.0	0.0	0.0	0.0	1
HKG	0.999996659099	1.0	0.999933137934	0.999920024961	0.990032769304	0.951229060647	0.0	0.0630817437945	0.0871211401058	0.0874672216691	0.0873377166324	0.0873461744072	1
HND	0.00183113805455	0.00183204897005	0.00176251973408	0.00376992140901	0.0	0.323930055482	1.0	0.298538844806	0.238868004501	0.237289284146	0.238317132111	0.238216493705	-1
HTI	0.0	0.0	0.0	0.0	0.0	0.0	0.0	0.0	0.0	0.0	0.0	0.0	0
HUN	0.993176444563	0.99317238414	0.993248014386	0.991687941178	1.0	0.936137120889	0.421777630672	4.2219207746e-05	0.0	0.00235200888417	0.00217024282231	0.00217233828639	1
IDN	0.00518826013792	0.00518815467979	0.00512816626982	0.00544121029708	0.0	0.0277310095513	1.0	0.697111800798	0.670284320233	0.675792370154	0.675363362894	0.675412510846	-1
IND	0.999927804921	0.999918022808	1.0	0.99959790951	0.999896175918	0.946084512832	0.031410316261	0.011035823092	7.17779258179e-05	0.0	9.65167089199e-05	8.60665941871e-05	1
IRL	0.999982121349	0.999982447134	1.0	0.998974245226	0.98780532253	0.96444985377	0.0	0.00198201677366	0.0294901750752	0.0243499702219	0.0245202795186	0.0245246899981	1
IRN	0.154920132878	0.154912210357	0.154984520112	0.154789229584	0.166315139849	0.0	0.442665179499	0.856331337072	0.988621919786	1.0	0.999298161986	0.999341915755	-1
IRQ	0.999356058643	0.999346774159	0.999418452443	0.999221339081	1.0	0.915156451357	0.0	0.0	0.0	0.0	0.0	0.0	1
ISL	0.980518151082	0.980516586723	0.980533461527	0.980622312624	0.980664121504	1.0	0.456612491923	0.0	0.0108551158518	0.00898260552908	0.00877147780349	0.00882023829203	1
ISR	0.999451580527	0.999456539929	0.999437349457	1.0	0.989488361916	0.87552658752	0.325630714687	0.0349479408085	0.000218439341532	7.43629494991e-05	0.0	2.58073680122e-05	1
ITA	0.00071268714959	0.000790857397583	0.0	0.00932989411128	0.00188701197627	0.00631977047878	1.0	0.644469326635	0.152454264039	0.168395211361	0.173262057345	0.172690882299	-1
JAM	0.998722309181	0.998714209296	0.998818216371	0.998302741036	1.0	0.908746483509	0.0	0.0	0.0	0.0	0.0	0.0	1
JOR	0.121705968626	0.121670079306	0.121993163674	0.120941965652	0.125881426453	0.12202800437	0.0	0.839320207074	0.993048026342	1.0	0.998993942826	0.999025205543	-1
JPN	0.998608287423	0.998609731979	0.998666273576	0.998079352266	1.0	0.92626288313	0.0	0.398594235113	0.412896380804	0.417720197106	0.416789399688	0.416858205503	1
KEN	0.999956767196	0.999949356075	1.0	0.999550576999	0.997805921993	0.994838880504	0.0	0.016383292411	0.0135181833908	0.0139960717555	0.0139615949659	0.0139657997848	1
KHM	0.970063484434	0.970033943389	0.970219276411	0.969223103555	0.971475605297	1.0	0.0	0.0	0.0	0.0	0.0	0.0	1
KOR	0.990892429889	0.990874410136	0.991006632199	0.990177456492	0.989874764489	1.0	0.0	0.0	0.0	0.0	0.0	0.0	1
KWT	0.971804233093	0.971788100838	0.971957034449	0.968859315569	0.986430729109	1.0	0.0	0.0533803152175	0.0433302759585	0.0445130327741	0.0447833926373	0.0447704179264	1
LAO	0.0	0.0	0.0	0.0	0.0	0.0	0.0	0.0	0.0	0.0	0.0	0.0	0
LBN	0.9905954438	0.990589957013	0.9906371682	0.989635573601	1.0	0.870717393737	0.0	0.236847732801	0.23515201733	0.236842486392	0.236718595427	0.236738599997	1
LBR	0.601636189446	0.601662821299	0.601409892539	0.602901775672	0.605145903819	1.0	0.0	0.282161806473	0.3157387561	0.319533413108	0.318716886529	0.318780338507	1
LBY	0.976552176862	0.976560680117	0.976505314304	0.976896001987	0.971297981335	1.0	0.0	0.0910822056265	0.132822580382	0.13037779813	0.130404510598	0.130408509056	1
LKA	0.000237212216385	0.000224323837738	0.000316564271021	0.0	0.00330787904208	0.0539046138703	0.223433761823	0.929458896418	1.0	0.993853435171	0.994507749909	0.994406595298	-1
MAR	0.993336742016	0.993334286336	0.993350665836	0.993096734484	1.0	0.874310877118	0.539245345913	0.0	0.0123998437374	0.0159182973179	0.0157624530083	0.0157583606376	1
MDG	0.846646161371	0.846631330064	0.846718955411	0.847028644878	0.827646749448	1.0	0.0	0.0	0.0	0.0	0.0	0.0	1
MEX	0.964753443573	0.96474452808	0.964779416163	0.965200824321	0.952808781155	1.0	0.0	0.202777278479	0.207165351874	0.206145003828	0.206056100857	0.206040159354	1
MLI	0.926995795975	0.926998230217	0.927007483865	0.926766572573	0.928119723667	1.0	0.0	0.178611574852	0.194505577253	0.197490835794	0.197335188855	0.197330783659	1
MLT	0.992074740892	0.992060522362	0.992213559535	0.990777459515	1.0	0.94792608065	0.0	0.0741519292766	0.17625795601	0.176591722341	0.176607651278	0.17659144294	1
MMR	0.97015441999	0.970138654333	0.970234907586	0.97032595772	0.966849530986	1.0	0.0	0.0	0.0	0.0	0.0	0.0	1
MNG	0.999947990425	0.999964230447	0.999856896004	0.999507746501	1.0	0.943581765376	0.0	0.0	0.0	0.0	0.0	0.0	1
MOZ	0.132905357949	0.132922275861	0.132802147793	0.132340902494	0.116847729815	0.0	1.0	0.63702875847	0.569771144762	0.576504926596	0.575725369853	0.575855932435	-1
MRT	0.798114241453	0.798121623211	0.798145304192	0.799056717194	0.776339379818	1.0	0.0	0.0	0.0	0.0	0.0	0.0	1
MUS	0.999980935299	1.0	0.999940275054	0.999583040007	0.991728790401	0.86232028929	0.0	0.0	0.0	0.0	0.0	0.0	1
MWI	0.999732484514	0.999736456568	0.99970281679	1.0	0.996004123236	0.984758945402	0.0	0.0335368349666	0.0212745810237	0.0231016156811	0.0230100064763	0.0230232327185	1
MYS	0.0248000768764	0.0248000467454	0.0248033694185	0.0246551286685	0.0260798052334	0.0	1.0	0.835072532044	0.853170492449	0.849505226012	0.849957516247	0.849906234746	-1
NER	0.947658469843	0.947659460679	0.94768426369	0.947145551178	0.944466807805	1.0	0.0	0.0	0.0	0.0	0.0	0.0	1
NGA	0.058563731067	0.0585439744128	0.0587274501382	0.0580838202881	0.0583000638729	0.0	1.0	0.485076446668	0.438407560783	0.444448865512	0.444177189362	0.44419759067	-1
NIC	0.729170759523	0.72922907092	0.728852146424	0.730814523894	0.722417344841	1.0	0.0	0.485436174458	0.376491053176	0.379444652643	0.379532824669	0.379521670189	0
NLD	4.72819465013e-05	4.7885874308e-05	3.39967768219e-05	0.000218226360454	0.0	0.00387363656654	0.985251541401	1.0	0.998751415205	0.999097380547	0.998992654496	0.999002927923	-1
NOR	0.000579312371924	0.000569572963287	0.000665689713789	0.0	0.00530911606952	0.00746169242445	0.670542793544	1.0	0.958192247819	0.961200368106	0.960672031102	0.960759451465	-1
NPL	0.0	0.0	0.0	0.0	0.0	0.0	0.854863657491	0.911010504415	0.984150779204	1.0	0.997965136402	0.998096284391	-1
NZL	0.176699942542	0.176669660583	0.176994572514	0.174870122229	0.183875447972	0.0	0.504477585009	0.911746390822	1.0	0.988669218567	0.989399493169	0.989363684414	-1
OMN	0.0150995604337	0.0150935835104	0.0151535588304	0.014835850298	0.0195024383949	0.0	1.0	0.848287152647	0.813010202595	0.81127586955	0.811766293955	0.811758044943	-1
PAK	0.920293687041	0.920312174229	0.920222938396	0.921515104336	0.914418360649	1.0	0.0	0.546208725634	0.696715476472	0.697610846768	0.698144709468	0.697996922598	0
PAN	0.946877290836	0.946878988534	0.946877619398	0.94628453191	0.94528085722	1.0	0.0	0.0840663950036	0.0835058762025	0.0844537713503	0.0843971101556	0.0843954271464	1
PER	0.461990444309	0.461954477868	0.462405543207	0.460908465823	0.451251298174	0.746469655274	0.0	1.0	0.978988592176	0.995821100915	0.993899682609	0.99391092246	0
PHL	0.010700666334	0.0107001013532	0.010713247375	0.0106207694208	0.00755203329444	0.0	1.0	0.449956136216	0.39433042572	0.393882170842	0.394037777376	0.394042915248	-1
PNG	0.144136040088	0.14419512503	0.143961203347	0.14470677395	0.109979917324	0.0	1.0	0.281901660807	0.165748656961	0.165805294083	0.165551009559	0.165722712456	-1
POL	0.695318403813	0.695316446076	0.695278515029	0.695033569601	0.681269669319	0.710065922141	1.0	0.0	0.0382914831063	0.0370575435597	0.0372053062337	0.0371942825938	1
PRK	0.999281112066	0.999300455838	0.999204473969	1.0	0.984462942565	0.723834764644	0.0	0.0	0.0	0.0	0.0	0.0	1
PRT	0.994798752613	0.994794687763	0.9948319395	0.994518275929	0.991382271912	1.0	0.103460565554	0.0186756523709	0.0	0.00148918073895	0.00141657678159	0.00141752326612	1
PRY	0.0487598689165	0.0487664778489	0.0487478229913	0.0487850192426	0.0463084552761	0.0	0.781596968541	0.955400496315	1.0	0.995028155495	0.995374542122	0.995329674645	-1
QAT	0.842948519697	0.842913878223	0.84316363813	0.842420626016	0.846851967042	1.0	0.0	0.0	0.0	0.0	0.0	0.0	1
ROU	0.000825629710737	0.000818380096833	0.000877511381056	0.0	0.00671447932046	0.0122893406115	1.0	0.57389753466	0.546631832211	0.551784555532	0.551725934906	0.55171045868	-1
RWA	0.0	0.0	0.0	0.0	0.0	0.0	0.0	0.0	0.0	0.0	0.0	0.0	0
SAU	0.995351785716	0.995337262887	0.995410887615	0.995258573109	1.0	0.98176137438	0.0	0.0	0.0	0.0	0.0	0.0	1
SDN	0.996012057425	0.996016764333	0.996007621044	0.995513286987	1.0	0.952202130174	0.042319713561	0.0	0.00241747488949	0.00310591059873	0.00310364185033	0.00310586986244	1
SEN	0.00397350455564	0.00396645668276	0.00402724764622	0.00356833126919	0.00609425527258	0.0	1.0	0.852368993791	0.96685284815	0.962854213948	0.963075574505	0.963072240301	-1
SGP	0.024063363731	0.0240640119708	0.0240334061907	0.0242359457095	0.022122296308	0.0	1.0	0.694445096165	0.683406647234	0.680837784456	0.681376365549	0.681298734335	-1
SLE	0.999933375203	0.999939923988	0.999966499153	1.0	0.993304997634	0.886320020507	0.0	0.0	0.0	0.0	0.0	0.0	1
SLV	0.0713863187643	0.0713959021959	0.0714204966632	0.0720949738216	0.0722736141783	0.0	0.25433098114	0.990199667387	1.0	0.992180514853	0.992474811684	0.992365032533	-1
SOM	0.863764423323	0.86376786381	0.863687527752	0.864257336569	0.852038777633	1.0	0.0	0.0	0.0	0.0	0.0	0.0	1
SUN	0.0398603566165	0.0398631225218	0.0398588586685	0.0396694889725	0.0400608659834	0.0	1.0	0.657719623505	0.642047040098	0.643122945554	0.643141246162	0.643144295558	-1
SUR	0.897128640961	0.897133882475	0.897093530287	0.896186623628	0.90612179185	1.0	0.0	0.0	0.0	0.0	0.0	0.0	1
SWE	0.94955242989	0.949527392063	0.94966874768	0.949152405331	0.954822365899	1.0	0.0	0.426285288332	0.466572377894	0.464472913164	0.464140214032	0.464237543896	1
SYR	0.999716723275	0.999706522771	0.999721275565	1.0	0.99204525149	0.962938839145	0.0712414856608	0.0	0.00181864637082	0.00178488612545	0.00200909763842	0.00200226048533	1
TCD	0.999179468902	0.999214843013	0.999079509784	1.0	0.983004335064	0.802683143526	0.0	0.0	0.0	0.0	0.0	0.0	1
TGO	0.879023526197	0.878999204589	0.879148156466	0.878142825291	0.892792756448	1.0	0.0120619839261	0.0181045052048	0.0020983638756	0.0	0.000426905776784	0.000420991895149	1
THA	0.999844170459	0.999826077245	1.0	0.998533686235	0.996006338439	0.98627305507	0.0	0.0805401643681	0.118077858446	0.117942485016	0.117889190682	0.11787880042	1
TTO	0.87615338411	0.876159957369	0.875956440069	0.877323386595	0.877881416907	1.0	0.0	0.10462608663	0.178469413774	0.17217684623	0.172435046795	0.172392335021	1
TUN	0.945924749167	0.945948261298	0.945823187507	0.94584158277	0.942040084856	1.0	0.0	0.237807589059	0.244262558895	0.247046496447	0.247230965773	0.247245960341	1
TUR	0.99818153823	0.998180567784	0.998221271433	0.997851018184	1.0	0.957412646431	0.158969352882	0.0162498592606	0.0	0.000873258129515	0.000865407729519	0.00085998654186	1
TWN	0.922909969554	0.922910991243	0.922874610193	0.922749714461	0.914563162828	1.0	0.0	0.166453350112	0.160665735383	0.159807947799	0.159884341848	0.159880112927	1
TZA	0.948313947789	0.948321191143	0.94822651746	0.948512130979	0.947394421436	1.0	0.0	0.0941809979742	0.114308992025	0.114196700879	0.114155433078	0.114161047365	1
UGA	0.877462261994	0.877472782131	0.877555347251	0.878220165313	0.872553339111	0.537774309332	0.0	0.685743383125	1.0	0.981593624782	0.981794738691	0.981824842442	0
URY	0.957042315104	0.957056507084	0.956925235096	0.957138703152	0.954121153034	1.0	0.0	0.211814152063	0.20216948688	0.204388662083	0.204185313946	0.204189883814	1
USA	0.00631099026249	0.00630990144376	0.00632299377833	0.00616829886041	0.00756936862808	0.0	0.689598338645	1.0	0.981819414006	0.982018060871	0.982047795341	0.98204045382	-1
VEN	0.999346193304	0.999371197892	0.999215312579	1.0	0.995237789781	0.925041307099	0.0	0.0	0.0	0.0	0.0	0.0	1
VNM	0.912413480598	0.912409391663	0.912404615383	0.912105059179	0.891089909136	1.0	0.0	0.259890518529	0.321227614046	0.315091400388	0.315130025699	0.31514033463	1
YEM	0.99144209769	0.991435350033	0.991419319572	0.992558843994	0.963064561096	1.0	0.0	0.0	0.0	0.0	0.0	0.0	1
YMD	0.999990582583	1.0	0.999996067955	0.999872042676	0.999149123268	0.861724010616	0.0	0.0	0.0	0.0	0.0	0.0	1
ZAF	0.998157632337	0.998159704875	0.998154244256	0.99847246114	0.982966247962	1.0	0.0303678292639	0.0162288228726	0.0	0.00263410873997	0.00246845137196	0.00248524052056	1
ZMB	0.894613709615	0.894618751882	0.894511888699	0.894715256331	0.887991203846	1.0	0.0	0.0323076403925	0.0618812574098	0.0599080174427	0.0599125438102	0.0599185747129	1
ZWE	0.998252504424	0.998348619279	0.997740231419	1.0	0.984650360404	0.524368277054	0.0	0.704731594539	0.56112429195	0.558832009451	0.55799635087	0.558203020587	0
