# Supplementary material for: The struggle for existence in the world market ecosystem
Source: PLoS One. 2018 Oct 3;13(10):e0203915. doi: 10.1371/journal.pone.0203915 (PMC6169900; doi:10.1371/journal.pone.0203915)
Supplement: S1 File — (ZIP) [file pone.0203915.s001.zip › clusters/data_norma_M_clustered_decadas_1960_5_.csv]

	k6	k5	k4	k3	k2	k1	v1	v2	v3	v4	v5	v6	cluster
AFG	0.981438201998	0.98152015791	0.981286693863	0.977703139174	1.0	0.614546499082	0.0	0.0	0.0	0.0	0.0	0.0	1
AGO	0.945239164904	0.945195792445	0.945484702375	0.94319441458	0.916923396902	1.0	0.0	0.0	0.0	0.0	0.0	0.0	1
ALB	0.999232069735	0.999150862773	1.0	0.994666121994	0.962120128625	0.897586893368	0.0	0.0	0.0	0.0	0.0	0.0	1
ARE	0.854787082083	0.854831844359	0.854373953005	0.85580059941	0.836208309146	1.0	0.0	0.0	0.0	0.0	0.0	0.0	1
ARG	0.995676807785	0.9956869714	0.995404819369	0.996426277877	1.0	0.784896532492	0.0	0.0297268199964	0.0166141018381	0.0188131779625	0.0188357916443	0.0187732157969	1
AUS	0.997911532442	0.997895957625	0.99787067529	1.0	0.979936706104	0.73020243717	0.657205415258	0.0848299865111	0.0	0.0321044317192	0.0238074672681	0.0256851723777	1
AUT	0.999317039445	0.999313287949	0.999298715283	1.0	0.999223670865	0.889039728794	0.11052139172	0.0	0.0764752849351	0.0620282748296	0.0657554299058	0.0648340849654	1
BDI	0.000713123505491	0.000684735191728	0.000849750002207	0.000259252969182	0.0	0.00228238025308	0.0639532223702	0.889626595703	0.968102597891	1.0	0.988296032208	0.990786082655	-1
BEL	0.0183570598921	0.0182971238216	0.0186099647549	0.0184803267466	0.0	0.0657698706768	1.0	0.469833535727	0.544944729385	0.518010766919	0.525848347312	0.523956166869	-1
BEN	0.998003427349	0.997993976991	0.997969031118	1.0	0.99372083867	0.917585369278	0.00738697647022	0.00110350899421	0.0	0.00624361416473	0.00598733859952	0.00589237776504	1
BFA	0.999958755192	1.0	0.999707092764	0.999111953615	0.989221794073	0.864974208621	0.0	0.0	0.0	0.0	0.0	0.0	1
BGR	0.998616005586	0.998608175874	0.998624759406	1.0	0.992627328209	0.9698798012	0.0	0.191799347053	0.251763315902	0.236100472108	0.238876793277	0.238301071464	1
BHR	0.995384911628	0.995337992784	0.995161745604	1.0	0.978042778078	0.859784087997	0.0	0.0	0.0	0.0	0.0	0.0	1
BHS	0.999848703315	0.999802393345	1.0	0.997689613939	0.998705791758	0.990537076817	0.0	0.0	0.0	0.0	0.0	0.0	1
BLZ	0.999577657679	0.999612958255	1.0	0.992942371072	0.970261044728	0.676086268233	0.0	0.0	0.0	0.0	0.0	0.0	1
BOL	0.99869583021	0.998653571494	0.998466578424	1.0	0.971747976155	0.983597698153	0.0	0.0	0.0	0.0	0.0	0.0	1
BRA	0.99889633149	0.998892847236	0.998758380277	1.0	0.985618301712	0.877505359677	0.0	0.043740575208	0.0312424686716	0.0330131346109	0.0323781952946	0.0325629578576	1
CAF	0.362603829137	0.362719926191	0.361794071529	0.365953787841	0.403655355164	0.0	1.0	0.181957914129	0.789413514399	0.783896065723	0.774771308087	0.777456708478	0
CAN	0.689050729867	0.689211765646	0.687988785713	0.695213456429	0.675936456412	0.570889003189	0.0	1.0	0.631584496129	0.696629143019	0.681689866503	0.685361767842	0
CHE	0.00399619725255	0.00399783764564	0.00397531416095	0.00411241246245	0.00415298677985	0.0	1.0	0.692993782567	0.707971213159	0.711310555593	0.710257291366	0.710535673674	-1
CHL	0.9998552069	0.999864328994	1.0	0.997182941733	0.994018385096	0.897797183215	0.0	0.0	0.0	0.0	0.0	0.0	1
CHN	0.177961718266	0.177991494383	0.178026976059	0.176473613917	0.18443223227	0.0	1.0	0.617652121459	0.472997007963	0.502353599581	0.496748821446	0.498012341818	-1
CIV	0.0027478605121	0.00277269526675	0.00275352135954	0.00217117294145	0.0	0.0361111454057	0.788497076549	0.743090344471	1.0	0.989454878946	0.985547469771	0.986642405693	-1
CMR	0.103167432177	0.103196017544	0.102180480141	0.111624399161	0.122442720218	0.0	1.0	0.551657069224	0.853451514143	0.864693432175	0.855736774889	0.858346796933	-1
COG	0.978260959291	0.978269791927	0.978409649466	0.975592219463	1.0	0.709244474155	0.29417852421	0.0	0.184020940264	0.183504255581	0.181168573823	0.181843132211	1
COL	0.970509173458	0.970549083429	0.970343641346	0.964885448336	1.0	0.648289949718	0.0	0.127607920798	0.319433475666	0.347518349534	0.339573409549	0.342243612461	1
CRI	0.041528312537	0.0415641153342	0.0412265682222	0.0431313801347	0.0379348999468	0.0	0.859835799821	0.990434978403	1.0	0.987697025036	0.990460456102	0.990153862555	-1
CSK	0.99908735795	0.999068863722	0.999134060481	1.0	0.994591204481	0.866268233639	0.0	0.0	0.0	0.0	0.0	0.0	1
CUB	0.997912638472	0.997861746019	0.997885573896	1.0	0.989630372029	0.813684229896	0.0	0.0	0.0	0.0	0.0	0.0	1
CYP	0.998602020935	0.998589345846	0.998573858914	1.0	0.994445915386	0.93771306159	0.0	0.0	0.0	0.0	0.0	0.0	1
DDR	0.994170497725	0.994128819592	0.994270587678	0.995499176106	1.0	0.799461090089	0.0	0.534619938422	0.56851463761	0.574864891951	0.572565525086	0.572861575517	0
DEU	0.000725283957078	0.000725065861303	0.000734743409323	0.000667276800094	0.0	0.00432739727111	0.55737565613	0.981969453852	1.0	0.988107551792	0.990327473377	0.98990774824	-1
DJI	0.999063069485	0.998933848384	1.0	0.997508879239	0.966797096996	0.788019612436	0.0	0.0	0.0	0.0	0.0	0.0	1
DNK	0.997699033996	0.997690863139	0.99768623914	1.0	0.98256286128	0.870209395422	0.142957669606	0.0	0.11409529364	0.11021034886	0.109087916604	0.109340454332	1
DOM	0.999439681605	0.99939086544	1.0	0.993518856568	0.965656246534	0.908548285159	0.0	0.0	0.0	0.0	0.0	0.0	1
DZA	0.991902284033	0.991882583833	0.991885281536	0.993294545389	1.0	0.993051274652	0.0	0.0	0.0	0.0	0.0	0.0	1
ECU	0.999898576151	0.999884697494	1.0	0.998527502539	0.975526815264	0.951586343556	0.0	0.0	0.0	0.0	0.0	0.0	1
EGY	0.995892078123	0.995908611812	0.995760600315	1.0	0.969189953812	0.886890024333	0.0	0.140926351759	0.176484823821	0.167386986805	0.168848635575	0.16868512252	1
ESP	0.0597947903587	0.059824140257	0.0592757628974	0.0640149610228	0.0631262880876	0.0	0.933816493529	0.514503362793	1.0	0.852129688914	0.886159531437	0.878542573761	-1
FIN	0.994698157438	0.994706737868	0.994433608986	0.997470764995	1.0	0.867348581658	0.0	0.0	0.0	0.0	0.0	0.0	1
FJI	0.998159877911	0.998088182732	0.99825525968	1.0	0.94832184845	0.850555272602	0.0	0.0	0.0	0.0	0.0	0.0	1
GAB	0.965143001164	0.965296572353	0.963640881853	0.976896675765	1.0	0.7554425257	0.0	0.0	0.0	0.0	0.0	0.0	1
GBR	0.000503246969557	0.000505398612438	0.000488910627546	0.000558743154729	0.0	0.0134781502048	0.530527960928	1.0	0.920241338599	0.930914036639	0.929518534556	0.929742920765	-1
GHA	0.979969074907	0.980003623169	0.979619826338	0.982980311669	1.0	0.920674647754	0.0	0.374587388744	0.611732421373	0.544157316075	0.559162101079	0.555753736539	0
GIN	0.107401198394	0.107372939621	0.107353480509	0.107768677915	0.111082109668	0.0	0.279429776045	0.762086506573	1.0	0.900121909203	0.922938041693	0.91792567601	-1
GMB	0.71312875146	0.713198728896	0.712423791032	0.71619565096	0.710292772248	1.0	0.0	0.0	0.0	0.0	0.0	0.0	1
GNB	0.99927282254	0.999167255915	0.999809829882	1.0	0.980535125798	0.75925638027	0.0	0.0	0.0	0.0	0.0	0.0	1
GNQ	0.976374258597	0.976415750386	0.975929334106	0.979958471421	1.0	0.786855652651	0.0	0.15415281448	0.292351539587	0.298220203953	0.29434939569	0.295071945888	1
GRC	0.99617976205	0.996179338206	0.995906421912	1.0	0.991242132378	0.8683815431	0.0	0.0	0.0	0.0	0.0	0.0	1
GTM	0.0661770294312	0.06616043531	0.0664388188503	0.0640950061422	0.0589284751903	0.0	0.663289975848	0.875910856546	1.0	0.973598583209	0.979870356245	0.978599941545	-1
GUY	0.999025612228	0.998910694524	1.0	0.994781153697	0.942224007562	0.799551765643	0.0	0.0	0.0	0.0	0.0	0.0	1
HKG	0.999982117022	1.0	0.999996531415	0.999768067138	0.990114496611	0.919797304933	0.0695100675052	0.0108323555861	0.0	0.00136235703398	0.00137391439392	0.00136531233127	1
HND	0.998162164659	0.998133891174	0.998193178346	0.996315286497	1.0	0.930886828117	0.0	0.0	0.0	0.0	0.0	0.0	1
HTI	0.967505471233	0.967488414848	0.966875500875	0.974733099074	1.0	0.731879573575	0.0	0.0	0.0	0.0	0.0	0.0	1
HUN	0.994148533684	0.99412878377	0.994135866421	0.995795319869	1.0	0.833138355084	0.0	0.0	0.0	0.0	0.0	0.0	1
IDN	0.999844015365	0.999817647357	1.0	0.999961621669	0.98346080643	0.866384179456	0.0	0.0	0.0	0.0	0.0	0.0	1
IND	0.99821028403	0.998211224572	0.998017705712	1.0	0.993538928866	0.868924314461	0.0	0.175378747917	0.167545468616	0.170145890419	0.169430115583	0.169629867708	1
IRL	0.999584959737	0.999603454502	0.999545102312	1.0	0.994253220358	0.847271229235	0.0	0.0	0.0	0.0	0.0	0.0	1
IRN	0.996079261875	0.996108747574	0.995840252544	0.997880879723	1.0	0.761536831423	0.0820719880244	0.0	0.0432145302773	0.0317702280982	0.0337059072684	0.0333582941913	1
IRQ	0.99652102137	0.99654091472	0.996350360261	0.99653554557	1.0	0.858838275114	0.0	0.0	0.0	0.0	0.0	0.0	1
ISL	0.991785829221	0.991819973534	0.991358528577	0.995609665227	1.0	0.802732986839	0.0	0.0	0.0	0.0	0.0	0.0	1
ISR	0.990241840021	0.990226983347	0.990329736854	0.990146305371	1.0	0.936454057626	0.0	0.156124621076	0.15531130247	0.150593656041	0.151392903415	0.151282329949	1
ITA	9.99084381607e-05	0.000105268168286	6.44121611967e-05	0.000265338351289	0.0	0.0100662903679	1.0	0.73748933871	0.777578073878	0.769971881391	0.771541821804	0.771231267161	-1
JAM	0.29949082819	0.299316575263	0.300287146128	0.296629191539	0.26837388906	0.137542858307	1.0	0.0648499024522	0.0	0.0632027541055	0.0487379252936	0.051712557334	0
JOR	0.998704237072	0.998674150393	0.998794804763	1.0	0.985858588387	0.754462119046	0.0	0.0	0.0	0.0	0.0	0.0	1
JPN	0.058183946277	0.0582053788689	0.0581374834737	0.058371665865	0.0576654670713	0.0	0.698405614988	1.0	0.894478317243	0.915722432827	0.910747490424	0.911873325732	-1
KEN	0.998233783733	0.998186683844	0.998259290703	1.0	0.989412286101	0.779115477235	0.0	0.0	0.0	0.0	0.0	0.0	1
KHM	0.999975198556	0.999962324909	1.0	0.999239559989	0.985673250643	0.766214701068	0.0	0.0	0.0	0.0	0.0	0.0	1
KOR	0.999947180884	0.999981445269	1.0	0.997469444684	0.955878588661	0.752569469819	0.992104783303	0.0	0.00619311676207	0.022181403878	0.0164099024505	0.018000439008	1
KWT	0.991808679444	0.99172814274	0.992146016263	0.992246552907	1.0	0.857585885197	0.0	0.0	0.0	0.0	0.0	0.0	1
LAO	0.948407002557	0.948361772083	0.947938809101	0.95411690934	1.0	0.774328588843	0.0	0.0	0.0	0.0	0.0	0.0	1
LBN	0.999616015981	0.999566202251	1.0	0.998890874665	0.968107664154	0.814065743044	0.0	0.955120792195	0.592654302676	0.631926960622	0.629838509393	0.630095917596	0
LBR	0.999136863094	0.99919047593	0.998830438791	1.0	0.976677966717	0.98387207943	0.0	0.0	0.0	0.0	0.0	0.0	1
LBY	0.999866195496	0.999915401553	1.0	0.998367952455	0.982669294004	0.788234386456	0.0	0.0	0.0	0.0	0.0	0.0	1
LKA	0.999168950536	0.999141965057	0.999228126273	1.0	0.987452260651	0.76327343933	0.0	0.0	0.0	0.0	0.0	0.0	1
MAR	0.994009466156	0.993988903041	0.994069889964	0.994359732775	1.0	0.846009947364	0.0	0.094193315652	0.0916445451335	0.0914515732214	0.0916148517952	0.0916102083115	1
MDG	0.999426399115	0.999395047128	0.999607065895	1.0	0.997252213551	0.856880893412	0.0	0.0	0.0	0.0	0.0	0.0	1
MEX	0.999400001556	0.999347545364	1.0	0.996979884288	0.972718821554	0.637372677728	0.121227014778	0.0	0.154415732176	0.122320249034	0.130479527803	0.128631406813	1
MLI	0.968505411832	0.968536197345	0.967869622921	0.973396902994	1.0	0.901220424631	0.0	0.0	0.0	0.0	0.0	0.0	1
MLT	0.982901265458	0.982900081426	0.983198535244	0.981256371808	1.0	0.819798067588	0.107771778997	0.0	0.354165083122	0.260219837513	0.281413417218	0.276515132492	1
MMR	0.999992324283	1.0	0.999799200369	0.998945552331	0.994508635039	0.844176396061	0.0	0.0	0.0	0.0	0.0	0.0	1
MNG	0.749358811957	0.749244325346	0.749729217188	0.745849506565	0.839436912657	1.0	0.0	0.0	0.0	0.0	0.0	0.0	1
MOZ	0.999685901846	0.999607226892	1.0	0.998627028196	0.979620755572	0.790154538816	0.0	0.0	0.0	0.0	0.0	0.0	1
MRT	0.989121531691	0.989149670098	0.989293358452	0.985282867378	1.0	0.744546720041	0.0	0.0	0.0	0.0	0.0	0.0	1
MUS	0.99914030274	0.999061324207	1.0	0.994328753753	0.977931258718	0.721181077665	0.0	0.0	0.0	0.0	0.0	0.0	1
MWI	0.967595713261	0.967604573815	0.967688558597	0.965979161	1.0	0.641118426825	0.0	0.0	0.0	0.0	0.0	0.0	1
MYS	0.997376775112	0.997349506182	0.997281512224	1.0	0.987749177537	0.836308816551	0.0	0.0	0.0	0.0	0.0	0.0	1
NER	0.995557592709	0.995576671417	0.995055258435	1.0	0.993405123915	0.839151259364	0.0	0.0	0.0	0.0	0.0	0.0	1
NGA	0.92935735879	0.929388155202	0.928972159834	0.93298981674	0.949212623336	0.80414468181	0.0	0.898118141078	1.0	0.953118689968	0.96506993457	0.962266635169	0
NIC	0.439600319555	0.439514714225	0.440260048737	0.433707942833	0.404567877054	0.0	0.646345956326	1.0	0.912586720521	0.915549508283	0.910172653202	0.912286498974	-1
NLD	0.00048671106184	0.000488415036666	0.000518625018096	0.0	0.00450577818494	0.00763555571046	1.0	0.677042551628	0.732997188329	0.72199171093	0.724427628836	0.723879759225	-1
NOR	0.997217364164	0.997220785816	0.997034449208	1.0	0.9903218233	0.762020628888	0.051007013261	0.028505693288	0.0	0.00665279193439	0.0055102054218	0.00577318814549	1
NPL	0.99977988719	0.999816286002	1.0	0.995173547044	0.980899002537	0.708524384731	0.0	0.0	0.0	0.0	0.0	0.0	1
NZL	0.985654795092	0.985637571668	0.985721087812	0.985513746932	1.0	0.826391179695	0.0314479616386	0.0	0.00811709507045	0.00525697771935	0.00574323117322	0.00563588414715	1
OMN	0.970760180602	0.97095286826	0.970873020511	0.959490459942	1.0	0.432585803823	0.0	0.0	0.0	0.0	0.0	0.0	1
PAK	0.995935716934	0.995944118914	0.995569883413	1.0	0.990456926605	0.856688595813	0.0465416441002	0.0	0.0707343872946	0.0506292095885	0.0554845664226	0.0543644247224	1
PAN	0.114417412848	0.114333165741	0.114830550627	0.112718491477	0.0959153427226	0.0	0.358767562661	0.897986353631	1.0	0.99151245711	0.994967434484	0.994327997083	-1
PER	0.9998129271	0.99983784607	1.0	0.995096350903	0.987196076467	0.897643309718	0.0	0.0	0.0	0.0	0.0	0.0	1
PHL	1.0	0.999981960941	0.999978212796	0.999842985984	0.996698648472	0.889907475322	0.0	0.0	0.0	0.0	0.0	0.0	1
PNG	0.999068000953	0.998940230747	1.0	0.994500079147	0.929983540103	0.721315033979	0.0	0.0	0.0	0.0	0.0	0.0	1
POL	0.974192357166	0.974245894836	0.974139321892	0.971327843109	1.0	0.567054749513	0.361161394661	0.00066216099662	0.0	0.0181742822072	0.0126294681903	0.0137313135578	1
PRK	0.998524444076	0.998445010728	0.999102730558	1.0	0.973043067843	0.884581223432	0.0	0.0	0.0	0.0	0.0	0.0	1
PRT	0.99876820126	0.998751423002	0.998735958209	1.0	0.982751541581	0.869438910791	0.0	0.477204447276	0.466705519964	0.473844997873	0.47193696605	0.472257597531	1
PRY	0.999423314229	0.999352628505	0.999446873378	1.0	0.966808823123	0.890340192297	0.0	0.0	0.0	0.0	0.0	0.0	1
QAT	0.999718135731	0.999661395083	1.0	0.997620633486	0.983068799934	0.937845925981	0.0	0.0	0.0	0.0	0.0	0.0	1
ROU	0.994570739076	0.994586819343	0.994421826396	0.994867339955	1.0	0.820511674523	0.0	0.0	0.0	0.0	0.0	0.0	1
RWA	0.0	0.0	0.0	0.0	0.0	0.0	0.0	0.0	0.0	0.0	0.0	0.0	0
SAU	0.993480046151	0.993478455417	0.992898162748	1.0	0.997002281585	0.777956448496	0.0	0.0	0.0	0.0	0.0	0.0	1
SDN	0.999638677533	0.999632616967	0.999702870701	1.0	0.993684587428	0.857964746854	0.0	0.0	0.0	0.0	0.0	0.0	1
SEN	0.105034631929	0.10504691201	0.104762683564	0.106740625471	0.0956200948905	0.0	0.654769046512	0.703039785344	1.0	0.900806761468	0.922377084085	0.917680270255	-1
SGP	0.997720277028	0.997706727341	0.997667508106	1.0	0.979783455409	0.824017421214	0.0130633580175	0.00542074157459	0.00148791942276	0.0	0.000301961277409	0.00024431064864	1
SLE	0.998294801161	0.998367425125	0.99777408078	1.0	0.98834976885	0.626018390018	0.0	0.0	0.0	0.0	0.0	0.0	1
SLV	0.000350745984739	0.000356524466325	0.000289010572354	0.000428150247487	0.0	0.0229423029164	0.373302790285	0.909464779885	1.0	0.990528555848	0.991868227675	0.991680846303	-1
SOM	0.99969642327	0.999637014313	1.0	0.999341617641	0.99619399633	0.837158207712	0.0	0.0	0.0	0.0	0.0	0.0	1
SUN	0.999494040992	0.999489597078	0.999523596706	1.0	0.998955788482	0.930963146074	0.0	0.352164378213	0.29173540848	0.315200964923	0.309776289597	0.310902374168	1
SUR	0.999469117153	0.999343202964	1.0	0.999259724572	0.990677093009	0.943720064675	0.0	0.0	0.0	0.0	0.0	0.0	1
SWE	0.997658425701	0.997629733111	0.997604161106	1.0	0.99616158511	0.905752329439	0.0	0.0223853799119	0.0115223365403	0.0134410877724	0.0129769147376	0.0131031378282	1
SYR	0.998686304227	0.998698446145	0.998463175455	1.0	0.996323230151	0.849649296073	0.0	0.0	0.0	0.0	0.0	0.0	1
TCD	0.972339637824	0.9723900917	0.972159702604	0.97277483113	1.0	0.816993821757	0.0	0.0	0.0	0.0	0.0	0.0	1
TGO	0.999935657727	0.999973598801	1.0	0.997826385548	0.999385366828	0.880450000104	0.0	0.0	0.0	0.0	0.0	0.0	1
THA	0.999720968778	0.999659360237	1.0	0.997949060448	0.981951956246	0.902696647099	0.0	0.452250748082	0.828933787689	0.800728075041	0.800257152525	0.800573823468	0
TTO	0.996169117189	0.996261656205	0.996394286344	0.986344827926	1.0	0.824493485973	0.0532498715879	0.0	0.32295041583	0.319828452066	0.314250364017	0.315266349984	1
TUN	0.996740692149	0.996731249119	0.996361808624	1.0	0.99274782943	0.641000950262	0.175427785218	0.0	0.0814566411938	0.0509554838976	0.0600756569107	0.0579456169425	1
TUR	0.995413692449	0.995459797874	0.994762983101	1.0	0.990538777723	0.835464138643	0.0	0.0	0.0	0.0	0.0	0.0	1
TWN	0.999873022486	0.999851646937	1.0	0.999168701967	0.994922296209	0.850659068202	0.00277962085293	0.013084290039	0.0	0.00248086680062	0.00132110098336	0.00157199756645	1
TZA	0.979937855203	0.979941899795	0.979617972213	0.983253105698	1.0	0.732625302399	0.0	0.0	0.0	0.0	0.0	0.0	1
UGA	0.962009725722	0.961975065193	0.962122167728	0.961997754644	1.0	0.716234049289	0.0	0.0	0.0	0.0	0.0	0.0	1
URY	0.931063229655	0.931138425405	0.930861923035	0.927079095132	0.928223509188	1.0	0.0	0.0	0.0	0.0	0.0	0.0	1
USA	8.18107727122e-05	7.77223180134e-05	9.85390436479e-05	0.0	0.000558208646742	0.00461325713271	0.614842110816	1.0	0.890248239108	0.914618183761	0.909082505963	0.910310911353	-1
VEN	0.996820294009	0.99679795567	0.996485869806	1.0	0.988268297086	0.953113695395	0.0	0.0	0.0	0.0	0.0	0.0	1
VNM	0.999975480041	1.0	0.999807216849	0.998928806069	0.973048622743	0.824353793134	0.0	0.0	0.0	0.0	0.0	0.0	1
YEM	0.986354724138	0.986175380293	0.987017253199	0.985745780588	1.0	0.78413021655	0.0	0.0	0.0	0.0	0.0	0.0	1
YMD	0.996521620516	0.996588192703	0.995881263948	1.0	0.984815329675	0.724188665241	0.0	0.0	0.0	0.0	0.0	0.0	1
ZAF	0.993447557649	0.99337730025	0.993672347272	0.993845026126	1.0	0.870457469869	0.0	0.236242786039	0.102609435907	0.0966810907174	0.10044930449	0.0994267366339	1
ZMB	0.997801599928	0.997766942631	0.99776113846	1.0	0.984388603485	0.829197974663	0.0	0.0	0.0	0.0	0.0	0.0	1
ZWE	0.986112448828	0.986074039032	0.98679671474	0.98026925563	1.0	0.968159272253	0.0	0.768690620561	0.676278734042	0.637366028414	0.64919033163	0.646211410653	0
