# Supplementary material for: The struggle for existence in the world market ecosystem
Source: PLoS One. 2018 Oct 3;13(10):e0203915. doi: 10.1371/journal.pone.0203915 (PMC6169900; doi:10.1371/journal.pone.0203915)
Supplement: S1 File — (ZIP) [file pone.0203915.s001.zip › clusters/data_norma_M_clustered_decadas_1960_6_.csv]

	k6	k5	k4	k3	k2	k1	v1	v2	v3	v4	v5	v6	cluster
AFG	0.997163719776	0.997180660118	0.997053172483	0.997647497158	1.0	0.912244908019	0.0	0.0	0.0	0.0	0.0	0.0	1
AGO	0.832510501393	0.832643717029	0.831534907296	0.835563162712	0.827361636615	0.952780179769	0.0	1.0	0.757171244925	0.776963991851	0.77478916961	0.775354111946	0
ALB	0.990607182988	0.990571463527	0.990879457408	0.988578011575	1.0	0.830020654668	0.0	0.0	0.0	0.0	0.0	0.0	1
ARE	0.982726635534	0.982753007661	0.98224677817	0.985892025441	0.985520363543	1.0	0.0	0.0	0.0	0.0	0.0	0.0	1
ARG	0.982936256644	0.982938375997	0.983193641299	0.980865170701	1.0	0.815198565719	0.0	0.41407530629	0.493084396407	0.487613114194	0.487366557517	0.487318529302	1
AUS	0.992027281534	0.992009395772	0.992188110772	0.990944778186	1.0	0.96834133099	0.0	0.157989691442	0.157238330546	0.159462318083	0.159188431991	0.159216529813	1
AUT	0.191304022244	0.191245195869	0.191637250427	0.189771380946	0.19734964092	0.273450475078	0.0	1.0	0.981280319813	0.974745730985	0.975233313885	0.975138730747	-1
BDI	0.682069575196	0.682062888155	0.681828877721	0.685795074168	0.64587308835	0.781913784075	0.0	0.948811331434	0.992680004247	1.0	0.998917894091	0.998997683601	0
BEL	0.00768077339181	0.00769118542591	0.00754878499394	0.00886096151048	0.0	0.040015285882	1.0	0.894270464753	0.887105658624	0.886825368777	0.887023342264	0.887006699196	-1
BEN	0.993477288166	0.993461755839	0.993613386233	0.992747943547	1.0	0.941905634121	0.0	0.0	0.0	0.0	0.0	0.0	1
BFA	0.998385432904	0.998369779772	0.998411303164	1.0	0.979413121371	0.920668561775	0.0	0.0	0.0	0.0	0.0	0.0	1
BGR	0.994748212201	0.994707581158	0.994933640739	0.993953896406	1.0	0.918504966615	0.0	0.0	0.0	0.0	0.0	0.0	1
BHR	0.986638854139	0.986632207955	0.986498850528	0.988913931456	0.975720882447	1.0	0.0	0.0	0.0	0.0	0.0	0.0	1
BHS	0.916501223996	0.916495963616	0.916389114115	0.91743727356	0.902814939056	1.0	0.0	0.0	0.0	0.0	0.0	0.0	1
BLZ	0.763751022399	0.76364943617	0.763870947342	0.766625514064	0.751293550683	1.0	0.0	0.0	0.0	0.0	0.0	0.0	1
BOL	0.999980731685	0.999980353708	1.0	0.999922821003	0.999323581245	0.948901982418	0.0	0.0	0.0	0.0	0.0	0.0	1
BRA	0.984148919152	0.984109352607	0.984443367087	0.982617491805	1.0	0.916964231137	0.0	0.245729272039	0.19205415283	0.194007837096	0.193771041296	0.193843045175	1
CAF	0.996039360132	0.996060633127	0.995940598102	0.996471393777	1.0	0.819325755707	0.0	0.0	0.0	0.0	0.0	0.0	1
CAN	0.12732937213	0.127325507072	0.127409120062	0.126521432167	0.14133443053	0.0	1.0	0.640213745294	0.660887401697	0.659552185502	0.659563853629	0.659556673368	-1
CHE	0.990398944478	0.990387443929	0.990456196418	0.990407921514	0.989692982561	1.0	0.0	0.0263655615	0.037220188034	0.0371810225561	0.0372242129267	0.0371970208583	1
CHL	0.0672827498862	0.0673495034195	0.0669195576968	0.0693374905175	0.0651083132596	0.0	0.815266468053	1.0	0.892920390718	0.894075837703	0.89319153993	0.893374447267	-1
CHN	0.0024790274931	0.0024768064321	0.00253231172276	0.00192804956922	0.00525312626409	0.0	1.0	0.880108761513	0.878315696458	0.877830216335	0.877981078832	0.877978588452	-1
CIV	0.998510787369	0.998527916467	0.998476824901	1.0	0.979781157347	0.945529860364	0.526434674952	0.0	0.0308123746497	0.0338022586487	0.0338623465334	0.0338285684383	1
CMR	0.171978860841	0.171899146031	0.172663729763	0.167212296333	0.197950761464	0.0	1.0	0.583383293138	0.585627598067	0.574252970008	0.577089994448	0.57678070666	-1
COG	0.988056899202	0.987980897606	0.988829984005	0.983094599847	1.0	0.929026501076	0.322572030673	0.0676234547427	0.0	0.00363613417001	0.00342780631977	0.00351105142706	1
COL	0.971044342577	0.971040657697	0.971161340215	0.970679953904	0.969893339804	1.0	0.0	0.0624485805472	0.0499272695036	0.0453014612014	0.0457485681831	0.0456843215325	1
CRI	0.00707895994749	0.00706854324388	0.00712081162146	0.00732415512895	0.0	0.0410635755879	0.570689567588	1.0	0.996162497061	0.995749532404	0.995642322775	0.995654489039	-1
CSK	0.992332282761	0.99224989957	0.992619442944	0.992003283644	1.0	0.708148665991	0.0252250048299	0.122165524706	0.0	0.0230734274585	0.0214616892888	0.0216484291697	1
CUB	0.988128754219	0.988113263918	0.988349177707	0.985895707622	1.0	0.852411095931	0.0	0.0	0.0	0.0	0.0	0.0	1
CYP	0.993296548569	0.993260839285	0.993619229049	0.991099513231	1.0	0.930482392568	0.0	0.0	0.0	0.0	0.0	0.0	1
DDR	0.991032140511	0.99101621879	0.991159011086	0.990148486504	1.0	0.892084357903	0.0	0.156606821307	0.153796306927	0.155805732404	0.155538096211	0.155567046888	1
DEU	0.00173072270924	0.00173157714325	0.00170356445632	0.00201506932341	0.0	0.00299748260814	0.875554911937	0.986390797791	1.0	0.998612684534	0.998632310371	0.998638788822	-1
DJI	0.94477747962	0.944789470388	0.944667042945	0.945116314018	0.948156566638	1.0	0.0	0.0	0.0	0.0	0.0	0.0	1
DNK	0.98657684472	0.98658553602	0.986533138143	0.987177825896	0.982750821759	1.0	0.260775345974	0.0	0.0166606896488	0.0216245644914	0.0209417724668	0.0210136499147	1
DOM	0.998414006781	0.998416505079	0.998436876643	0.998456425395	1.0	0.916098785469	0.0	0.0	0.0	0.0	0.0	0.0	1
DZA	0.995173327596	0.995190518515	0.995147687336	0.994817874703	1.0	0.975646697086	0.0	0.0	0.0	0.0	0.0	0.0	1
ECU	0.99795469605	0.9979560442	0.997793511044	1.0	0.98307440985	0.970152319994	0.0	0.0	0.0	0.0	0.0	0.0	1
EGY	0.018001551489	0.0179804840734	0.0182542276923	0.0161762057964	0.0257089192904	0.0	0.67335695872	1.0	0.990291587725	0.995279589314	0.994584744002	0.994654347703	-1
ESP	0.0473471596692	0.0473221932226	0.0475831914299	0.0445981461974	0.0733691183162	0.0	1.0	0.587857888073	0.630309257511	0.628553499111	0.629109657429	0.629004723454	-1
FIN	0.0450324872438	0.0449365013371	0.0459444662961	0.0394464118187	0.0670748987213	0.0	1.0	0.901518149567	0.980301709237	0.978095125788	0.97814424833	0.978042290299	-1
FJI	0.959017018979	0.959023095691	0.958814661198	0.961019003807	0.949534033805	1.0	0.0	0.0	0.0	0.0	0.0	0.0	1
GAB	0.999381278999	0.999394720464	0.999298068635	1.0	0.995335815125	0.955614679087	0.0	0.0	0.0	0.0	0.0	0.0	1
GBR	0.000986263315863	0.000979276029585	0.00102144393538	0.000872384136226	0.0	0.0101690944275	0.906896756597	1.0	0.9996775333	0.99930881148	0.99928564392	0.99928764874	-1
GHA	0.995411269194	0.995377656217	0.995590520001	0.99453346427	1.0	0.961595763081	0.0	0.0	0.0	0.0	0.0	0.0	1
GIN	0.993110231887	0.993079071242	0.993442986862	0.990854329498	1.0	0.975584165189	0.0	0.0	0.0	0.0	0.0	0.0	1
GMB	0.894638073672	0.894640610534	0.894703112275	0.893905991353	0.898278650577	1.0	0.0	0.0	0.0	0.0	0.0	0.0	1
GNB	0.982318439318	0.982375307985	0.981886390668	0.984606414816	0.982031384206	1.0	0.0	0.0	0.0	0.0	0.0	0.0	1
GNQ	0.998539361336	0.998523304678	0.998641129075	0.997654044957	1.0	0.934168623898	0.0	0.0	0.0	0.0	0.0	0.0	1
GRC	0.997770743659	0.997784708741	0.997622054622	0.998729586032	1.0	0.909053905796	0.020406541862	0.0	0.000906872621654	0.000615079879811	0.000710919383323	0.000693094637472	1
GTM	0.0037375062897	0.00374257796642	0.00369680602921	0.00408919715345	0.0	0.00850542146273	0.658724961724	1.0	0.994805288126	0.994585986623	0.994456284335	0.994465049273	-1
GUY	0.99968432525	0.999648797272	1.0	0.998445057085	0.999415615096	0.915192907724	0.0	0.0	0.0	0.0	0.0	0.0	1
HKG	0.00143223706329	0.00145668456078	0.00127080768004	0.00218339683748	0.0	0.038069289886	1.0	0.838436476411	0.808757421031	0.812134745604	0.811840317238	0.811903258524	-1
HND	0.997246675952	0.997269371484	0.997018117333	1.0	0.973651486328	0.987696203654	0.0	0.0	0.0	0.0	0.0	0.0	1
HTI	0.936173658149	0.936121919433	0.936611992093	0.934032370562	0.931162065464	1.0	0.0	0.0	0.0	0.0	0.0	0.0	1
HUN	0.980077718735	0.980026617991	0.980397343227	0.978161427485	1.0	0.834857800351	0.053876208045	0.0	0.00996536186558	0.00871130023623	0.00908187060887	0.00901161926987	1
IDN	0.999031492872	0.999043246984	0.998897755769	1.0	0.996091327087	0.966369723234	0.00720998647804	0.00119230819819	0.0	0.000425198117348	0.0004163766303	0.000419662583694	1
IND	0.00553257793324	0.00552965562047	0.005528371615	0.0058531499446	0.0	0.0575519714805	0.554418734692	1.0	0.964445853501	0.96973906889	0.968628321299	0.968802766357	-1
IRL	0.944666869105	0.944668614096	0.944625690175	0.945219966766	0.940729412588	1.0	0.0	0.0	0.0	0.0	0.0	0.0	1
IRN	0.992322956377	0.992344138135	0.992257768285	0.991963665344	1.0	0.918090261828	0.0	0.0250848970406	0.0425398604588	0.042719416009	0.0427818292109	0.0427593609382	1
IRQ	0.999408949029	0.999397911641	0.99936506387	1.0	0.998189339678	0.992772129715	0.0	0.0	0.0	0.0	0.0	0.0	1
ISL	0.997454151716	0.997481809972	0.997140015743	1.0	0.990758638253	0.988287856364	0.0	0.0	0.0	0.0	0.0	0.0	1
ISR	0.977397505032	0.977365621848	0.977642371831	0.976323507669	0.978339354492	1.0	0.205269427129	0.0365855493194	0.000230060638436	0.0	0.000201677989392	0.000198899659658	1
ITA	0.00074557971002	0.000740863207357	0.000765253277258	0.000672145700068	0.0	0.0176823092914	1.0	0.924006083039	0.935899449247	0.933013478298	0.933515236083	0.93343669575	-1
JAM	0.997714722174	0.997710544444	0.997625775095	1.0	0.975186785386	0.949639791271	0.0	0.0	0.0	0.0	0.0	0.0	1
JOR	0.999573427845	0.999582793881	0.999512039771	0.999865160104	0.997615491913	1.0	0.0	0.0	0.0	0.0	0.0	0.0	1
JPN	0.00810976429927	0.00811287670536	0.00810580280744	0.00806527063923	0.00873149990175	0.0	0.798507975246	0.992546098748	1.0	0.99850360083	0.99848634288	0.998496090252	-1
KEN	0.999918350918	0.999905597667	1.0	0.999490242883	0.999686159926	0.923550282242	0.0	0.0	0.0	0.0	0.0	0.0	1
KHM	0.998755138332	0.998788007791	0.998505577707	1.0	0.997007980614	0.970946316486	0.0	0.0	0.0	0.0	0.0	0.0	1
KOR	0.987574174232	0.987570799501	0.987611944093	0.986654503239	1.0	0.909477360167	0.146161612058	0.00622793543067	0.0	0.000358908713307	0.000335188216059	0.000338653148124	1
KWT	0.998154428461	0.998164431667	0.997937654158	1.0	0.995303979273	0.887570282448	0.0	0.0	0.0	0.0	0.0	0.0	1
LAO	0.999203722636	0.999165723401	0.999365206302	1.0	0.984611182116	0.924713366213	0.0	0.0	0.0	0.0	0.0	0.0	1
LBN	0.998236909205	0.998390052102	0.997818096901	0.998572702738	1.0	0.896689594102	0.478947030175	0.0907659273155	0.0	0.0119154623474	0.011151519134	0.0113163896928	1
LBR	0.947653974295	0.947647328988	0.947752567305	0.947141109152	0.944035273743	1.0	0.0	0.0	0.0	0.0	0.0	0.0	1
LBY	0.998090902541	0.998153479986	0.997720120415	1.0	0.996091403657	0.956619836246	0.0	0.0	0.0	0.0	0.0	0.0	1
LKA	0.999350072273	0.999351023663	0.999317994882	1.0	0.998472313487	0.931647462364	0.0	0.0	0.0	0.0	0.0	0.0	1
MAR	0.999397613859	0.999425583652	0.999258877728	1.0	0.999712722345	0.960962493761	0.0	0.0053593980824	0.00419252691174	0.00431271671452	0.00430774574989	0.00430932036479	1
MDG	0.995028967774	0.995025850623	0.995006842762	0.995115759683	1.0	0.97011951087	0.0	0.0	0.0	0.0	0.0	0.0	1
MEX	0.959634251597	0.959642837811	0.95955161621	0.96021277733	0.956624457748	1.0	0.0	0.0	0.0	0.0	0.0	0.0	1
MLI	0.984717671696	0.984678612298	0.985022440134	0.98256022651	1.0	0.858487146512	0.0	0.0	0.0	0.0	0.0	0.0	1
MLT	0.997904619559	0.997929145208	0.997794568328	0.998199291612	1.0	0.929004701381	0.0	0.0	0.0	0.0	0.0	0.0	1
MMR	0.998342050614	0.99833417615	0.998273651664	1.0	0.990180468468	0.894565117592	0.0	0.130472399427	0.125105738171	0.126437794823	0.126274958582	0.12629596633	1
MNG	0.911079710377	0.911132516695	0.910775771637	0.912794507931	0.897132886992	1.0	0.0	0.0	0.0	0.0	0.0	0.0	1
MOZ	0.998482795997	0.998462236158	0.998453181791	1.0	0.989651093091	0.963620453982	0.0	0.0	0.0	0.0	0.0	0.0	1
MRT	0.973985309305	0.9739812718	0.973871163781	0.975223376081	0.968540664101	1.0	0.0	0.0	0.0	0.0	0.0	0.0	1
MUS	0.931768649985	0.931730423702	0.931912857495	0.931387891437	0.93359272107	1.0	0.0	0.0	0.0	0.0	0.0	0.0	1
MWI	0.99809262784	0.998072485315	0.998149190138	0.998652190592	0.981100989716	1.0	0.0	0.0	0.0	0.0	0.0	0.0	1
MYS	0.999557471886	0.999557873983	0.99956506648	1.0	0.997668008463	0.955910641729	0.175343801336	0.0	0.0317795143198	0.0303321672559	0.0303679925111	0.0303369943385	1
NER	0.99965136748	0.999634666461	0.999702432195	1.0	0.995978383949	0.932336303782	0.0	0.0	0.0	0.0	0.0	0.0	1
NGA	0.999333273755	0.999343910965	0.99929083863	0.999790433892	1.0	0.903644363485	0.0	0.0987447296016	0.0984059077763	0.09963085818	0.0994942718618	0.0995083066324	1
NIC	0.830680381381	0.830726292847	0.830276024234	0.833811689759	0.798433538177	1.0	0.0	0.0	0.0	0.0	0.0	0.0	1
NLD	0.00374244613275	0.00374551886583	0.00368473197825	0.00434076460864	0.0	0.0106922080323	1.0	0.802252817891	0.835330356807	0.832734805965	0.83313055075	0.833048582561	-1
NOR	0.99668319149	0.996695542695	0.996642752557	0.996699140561	1.0	0.95884932127	0.253534822482	0.0103131442314	0.000680758828291	3.15363132442e-05	0.0	3.1448654027e-05	1
NPL	0.997030953024	0.997029297226	0.996753195299	1.0	0.992358996687	0.87440584614	0.0	0.0	0.0	0.0	0.0	0.0	1
NZL	0.999726342194	0.999671094577	1.0	0.998922019166	0.999776609437	0.910923423664	0.0	0.0	0.0	0.0	0.0	0.0	1
OMN	0.999631547584	0.999617990976	0.999707714282	1.0	0.997029670467	0.908647866376	0.0	0.0	0.0	0.0	0.0	0.0	1
PAK	0.000249920294732	0.000261740305945	0.000219995555805	0.0	0.0033383248078	0.00959961184834	0.917976341024	1.0	0.967573416905	0.970228350183	0.969813256272	0.969906954151	-1
PAN	0.948935855897	0.948934263125	0.948935413018	0.950239683311	0.929881580227	1.0	0.0	0.0	0.0	0.0	0.0	0.0	1
PER	0.957160498036	0.957155266842	0.95725523499	0.956796616797	0.952480283023	1.0	0.0	0.0	0.0	0.0	0.0	0.0	1
PHL	0.914869182946	0.914858759511	0.914841936303	0.91600873029	0.905059700365	1.0	0.0	0.0	0.0	0.0	0.0	0.0	1
PNG	0.99198087978	0.991981473871	0.991835605544	0.993318600398	1.0	0.859277468396	0.0	0.0	0.0	0.0	0.0	0.0	1
POL	0.992515205799	0.992510693971	0.992566558017	0.992008560127	1.0	0.919160639206	0.0	0.0185434033343	0.0123077058316	0.0145307291809	0.0143979630376	0.0144131760044	1
PRK	0.999827593163	0.999797626352	1.0	0.999385252566	0.998102250197	0.999062900935	0.0	0.0	0.0	0.0	0.0	0.0	1
PRT	0.985779201771	0.98579418105	0.985697108988	0.986088984668	0.986689773807	1.0	0.0	0.0664345276171	0.0805565055567	0.0801957591021	0.0802046057364	0.0801895029766	1
PRY	0.99561374022	0.995661622538	0.995162386999	1.0	0.96672417117	0.940557774442	0.0	0.0	0.0	0.0	0.0	0.0	1
QAT	0.999247178276	0.999262892768	0.999081927833	1.0	0.998240678031	0.942206508492	0.0	0.0	0.0	0.0	0.0	0.0	1
ROU	0.993877584349	0.993849554793	0.994013176228	0.993244651605	1.0	0.932884837425	0.0	0.0	0.0	0.0	0.0	0.0	1
RWA	0.927079296627	0.927196440303	0.926319438798	0.930567595106	0.910391008475	1.0	0.0	0.0	0.0	0.0	0.0	0.0	1
SAU	0.993178649847	0.993174779667	0.993227174902	0.992602266222	1.0	0.891767854738	0.0	0.0	0.0	0.0	0.0	0.0	1
SDN	0.994358573091	0.994363626578	0.994363897726	0.994172829453	1.0	0.87704031012	0.0	0.0	0.0	0.0	0.0	0.0	1
SEN	0.917776866083	0.917803503641	0.917619336918	0.919741932181	0.89972474087	1.0	0.293548508198	0.0	0.104684571678	0.102512705069	0.10332171294	0.103133448018	1
SGP	0.997587841821	0.997586665914	0.997487859919	1.0	0.979733516709	0.956908899058	0.127505660643	0.0407426494978	0.0	0.000238969950232	0.00029761427437	0.000321131607269	1
SLE	0.946521572261	0.946504339464	0.946562316642	0.947064665766	0.93690725144	1.0	0.0	0.0	0.0	0.0	0.0	0.0	1
SLV	0.00307213830322	0.00307296353477	0.0030549188303	0.00334561172949	0.0	0.0243074969645	0.555657540476	1.0	0.970112271342	0.971475518197	0.970913215761	0.970994707275	-1
SOM	0.999767637275	0.999740056199	0.999869855503	1.0	0.991441567235	0.959302871464	0.0	0.0	0.0	0.0	0.0	0.0	1
SUN	0.0357902777985	0.0357868260127	0.0358147503738	0.0354900077142	0.0401771264707	0.0	1.0	0.926481500341	0.911055539749	0.912705862973	0.912558262806	0.912567907023	-1
SUR	0.998602811016	0.9986337303	0.998403372458	1.0	0.991326443664	0.987039118402	0.0	0.0	0.0	0.0	0.0	0.0	1
SWE	0.978792713368	0.978784570773	0.978774351374	0.979281413872	0.977859652027	1.0	0.00719605487915	0.00516079965275	0.0	0.000600789815093	0.000643567842233	0.000639880077316	1
SYR	0.999481660206	0.999477300283	0.99943792031	1.0	0.994356387983	0.995373973605	0.0	0.22341253931	0.202307912486	0.201852396746	0.201846356053	0.201874197832	1
TCD	0.994534555492	0.994531664108	0.994366300055	0.995583687853	1.0	0.954442959163	0.0	0.0	0.0	0.0	0.0	0.0	1
TGO	0.998720686194	0.998740369111	0.998538249197	0.999997525746	1.0	0.967578802247	0.0	0.253709341389	0.282503448306	0.286216284227	0.285798561096	0.285817957602	1
THA	0.999256429867	0.999247837714	0.999326400062	0.998768283932	1.0	0.962144588427	0.0	0.0481337228501	0.0533941055252	0.0533758859855	0.053355053007	0.0533537440275	1
TTO	0.873227271117	0.873199775219	0.873275793501	0.874272819201	0.854216075775	1.0	0.0	0.293295551509	0.345995972437	0.344013597068	0.344244651304	0.344167867642	1
TUN	0.999650478386	0.999665145948	0.99957818274	1.0	0.996669046017	0.982930799738	0.0	0.0	0.0	0.0	0.0	0.0	1
TUR	0.988084390871	0.988085707141	0.988117067261	0.987169497846	1.0	0.897922222265	0.0	0.0	0.0	0.0	0.0	0.0	1
TWN	0.000896417654393	0.000881273422562	0.000989996424235	0.0	0.00668513405925	0.0213044916648	1.0	0.320948049834	0.330801659236	0.325630089831	0.326713405256	0.326568473141	-1
TZA	0.996984185188	0.996991519444	0.996946714896	0.997371896649	1.0	0.859640185774	0.0	0.0	0.0	0.0	0.0	0.0	1
UGA	0.992947775293	0.992976159956	0.992787551207	0.993136200833	0.994493031617	1.0	0.0	0.0	0.0	0.0	0.0	0.0	1
URY	0.943615684263	0.943565821157	0.943886083198	0.942600905712	0.944186220097	1.0	0.0	0.0	0.0	0.0	0.0	0.0	1
USA	0.0208540632149	0.0208531282608	0.0208701364906	0.0205407215	0.024070019641	0.0	0.897252407241	0.998827859587	1.0	0.99944220343	0.999517760778	0.999500246173	-1
VEN	0.804062639256	0.804066412764	0.803872253134	0.806132901673	0.785410076751	1.0	0.0	0.104046617809	0.110576758822	0.10735151972	0.107517618611	0.107496009335	1
VNM	0.998255781371	0.998269228777	0.998079042578	1.0	0.993320177792	0.983100723084	0.0	0.0	0.0	0.0	0.0	0.0	1
YEM	0.983223316061	0.983306628278	0.982624642529	0.987159361571	0.966369743624	1.0	0.0	0.0	0.0	0.0	0.0	0.0	1
YMD	0.943159495937	0.943213810954	0.942554294678	0.947837219983	0.921193922276	1.0	0.0	0.0	0.0	0.0	0.0	0.0	1
ZAF	0.0230707031985	0.0231051791235	0.0229167646464	0.023327606865	0.0284365694993	0.0	1.0	0.195503389931	0.201665536323	0.203337801279	0.203247771805	0.2032442415	-1
ZMB	0.0354660390359	0.035467691826	0.035496938363	0.0352557169626	0.0388013999037	0.0	1.0	0.419836178953	0.398885107692	0.403131308871	0.402920680837	0.402954688415	-1
ZWE	0.155997124222	0.156065689269	0.155421453848	0.16174855206	0.114236030032	0.0	1.0	0.699153154266	0.618766198209	0.620021554048	0.620330980955	0.620279255562	-1
