# Supplementary material for: The struggle for existence in the world market ecosystem
Source: PLoS One. 2018 Oct 3;13(10):e0203915. doi: 10.1371/journal.pone.0203915 (PMC6169900; doi:10.1371/journal.pone.0203915)
Supplement: S1 File — (ZIP) [file pone.0203915.s001.zip › clusters/data_norma_M_clustered_decadas_1960_7_.csv]

	k6	k5	k4	k3	k2	k1	v1	v2	v3	v4	v5	v6	cluster
AFG	0.918183497215	0.918323804609	0.919130227013	0.908407411871	1.0	0.651192365061	0.0	0.0	0.0	0.0	0.0	0.0	1
AGO	0.999845962594	1.0	0.999267136066	0.999834081083	0.95443631079	0.720947372474	0.0	0.0	0.0	0.0	0.0	0.0	1
ALB	0.991702501938	0.991689394268	0.991628146363	0.9905603073	1.0	0.812118257475	0.0	0.0	0.0	0.0	0.0	0.0	1
ARE	0.898153494457	0.898555151624	0.899720954908	0.882455919779	1.0	0.449182822489	0.0	0.0	0.0	0.0	0.0	0.0	1
ARG	0.999964000379	1.0	0.999985620294	0.997411194064	0.9840834149	0.60949536623	0.0	0.123570288748	0.0774228915037	0.0780342998154	0.0774080038583	0.0778533012514	1
AUS	0.935684937309	0.935809605462	0.935973130964	0.926041003222	1.0	0.643491194197	0.142865472482	0.0109443656922	0.0	0.0033534254334	0.00361801757221	0.00348925248815	1
AUT	0.995376572391	0.995862161155	0.993710003956	1.0	0.999256535116	0.597953065175	0.0	0.737065735849	0.891852858308	0.867834440808	0.867158256806	0.868066766379	0
BDI	0.981490490623	0.981813614061	0.97850988056	1.0	0.863131035359	0.558705998208	0.0	0.0	0.0	0.0	0.0	0.0	1
BEL	0.106182765549	0.106196593427	0.106505072609	0.103151142758	0.120965358874	0.0	1.0	0.556732857307	0.633802980838	0.616412565833	0.61892474965	0.618704312906	-1
BEN	0.979847233682	0.979716464661	0.97966847076	0.981455879833	1.0	0.970030140873	0.0	0.0	0.0	0.0	0.0	0.0	1
BFA	0.999300816907	0.999298350184	1.0	0.995230186744	0.983689037179	0.716113077228	0.0	0.0675167933823	0.249109298839	0.232789536906	0.232867923142	0.233031969319	1
BGR	0.963149134258	0.963262223012	0.963163462297	0.959458623404	1.0	0.688361040074	0.0	0.0	0.0	0.0	0.0	0.0	1
BHR	0.950919431561	0.951191062094	0.950551136792	0.947975135065	1.0	0.636016026363	0.0	0.0	0.0	0.0	0.0	0.0	1
BHS	0.994872663268	0.994721382148	0.994641126183	1.0	0.967647632001	0.906785026909	0.0	0.0	0.0	0.0	0.0	0.0	1
BLZ	0.689137236239	0.688702549342	0.688369528957	0.679534854613	1.0	0.995557249843	0.0	0.0	0.0	0.0	0.0	0.0	1
BOL	0.993345395322	0.993469575928	0.991734760855	1.0	0.89809126631	0.715281016956	0.0	0.0	0.0	0.0	0.0	0.0	1
BRA	0.981177253034	0.981335540777	0.980305940166	0.981322899618	1.0	0.587434149991	0.0	0.0818356489989	0.0686978058918	0.0593621721679	0.0610404316054	0.0607693076213	1
CAF	0.938481790012	0.938932879137	0.938978105792	0.932984184036	1.0	0.624964352875	0.0	0.0	0.0	0.0	0.0	0.0	1
CAN	0.991674054517	0.991349310287	0.995532149091	0.973449643345	1.0	0.449910693397	0.0	0.598625057142	0.265878713637	0.352406634966	0.338631197516	0.3394888074	1
CHE	0.0108760290913	0.0108298995425	0.0108201606183	0.0113431048317	0.0164171721776	0.0	1.0	0.974923944303	0.962111613941	0.958790302891	0.958557287549	0.958848762053	-1
CHL	0.990539121664	0.990548524954	0.989431985998	1.0	0.957630487892	0.786052515461	0.0	0.0	0.0	0.0	0.0	0.0	1
CHN	0.992407981191	0.992496441849	0.990910509981	1.0	0.952906278818	0.724445024805	0.380897712257	0.0	0.00839263809769	0.0282303929328	0.0256116508	0.0258578562332	1
CIV	0.926300726736	0.926644928853	0.926842262829	0.917182584969	1.0	0.499666957963	0.0467281407598	0.0	0.0981645088184	0.095848761965	0.0947463778275	0.0949886795072	1
CMR	0.968124299035	0.968369114145	0.968987878633	0.966375681608	0.953720090516	0.0	0.691114491136	1.0	0.941157969879	0.955608137349	0.953493098733	0.952778159931	0
COG	0.935085519468	0.935390918173	0.935469621655	0.926791863155	1.0	0.629863483772	0.0	0.0	0.0	0.0	0.0	0.0	1
COL	0.986453799488	0.986429861266	0.986676038894	0.98296797836	1.0	0.874522036249	0.0	0.0	0.0	0.0	0.0	0.0	1
CRI	0.978153315378	0.978136264264	0.977442319786	0.974881760043	1.0	0.771587633686	0.0	0.0	0.0	0.0	0.0	0.0	1
CSK	0.192333974235	0.19212366367	0.193095536897	0.185845540192	0.256674072327	0.0	0.576182225547	1.0	0.867470750444	0.89315344807	0.888122510034	0.888795877341	-1
CUB	0.947327222108	0.947487745112	0.94854847498	0.93467158107	1.0	0.586025093711	0.0	0.0	0.0	0.0	0.0	0.0	1
CYP	0.975914598856	0.975864577515	0.977008070582	0.972782921965	1.0	0.706391243665	0.0	0.0	0.0	0.0	0.0	0.0	1
DDR	0.996243407785	0.99617166104	0.995669734037	1.0	0.985769476948	0.828597435325	0.0	0.367967840176	0.316497341125	0.31175982505	0.313537315748	0.313222224664	1
DEU	0.00165371633728	0.00164811463257	0.00166827274123	0.00167715436055	0.0	0.00147866754464	0.317280749732	1.0	0.900967605595	0.914874189883	0.914260036146	0.914158532376	-1
DJI	0.926445928357	0.926543658641	0.927042984688	0.917790882096	1.0	0.731691789641	0.0	0.0	0.0	0.0	0.0	0.0	1
DNK	0.769651629968	0.769180633028	0.771050084247	0.762789189032	0.907888799886	1.0	0.113002856074	0.0	0.05683825569	0.050735263597	0.0594650154853	0.0581305389491	1
DOM	0.919311614276	0.91928870574	0.917138373653	0.92299268362	1.0	0.838622116863	0.0	0.0	0.0	0.0	0.0	0.0	1
DZA	0.979998867622	0.980167891062	0.979431357405	0.979821261184	1.0	0.858314288839	0.0	0.0918217639306	0.0657765722553	0.069464061741	0.0691956297536	0.0691943907987	1
ECU	0.948036578874	0.948028918302	0.949012697694	0.936629073644	1.0	0.758462206138	0.0	0.0	0.0	0.0	0.0	0.0	1
EGY	0.943732597234	0.943843924705	0.943663773183	0.940444994593	1.0	0.750326549807	0.0	0.00877839204167	0.00808134888822	0.00843194814172	0.00839430264318	0.00844815096167	1
ESP	0.113214981349	0.113264021202	0.113730690335	0.109903230462	0.135375954131	0.0	0.693251124916	0.988839501645	1.0	0.987081245456	0.990998400009	0.990536475472	-1
FIN	0.992645156509	0.992983961728	0.99199521602	0.991127208456	1.0	0.761097219504	0.0	0.21538807153	0.326126641273	0.313063086798	0.311727264793	0.31192516682	1
FJI	0.947657798802	0.947954935525	0.947919909738	0.93820068948	1.0	0.628192951008	0.0	0.0	0.0	0.0	0.0	0.0	1
GAB	0.986207177462	0.986418002297	0.985285679406	0.98532161063	1.0	0.689739663704	0.0	0.0	0.0	0.0	0.0	0.0	1
GBR	0.000838362591887	0.000836414484671	0.000862869341396	0.000573564793187	0.0043634514101	0.0	0.273062682982	1.0	0.978017574553	0.97807987937	0.978672685056	0.978570919408	-1
GHA	0.976815592576	0.976818540167	0.976802932214	0.974782038698	1.0	0.79245631727	0.0	0.0	0.0	0.0	0.0	0.0	1
GIN	0.943479163673	0.943416263172	0.945413503096	0.934999993989	1.0	0.647171969736	0.0	0.0	0.0	0.0	0.0	0.0	1
GMB	0.984532416834	0.984467858719	0.984600226535	1.0	0.928016570187	0.822842759253	0.0	0.0	0.0	0.0	0.0	0.0	1
GNB	0.993792930383	0.993602348716	0.99348235113	1.0	0.969627839056	0.890343712214	0.0	0.0	0.0	0.0	0.0	0.0	1
GNQ	0.996715351217	0.99703260315	0.995766517943	0.994198285505	1.0	0.640371460186	0.0	0.0	0.0	0.0	0.0	0.0	1
GRC	1.0	0.999992339387	0.999952351882	0.999492465095	0.988215852454	0.80476474115	0.0	0.0	0.0	0.0	0.0	0.0	1
GTM	0.930234472654	0.930367367628	0.931086815999	0.917497351496	1.0	0.609580527211	0.0857642511401	0.0	0.0115832628047	0.0100872075495	0.0105069501835	0.0104669380193	1
GUY	0.98641517018	0.986545104779	0.983842429983	1.0	0.924853921529	0.732995342424	0.0	0.0	0.0	0.0	0.0	0.0	1
HKG	0.985249357801	0.985250630638	0.985037068469	0.984279088308	1.0	0.839993271002	0.0	0.133060266308	0.175257375317	0.166525425924	0.167728246686	0.167616339034	1
HND	0.983078318758	0.983292485334	0.98072397768	1.0	0.848061566691	0.832608113129	0.0	0.0	0.0	0.0	0.0	0.0	1
HTI	0.968809592558	0.96882413005	0.969378513549	0.965859214408	1.0	0.665651181713	0.0	0.0	0.0	0.0	0.0	0.0	1
HUN	0.995958405363	0.995973395346	0.995118984627	1.0	0.96749313328	0.701160834964	0.0	0.203070967523	0.170118294218	0.168181382306	0.169113635734	0.168838691533	1
IDN	0.997567011113	0.997423308412	0.997086584859	1.0	0.97875958712	0.845808709039	0.0	0.0	0.0	0.0	0.0	0.0	1
IND	0.998886000606	0.999063008256	1.0	0.989533784295	0.969347764207	0.78856994601	0.0	0.214778769911	0.326318080577	0.311474538023	0.312343940184	0.312030805576	1
IRL	0.994207220141	0.994173269813	0.994999407842	0.988927392446	1.0	0.875001551167	0.0	0.0422833750703	0.0254359371368	0.0290474793841	0.028649788154	0.0286800671933	1
IRN	0.997449787619	0.9975005642	0.997067220217	1.0	0.992929090698	0.768930414291	0.0	0.0	0.0	0.0	0.0	0.0	1
IRQ	0.992257375895	0.992028508403	0.994016667808	0.989161143162	1.0	0.821226674979	0.0	0.0	0.0	0.0	0.0	0.0	1
ISL	0.991254193289	0.9912770503	0.991286050922	0.9873545242	1.0	0.827748572398	0.0	0.0	0.0	0.0	0.0	0.0	1
ISR	0.993560793451	0.993681596997	0.993024124098	0.994362065781	1.0	0.720391207105	0.0216111569326	0.0	0.000984536441609	0.00100748048559	0.00102596847436	0.00103386588711	1
ITA	0.00120902386196	0.00122923178891	0.00117358611974	0.00113095510795	0.0	0.0410237750695	1.0	0.876068401645	0.910839427215	0.907524862828	0.90753170755	0.907559421553	-1
JAM	0.982570625479	0.982626659848	0.981603889379	0.990073430155	1.0	0.953111010509	0.0	0.0	0.0	0.0	0.0	0.0	1
JOR	0.961833949759	0.961632031936	0.96199819723	0.958496122155	1.0	0.842132331203	0.0	0.0	0.0	0.0	0.0	0.0	1
JPN	0.00123720723715	0.00125423383758	0.00114269258009	0.00186598045017	0.0	0.00172281636055	1.0	0.997239612159	0.966605617259	0.972762658506	0.972520462671	0.972378062751	-1
KEN	0.957942260686	0.957707697413	0.958266514869	0.956867578515	1.0	0.92947284619	0.0	0.0	0.0	0.0	0.0	0.0	1
KHM	0.995010418809	0.994984167865	0.993850519213	1.0	0.954984963409	0.849409178955	0.0	0.0	0.0	0.0	0.0	0.0	1
KOR	0.999613705399	0.999384168224	0.999479374554	1.0	0.986646688212	0.853979119444	0.0	0.0	0.0	0.0	0.0	0.0	1
KWT	0.950203284621	0.950127580894	0.951139663148	0.942342621197	1.0	0.772721882431	0.0	0.0	0.0	0.0	0.0	0.0	1
LAO	0.989437502262	0.989482815155	0.987515259243	1.0	0.953264493557	0.822107515532	0.0	0.0	0.0	0.0	0.0	0.0	1
LBN	0.977717630177	0.977943425068	0.977332191527	0.980025985511	1.0	0.610715677695	0.0	0.0553247096334	0.102043695686	0.0921447254245	0.0935879228835	0.0932763387916	1
LBR	0.931421781831	0.931640891663	0.932261560486	0.924167788724	1.0	0.591112117094	0.0	0.0	0.0	0.0	0.0	0.0	1
LBY	0.924193388851	0.924242113038	0.924717656082	0.916101584159	1.0	0.720997739236	0.0	0.0	0.0	0.0	0.0	0.0	1
LKA	0.949947788065	0.950002850396	0.949032088313	0.952941093871	1.0	0.787465925288	0.0	0.0	0.0	0.0	0.0	0.0	1
MAR	0.992110743523	0.992110374663	0.992454488309	0.988948236957	1.0	0.775399353126	0.0	0.171708100465	0.149530859873	0.155753045416	0.155159912649	0.155161137495	1
MDG	0.96853630791	0.968784478045	0.968810976359	0.959622054799	1.0	0.618034055101	0.0	0.0	0.0	0.0	0.0	0.0	1
MEX	0.999562129107	0.999524580505	1.0	0.999429856133	0.994853702905	0.805863424383	0.0	0.147986416806	0.12887298907	0.134235572087	0.133724381335	0.133725436967	1
MLI	0.965271233632	0.96531274744	0.965460795374	0.960360791142	1.0	0.683181498764	0.0	0.0	0.0	0.0	0.0	0.0	1
MLT	0.996976267129	0.997122827706	0.996348960965	1.0	0.962152064449	0.764513634584	0.0	0.0	0.0	0.0	0.0	0.0	1
MMR	0.941712628052	0.941946942689	0.941287561596	0.941806041296	1.0	0.668732900147	0.0	0.0	0.0	0.0	0.0	0.0	1
MNG	0.903621464337	0.903751666904	0.906126830182	0.884865801577	1.0	0.537884011764	0.0	0.0	0.0	0.0	0.0	0.0	1
MOZ	0.910528480677	0.910556732918	0.910790537652	0.904772761071	1.0	0.816500190519	0.0	0.0	0.0	0.0	0.0	0.0	1
MRT	0.994492222349	0.994744432714	0.993067978009	1.0	0.89875128127	0.680841611504	0.0	0.0	0.0	0.0	0.0	0.0	1
MUS	0.989308190983	0.989311608871	0.988013308142	1.0	0.890396346619	0.660485106827	0.0	0.0	0.0	0.0	0.0	0.0	1
MWI	0.927231322528	0.927372916093	0.928150301439	0.916507496671	1.0	0.601555794075	0.0	0.0	0.0	0.0	0.0	0.0	1
MYS	0.981995902433	0.981658094931	0.983115428669	0.977402305706	1.0	0.951131123183	0.0170280245648	0.0	0.115439835016	0.111907358867	0.112181719941	0.112245139057	1
NER	0.971857176745	0.971937530166	0.972486286313	0.965185620225	1.0	0.652261646449	0.0	0.0	0.0	0.0	0.0	0.0	1
NGA	0.997242868103	0.997304223108	0.996925784298	1.0	0.973254635483	0.777210516976	0.0	0.0	0.0	0.0	0.0	0.0	1
NIC	0.775091579478	0.774617541346	0.776057806529	0.767522253278	0.946561224754	1.0	0.0	0.0	0.0	0.0	0.0	0.0	1
NLD	0.0159858162854	0.0158584280107	0.0162166943407	0.0170599985595	0.0	0.109683774674	1.0	0.630775030802	0.683050061401	0.679244683674	0.679227119853	0.679265771878	-1
NOR	0.884964169811	0.885254206569	0.8820942327	0.90350338025	0.796983470057	0.0	0.823364986181	0.90435348642	1.0	0.975890565943	0.983328459205	0.982942941105	0
NPL	0.994750904044	0.994692331508	0.994079061631	1.0	0.963262943245	0.811009705923	0.0	0.0	0.0	0.0	0.0	0.0	1
NZL	0.995043374259	0.995207161407	0.993554486625	1.0	0.971541364682	0.77954587413	0.0087280420325	0.0	0.00644387997453	0.00233216663946	0.00348989136919	0.00328223868961	1
OMN	0.930063931169	0.930400262617	0.92961194066	0.923400684148	1.0	0.58848495213	0.0	0.0	0.0	0.0	0.0	0.0	1
PAK	0.999776489656	0.999743329409	1.0	0.99755937399	0.990110081781	0.791345667513	0.0	0.0	0.0	0.0	0.0	0.0	1
PAN	0.97971396131	0.979411396333	0.980084003212	0.980614166607	1.0	0.756207973075	0.475380104171	0.0906596612051	0.0	0.0147263715422	0.0113128445089	0.0118932655753	1
PER	0.998018226076	0.998068605655	0.997347398106	1.0	0.982681464554	0.74296955099	0.0	0.0	0.0	0.0	0.0	0.0	1
PHL	0.901914245059	0.901670121408	0.902633056472	0.891398320831	1.0	0.866362797573	0.0	0.0	0.0	0.0	0.0	0.0	1
PNG	0.689137236239	0.688702549342	0.688369528957	0.679534854613	1.0	0.995557249843	0.0	0.0	0.0	0.0	0.0	0.0	1
POL	0.900162132897	0.900375330661	0.90034354839	0.891150706141	1.0	0.544376665853	0.0	0.420490304327	0.390068673203	0.385629625889	0.386461554093	0.386203176752	1
PRK	0.999525461412	0.999739811182	0.999293831869	1.0	0.953382309567	0.684827344294	0.0	0.0	0.0	0.0	0.0	0.0	1
PRT	0.974917752762	0.974899039476	0.974887499576	0.974381045573	1.0	0.773760121619	0.0	0.0846156996828	0.0606145040769	0.0640126037163	0.0637652379562	0.063764096233	1
PRY	0.995900018879	0.995152459285	1.0	0.987494030274	0.999040501324	0.85897446662	0.0	0.0	0.0	0.0	0.0	0.0	1
QAT	0.991295001189	0.991140048997	0.992350099792	1.0	0.924716402625	0.874577712748	0.0	0.0	0.0	0.0	0.0	0.0	1
ROU	0.992840773611	0.992808936024	0.99248263236	0.995915372614	1.0	0.73678511571	0.520194416317	0.0	0.034849023358	0.0379688595472	0.0376537596925	0.0377178407161	1
RWA	0.904564062689	0.904178228074	0.905230395455	0.897587497084	1.0	0.788149489459	0.0	0.0	0.0	0.0	0.0	0.0	1
SAU	0.946355408402	0.946456532572	0.945677862488	0.946108649461	1.0	0.774233527366	0.0	0.0	0.0	0.0	0.0	0.0	1
SDN	0.967097089748	0.967190315086	0.967375796481	0.966341864296	1.0	0.638800336672	0.0	0.0	0.0	0.0	0.0	0.0	1
SEN	0.978413842992	0.978516943036	0.978230516655	0.977711019805	1.0	0.716173970973	0.0469904421869	0.0	0.0815284832786	0.0733318972889	0.0732173433579	0.073284254487	1
SGP	0.99111703283	0.990994546129	0.991259425516	0.987833080145	1.0	0.88960241033	0.0177873788408	0.00697502059042	0.0	0.00398275881423	0.00277671946611	0.00290558199721	1
SLE	0.997560187295	0.997372818748	0.999497064989	0.992633005085	1.0	0.787056355632	0.0	0.0	0.0	0.0	0.0	0.0	1
SLV	0.962462409696	0.962139084003	0.962739325111	0.954930045243	1.0	0.876397887893	0.0	0.0	0.0	0.0	0.0	0.0	1
SOM	0.999144485072	0.999181741682	1.0	0.999846228721	0.996567891023	0.627359770458	0.0	0.0	0.0	0.0	0.0	0.0	1
SUN	0.209632207813	0.209714810944	0.209875293919	0.20709293569	0.2347769031	0.0	1.0	0.81102122317	0.734912915634	0.757843808698	0.754406427162	0.75479287523	-1
SUR	0.972598482414	0.97221769857	0.972561177445	0.98018904582	0.955120554978	1.0	0.0	0.0	0.0	0.0	0.0	0.0	1
SWE	0.00291631543902	0.0029438290618	0.0028770057658	0.00233819444394	0.0	0.0225136637263	0.73612623881	1.0	0.895998079504	0.910014622658	0.908171005895	0.908418580053	-1
SYR	0.998131335588	0.998063215265	0.998035919012	1.0	0.983794286556	0.786297767002	0.0	0.0	0.0	0.0	0.0	0.0	1
TCD	0.99943874705	0.999597233909	1.0	0.99629100237	0.9989264111	0.696386247493	0.0	0.0	0.0	0.0	0.0	0.0	1
TGO	0.999773442126	0.999827426329	1.0	0.998556951175	0.989434631454	0.691955086999	0.0	0.0	0.0	0.0	0.0	0.0	1
THA	0.861521084222	0.861634773451	0.860882780189	0.867545020356	0.799140953756	0.655063261038	0.0	1.0	0.806802772963	0.82759793485	0.826664576565	0.826437473298	0
TTO	0.9484278168	0.948778959445	0.947151334061	0.948525598669	1.0	0.773819498742	0.0	0.0	0.0	0.0	0.0	0.0	1
TUN	0.986684572538	0.986879029546	0.986601903646	0.983586662732	1.0	0.695426020111	0.0	0.0	0.0	0.0	0.0	0.0	1
TUR	0.994246987358	0.994101267779	0.994012095904	1.0	0.987200382417	0.839466928659	0.0	0.0	0.0	0.0	0.0	0.0	1
TWN	0.926766163116	0.926951578532	0.927705950842	0.920867509581	1.0	0.419925792082	0.12620817348	0.0476277634872	0.0	0.00806214112498	0.00840725442183	0.00838574517198	1
TZA	0.912708383367	0.912692726369	0.912762893312	0.908381526277	1.0	0.79242958754	0.0	0.0	0.0	0.0	0.0	0.0	1
UGA	0.999523693516	0.999277742973	1.0	0.999381290183	0.995647521969	0.913742978987	0.0	0.0	0.0	0.0	0.0	0.0	1
URY	0.949562535042	0.949497252113	0.94936784455	0.945174493786	1.0	0.801507955382	0.0	0.0	0.0	0.0	0.0	0.0	1
USA	0.00506391585671	0.0050587399807	0.00502454171106	0.00540389978324	0.0033388669545	0.0	0.351511464636	1.0	0.941720180098	0.942000106712	0.942585935214	0.94251443772	-1
VEN	0.999291711277	0.998977872668	1.0	0.997067364683	0.984856652683	0.959978213452	0.0	0.0	0.0	0.0	0.0	0.0	1
VNM	0.882001126218	0.881960852373	0.882645570829	0.870949635208	1.0	0.731542067564	0.0	0.0	0.0	0.0	0.0	0.0	1
YEM	0.989777438822	0.989774010824	0.98923068939	1.0	0.918945175611	0.646452450148	0.0	0.0	0.0	0.0	0.0	0.0	1
YMD	0.974983117567	0.9752086552	0.971857696235	0.982913203705	1.0	0.972801655561	0.0	0.0	0.0	0.0	0.0	0.0	1
ZAF	0.999955997064	1.0	0.999606960754	0.999990214802	0.989945597242	0.766566875665	0.049423789347	0.0	0.0176110476468	0.0138431233058	0.0145775290297	0.0144648442914	1
ZMB	0.9982858982	0.998321515529	0.997942734995	1.0	0.997365258012	0.824231798465	0.0	0.0	0.0	0.0	0.0	0.0	1
ZWE	0.060279720166	0.0600843631241	0.0590929106139	0.0565956450289	0.235438258304	0.526415892803	0.0	0.6853523916	1.0	0.926721790141	0.939619074174	0.937219444498	-1
