# Supplementary material for: The struggle for existence in the world market ecosystem
Source: PLoS One. 2018 Oct 3;13(10):e0203915. doi: 10.1371/journal.pone.0203915 (PMC6169900; doi:10.1371/journal.pone.0203915)
Supplement: S1 File — (ZIP) [file pone.0203915.s001.zip › clusters/data_norma_M_clustered_decadas_1960_8_.csv]

	k6	k5	k4	k3	k2	k1	v1	v2	v3	v4	v5	v6	cluster
AFG	0.996930045339	0.996954883343	0.996492471597	1.0	0.948173374399	0.929861944141	0.0	0.0	0.0	0.0	0.0	0.0	1
AGO	0.998440656456	0.99857184402	0.99805049364	1.0	0.981832951177	0.874867094065	0.0	0.0	0.0	0.0	0.0	0.0	1
ALB	0.998594520716	0.998591562477	0.998436188444	1.0	0.99924668455	0.932146524186	0.0	0.0	0.0	0.0	0.0	0.0	1
ARE	0.966440116513	0.966654911926	0.965929115145	0.96215188863	1.0	0.67372446118	0.0	0.0	0.0	0.0	0.0	0.0	1
ARG	0.00160313724994	0.00166473217199	0.00167633296941	0.0	0.0215400148906	0.00327870195039	0.307150513678	1.0	0.96323906974	0.944196833737	0.947180412912	0.946952232868	-1
AUS	0.999781878112	0.999741645299	1.0	0.998636588823	0.987347575615	0.931744189199	0.0	0.0558176027616	0.0871487884851	0.0803949929921	0.0811748959617	0.0810610230965	1
AUT	0.98764397931	0.987643649015	0.987643351485	0.987488037427	1.0	0.93835040252	0.214439033416	0.0	0.0721888745368	0.0572686021073	0.0594920713409	0.0591407255097	1
BDI	0.0377184675553	0.0377912650187	0.03706458356	0.0416535322499	0.00380401034833	0.24943463826	0.0	0.759318950492	1.0	0.956512854352	0.968461313908	0.966066839627	-1
BEL	0.983443865217	0.983424767851	0.983567626186	0.982954176289	1.0	0.977825652234	0.0	0.439182563476	0.192384094161	0.248740187868	0.238676732782	0.240343323835	1
BEN	0.996871737699	0.996856785791	0.99695301878	0.996721297378	1.0	0.846994481445	0.0	0.0	0.0	0.0	0.0	0.0	1
BFA	0.997569778226	0.997656463261	0.997073460546	1.0	0.986609314293	0.976970186894	0.0	0.0	0.0	0.0	0.0	0.0	1
BGR	0.980390096464	0.980427502202	0.980370139005	0.97875843675	1.0	0.832220547658	0.0	0.12574120907	0.103923762408	0.109494929761	0.108271201639	0.108474833541	1
BHR	0.999219939413	0.999288350437	0.998919269208	1.0	0.990203398076	0.880267959697	0.0	0.0	0.0	0.0	0.0	0.0	1
BHS	0.997978759015	0.998153924878	0.997178889684	1.0	0.993630143159	0.802015429246	0.0	0.0	0.0	0.0	0.0	0.0	1
BLZ	0.966440116513	0.966654911926	0.965929115145	0.96215188863	1.0	0.67372446118	0.0	0.0	0.0	0.0	0.0	0.0	1
BOL	0.946794165332	0.946730470764	0.947364164926	0.942215606148	1.0	0.905662390439	0.0	0.0	0.0	0.0	0.0	0.0	1
BRA	0.976534567201	0.976516613217	0.976834688788	0.97378106916	1.0	0.860967363378	0.0	0.0	0.0	0.0	0.0	0.0	1
CAF	0.99959454922	0.9995754831	0.999697475339	1.0	0.986836605324	0.929287307999	0.0	0.0	0.0	0.0	0.0	0.0	1
CAN	0.863805286533	0.863898100021	0.863403006521	0.865576026974	0.864441535642	1.0	0.494105343416	0.0397004230761	0.0	0.0078014281429	0.00643112956485	0.0066886842345	1
CHE	0.00375093700785	0.003767277267	0.00364041762769	0.00439586575835	0.0	0.0235740061966	1.0	0.901011161736	0.892411793162	0.902365601806	0.899789740439	0.900355747277	-1
CHL	0.811129578666	0.811171770747	0.810990592511	0.812040056667	0.825990563983	1.0	0.0	0.0	0.0	0.0	0.0	0.0	1
CHN	0.0395457191717	0.0395253022661	0.0396997182358	0.0383676246629	0.0478022636118	0.0	1.0	0.758550905376	0.805527536872	0.798364416909	0.7998425964	0.799545564668	-1
CIV	0.301035475192	0.301043904924	0.301077607335	0.298044080158	0.33005437438	0.0	0.984380580786	0.935877415263	1.0	0.997945884524	0.996614112822	0.996971576202	-1
CMR	0.106288843855	0.106303927817	0.106281734437	0.104678423245	0.110766283902	0.0	0.270501497465	1.0	0.817717584416	0.845761923956	0.840845224696	0.841675577317	-1
COG	0.999061072493	0.999097132021	0.998968846121	0.99888906643	1.0	0.760558321762	0.239627270782	0.0	0.0560938129075	0.0485569599494	0.0492612975236	0.0491791154934	1
COL	0.970463196355	0.970454588302	0.970731964637	0.967393208099	1.0	0.926475749722	0.0	0.0	0.0	0.0	0.0	0.0	1
CRI	0.0213230952073	0.0213185003178	0.0213675020042	0.021146999665	0.0281251265392	0.0	0.495863345546	1.0	0.986943157445	0.98414587746	0.985492936884	0.985185929538	-1
CSK	0.875466717612	0.875527059404	0.876281492282	0.868010501262	1.0	0.678824135345	0.142380185819	0.00863480063505	0.0	0.0311563653384	0.0254266163387	0.0258086729049	1
CUB	0.971654395331	0.971682367155	0.97165131553	0.970463553954	1.0	0.782342348167	0.0	0.0	0.0	0.0	0.0	0.0	1
CYP	0.992824088232	0.992858430305	0.99281608778	0.991965092228	1.0	0.823387879455	0.0	0.0	0.0	0.0	0.0	0.0	1
DDR	0.983098722928	0.983079643907	0.983349968827	0.981560173829	1.0	0.793409123268	0.0	0.165355148259	0.0980837433512	0.112786834752	0.110348033128	0.110758673324	1
DEU	0.00135006135915	0.00135288738459	0.00132991020125	0.00157308923769	0.0	0.00394462861127	0.803156699354	1.0	0.983456507029	0.989303205018	0.987991752857	0.988236423899	-1
DJI	0.95806699216	0.958032413081	0.958488398323	0.953989320733	1.0	0.789972437799	0.0	0.0	0.0	0.0	0.0	0.0	1
DNK	0.99945064898	0.999457201867	0.999369025521	1.0	0.993731459659	0.971668891563	0.0	0.221803597276	0.20389569027	0.203247741533	0.204188124852	0.203935342144	1
DOM	0.943857827566	0.943754302247	0.944404433129	0.940170939897	1.0	0.777582789646	0.0	0.0	0.0	0.0	0.0	0.0	1
DZA	0.999989249622	0.999993255835	1.0	0.999357721742	0.998934486521	0.929909311988	0.0	0.0	0.0	0.0	0.0	0.0	1
ECU	0.933582248787	0.933581146809	0.933771972496	0.93245685021	0.967624173144	1.0	0.0	0.0	0.0	0.0	0.0	0.0	1
EGY	0.909647075114	0.909660698568	0.909365422716	0.911860548939	0.88021022174	0.53417501537	0.0	1.0	0.834248266888	0.851211351226	0.850150263505	0.850091411029	0
ESP	0.0119365444848	0.011924217242	0.0119303387	0.0128872196531	0.0	0.125005594124	0.445120894876	1.0	0.996049411408	0.986269009762	0.98870461249	0.98823419743	-1
FIN	0.994417699031	0.994410946802	0.994522747553	0.993060887601	1.0	0.928382704857	0.250458948243	0.0	0.00399972015206	0.00662585165227	0.00634837105743	0.00636426501493	1
FJI	0.999480873965	0.999492676482	1.0	0.994192867509	0.998328028222	0.914138735758	0.0	0.0	0.0	0.0	0.0	0.0	1
GAB	0.999732074317	0.999690985894	1.0	0.997537879442	0.99565574941	0.888138954735	0.0	0.0	0.0	0.0	0.0	0.0	1
GBR	0.00102174499114	0.00102641958263	0.00100084874419	0.00111481456009	0.0	0.0158373201735	0.76588101391	1.0	0.945091579927	0.953061277468	0.952019242303	0.952157295848	-1
GHA	0.134380499067	0.134306463282	0.134913448741	0.129809708536	0.144953285115	0.0	0.560127305409	1.0	0.974237217771	0.966935341407	0.96757049225	0.967551571323	-1
GIN	0.996999320916	0.997087562976	0.996464021625	1.0	0.971142209224	0.937332824078	0.0	0.0	0.0	0.0	0.0	0.0	1
GMB	0.995507391385	0.995624940127	0.994848782487	1.0	0.978887719342	0.892922490626	0.0	0.0	0.0	0.0	0.0	0.0	1
GNB	0.982539956625	0.982576204645	0.982226258322	0.98770843259	1.0	0.779323906506	0.0	0.0	0.0	0.0	0.0	0.0	1
GNQ	0.993934798938	0.993980942161	0.993710327879	0.994158781206	1.0	0.764264507346	0.0	0.0	0.0	0.0	0.0	0.0	1
GRC	0.997466352918	0.997487701216	0.997228432968	1.0	0.973270581571	0.901881402753	0.0	0.208534896456	0.211440352245	0.211735604828	0.210898748337	0.211058549135	1
GTM	0.0113195935728	0.0113192180398	0.0113526056406	0.0110011784307	0.0170109052591	0.0	0.498089868098	1.0	0.980492189888	0.97899973831	0.979654684347	0.979507191594	-1
GUY	0.978892658618	0.978884023963	0.979342940764	0.973130805983	1.0	0.781774610614	0.0	0.0	0.0	0.0	0.0	0.0	1
HKG	0.00145965509387	0.00144248423074	0.00151473761931	0.00127059238268	0.0	0.0127314371573	1.0	0.648522927898	0.702764760668	0.693727856347	0.695455189209	0.695135081251	-1
HND	0.084504549556	0.0845359039432	0.0844437112254	0.0832576552837	0.0988895623692	0.0	0.584227285666	0.940871250984	1.0	0.977362862017	0.981957311069	0.981054877806	-1
HTI	0.984679064633	0.984713568175	0.984567819519	0.983523498899	1.0	0.855347813192	0.0	0.0	0.0	0.0	0.0	0.0	1
HUN	0.958665710144	0.958645576061	0.959076901666	0.953634747047	1.0	0.83164729991	0.0	0.214699089685	0.117304507694	0.139211514855	0.135429400646	0.136051883307	1
IDN	0.999193884116	0.999240117274	0.999026073568	1.0	0.995001610568	0.854082186452	0.0191510295312	0.00968461657307	0.00463611056575	0.0	0.000961166371356	0.000781553397903	1
IND	0.979697711179	0.979671314108	0.979876727977	0.977637212264	1.0	0.882950403684	0.0	0.832968964211	0.866044192378	0.840441482273	0.845591622131	0.84451120426	0
IRL	0.979396973444	0.979420421235	0.979091268797	0.982842407536	0.94851089844	1.0	0.422563882337	0.0	0.0493156788145	0.0391226090715	0.0405812042005	0.0403920583793	1
IRN	0.323978020206	0.323966922462	0.324225961615	0.322051431708	0.38731087216	0.0	0.868666583551	0.962351953732	1.0	0.981184796685	0.98604254122	0.98496067924	-1
IRQ	0.979654709094	0.979673532203	0.979668725639	0.977277706003	1.0	0.782829637079	0.0	0.0	0.0	0.0	0.0	0.0	1
ISL	0.997071486882	0.997094440349	0.996876997587	1.0	0.984129039366	0.974736002793	0.0	0.0	0.0	0.0	0.0	0.0	1
ISR	0.997293350024	0.997328284194	0.997180685085	0.998161997268	1.0	0.887458796531	0.00549104197394	0.000241841434114	0.0	0.000172955190644	0.000131384889847	0.000144130668681	1
ITA	0.00608419265713	0.00608591014266	0.00604963692498	0.00668630587865	0.0	0.0626983441388	0.996564244997	1.0	0.984856681802	0.989111264098	0.988099402485	0.988289927806	-1
JAM	0.98966007887	0.989677628234	0.989645939682	0.989234551602	1.0	0.938271158572	0.0	0.0	0.0	0.0	0.0	0.0	1
JOR	0.994566843556	0.994604162108	0.994354797735	0.99538550541	1.0	0.898078025592	0.0	0.0	0.0	0.0	0.0	0.0	1
JPN	0.0029243882867	0.00291604331499	0.00296014989369	0.00270247588258	0.00461651006598	0.0	1.0	0.783482576731	0.834533498383	0.824239592675	0.825869214775	0.825647230625	-1
KEN	0.99190143674	0.991966230356	0.991700893724	0.992676715272	1.0	0.836539488507	0.0	0.0	0.0	0.0	0.0	0.0	1
KHM	0.99987782844	0.999862340559	1.0	0.998470044383	0.999630756723	0.846102974171	0.0	0.0	0.0	0.0	0.0	0.0	1
KOR	0.99280765931	0.992779092554	0.99301327687	0.991733766144	1.0	0.925412929294	0.0	0.0	0.0	0.0	0.0	0.0	1
KWT	0.997973037278	0.998035711392	0.997673972975	1.0	0.98536679034	0.83072603194	0.0	0.0	0.0	0.0	0.0	0.0	1
LAO	0.989313256192	0.98938874713	0.9892252934	0.98911514883	1.0	0.842726529408	0.0	0.0	0.0	0.0	0.0	0.0	1
LBN	0.298729819297	0.298732430975	0.29903335956	0.294802072544	0.335660609632	0.0	1.0	0.925498951918	0.840727804721	0.8610051709	0.8573940034	0.85790446646	-1
LBR	0.998670765349	0.998771430239	0.998285011372	1.0	0.986873818053	0.970948769969	0.0	0.0	0.0	0.0	0.0	0.0	1
LBY	0.995341796977	0.995337428604	0.995213599923	0.99650868066	1.0	0.744770300106	0.0	0.0	0.0	0.0	0.0	0.0	1
LKA	0.988853659639	0.988905627033	0.988708094823	0.988158968182	1.0	0.834242705286	0.0	0.0	0.0	0.0	0.0	0.0	1
MAR	0.999537627499	0.999559806743	0.999392702569	1.0	0.983573866601	0.946253302085	0.0	0.198690838473	0.203274798725	0.199464758347	0.200592794722	0.200339893143	1
MDG	0.977645499444	0.977678287302	0.977672796744	0.976534970177	1.0	0.780076331229	0.0	0.0	0.0	0.0	0.0	0.0	1
MEX	0.427975902974	0.427979089759	0.428252966683	0.428801293104	0.46218233556	0.908124020351	0.0	1.0	0.875495349868	0.885406077953	0.88516969236	0.885347235695	0
MLI	0.996078856171	0.996134496659	0.995686663351	1.0	0.958813339851	0.953313913447	0.0	0.0	0.0	0.0	0.0	0.0	1
MLT	0.991766841117	0.991804472968	0.991611540319	0.991605811094	1.0	0.78367626317	0.0	0.807709492474	0.753369703151	0.75717548784	0.756635274363	0.756722690448	0
MMR	0.99835398571	0.998386238577	0.998074319051	1.0	0.994853756672	0.859193367118	0.0	0.0	0.0	0.0	0.0	0.0	1
MNG	0.993556415407	0.993448151642	0.993762301242	1.0	0.987578588455	0.879986772502	0.0	0.0	0.0	0.0	0.0	0.0	1
MOZ	0.993115647418	0.993227169098	0.992362124103	1.0	0.976629028992	0.846956517474	0.0	0.0	0.0	0.0	0.0	0.0	1
MRT	0.999459017504	0.999397208756	1.0	0.994576680447	0.9962121215	0.696660037112	0.0	0.0	0.0	0.0	0.0	0.0	1
MUS	0.999989766635	1.0	0.999963596667	0.999292152559	0.979070996851	0.775163329459	0.0	0.0	0.0	0.0	0.0	0.0	1
MWI	0.162040719032	0.162085728217	0.162177326247	0.158537009857	0.203103207839	0.0	0.875310707127	1.0	0.846969825718	0.877154946385	0.869512407674	0.870982532365	-1
MYS	0.997693965914	0.997741475318	0.997409471673	1.0	0.987590631141	0.895054323366	0.0	0.0399872586092	0.0514706213913	0.050505513964	0.0508465962049	0.050770089253	1
NER	0.999304499048	0.999353002001	0.999060834863	1.0	0.986581324573	0.925004064509	0.0	0.0	0.0	0.0	0.0	0.0	1
NGA	0.99906411553	0.999103807345	0.998803156993	1.0	0.985546149114	0.947418957116	0.0	0.0456983291768	0.0365414455955	0.031566253127	0.0328132097974	0.0326295534581	1
NIC	0.0104501874869	0.0104534461295	0.0104669013881	0.0102729127426	0.0157173360217	0.0	0.520111000695	1.0	0.992560910572	0.984172463455	0.986566649989	0.986116110224	-1
NLD	0.99791295585	0.997943165951	0.99775269804	0.997958233483	1.0	0.948672852853	0.612878895721	0.0	0.0914896618227	0.0728350838329	0.0764549252233	0.0758352892909	1
NOR	0.999263376757	0.999289087159	0.999150364527	1.0	0.997737909988	0.884222233345	0.0	0.0180769155726	0.00841179975226	0.0103407702663	0.00997116964848	0.0100499474538	1
NPL	0.987917422492	0.988126102936	0.987193644084	0.989152090673	1.0	0.730115495376	0.0	0.0	0.0	0.0	0.0	0.0	1
NZL	0.994438173946	0.994461316982	0.993949895268	1.0	0.966134010216	0.9437992417	0.0354288634906	0.0196530913491	0.0	0.000145753799153	0.000106264326969	0.000106033351621	1
OMN	0.950569146108	0.950467058372	0.951133043722	0.946470295949	1.0	0.70227210784	0.0	0.0	0.0	0.0	0.0	0.0	1
PAK	0.999010874771	0.999038480126	0.998790234167	1.0	0.993892165579	0.866887540078	0.0	0.042582237268	0.0369507590268	0.0390476134569	0.0385135943572	0.0386044666665	1
PAN	0.982671945321	0.982676556183	0.98275795463	0.980575882385	1.0	0.870227429024	0.0	0.0	0.0	0.0	0.0	0.0	1
PER	0.852643316179	0.852660709178	0.852496165499	0.854480548009	0.856293090701	1.0	0.0	0.0115772998264	0.0220359229944	0.0219614604368	0.0217771148121	0.0218230222014	1
PHL	0.989861190668	0.989838628472	0.989956993683	0.989979389374	1.0	0.959039406592	0.0	0.0	0.0	0.0	0.0	0.0	1
PNG	0.98188778136	0.981906965122	0.981888128742	0.981963933144	1.0	0.998410948495	0.0	0.0	0.0	0.0	0.0	0.0	1
POL	0.99133248772	0.991316894808	0.99156221347	0.990031399758	1.0	0.995405236826	0.0	0.6771429815	0.567364677413	0.583612222419	0.582065729226	0.582142817099	0
PRK	0.99354135585	0.993460490973	0.993936699233	0.992972031722	1.0	0.793288227855	0.0	0.0	0.0	0.0	0.0	0.0	1
PRT	0.99873960655	0.998739512207	0.998662029792	1.0	0.992783372737	0.99223746632	0.0	0.192621242382	0.208803941956	0.203849523058	0.20450783922	0.204427716903	1
PRY	0.978387136029	0.978359981757	0.978519848017	0.977400189414	1.0	0.778104307278	0.0	0.0	0.0	0.0	0.0	0.0	1
QAT	0.967704270873	0.967627359252	0.968617908875	0.957545685798	1.0	0.776888519298	0.0	0.0	0.0	0.0	0.0	0.0	1
ROU	0.96793452409	0.967911944899	0.9682539715	0.964284404915	1.0	0.827853234017	0.0	0.0	0.0	0.0	0.0	0.0	1
RWA	0.965215466806	0.965283446282	0.965282585682	0.964110596564	1.0	0.90074031223	0.0	0.0	0.0	0.0	0.0	0.0	1
SAU	0.995281692457	0.995360009132	0.99494090981	0.996677764925	1.0	0.898396668746	0.0	0.0	0.0	0.0	0.0	0.0	1
SDN	0.99543679595	0.995460246239	0.995114134359	1.0	0.961543641731	0.857941351784	0.0	0.0	0.0	0.0	0.0	0.0	1
SEN	0.0777162037545	0.0777294828417	0.0776243590012	0.0782860255462	0.0794257027842	0.0	1.0	0.990637721839	0.952328308203	0.963829430151	0.961068559281	0.961647697637	-1
SGP	0.117822447635	0.1179325623	0.117374869709	0.120141303987	0.113688268753	0.0	0.441265271813	0.750192584292	1.0	0.968761929566	0.97193600278	0.971379923604	-1
SLE	0.986825522576	0.986848799384	0.986733817674	0.987083065562	1.0	0.746559538064	0.0	0.0	0.0	0.0	0.0	0.0	1
SLV	0.0174623245196	0.0174646674381	0.0174877778711	0.0168296311239	0.0234999168086	0.0	0.485903532165	1.0	0.988438016845	0.986692715199	0.987584771698	0.987323907201	-1
SOM	0.987486684487	0.987475861752	0.987595922018	0.988025460478	1.0	0.796808737742	0.0	0.0	0.0	0.0	0.0	0.0	1
SUN	0.973911112404	0.973897518477	0.974211011142	0.97124876882	1.0	0.677036603895	0.0	0.475482780544	0.491248600372	0.481497195577	0.484607818495	0.483859445945	0
SUR	0.974996779901	0.974952922239	0.975413868685	0.971742120786	1.0	0.730115495376	0.0	0.0	0.0	0.0	0.0	0.0	1
SWE	0.997002326244	0.997060951667	0.996576925264	1.0	0.978591713104	0.962304494459	0.0	0.161305167508	0.111017311773	0.116421892675	0.116165597841	0.116145145859	1
SYR	0.990769733685	0.990776845284	0.990771984056	0.989673611523	1.0	0.804724858651	0.190162843999	0.0229227301551	0.0	0.00303218549401	0.00266296512329	0.00273753537733	1
TCD	0.998302701425	0.998300198397	0.998253532537	1.0	0.963861941318	0.951904201127	0.0	0.0	0.0	0.0	0.0	0.0	1
TGO	0.999638272192	0.999566927799	1.0	0.99826485415	0.983309051263	0.848029114141	0.023560702298	0.0	0.155632143339	0.129957593961	0.132669057414	0.132318380176	1
THA	0.996090302878	0.996146299009	0.995604452317	1.0	0.969234852701	0.921655757259	0.0	0.217246874675	0.253742283937	0.248886152906	0.249923445312	0.249758453052	1
TTO	0.990125519957	0.99021024178	0.989786682486	0.990889002957	1.0	0.817553523794	0.0	0.341110870112	0.403794793526	0.391889547114	0.396029932056	0.395133325605	1
TUN	0.998580969968	0.998593461905	0.998470785091	1.0	0.999405231092	0.832088628954	0.0	0.0	0.0	0.0	0.0	0.0	1
TUR	0.999826836575	0.999792466293	1.0	0.998776436071	0.991988064891	0.801991949419	0.0	0.0	0.0	0.0	0.0	0.0	1
TWN	0.977181606861	0.977192726636	0.977320150954	0.977380168066	1.0	0.809328833367	0.614476041605	0.0	0.0767053508807	0.0629575313866	0.0661143386602	0.0654704169215	1
TZA	0.969858402296	0.969845530339	0.970129720542	0.965739541255	1.0	0.81643456872	0.0	0.0	0.0	0.0	0.0	0.0	1
UGA	0.993794433878	0.993752082141	0.993996261114	0.993457774256	1.0	0.91566970967	0.0	0.0	0.0	0.0	0.0	0.0	1
URY	0.865544918454	0.865616854065	0.865238369762	0.868979411515	0.873543393261	1.0	0.0	0.0	0.0	0.0	0.0	0.0	1
USA	0.0118725313983	0.0118802621093	0.0118601280492	0.0118190331054	0.0116626238617	0.0	0.794563861879	1.0	0.960755595874	0.966583112773	0.965345376312	0.96560323948	-1
VEN	0.992852466891	0.992920186591	0.992502370724	0.994672257995	1.0	0.898786428689	0.0	0.0	0.0	0.0	0.0	0.0	1
VNM	0.985646621809	0.985613937461	0.985847126813	0.983572618888	1.0	0.885859276945	0.0	0.0	0.0	0.0	0.0	0.0	1
YEM	0.996185882568	0.996217665334	0.995782146854	1.0	0.977047570122	0.66638752486	0.0	0.0	0.0	0.0	0.0	0.0	1
YMD	0.901306740181	0.901277108995	0.901716761203	0.898567133557	0.920567821075	1.0	0.0	0.0	0.0	0.0	0.0	0.0	1
ZAF	0.895857137256	0.896180284417	0.895229892203	0.891310797359	1.0	0.0	0.538705919948	0.159234675617	0.430617127708	0.365389538282	0.385388826542	0.380537221139	0
ZMB	0.997998287903	0.998051223871	0.997725500231	0.999014217773	1.0	0.880237877202	0.0	0.0	0.0	0.0	0.0	0.0	1
ZWE	0.994682012358	0.994829574111	0.99436121348	0.992971214651	1.0	0.823355663868	0.0	0.259077961093	0.210447120622	0.194987124712	0.200348523062	0.199205961441	1
