# Supplementary material for: The struggle for existence in the world market ecosystem
Source: PLoS One. 2018 Oct 3;13(10):e0203915. doi: 10.1371/journal.pone.0203915 (PMC6169900; doi:10.1371/journal.pone.0203915)
Supplement: S1 File — (ZIP) [file pone.0203915.s001.zip › clusters/data_norma_M_clustered_decadas_1970_1_.csv]

	k6	k5	k4	k3	k2	k1	v1	v2	v3	v4	v5	v6	cluster
AFG	0.998008157968	0.99806009937	0.997796265613	1.0	0.965180113707	0.930800012949	0.0	0.0	0.0	0.0	0.0	0.0	1
AGO	0.998521082955	0.998522947301	0.998405746046	1.0	0.99441914441	0.875988168481	0.144659925885	0.0	0.0268347898171	0.0246187378655	0.0249697235503	0.0248953641505	1
ALB	0.999227382542	0.999209096141	0.999265534331	1.0	0.996318160613	0.934518592814	0.0	0.32856285718	0.372114358256	0.370715982467	0.370130675304	0.370279596278	1
ARE	0.0370302414543	0.0370943489085	0.0367312980471	0.0409083563208	0.0	0.175299626106	1.0	0.760080039565	0.655903125085	0.650558560943	0.653794156652	0.653204347513	-1
ARG	0.0012096267111	0.00118700715469	0.00137334930926	0.0	0.00386219518162	0.0246220214294	0.993491342211	0.914091105514	1.0	0.998220413423	0.997672235221	0.997882424749	-1
AUS	0.984500498912	0.98445681136	0.984704736635	0.982580626081	1.0	0.862737253764	0.0946597944334	0.0195298593061	0.0	0.0042458509726	0.00435069992864	0.00428243190166	1
AUT	0.998544177999	0.998541188307	0.998535107419	0.998965770806	1.0	0.929215330975	0.117966139433	0.0	0.0223786636321	0.0205207766527	0.0205971801772	0.0205911423098	1
BDI	0.9907143302	0.990672190323	0.990589301636	0.992812353316	1.0	0.765325604879	0.0997166238017	0.0	0.0248978836686	0.0268306896394	0.0267782091768	0.0267281684619	1
BEL	0.0701415542296	0.0702261561731	0.0699374439405	0.0666774896168	0.0502091389542	1.0	0.0	0.945183729044	0.691448275168	0.681836440449	0.682557079256	0.683572746552	-1
BEN	0.999875782931	0.999833643278	1.0	0.999839826748	0.99972622626	0.958252949269	0.0	0.0	0.0	0.0	0.0	0.0	1
BFA	0.854860559873	0.854899214094	0.854661122719	0.855103691526	0.854306309591	1.0	0.0	0.0	0.0	0.0	0.0	0.0	1
BGD	0.998853037469	0.998886425852	0.998606009955	1.0	0.985711115069	0.875426459569	0.0	0.0	0.0	0.0	0.0	0.0	1
BGR	0.974363742627	0.974333978731	0.974553367614	0.972090428792	0.982895064208	1.0	0.44337423849	0.0	0.0274409431756	0.0284477106195	0.0282239802172	0.02827046952	1
BHR	0.0239430860986	0.0239107798576	0.0240842316102	0.0228293409208	0.0301833894394	0.0	0.788845820805	0.960642120825	1.0	0.989821677126	0.991328543888	0.99108552324	-1
BHS	0.999729588304	0.999736166617	0.99970162833	1.0	0.997464483498	0.943481626322	0.133904550837	0.00804238538546	0.00119694871259	0.000153629121773	0.0	4.53097865648e-05	1
BLZ	0.999833192744	0.999793228249	1.0	0.999559345083	0.995383771532	0.943720274348	0.0	0.0	0.0	0.0	0.0	0.0	1
BOL	0.987648153715	0.987621372772	0.987818638817	0.985562708682	1.0	0.840046012176	0.0	0.156805792288	0.0908884771526	0.0922329782543	0.0927601038166	0.0927970398371	1
BRA	0.0172612097176	0.0172462952599	0.0173349444561	0.0167779097453	0.0205095919804	0.0	1.0	0.94394704288	0.921852880514	0.926015310206	0.925390807898	0.925475447045	-1
CAF	0.134954449093	0.134899272495	0.135157445217	0.135148401506	0.119053133587	0.0	0.214301730823	0.983809356933	1.0	0.978559635369	0.979604670343	0.9797652546	-1
CAN	0.994944829216	0.994903656914	0.995182735488	0.993842229177	1.0	0.962197081148	0.0	0.218491281924	0.206663299674	0.209955676888	0.209211484123	0.209343645496	1
CHE	0.940553938094	0.940664283557	0.939832488656	0.938920165558	1.0	0.981990437595	0.630033096034	0.0	0.0172576319755	0.0334925720556	0.0324978894947	0.0324686272062	1
CHL	0.901979530368	0.901627243249	0.903405216527	0.89513817052	0.939188723811	0.423740690888	0.0	0.967486804053	0.984813872901	1.0	0.999123656432	0.999482103067	0
CHN	0.9903466039	0.990223441147	0.990948946116	0.98571065817	1.0	0.902644872337	0.0	0.857154509067	0.742116442257	0.744654199704	0.744492290835	0.744603696245	0
CIV	0.982309329572	0.98224649492	0.982513137871	0.981221207803	1.0	0.885771605132	0.0	0.187219079889	0.213210947271	0.208726015841	0.209466593078	0.209444434588	1
CMR	0.0961132562632	0.0961064495934	0.0960655551005	0.0966693290371	0.088250923479	0.0	0.185292650925	1.0	0.927042248355	0.930465212256	0.929575781502	0.929858340066	-1
COG	0.998969074554	0.998908182061	0.999201667718	0.998598781588	1.0	0.866457327348	0.0	0.245632653175	0.215773825331	0.218850286011	0.21824251865	0.218419925544	1
COL	0.999544632102	0.999509230726	0.999655911932	1.0	0.997139840361	0.892098653102	0.0	0.216539974135	0.201888102124	0.204927896781	0.204243098822	0.204382892995	1
CRI	0.996118421738	0.996084737427	0.996178926187	0.99577739195	1.0	0.969037903945	0.0	0.10969362896	0.0889216934633	0.0899039903102	0.0898221419446	0.0898935892594	1
CSK	0.999935049178	0.999916323692	1.0	0.99970507554	0.998746792992	0.923105813792	0.0	0.00418356841954	0.0038333604499	0.00401432742172	0.00389089019576	0.0039045229993	1
CUB	0.998940991414	0.998910350658	0.999076071409	0.998691709183	1.0	0.915121117739	0.0	0.0389957385892	0.0314000088315	0.0318407513912	0.031767707223	0.0317771535641	1
CYP	0.994659970302	0.994661432217	0.994427460492	1.0	0.974591603014	0.679515001835	0.0	0.68801572785	0.773089034686	0.75486141943	0.755174912263	0.75537158689	0
DDR	0.984544934139	0.98453613619	0.984528522419	0.984809961117	0.989945089993	1.0	0.0	0.0803454857295	0.0945174353844	0.095987942456	0.0954309251189	0.0955170776164	1
DEU	0.00209328917081	0.00209993378075	0.00206843166599	0.00222914273199	0.0	0.030469509204	1.0	0.795089536662	0.804779673725	0.803972258041	0.804677069703	0.804504381876	-1
DJI	0.997455447358	0.997432977445	0.997460163417	0.997868620713	1.0	0.90173012327	0.0	0.0	0.0	0.0	0.0	0.0	1
DNK	0.00954142139264	0.00958572602593	0.00934471978796	0.0109188907388	0.0	0.0344231592808	1.0	0.815616118216	0.873107005428	0.861648954048	0.863207517646	0.862955952719	-1
DOM	0.998692157803	0.998676090157	0.9986052099	1.0	0.999559517909	0.860979586727	0.0	0.681167747524	0.580065168473	0.596269625731	0.593055262493	0.593713309946	0
DZA	0.0491944142993	0.0492180625923	0.0489798551815	0.0507671245669	0.0492452161454	0.0	1.0	0.644208538896	0.732721039798	0.714065952528	0.716363486667	0.715987067187	-1
ECU	0.996375724183	0.996359006269	0.996390790033	0.996566294416	1.0	0.852898567511	0.0	0.0	0.0	0.0	0.0	0.0	1
EGY	0.999836729319	0.999806943849	1.0	0.99957837872	0.991147651695	0.966660594802	0.0	0.0819828971229	0.0802392613894	0.0803727395931	0.080206152538	0.0802298893363	1
ESP	0.00239419614069	0.00240320480923	0.00235533094553	0.00264742515338	0.0	0.0118062406837	0.810481492723	1.0	0.998915547254	0.995810058845	0.996319941668	0.996286653246	-1
FIN	0.9975115462	0.997483082349	0.997597568612	0.997368480829	1.0	0.877170065343	0.0	0.0522106363486	0.0409850705414	0.041752244757	0.0418983452454	0.0418807942172	1
FJI	0.998422486158	0.998452183053	0.998355022391	1.0	0.964464647893	0.908259214506	0.0	0.0	0.0	0.0	0.0	0.0	1
GAB	0.851514949433	0.851584940188	0.851239309337	0.85301823873	0.827687071446	1.0	0.0	0.0	0.0	0.0	0.0	0.0	1
GBR	0.000177797990474	0.00017726046658	0.000184177573891	0.000125720846789	0.0	0.00255537692709	0.788765065939	0.988509208934	1.0	0.996255949701	0.996586158969	0.996544075728	-1
GHA	0.99596338506	0.995909442576	0.996123250793	0.995888827888	1.0	0.751272481031	0.0	0.509842809913	0.458471326826	0.461778901433	0.460820370422	0.461168232092	1
GIN	0.860858741583	0.860939501248	0.86045766243	0.86221464453	0.869374977734	1.0	0.0	0.0	0.0	0.0	0.0	0.0	1
GMB	0.997998812494	0.99797750901	0.997996641647	1.0	0.991037923961	0.784033705701	0.0	0.0	0.0	0.0	0.0	0.0	1
GNB	0.996245456183	0.9962205967	0.996337726143	0.996058147819	1.0	0.883504856475	0.0	0.0	0.0	0.0	0.0	0.0	1
GNQ	0.99963612476	0.999599418391	0.999664647188	1.0	0.992737521806	0.792360787736	0.0	0.0	0.0	0.0	0.0	0.0	1
GRC	0.00174493196748	0.00174624833713	0.00185672185504	0.0	0.0105470188945	0.0522937690254	0.270839090701	1.0	0.922587051537	0.932197225645	0.931027551524	0.931196711565	-1
GTM	0.989307294217	0.989299457031	0.989225924726	0.99052816916	1.0	0.889777238243	0.0	0.961586588867	0.877221470854	0.887123186818	0.885073807396	0.8857105918	0
GUY	0.999963272462	0.999953496023	1.0	0.999970929863	0.997391821389	0.921457812899	0.0	0.0355010747828	0.0337533678443	0.0343680613456	0.0341568895572	0.0342004459223	1
HKG	0.876749293788	0.876732146442	0.876763355039	0.87722503314	0.871106185362	0.870551392132	0.0	0.980653237261	0.999028065265	1.0	0.999064479913	0.999225248979	0
HND	0.998286575711	0.998290092871	0.998221730385	1.0	0.972119493844	0.838472449891	0.0	0.0596631815804	0.078259199963	0.0815977601912	0.0808911143074	0.0810557469125	1
HTI	0.998696991011	0.998699334737	0.998594414776	0.998967335173	1.0	0.943373659872	0.0	0.0	0.0	0.0	0.0	0.0	1
HUN	0.981793789786	0.981750154712	0.981908748688	0.981101804842	1.0	0.879207934816	0.453401724086	0.0	0.00502949344764	0.00466673064433	0.00514892072893	0.00499967232518	1
IDN	0.999819854201	0.99979801648	0.999913900516	1.0	0.99180692046	0.852213529734	0.0	0.893504062567	0.791744524818	0.801117760748	0.799110664334	0.799470105062	0
IND	0.000365556874307	0.000349147768689	0.000434070021506	8.47791290443e-05	0.0	0.0229036970933	0.454568346625	1.0	0.924978105598	0.934967969323	0.933076204747	0.933452608733	-1
IRL	0.681537579357	0.681539157939	0.681498663453	0.681135987953	0.683646677862	0.701745692673	1.0	0.0	0.0549765348537	0.0304140991838	0.0352543455307	0.0344046733269	1
IRN	0.991000737137	0.990977045992	0.991124079813	0.990147666428	1.0	0.93680655132	0.0	0.0	0.0	0.0	0.0	0.0	1
IRQ	0.997240283434	0.997208224823	0.997368128336	0.99679561905	1.0	0.913375100217	0.0	0.0	0.0	0.0	0.0	0.0	1
ISL	0.99920761388	0.999193546635	0.999209128033	1.0	0.996691380322	0.938015203875	0.0	0.0	0.0	0.0	0.0	0.0	1
ISR	0.998968343579	0.998954895664	0.99899253732	0.999184856034	1.0	0.879356430605	0.0	0.0147278997852	0.0324428847186	0.0318529862731	0.0318073626449	0.0318072026627	1
ITA	0.000378692101349	0.00038842064037	0.000337917234189	0.000551333858877	0.0	0.0138628548116	1.0	0.928795304375	0.931994406588	0.931268804268	0.931617017816	0.931536654674	-1
JAM	0.999931975915	0.999929344602	1.0	0.999683224827	0.99765203238	0.944193081203	0.0	0.134175388369	0.123835461352	0.125769091167	0.125288920688	0.125374794228	1
JOR	0.000572426181747	0.000559113121614	0.000654016299518	0.0	0.00401815909037	0.000468681729444	0.830931089433	0.983517604762	0.998185065686	1.0	0.998910798862	0.999137638952	-1
JPN	0.988159117888	0.988109191974	0.988310698219	0.988004743534	1.0	0.825791913066	0.310540247222	0.032701617055	0.00380209160376	0.0	0.00185219065254	0.0015318848248	1
KEN	0.999082607173	0.999071724528	0.999067914062	1.0	0.992466290712	0.979579679089	0.0	0.685861203323	0.739104147445	0.737658469825	0.736279999856	0.736610467236	0
KHM	0.997477070046	0.997499122712	0.997388559272	1.0	0.966953514384	0.906675994731	0.0	0.0	0.0	0.0	0.0	0.0	1
KOR	0.00357600592019	0.0035812789975	0.00352347572365	0.00371850608622	0.00619935598901	0.0	1.0	0.467550720348	0.485673942215	0.489842748184	0.489093094424	0.489155787136	-1
KWT	0.972917081668	0.972891592968	0.972892232236	0.972416261974	1.0	0.961972356463	0.0	0.416232548369	0.468733415985	0.467875597535	0.466846312937	0.46707046339	1
LAO	0.999975853356	1.0	0.999722341858	0.999086181238	0.989927305382	0.978341409137	0.0	0.0	0.0	0.0	0.0	0.0	1
LBN	0.999931858821	0.999916029818	1.0	0.999533004745	0.999728976071	0.743383191729	0.972462974462	0.0796667480688	0.0	0.00503852340639	0.00594783174402	0.00559215490052	1
LBR	0.999452502026	0.999435212524	0.999485414867	1.0	0.996650420087	0.843494791937	0.0	0.0231099188024	0.0164123789431	0.0162942727771	0.0163271281768	0.0163237168462	1
LBY	0.998782821026	0.998794390999	0.998710984102	1.0	0.981707477842	0.915613901132	0.0	0.0	0.0	0.0	0.0	0.0	1
LKA	0.993947373093	0.993910562344	0.994084189894	0.992564367583	1.0	0.933319242959	0.0	0.231551037512	0.201820824607	0.204016670339	0.203888973113	0.204006603977	1
MAR	0.999984911379	0.999986225819	1.0	0.999778371464	0.996821822518	0.976814313074	0.0	0.296830051277	0.296084327555	0.292634643769	0.292999719139	0.292948592293	1
MDG	0.995928818546	0.995895193789	0.996026363548	0.995486131429	1.0	0.827718773119	0.0	0.0	0.0	0.0	0.0	0.0	1
MEX	0.957281408047	0.957305691893	0.957214459433	0.953600044757	1.0	0.942621167551	0.230490093826	0.117068416329	0.0	0.0322439489732	0.0282824094898	0.0286068577159	1
MLI	0.991444612414	0.991425840862	0.991484926867	0.990424260449	1.0	0.888927307779	0.0	0.0318273616047	0.0279631251559	0.0280689728819	0.0281685480433	0.0281624472707	1
MLT	0.968599360763	0.968565602446	0.968699223339	0.967741583134	0.977325366804	1.0	0.0	0.0851999118528	0.100261043731	0.0995393879309	0.0997578059899	0.0996975070372	1
MMR	0.999357450281	0.999350252425	0.999336346074	1.0	0.997533215588	0.914885375321	0.0	0.0	0.0	0.0	0.0	0.0	1
MNG	0.982125076121	0.982097293387	0.981851261672	0.986501512457	1.0	0.863895292923	0.0	0.0	0.0	0.0	0.0	0.0	1
MOZ	0.978234351031	0.978174609088	0.978347092303	0.977043579708	1.0	0.975879111427	0.0	0.270313120638	0.216358718113	0.216929108151	0.217541648338	0.217447006394	1
MRT	0.996196652456	0.996175642964	0.996179138251	0.997139245217	1.0	0.927581771855	0.0	0.0	0.0	0.0	0.0	0.0	1
MUS	0.984437910909	0.984353894048	0.984812636339	0.982523201081	1.0	0.906139561525	0.0	0.0	0.0	0.0	0.0	0.0	1
MWI	0.0188370507533	0.0188216648746	0.018933342969	0.0182398204615	0.019857836609	0.0	1.0	0.729403586753	0.724631818975	0.725959254642	0.725821428838	0.725816095758	-1
MYS	0.984298045792	0.984299809266	0.984192320365	0.985187144559	0.981591326655	1.0	0.0	0.325720028106	0.304689713358	0.306373628042	0.305892194292	0.306015681372	1
NER	0.9945710557	0.994554890922	0.994491872373	0.996715972975	1.0	0.906361165722	0.0	0.0	0.0	0.0	0.0	0.0	1
NGA	0.994415263321	0.994369878733	0.994598245473	0.993579298165	1.0	0.93910820784	0.0	0.0	0.0	0.0	0.0	0.0	1
NIC	0.983463172864	0.983462978218	0.983310428286	0.984168259956	1.0	0.746321959883	0.0	0.97734519423	0.971237598056	0.985049314933	0.982357366382	0.982888366099	0
NLD	0.00399224340458	0.00400869826482	0.00391414151101	0.00455424997733	0.0	0.0158898617348	1.0	0.948383284605	0.970170304627	0.964226169394	0.965391437834	0.965196952447	-1
NOR	0.993109435809	0.993104832083	0.993055886376	0.993140004854	1.0	0.944176039589	0.0	0.00513582791465	0.00880185101451	0.008599300171	0.00861181933048	0.00860351316235	1
NPL	0.978314004732	0.978189101112	0.978526125616	0.977577703321	1.0	0.642381038346	0.0	0.229373797629	0.0389622385164	0.0554443763144	0.0557766871263	0.0555029734995	1
NZL	0.985632751822	0.985509832795	0.986206543604	0.983363395244	1.0	0.768944980081	0.00600847198426	0.0	0.0531682781425	0.0589870009391	0.0593178897141	0.0590229216202	1
OMN	0.999873020115	0.999894786664	0.999837676678	1.0	0.985644801803	0.965168518675	0.0	0.0	0.0	0.0	0.0	0.0	1
PAK	0.991907441939	0.99187342012	0.991986321721	0.991327395127	1.0	0.95504630571	0.0	0.366863153733	0.334529609122	0.345980361071	0.344100887078	0.344369621725	1
PAN	0.993476990939	0.993492693326	0.993329668417	0.99439393491	1.0	0.933967937193	0.0	0.110593322674	0.0958796013409	0.0970645950612	0.0968859653631	0.0969492962675	1
PER	0.999115598818	0.999119817321	0.999065060427	1.0	0.990730221446	0.847491282207	0.0	0.0	0.0	0.0	0.0	0.0	1
PHL	0.00315522570812	0.00306229792409	0.00347603770943	0.0	0.0337389840952	0.0652451605824	0.664139073693	1.0	0.922084972116	0.94095131702	0.937704762251	0.938254074006	-1
PNG	0.995567072961	0.995547615564	0.99554085649	0.99565290746	1.0	0.780981204464	0.0	0.0	0.0	0.0	0.0	0.0	1
POL	0.995479208391	0.995477728726	0.995412036417	0.996168179912	1.0	0.836625683963	0.353649036262	0.0	0.0364579504012	0.0451808639871	0.0437655198506	0.0439801080189	1
PRK	0.999396800966	0.999378483227	0.999428815739	0.999479331943	1.0	0.950830587547	0.0	0.0479829654266	0.0435298183129	0.0427972336322	0.0429029039435	0.0428896799773	1
PRT	0.103714808738	0.103715746222	0.10355612014	0.105406969246	0.11572334527	0.0	0.977268489404	0.799782045041	1.0	0.967351107675	0.970378084294	0.969779392965	-1
PRY	0.9986657393	0.99866467944	0.998545343122	1.0	0.996578627089	0.933527441993	0.0	0.344919655036	0.341127642874	0.341990962059	0.341593872429	0.341657240044	1
QAT	0.998290015307	0.998344362153	0.998087468235	1.0	0.980131894966	0.92872544784	0.0	0.0	0.0	0.0	0.0	0.0	1
ROU	0.998709865031	0.998719097558	0.998632479703	1.0	0.991681638383	0.898530006269	0.16217494206	0.0147105673044	0.0	0.000231094590536	0.000501442997428	0.000457034849041	1
RWA	0.996244773552	0.996178379404	0.996401776293	0.995248822256	1.0	0.79572964179	0.0	0.0	0.0	0.0	0.0	0.0	1
SAU	0.983152268159	0.983147777924	0.983082770327	0.982707932979	1.0	0.94103020449	0.0	0.140992340805	0.114201099669	0.116356247506	0.116322329503	0.116360286999	1
SDN	0.980074601018	0.98000588903	0.980341675371	0.978428609828	1.0	0.831199508077	0.0	0.0	0.0	0.0	0.0	0.0	1
SEN	0.998994090954	0.998980305408	0.998981140515	0.999060266822	1.0	0.9252649486	0.0	0.255255518632	0.292090017553	0.295280590863	0.294362597685	0.294451414903	1
SGP	0.00217092356756	0.00217585092743	0.00214013363645	0.00252154213828	0.0	0.0214071517657	0.844573152537	0.996457693602	1.0	0.999690370683	0.999562751189	0.999636650839	-1
SLE	0.990002249859	0.989931072476	0.990320508011	0.987886555356	1.0	0.877037716243	0.0	0.0	0.0	0.0	0.0	0.0	1
SLV	0.992041508526	0.991944109609	0.992335065933	0.992286424388	1.0	0.696128463992	0.0	0.319034547168	0.326007415636	0.320892096269	0.321585232839	0.321523992576	1
SOM	0.989864389379	0.989829328446	0.989949755591	0.989320675217	1.0	0.813457156857	0.0	0.0	0.0	0.0	0.0	0.0	1
SUN	0.988283464769	0.988255196439	0.988424999577	0.986993032056	1.0	0.924678759005	0.0228039009114	0.0091973309423	0.0	0.00159086583336	0.00127296687728	0.00135511269784	1
SUR	0.998910853963	0.99891917334	0.998778584377	1.0	0.99900078347	0.854851675656	0.0	0.0	0.0	0.0	0.0	0.0	1
SWE	0.998021548413	0.998007671616	0.998078278202	0.9978192227	1.0	0.868292881385	0.0631635819117	0.0	0.00479026365651	0.00486457814126	0.00492685481174	0.00490663527708	1
SYR	0.996617916831	0.996657328115	0.996436166059	1.0	0.97077658894	0.80231902144	0.135852101962	0.0778073604914	0.0	0.00417058559099	0.00421449844798	0.00410888895473	1
TCD	0.0109484975504	0.0109426314927	0.0112391601003	0.00992519852016	0.0	0.453251809736	0.754561631414	1.0	0.836891640755	0.871296919966	0.863871271533	0.864797835384	-1
TGO	0.973933037921	0.973872815741	0.974068331131	0.973092569825	1.0	0.953217800061	0.0	0.0	0.0	0.0	0.0	0.0	1
THA	0.00154795817543	0.00155674467301	0.00150548847203	0.00169981321404	0.0	0.00439085271797	1.0	0.558076004806	0.582227055311	0.581956157337	0.581491286418	0.581590096152	-1
TTO	0.997859154603	0.997834708437	0.997976147066	0.997675798834	1.0	0.928313801883	0.0	0.175202057845	0.180171579653	0.179804166545	0.179629082277	0.179669205899	1
TUN	0.0076515548894	0.00760725498435	0.00782777031695	0.0067133496286	0.00559200205677	0.0	1.0	0.871238493909	0.883881945073	0.898726464881	0.897156558454	0.897311676026	-1
TUR	0.229540957678	0.229507997153	0.229594576132	0.229638336028	0.248466268467	0.0	0.690020260018	0.925318410362	1.0	0.999326053507	0.999336427184	0.999237502549	-1
TWN	0.946467223352	0.946427710634	0.946742057742	0.943949850464	0.954447129645	1.0	0.00501263639871	0.0273510015885	0.0	0.001128875355	0.00122215161016	0.00109563789218	1
TZA	0.987217087838	0.987170232968	0.987477543541	0.98589599192	0.988398269735	1.0	0.241214369723	0.0	0.0368663591486	0.034419659054	0.0349006288041	0.0347434576529	1
UGA	0.999205408882	0.999191606477	0.999205162309	1.0	0.992147887923	0.845561266571	0.0	0.0206298197048	0.0237664997066	0.0229244550338	0.0228925572674	0.0228949487742	1
URY	0.978797697029	0.978691827807	0.979079049763	0.978909529687	1.0	0.698984950142	0.267791139015	0.0	0.0695510614958	0.0648490686993	0.0650564576143	0.0651049013918	1
USA	0.000338837132058	0.000330490338901	0.000391393035959	8.49233636775e-05	0.000910630707619	0.0	0.664915943863	1.0	0.954430154311	0.957444059081	0.957093352983	0.957185713608	-1
VEN	0.991896916828	0.991897401249	0.991831361169	0.991996992676	1.0	0.903552501538	0.0	0.0	0.0	0.0	0.0	0.0	1
VNM	0.995670843054	0.995668651792	0.995491536286	0.996908987663	1.0	0.881358099082	0.0	0.0	0.0	0.0	0.0	0.0	1
YEM	0.976006392669	0.975952058352	0.976187012172	0.975275640804	1.0	0.756349144212	0.0	0.0	0.0	0.0	0.0	0.0	1
YMD	0.897725840899	0.897759000934	0.897493407004	0.89906579253	0.885734871463	1.0	0.0	0.0	0.0	0.0	0.0	0.0	1
ZAF	0.987734912543	0.987704320051	0.987758494553	0.987574776499	1.0	0.827726934245	0.581571859415	0.0	0.0193835509587	0.0198613445894	0.0195002313066	0.019520193154	1
ZMB	0.19556423	0.19553956801	0.19565445469	0.19667617188	0.185506228196	0.0	0.718892345562	1.0	0.981713239507	0.98589347922	0.984820355615	0.984960027245	-1
ZWE	0.9135550347	0.913620877409	0.913232540774	0.917023893646	0.861316617097	1.0	0.665131411218	0.0	0.0425779496406	0.0339231462925	0.0357731212343	0.0353775533947	1
