# Supplementary material for: The struggle for existence in the world market ecosystem
Source: PLoS One. 2018 Oct 3;13(10):e0203915. doi: 10.1371/journal.pone.0203915 (PMC6169900; doi:10.1371/journal.pone.0203915)
Supplement: S1 File — (ZIP) [file pone.0203915.s001.zip › clusters/data_norma_M_clustered_decadas_1970_2_.csv]

	k6	k5	k4	k3	k2	k1	v1	v2	v3	v4	v5	v6	cluster
AFG	0.999981822113	0.999985070397	1.0	0.999674073338	0.999175720883	0.929869128885	0.0	0.104803616942	0.0839035469818	0.0862578432743	0.0859424235498	0.0859689864915	1
AGO	0.996912612205	0.996914357417	0.99693293343	0.997173398628	0.99645024342	1.0	0.0	0.125583508909	0.135683876519	0.136678958206	0.13634843735	0.136412354604	1
ALB	0.990096278275	0.990087733677	0.990115144949	0.989605324721	1.0	0.933628606135	0.0	0.0	0.0	0.0	0.0	0.0	1
ARE	0.999758596038	0.999777024576	0.999707858029	1.0	0.992387564663	0.91070297976	0.330394326453	0.0	0.0749162796974	0.0810021498302	0.0798588672329	0.0799395803051	1
ARG	0.0538725854787	0.0538688153043	0.0538690983373	0.0544291400214	0.0595590529011	0.0	1.0	0.232761320911	0.317137039306	0.305570743309	0.307568506449	0.307304345171	-1
AUS	0.000288873354626	0.000292377577182	0.000297305061278	0.0	0.000301112791326	0.0104385356438	1.0	0.69962974665	0.695357756656	0.700363371829	0.699688808107	0.699777591965	-1
AUT	0.000775922709993	0.000767868501707	0.000832035195119	0.0	0.000347760017155	0.0375219190497	1.0	0.811232818234	0.793385828092	0.789802401321	0.791068992481	0.790838374365	-1
BDI	0.999401170777	0.999395106366	0.999413662278	1.0	0.99341982288	0.945204320456	0.0	0.0	0.0	0.0	0.0	0.0	1
BEL	0.00533138918037	0.00533234758354	0.00539569380034	0.00477994751885	0.0	0.0539346173682	1.0	0.886148204071	0.964928930061	0.955508306308	0.956535807015	0.95634813101	-1
BEN	0.996270524123	0.996275671038	0.996222230563	0.996568824097	1.0	0.98714928286	0.0180141609239	0.0	0.00128164564246	0.0011825731843	0.00118428213949	0.00118446965929	1
BFA	0.99649593118	0.996500836692	0.996417532991	0.996665427301	1.0	0.927640644401	0.0	0.197834075571	0.221786727528	0.220633500193	0.220453254604	0.22052194555	1
BGD	0.999939923131	0.999937829828	1.0	0.999884119226	0.999941437207	0.918319454252	0.0	0.0	0.0	0.0	0.0	0.0	1
BGR	0.999731786698	0.999736388899	0.999734354407	1.0	0.995688821948	0.960925709979	0.0	0.0	0.0	0.0	0.0	0.0	1
BHR	0.996418879659	0.996414047611	0.996391269712	0.996041407877	1.0	0.907756205115	0.0	0.0	0.0	0.0	0.0	0.0	1
BHS	0.999827232516	0.999828190031	0.999855726739	1.0	0.99767025537	0.969477264251	0.0	0.0	0.0	0.0	0.0	0.0	1
BLZ	0.999653889239	0.999653840911	0.999611877301	0.999967641972	1.0	0.913668991375	0.0	0.0	0.0	0.0	0.0	0.0	1
BOL	8.95127987666e-05	0.0	0.000435811392802	0.00274337148865	0.00354524163184	0.00874733438827	0.411168434235	0.967689285923	1.0	0.987246533021	0.987686959709	0.988072538455	-1
BRA	0.00197343759602	0.00197336772763	0.00197431388429	0.00200617124338	0.00178968854928	0.0	1.0	0.683761473303	0.707568220903	0.706965280094	0.706759450124	0.706805143491	-1
CAF	0.997629082994	0.997630749008	0.997675271413	0.997177653434	1.0	0.950406023179	0.036496014971	0.0	0.00939019516596	0.00871974705756	0.0087354025964	0.00874972432988	1
CAN	0.000190023676108	0.000187986073224	0.000203832657748	0.0	0.00206588204258	8.09334926428e-05	0.850452217212	1.0	0.977294932106	0.978487221465	0.977948806936	0.978023822848	-1
CHE	0.994533424145	0.994530807217	0.994530498403	0.994271269792	1.0	0.969474404229	0.0627962352779	0.0	0.0162331948816	0.0149803295756	0.0154504197465	0.0153731339473	1
CHL	0.0495073707047	0.0495092294572	0.0494708045745	0.0502208928361	0.048703962961	0.0	0.722068579592	1.0	0.946771311461	0.950276840437	0.949172684818	0.949393226378	-1
CHN	0.999716973234	0.999727146234	0.999652973234	1.0	0.998369791568	0.988605413674	0.0	0.520224548731	0.4910744139	0.494334779657	0.493517661756	0.493692724848	0
CIV	0.995785190443	0.995787113412	0.995813166977	0.995971070448	1.0	0.99582195109	0.0	0.28801840053	0.329204533761	0.333918891516	0.332632570506	0.332857171711	1
CMR	0.990420671014	0.990421211214	0.990406571103	0.990158106981	1.0	0.969562794562	0.0538670308015	0.0	0.00925098250674	0.0093283930197	0.00937540397727	0.0093641504368	1
COG	0.996081926451	0.996083211371	0.996052975555	0.99619746637	1.0	0.945078329887	0.0	0.0614086848779	0.0611803336077	0.0611533501842	0.0610604120176	0.0610933436248	1
COL	0.999275593046	0.999279499246	0.999258336568	1.0	0.999476945121	0.99648414979	0.0	0.0185383241807	0.0105546449198	0.0106874331901	0.0106991280612	0.0107067723289	1
CRI	0.957444469134	0.95743070322	0.957535909433	0.957387119661	0.948330224842	1.0	0.0	0.341301184724	0.376396431393	0.396860178826	0.393777591757	0.394242632593	1
CSK	0.99989067939	0.99988545526	1.0	0.999797925269	0.994419148033	0.936055392258	0.626525842056	0.0	0.0667938615673	0.061965714361	0.0620814505664	0.0620222174181	1
CUB	0.999733125455	0.999731718524	0.999773631471	1.0	0.996436626018	0.902239854339	0.0	0.0	0.0	0.0	0.0	0.0	1
CYP	0.999194444177	0.999189645112	0.999161415896	1.0	0.994373958739	0.949164686312	0.0	0.0668679760144	0.0803818481524	0.0821885755172	0.0819493353767	0.0819718612526	1
DDR	0.999736538656	0.999740611524	0.999744605639	1.0	0.997873572688	0.967366554711	0.0	0.0	0.0	0.0	0.0	0.0	1
DEU	1.08091473591e-05	1.08069868137e-05	0.0	2.66200253687e-05	0.000384204635096	0.00508763003418	0.807344861868	0.971185639745	1.0	0.994735423496	0.995208574798	0.995134198561	-1
DJI	0.999891870102	0.999892323027	0.999951411683	1.0	0.997325641602	0.904022149295	0.0	0.0	0.0	0.0	0.0	0.0	1
DNK	0.924503954844	0.924519536427	0.924335879278	0.925595700366	0.939883928622	0.717797448079	1.0	0.0581010433081	0.0119298650415	0.0	0.00202983044628	0.00184563366693	1
DOM	0.998978233833	0.998975391298	0.998976206838	1.0	0.988976909058	0.990571247168	0.0	0.0	0.0	0.0	0.0	0.0	1
DZA	0.998793100454	0.998795688146	0.998735356525	0.999354535595	1.0	0.953997256537	0.0	0.124545763786	0.0992522726866	0.101669849347	0.101430282136	0.101464253474	1
ECU	0.99943397481	0.999441207511	0.999420910064	1.0	0.994147045144	0.974244398013	0.0	0.0	0.0	0.0	0.0	0.0	1
EGY	0.996877256699	0.996877464498	0.996861647983	0.99628249185	1.0	0.930899561573	0.0	0.626229626947	0.644013704258	0.650522713014	0.649869092745	0.649905711582	0
ESP	0.0063998119992	0.00639023843104	0.00650088304064	0.0060302950566	0.0	0.0810061961763	0.881158921616	0.950323183172	0.990808510068	1.0	0.998261306304	0.998421697845	-1
FIN	0.0127302200297	0.0127284005177	0.0127400704512	0.0126504947371	0.0148849958762	0.0	1.0	0.613658826693	0.626529789674	0.623072947673	0.624004829059	0.623837881108	-1
FJI	0.999827968329	0.999819415149	0.999899608009	1.0	0.993936377716	0.955427153025	0.0	0.268177500661	0.24180539641	0.243412151004	0.24318421168	0.243221383145	1
GAB	0.997185274243	0.997219337732	0.996968545079	0.99750979928	1.0	0.881704370983	0.990477928375	0.0	0.0667798057663	0.0594659645053	0.0597597836016	0.0597594401837	1
GBR	0.00221187359564	0.00221380938987	0.00218900486172	0.00249649696544	0.0	0.0163446505788	1.0	0.892507098665	0.899056242844	0.898127160392	0.89827867157	0.898261983653	-1
GHA	0.999482460737	0.999490283226	0.999474174422	1.0	0.99311969819	0.957246595856	0.0	0.125528531794	0.136851256328	0.139050848945	0.139094795584	0.13906258217	1
GIN	0.999275987793	0.999281344759	0.999186280261	1.0	0.999271394322	0.945820604243	0.0	0.0	0.0	0.0	0.0	0.0	1
GMB	0.999703148408	0.999703636703	0.999793738225	1.0	0.991219465457	0.947679865511	0.0	0.475075156265	0.466835511787	0.461805313333	0.4623167361	0.462236356439	1
GNB	0.922195514624	0.922194553596	0.922139711646	0.922777469181	0.917722218247	1.0	0.0	0.194507233348	0.192938593968	0.182481883108	0.182647583735	0.182801459982	1
GNQ	0.999761039794	0.999756766952	0.99982441238	1.0	0.99556056192	0.888376717626	0.0	0.0	0.0	0.0	0.0	0.0	1
GRC	0.986542552038	0.986558593811	0.986499841128	0.986807293696	1.0	0.896516359991	0.323343324617	0.0610860210494	0.00825388678572	0.0	0.000982642661763	0.000906771533273	1
GTM	0.999949213704	0.999956306904	1.0	0.999769252596	0.988352256407	0.976125316045	0.0	0.181712460804	0.186797394362	0.183555825819	0.183847758658	0.183829581613	1
GUY	0.999009398559	0.999022424633	0.998916902651	1.0	0.990246011386	0.967191930126	0.0	0.0	0.0	0.0	0.0	0.0	1
HKG	0.999544091937	0.999551189066	0.999527628438	1.0	0.99442510755	0.952696637067	0.00870135016951	0.0110625628838	0.0	0.00411850904621	0.00363757720897	0.00367709270544	1
HND	0.999507919476	0.999508715421	0.999455396515	1.0	0.998239247331	0.948667581359	0.0	0.128468754558	0.144693954281	0.14954739525	0.149122353016	0.149200081891	1
HTI	0.99975897925	0.999764812826	0.999707745415	1.0	0.993542118004	0.884304157575	0.0	0.0	0.0	0.0	0.0	0.0	1
HUN	0.999332528295	0.999336144019	0.99931596601	1.0	0.998820402042	0.932839735675	0.0	0.00794214455558	0.00844622008075	0.0085398799625	0.00850199127728	0.00849954131029	1
IDN	0.0353457043743	0.0353498660846	0.0352495361843	0.0359493692175	0.0378097197119	0.0	1.0	0.627120959063	0.668261989631	0.672429011343	0.672251385062	0.672377499654	-1
IND	0.00270526397356	0.00270978687292	0.00266081327989	0.00300823395719	0.0	0.0224013295349	0.592167582541	1.0	0.907216885815	0.918112251046	0.916333767963	0.916652601755	-1
IRL	0.998426170387	0.998418820431	0.998468970765	0.998712926175	1.0	0.938504360099	0.0	0.0270609697108	0.0231199768618	0.0242623258794	0.0241132749085	0.0241407971785	1
IRN	0.997731506953	0.997728564774	0.997770117639	0.998163544354	1.0	0.913897087812	0.0	0.348221565673	0.291953933392	0.301664612955	0.299893088497	0.300181559235	1
IRQ	0.999415423246	0.999412658357	0.999456517288	0.999249271297	1.0	0.966733986614	0.0	0.0759759647242	0.0641328383129	0.0630770307011	0.063155070449	0.0631568741699	1
ISL	0.997970314752	0.997969197901	0.998017816705	0.997614743938	1.0	0.976799929728	0.0	0.0	0.0	0.0	0.0	0.0	1
ISR	0.996073744281	0.99607654065	0.996035866234	0.996405165796	1.0	0.887727580516	0.256716416732	0.00975450783283	0.0	0.000557296370917	0.000196146810017	0.000392766064295	1
ITA	0.00413918831398	0.00413785475402	0.00413935835139	0.00448357974764	0.0	0.0245850039357	1.0	0.891164942681	0.868640387924	0.867162111259	0.868037393321	0.867848636992	-1
JAM	0.984031096666	0.984041503205	0.984014011403	0.984270523091	0.979591268158	1.0	0.0	0.0637325382459	0.0578647656047	0.0588487744871	0.0587879585618	0.0588052220267	1
JOR	0.998692526915	0.99866463566	0.998602530491	1.0	0.990902676019	0.901698452618	0.0	0.521781904547	0.390988039717	0.390114299833	0.390330811077	0.390336696878	1
JPN	0.00351322866116	0.00351281308189	0.00352077026259	0.00340656823622	0.00430213911606	0.0	0.907929635496	1.0	0.982357953113	0.980256810049	0.98107420423	0.980940574793	-1
KEN	0.998874641451	0.9988765879	0.998897236872	0.998379865925	1.0	0.947443003333	0.0	0.266488495795	0.314772831298	0.311000067679	0.311300537972	0.311247832924	1
KHM	0.99900957489	0.998999521734	0.999007387021	0.999407362051	1.0	0.977945968769	0.0	0.0	0.0	0.0	0.0	0.0	1
KOR	0.999688994407	0.999684206279	0.999689648378	1.0	0.994927739061	0.958207573477	0.0870670998449	0.0	0.0325517069323	0.0243561529089	0.0248543615798	0.0248572928911	1
KWT	0.0242183733337	0.0242331845998	0.0240493836156	0.0254413601961	0.0247698929711	0.0	1.0	0.832169168729	0.815877138286	0.807675053188	0.809245886202	0.808947913627	-1
LAO	0.993865559381	0.993853900569	0.993881917523	0.993387068168	1.0	0.962138619756	0.0163314438653	0.0	0.0143444859699	0.0146406735209	0.0144821770483	0.0144821635469	1
LBN	0.998668038231	0.998671982857	0.998671837422	0.998478615441	1.0	0.94886443942	0.0	0.07562182368	0.104563049034	0.101867211657	0.102021076003	0.102015225285	1
LBR	0.992699505946	0.992707370629	0.99263986426	0.992542462864	1.0	0.949431012945	0.0	0.0	0.0	0.0	0.0	0.0	1
LBY	0.996720210782	0.996719522119	0.996751763249	0.996382329525	1.0	0.916077303662	0.0	0.0	0.0	0.0	0.0	0.0	1
LKA	0.993960449051	0.993961725755	0.993919997236	0.993673372885	1.0	0.907831496355	0.275794361008	0.0	0.0284617937716	0.024559153794	0.0249628033682	0.0248912812201	1
MAR	7.70550699012e-05	7.36719718074e-05	8.46953495651e-05	0.0	0.000950746011019	0.00611864051637	1.0	0.783138986275	0.747343480177	0.751470547528	0.751208094706	0.751258782082	-1
MDG	0.992610295935	0.992611422351	0.99265816588	0.991586163405	1.0	0.911539807193	0.0	0.0	0.0	0.0	0.0	0.0	1
MEX	0.976084465129	0.976092975058	0.976064271442	0.976115630715	0.974210071941	1.0	0.0	0.539795150097	0.533444696489	0.544478316901	0.542874918316	0.543031047876	0
MLI	0.995339452783	0.995341877261	0.995384464648	0.994415687015	1.0	0.965067956629	0.0	0.266559327524	0.326277934936	0.330275510708	0.329209359925	0.329361789206	1
MLT	0.999259233145	0.999249705279	0.999315891887	1.0	0.996965177652	0.975104582012	0.0	0.0	0.0	0.0	0.0	0.0	1
MMR	0.999520979275	0.999519657736	0.999507051311	1.0	0.998470193003	0.934202809585	0.0	0.147647464863	0.12832642624	0.129476117621	0.12934446178	0.129384973643	1
MNG	0.999623914166	0.999626973357	0.99960571845	1.0	0.996037150562	0.949712592669	0.0	0.0	0.0	0.0	0.0	0.0	1
MOZ	0.999792398209	0.999793165664	0.999801728718	1.0	0.995322783649	0.954347862456	0.0	0.0122971368955	0.0145923916943	0.0142289858798	0.0141945609192	0.0142010950832	1
MRT	0.992491798674	0.99249385847	0.992441056601	0.991919966906	1.0	0.952971874497	0.0	0.0	0.0	0.0	0.0	0.0	1
MUS	0.996444549097	0.996429555793	0.996499273748	0.99647315488	1.0	0.888496879688	0.0	0.0	0.0	0.0	0.0	0.0	1
MWI	0.998685099094	0.998694391081	0.998680900055	1.0	0.981538189467	0.99341808493	0.0	0.0737832231525	0.0898657691741	0.0926941753918	0.0921774066423	0.0922238509872	1
MYS	0.000535925400788	0.00053957752527	0.000510936314599	0.000645624872784	0.0	0.00753607638013	1.0	0.819629860658	0.804014593581	0.807405247662	0.806868040712	0.806931550102	-1
NER	0.990036438587	0.990037615829	0.990027582153	0.98930559158	1.0	0.922821800832	0.0	0.0	0.0	0.0	0.0	0.0	1
NGA	0.999207421872	0.999207663246	0.999182897827	0.99933840886	1.0	0.961228012071	0.0	0.126265267378	0.133868857113	0.134446231083	0.134239535912	0.134281875866	1
NIC	0.995714097295	0.995718135674	0.995763396184	0.996705370372	0.98246256536	1.0	0.00292536332177	0.0	0.00684765659627	0.0073296140238	0.007725625522	0.00765160463703	1
NLD	0.00091941413322	0.000920936144034	0.000928986667142	0.000811222865864	0.0	0.0109113665154	0.779344366479	0.981016359528	1.0	0.993769363334	0.994579057923	0.994460334025	-1
NOR	0.00860075732526	0.00860816371993	0.00862162927871	0.0086517051776	0.0	0.144503730016	1.0	0.786212477306	0.762057026997	0.765634488812	0.76439064961	0.764637236083	-1
NPL	0.994628886305	0.994604795798	0.994694737086	0.994345222265	1.0	0.908841149941	0.0	0.0	0.0	0.0	0.0	0.0	1
NZL	0.0481899217913	0.0481835344034	0.0482525449134	0.0478749447268	0.0506751124806	0.0	1.0	0.355214001577	0.460418814423	0.454273494294	0.455869866776	0.45551408223	-1
OMN	0.99966651334	0.999673574367	0.999606958273	1.0	0.998498402131	0.920425620764	0.0	0.0	0.0	0.0	0.0	0.0	1
PAK	0.998943997457	0.998945265664	0.998964932737	0.998739866228	1.0	0.945788137956	0.0	0.0344190820455	0.0393175666523	0.0404766583145	0.0403579288561	0.0403570869168	1
PAN	0.962929830287	0.962923321647	0.962978219339	0.963167685399	0.957848163529	1.0	0.0	0.0	0.0	0.0	0.0	0.0	1
PER	0.838494349274	0.838502812318	0.838558170023	0.839065965007	0.827181581029	0.816232169832	0.0	1.0	0.769201164442	0.782059050893	0.780585643001	0.780884472632	0
PHL	0.9979805724	0.997984657077	0.99793276017	0.998445422483	1.0	0.992393671723	0.0	0.188945326873	0.174612526085	0.177485921195	0.176932874184	0.17705264218	1
PNG	0.999214160384	0.999223638466	0.999164495628	1.0	0.99770975129	0.93975122419	0.0	0.0	0.0	0.0	0.0	0.0	1
POL	0.0275875632872	0.0275884380627	0.0275883537634	0.0276891376533	0.0268065268045	0.0	1.0	0.898455352979	0.876841467926	0.879849040207	0.879693944882	0.879709898272	-1
PRK	0.99838001474	0.998375508838	0.998344838016	0.9991388632	1.0	0.973455601008	0.0	0.0	0.0	0.0	0.0	0.0	1
PRT	0.999612616823	0.999616771878	0.999564945641	1.0	0.998318312815	0.976966911279	0.0	0.130393768362	0.170269030457	0.168824218299	0.168841407198	0.168814368647	1
PRY	0.120286761272	0.120293600653	0.120276369942	0.121073940193	0.121363107912	0.0	1.0	0.777974081519	0.829668309603	0.827977969123	0.828035708	0.828084635868	-1
QAT	0.996370719671	0.996369744951	0.99647855175	0.995091587117	1.0	0.942133174263	0.0	0.0	0.0	0.0	0.0	0.0	1
ROU	0.993832339098	0.993845641616	0.993784268814	0.993453457749	1.0	0.929414668462	0.0	0.310498212836	0.312016903078	0.316446766262	0.315448773505	0.315621518304	1
RWA	0.999481918036	0.999487075715	0.99937963079	1.0	0.991398040846	0.897138762836	0.0	0.0	0.0	0.0	0.0	0.0	1
SAU	0.999964048353	0.999948636068	1.0	0.999600714859	0.999394650412	0.983079532208	0.0	0.472034347216	0.437751179015	0.438506829247	0.437828707052	0.437978497915	1
SDN	0.999019043632	0.999035406676	0.998930541322	1.0	0.992562158355	0.973859509281	0.0	0.53063458771	0.460771462601	0.466972476201	0.466327314284	0.466430268623	1
SEN	0.988198233945	0.988201088126	0.988176160368	0.988694484384	0.987788832752	1.0	0.0	0.173882671604	0.175995779864	0.181213426666	0.180703922003	0.180775995507	1
SGP	0.00838751132265	0.00838422743275	0.00840520404507	0.00833303843234	0.00891372514939	0.0	1.0	0.864628855896	0.865216182735	0.865190319267	0.865392356229	0.865369021569	-1
SLE	0.999987581166	0.99999304832	1.0	0.999729714152	0.999098723087	0.93414650735	0.0	0.0	0.0	0.0	0.0	0.0	1
SLV	0.999057618101	0.999064207603	0.99898715841	1.0	0.994170365525	0.935152230678	0.0	0.0346252936536	0.0373864903339	0.0370530837036	0.0369542844176	0.0369732420752	1
SOM	0.998538717299	0.99853901585	0.998584793382	0.9979106398	1.0	0.970397371452	0.0	0.00687433399093	0.00496752218189	0.00432658869075	0.00424820940259	0.00426427805387	1
SUN	0.00171893308759	0.00172081120299	0.00172415350164	0.00155437539115	0.00381378805372	0.0	0.921326641717	1.0	0.969710620474	0.974723456902	0.973887174392	0.974018889293	-1
SUR	0.912382092337	0.912376505734	0.912460614056	0.912461577934	0.905172882265	1.0	0.0	0.0	0.0	0.0	0.0	0.0	1
SWE	0.000235624780508	0.000238017153208	0.000223423079292	0.0	0.000406986725906	0.0475444618984	0.92012872842	1.0	0.990355771574	0.987497871351	0.988046246711	0.987952167754	-1
SYR	0.99827087847	0.998270356063	0.99831635889	0.998055793145	1.0	0.909598490872	0.0	0.0604422044441	0.0250107123395	0.0253130231428	0.0255722690638	0.0255591373561	1
TCD	0.996927611829	0.996923895001	0.997010270003	0.996600856929	1.0	0.980739561144	0.0	0.0251422067237	0.0218596376373	0.020977124612	0.0208689144612	0.020903716826	1
TGO	0.961595652699	0.961606024481	0.961496520981	0.962362388359	0.959528470268	1.0	0.0	0.137136083743	0.12653533072	0.126718188925	0.126738253544	0.126756388707	1
THA	0.996291238251	0.996291051394	0.996286250244	0.996170669361	1.0	0.965090482185	0.0	0.974265986573	0.916729594573	0.920467706469	0.920021444709	0.92014982434	0
TTO	0.999737688403	0.999738401571	0.999791829906	1.0	0.991747882457	0.973217723489	0.0	0.0	0.0	0.0	0.0	0.0	1
TUN	0.990630242977	0.990621044142	0.990681493269	0.990258687671	1.0	0.955788228833	0.0	0.125063739707	0.193306607979	0.193164617425	0.194077265964	0.193951663223	1
TUR	0.928602613375	0.928605236634	0.928600084898	0.927794213313	0.935866516377	1.0	0.0	0.895397913702	0.913886252408	0.903992735752	0.903991892982	0.903963244605	0
TWN	0.99928198679	0.999302648301	0.999166794183	1.0	0.998360084908	0.977537356607	0.0	0.0140095503681	0.0384082831009	0.0366086232898	0.036692656179	0.0366546952538	1
TZA	0.997231025497	0.99723309847	0.997212729048	0.997099733739	1.0	0.961384236275	0.0	0.0775158878766	0.0684436506118	0.0686159098301	0.0685992729689	0.0686108612372	1
UGA	0.999970929249	0.999969277982	1.0	0.999965536855	0.999947590845	0.981196266093	0.011593740383	0.0	0.00608265681948	0.00605510653862	0.0060623094929	0.00606070625901	1
URY	0.999335808801	0.999342905512	0.999338169259	1.0	0.991495973225	0.936731102841	0.0	0.0433331743932	0.0540630294383	0.0550730443017	0.0547415464707	0.0547846258564	1
USA	0.00207716580017	0.00207682999905	0.00207615906415	0.00210050377575	0.00189319641205	0.0	0.825176800169	0.997661594638	1.0	0.998127691405	0.998539598906	0.998438670989	-1
VEN	0.999753362016	0.999757161231	0.999758153213	1.0	0.99909468707	0.996979517023	0.0	0.0	0.0	0.0	0.0	0.0	1
VNM	0.999668199062	0.99966568614	0.999646439963	1.0	0.99740938744	0.966741904	0.0	0.0	0.0	0.0	0.0	0.0	1
YEM	0.999934006713	0.999925482603	1.0	0.999428668953	0.999144272142	0.896538215358	0.0	0.0242551810148	0.0212212429329	0.0209343993061	0.0208768051055	0.0208971622413	1
YMD	0.999944520288	0.999938012731	1.0	0.999639782146	0.998680253677	0.87161142831	0.0	0.0854189531246	0.100097386003	0.101197751845	0.100559677321	0.100689761939	1
ZAF	0.000245644197631	0.000251649452862	0.000217673484253	0.000382559019482	0.0	0.0107777182245	1.0	0.638603705757	0.627665168326	0.628184626467	0.628281827737	0.628346157422	-1
ZMB	0.998895277334	0.998905488142	0.998790811144	1.0	0.993648861944	0.968075968321	0.0	0.0968245914025	0.0903650615001	0.0894053930136	0.0895689877687	0.0895549200502	1
ZWE	0.99993305939	0.999929564695	0.999925688534	1.0	0.999188768882	0.981582050515	0.0	0.0	0.0	0.0	0.0	0.0	1
