# Supplementary material for: The struggle for existence in the world market ecosystem
Source: PLoS One. 2018 Oct 3;13(10):e0203915. doi: 10.1371/journal.pone.0203915 (PMC6169900; doi:10.1371/journal.pone.0203915)
Supplement: S1 File — (ZIP) [file pone.0203915.s001.zip › clusters/data_norma_M_clustered_decadas_1970_3_.csv]

	k6	k5	k4	k3	k2	k1	v1	v2	v3	v4	v5	v6	cluster
AFG	0.990972143201	0.990904917819	0.991245987045	0.98933788426	1.0	0.933501583538	0.0	0.307657826879	0.292492882346	0.294191871917	0.294180634863	0.294182213406	1
AGO	0.968142241649	0.968201550444	0.967871078345	0.969637860664	0.954295379543	1.0	0.0	0.100862536046	0.0903564485271	0.0894130952768	0.0893727276397	0.0893724278512	1
ALB	0.893108991128	0.893141291523	0.892938917405	0.893469986794	0.886619899469	1.0	0.127330326774	0.0229851701997	0.00135690802714	1.75283803294e-07	1.8775618427e-05	0.0	1
ARE	0.0177949396968	0.0177930227365	0.0178024626403	0.0176646352131	0.0182603844511	0.0	1.0	0.774828024671	0.768229834175	0.768287977532	0.768278636635	0.768277292712	-1
ARG	0.926623648698	0.926695590195	0.926346297529	0.928199059327	0.926765417988	1.0	0.152004851377	0.0	0.00897409450151	0.0103543936024	0.0103702695602	0.010372363031	1
AUS	0.997547798907	0.997476240882	0.997835937577	0.99575134237	1.0	0.774579227675	0.797213581512	0.0	0.0464313062774	0.0402110352327	0.0397540620821	0.0397527865575	1
AUT	0.974965257602	0.975002222879	0.974811370001	0.975673104794	0.970414309565	1.0	0.0	0.0806392809622	0.0774099947058	0.077397080295	0.0773620661443	0.0773636108764	1
BDI	0.880580209803	0.880628794582	0.880393592091	0.88178507912	0.875882929211	1.0	0.0	0.0	0.0	0.0	0.0	0.0	1
BEL	0.0092054331261	0.00929153355374	0.00885340309361	0.0111068930064	0.0	0.0504823740776	0.941867776397	1.0	0.990535807858	0.99040618264	0.990347512128	0.990349924014	-1
BEN	0.98986931462	0.989827170699	0.990061030961	0.989098035762	1.0	0.938152051073	0.0	0.0	0.0	0.0	0.0	0.0	1
BFA	0.986372066362	0.986266030555	0.986786749657	0.984335013541	1.0	0.945993620769	0.0	0.0	0.0	0.0	0.0	0.0	1
BGD	0.997791118567	0.997898970008	0.997347278081	1.0	0.981314677296	0.985464045393	0.0	0.0180490244181	0.0145744627917	0.0147331508212	0.0147338828191	0.0147338243877	1
BGR	0.975556208985	0.975587799986	0.975404378123	0.97577264984	0.967508046402	1.0	0.00415006226389	0.0	0.00352816563397	0.00335731078177	0.00335241653514	0.00334777982438	1
BHR	0.0178042383388	0.0177806035658	0.017883195701	0.0174152323309	0.0170847893592	0.0	0.983310167677	1.0	0.998319057468	0.997286284517	0.997266015498	0.997254133453	-1
BHS	0.970197022645	0.970058649361	0.970790832208	0.967918742338	1.0	0.88488118834	0.834291802722	0.0	0.0507265692989	0.0483836643539	0.0483849727552	0.0483889686838	1
BLZ	0.973376076808	0.973229261328	0.974061760366	0.970251481028	1.0	0.867173949672	0.0	0.307884178915	0.328497080145	0.329897334345	0.329906841694	0.329896095089	1
BOL	0.5656214138	0.565534991448	0.565934808242	0.563647108116	0.569029262855	0.699742462919	0.0	0.939893987819	0.998578492335	0.999729442106	0.99999776325	1.0	0
BRA	0.980478371631	0.980531946544	0.980269599043	0.981769214309	0.974775285202	1.0	0.0	0.74663616804	0.796220641794	0.799882050969	0.800154943597	0.800165589883	0
CAF	0.831308787283	0.831219157474	0.831714609815	0.829682861609	0.845307756458	1.0	0.0	0.06689049331	0.0540136122197	0.0546017171685	0.0546044299854	0.0546042134359	1
CAN	0.990224657878	0.990129384372	0.990609490246	0.988185447333	1.0	0.960237585824	0.0	0.082972886677	0.0724238412486	0.0725856034739	0.0725268751996	0.0725270494675	1
CHE	0.973665162663	0.973706196574	0.973494107141	0.974613837638	0.968915815858	1.0	0.000602217745494	0.00486971222611	0.000144202082117	2.37139795536e-06	8.80008631508e-07	0.0	1
CHL	0.655654675344	0.655567263072	0.656011266397	0.653498607841	0.670443487232	1.0	0.0	0.398663704901	0.33257368498	0.331767885003	0.33173660963	0.331736973051	1
CHN	0.9917392743	0.991687458493	0.991969594652	0.990552199019	1.0	0.945921334543	0.0	0.0718153941959	0.0816041235128	0.0793585013132	0.0793543930574	0.0793470090707	1
CIV	0.286726711311	0.286867209508	0.286171200633	0.290600375201	0.263623386677	0.169695924121	0.0	0.917961103939	0.994047519657	0.999420538693	0.999960665753	1.0	-1
CMR	0.525734172515	0.525729533541	0.525818173707	0.525670837334	0.53183090482	0.449406596028	0.0	0.80062212491	0.988725867603	0.99893296736	0.999960775948	1.0	0
COG	0.996664041412	0.996691653425	0.996505056538	0.997784361824	1.0	0.921353601959	0.31067814998	0.0393493902823	0.0	0.000783684719759	0.000759378444958	0.000752938514007	1
COL	0.859219186435	0.859238004093	0.859142534044	0.859886827492	0.853902513624	1.0	0.0635663027595	0.0	0.0108968995433	0.0100737666387	0.0102295516177	0.0102196306518	1
CRI	0.851977719893	0.852060216699	0.851657363982	0.854024828172	0.843716528285	1.0	0.0	0.0	0.0	0.0	0.0	0.0	1
CSK	0.953126748565	0.953210001918	0.95278172376	0.95494228186	0.945825157697	1.0	0.0537048589906	0.00249475526138	0.0	0.000506858174161	0.000531243913574	0.000533835414664	1
CUB	0.996071821685	0.996044079126	0.99616546787	0.995623811194	1.0	0.986033513887	0.0	0.0	0.0	0.0	0.0	0.0	1
CYP	0.98377718947	0.98377835674	0.983749549257	0.983423681228	0.981853575947	1.0	0.0	0.0	0.0	0.0	0.0	0.0	1
DDR	0.998989526442	0.998982136348	0.999012517745	0.998821075609	1.0	0.991652314419	0.0476977893404	0.0	0.00373000761522	0.00402999773768	0.00403389834669	0.0040337838519	1
DEU	0.00738587247122	0.00745473267709	0.00710647891414	0.00891230644174	0.0	0.052398587132	1.0	0.902146525778	0.913832792786	0.913713078891	0.9137144363	0.913721404568	-1
DJI	0.992525946708	0.992527127704	0.992517972702	0.992014474657	1.0	0.989160017803	0.0	0.0	0.0	0.0	0.0	0.0	1
DNK	0.99980788156	0.999825215944	0.999733117011	1.0	0.998667064828	0.993493708617	0.0	0.0230660656349	0.0227816434066	0.02290562882	0.0228899626846	0.0228886541316	1
DOM	0.834142301985	0.834166016486	0.834089719107	0.835076422745	0.846970268496	1.0	0.0	0.0	0.0	0.0	0.0	0.0	1
DZA	0.00411341833629	0.00413578070414	0.00401061096181	0.00473799312075	0.00142715882066	0.0	1.0	0.751635890989	0.772543783299	0.772099829537	0.772162479683	0.772165348422	-1
ECU	0.000335028331288	0.00035147052234	0.000274811579333	0.000711882057255	0.0	0.0172163688482	0.908996473247	0.987327430893	1.0	0.99951906663	0.999553499253	0.999548711418	-1
EGY	0.978984224064	0.978991832445	0.97888084438	0.97928876036	0.967086732207	1.0	0.652208191903	0.032375209303	0.00131920749309	0.000109852424671	9.59442444598e-07	0.0	1
ESP	0.912346248827	0.912059470409	0.913471546367	0.9072025018	0.944013631006	1.0	0.0	0.793034222626	0.802004998121	0.805670519501	0.806468226109	0.806471190141	0
FIN	0.998702487824	0.998765414199	0.998437956313	1.0	0.986696688102	0.957551321893	0.248174427638	0.00217530815478	0.0	0.000771456091047	0.000716400672045	0.000720369994412	1
FJI	0.970642412462	0.970738231515	0.970239161361	0.972494496442	0.965566245024	1.0	0.0	0.0	0.0	0.0	0.0	0.0	1
GAB	0.986609804387	0.986504312145	0.987047951988	0.984688758184	1.0	0.91060441397	0.0	0.343585983879	0.336260743123	0.336800776094	0.336836358596	0.336837667004	1
GBR	0.00387123228546	0.00390489491972	0.00373652958246	0.00463540072612	0.0	0.0359314174154	0.96907433282	1.0	0.998006225137	0.998500322695	0.998492596191	0.998495638465	-1
GHA	0.980466767027	0.980491915645	0.98035758701	0.980903972984	0.975471552802	1.0	0.0811773769655	0.0	0.00836001684583	0.00932582245999	0.00937294504374	0.00937763943529	1
GIN	0.960066607464	0.960086871755	0.959980862654	0.960708885501	0.95874058306	1.0	0.0	0.0	0.0	0.0	0.0	0.0	1
GMB	0.997506281787	0.997487634974	0.99758177682	0.997117814408	1.0	0.965078945097	0.0	0.0	0.0	0.0	0.0	0.0	1
GNB	0.91353423668	0.913581401966	0.913329320101	0.91466174654	0.910537072584	1.0	0.0	0.0	0.0	0.0	0.0	0.0	1
GNQ	0.974731639729	0.974532513873	0.975524023441	0.970109091518	1.0	0.87345190962	0.0	0.0	0.0	0.0	0.0	0.0	1
GRC	0.00437953071465	0.00417082599023	0.0050897398094	0.0	0.00937582828681	0.0464891432855	1.0	0.991061479125	0.908958870272	0.898925997376	0.89937254974	0.899252390975	-1
GTM	0.971842324138	0.971781512231	0.972167762609	0.970974154527	1.0	0.993383943454	0.0	0.130460406038	0.143952722042	0.142571338748	0.142666939002	0.142645530653	1
GUY	0.978742007686	0.978663040404	0.979109617402	0.977168110728	1.0	0.981424747156	0.0	0.0	0.0	0.0	0.0	0.0	1
HKG	0.999164081459	0.999146036131	0.999245170359	0.998631374376	1.0	0.988221862691	0.0846293779513	0.000296296441834	0.000228866323563	5.26113361118e-06	0.0	1.4924605406e-06	1
HND	0.861332299308	0.86134676035	0.861297288434	0.861879610523	0.86455441229	1.0	0.0309206846107	0.0	7.15487769282e-05	0.000404999643525	0.000415949574619	0.000415139063496	1
HTI	0.998356498522	0.998317757476	0.998557750028	0.997022965822	1.0	0.903570940986	0.0	0.0	0.0	0.0	0.0	0.0	1
HUN	0.993249843243	0.993233879875	0.993306941905	0.992904489508	0.993721052859	1.0	0.00467585704782	0.0	0.000793878591646	0.000791010350151	0.000797461389905	0.000797121527431	1
IDN	0.959724749661	0.959732041751	0.959689652031	0.959645461647	0.955416213492	1.0	0.29892912884	0.0	0.0114153247946	0.0120541810596	0.0121080493489	0.012103961275	1
IND	0.994591878738	0.994532291321	0.994832193914	0.993274584741	1.0	0.98202209904	0.0	0.109688743886	0.0985145973169	0.0980249297413	0.0980122181076	0.0980157901625	1
IRL	1.0	0.999997929477	0.999990934759	0.999950525994	0.998383392407	0.981912637832	0.0	0.0363223397134	0.0312330745997	0.0316095046342	0.0315886817701	0.0315880361959	1
IRN	0.0245276720965	0.0245049476682	0.0246282832238	0.0239376312101	0.0286052954666	0.0	0.811628152629	1.0	0.997204744282	0.997597318257	0.99756859416	0.997567721947	-1
IRQ	0.0150728580098	0.0150450783595	0.0151876546171	0.0143781292993	0.0178531517548	0.0	1.0	0.915828757966	0.905484807972	0.905526486746	0.905547471503	0.905548006975	-1
ISL	0.999296688921	0.999330494176	0.999138680344	1.0	0.990333189151	0.994689178383	0.0	0.0317177370929	0.0312878269617	0.0312172405962	0.0312130211569	0.0312127086719	1
ISR	0.945361848074	0.945458575011	0.944931351667	0.947327147973	0.928434980322	1.0	0.0227811257268	0.00257218351566	0.000392238023413	1.79813599525e-05	4.28795294884e-06	0.0	1
ITA	0.00209392979383	0.00211665506354	0.00200431020336	0.00258568670177	0.0	0.0196389472356	1.0	0.959237762705	0.958353223428	0.958341761942	0.958363810243	0.958363138119	-1
JAM	0.957837074469	0.957790838704	0.958057988281	0.956807084926	0.963483709941	1.0	0.0	0.181995420543	0.189174531996	0.189670375238	0.18971415668	0.189715129219	1
JOR	0.975164098439	0.974952780137	0.9760332498	0.970235182606	1.0	0.824148269131	0.0	0.712957405208	0.687198827608	0.689162604676	0.688991442451	0.689005308629	0
JPN	0.781882836115	0.782392753257	0.779857382442	0.792341236533	0.734065801104	1.0	0.0	0.382627832287	0.365961708071	0.363769938855	0.363366089629	0.363390614154	1
KEN	0.977430542877	0.977140204228	0.978529370349	0.970654856805	0.986655878439	0.826241790792	0.0	1.0	0.999973520669	0.992805659825	0.992024497442	0.992004842182	0
KHM	0.994389400104	0.99429899468	0.994667744536	0.991803114404	0.997824510473	1.0	0.0	0.0	0.0	0.0	0.0	0.0	1
KOR	0.999997370515	1.0	0.999971229305	0.999739195145	0.99697590628	0.933729490263	0.0	0.204936115462	0.212086305686	0.212147863974	0.212092293472	0.212094603867	1
KWT	0.0468591471399	0.046778554692	0.0471883618786	0.0452159548443	0.0565364585774	0.0	1.0	0.950776341803	0.956783431865	0.955992023671	0.955969540583	0.955964785241	-1
LAO	0.977597307866	0.977767796722	0.976852924428	0.981192257421	0.953562797804	1.0	0.0	0.0	0.0	0.0	0.0	0.0	1
LBN	0.998678479017	0.998650672103	0.998775179735	0.997832832803	1.0	0.982057889143	0.196885484615	0.000877446452418	0.0	0.000572304519235	0.000562909555238	0.000566080811611	1
LBR	0.999977754075	0.999967432992	1.0	0.999783627375	0.998979666477	0.998238577095	0.0	0.017620180371	0.0212522960837	0.021338914601	0.0213401579576	0.0213424620317	1
LBY	0.03598525736	0.0359339718765	0.0361918226356	0.0348632699868	0.043044158039	0.0	1.0	0.810556228174	0.819208386951	0.819248297722	0.819245111861	0.819241896906	-1
LKA	0.999338689086	0.999371998564	0.999166276635	1.0	0.990448049401	0.987861687102	0.0	0.0508782321399	0.0468573591339	0.0466827049417	0.0467046132924	0.0467048570698	1
MAR	0.998000624886	0.998001731576	0.998010584632	0.998106397954	0.999555317012	1.0	0.005614181628	0.0	0.00144500879989	0.00156215851083	0.00157390978306	0.00157553925083	1
MDG	0.979943953604	0.97990857338	0.98011379951	0.978733401841	0.984327099718	1.0	0.0	0.196638359089	0.209797847751	0.2099637732	0.20996032332	0.209958046008	1
MEX	0.919878428494	0.919776403855	0.92027409159	0.917926818786	0.93085206824	1.0	0.218907432174	0.0	0.0307532596509	0.0301656102154	0.0302229398858	0.030221277123	1
MLI	0.993759243109	0.993723809759	0.993903558605	0.992957801398	1.0	0.886081111671	0.0	0.0	0.0	0.0	0.0	0.0	1
MLT	0.908810089852	0.908750282814	0.909022095934	0.907451774696	0.904700168106	1.0	0.431674413473	0.0	0.0122983120595	0.01267043088	0.0127078029913	0.0127110545847	1
MMR	0.999899584441	0.99991385713	0.999826548348	1.0	0.995241205122	0.999303399538	0.0	0.0844549205978	0.0851737801864	0.0849664616113	0.0849584861192	0.0849601384371	1
MNG	0.965074900976	0.965294760301	0.964141418267	0.968354445255	0.923801920675	1.0	0.0	0.0	0.0	0.0	0.0	0.0	1
MOZ	0.597163360854	0.597162861428	0.596887296924	0.596147508181	0.550060017541	1.0	0.0	0.499231172547	0.423888628364	0.4200755972	0.42034945625	0.420372132072	0
MRT	0.98139940041	0.981350574568	0.981599470922	0.979903440828	0.982661095108	1.0	0.0	0.0	0.0	0.0	0.0	0.0	1
MUS	0.998876484601	0.998803679212	0.999161937659	0.997450688977	1.0	0.922940622298	0.0	0.0	0.0	0.0	0.0	0.0	1
MWI	0.997897169943	0.998008138589	0.997454425978	1.0	0.989829580509	0.973562810569	0.0	0.0	0.0	0.0	0.0	0.0	1
MYS	0.999805646416	0.999752595494	1.0	0.99864788867	0.99813550437	0.997243023631	0.0458295169972	0.0	0.00139896876609	0.000458247830539	0.000530419275683	0.000529150101329	1
NER	0.999529729787	0.999551154526	0.999434829858	1.0	0.997652729884	0.938300817413	0.0	0.0	0.0	0.0	0.0	0.0	1
NGA	0.0183122406001	0.018246362061	0.0185819553654	0.0168250068759	0.0270538437919	0.0	1.0	0.989161560695	0.977915278705	0.979553946704	0.979563373829	0.979562566758	-1
NIC	0.85080057568	0.85064118641	0.851458915566	0.847904070927	0.854973711295	1.0	0.71911058102	0.0	0.0587387704313	0.0553974781697	0.0552987855166	0.0552888084433	1
NLD	0.00238044889667	0.00240513039041	0.00228106959916	0.00286154441042	0.0	0.0290623772393	0.895954664208	1.0	0.996048855587	0.997013609676	0.99696667001	0.996972326746	-1
NOR	0.999492602786	0.999528975138	0.999341845988	1.0	0.995046035957	0.961359373737	0.580043902179	0.00888235769251	0.0	0.000205657949954	0.000154373738852	0.000154309064352	1
NPL	0.998675335026	0.998731628585	0.998449797935	1.0	0.983156884493	0.904265340896	0.0	0.0	0.0	0.0	0.0	0.0	1
NZL	0.997318503121	0.997351426612	0.997148340455	0.997658102667	0.990699413702	1.0	0.0	0.0	0.0	0.0	0.0	0.0	1
OMN	0.0191204076651	0.0192237200275	0.0186299514286	0.0212493887345	0.0	0.032640339445	1.0	0.103355789896	0.0995866760093	0.0983179905381	0.0983516938191	0.0983470635086	-1
PAK	0.99981987485	0.999772967423	1.0	0.998762246734	0.998546769721	0.935193914806	0.0	0.0500965917931	0.0523855976234	0.0518931518809	0.0518920700638	0.0518908304426	1
PAN	0.958599581288	0.958622368355	0.958510902306	0.959376869459	0.957673558436	1.0	0.0	0.0881889036537	0.0876781496113	0.0875552500785	0.0875676256763	0.0875654191061	1
PER	0.978384040328	0.978441130016	0.978164748295	0.980067097065	0.975202573466	1.0	0.0133778070154	0.0	0.00742266039979	0.00585640228753	0.00581754710351	0.00581294786738	1
PHL	0.998645968547	0.998718492149	0.998325749652	1.0	0.987520949434	0.97787371826	0.0	0.0	0.0	0.0	0.0	0.0	1
PNG	0.928178052786	0.928377730997	0.927334314648	0.932459044845	0.902088627668	1.0	0.0	0.0	0.0	0.0	0.0	0.0	1
POL	0.909646048816	0.909361014	0.910784712862	0.903316247558	0.930597700019	0.642097867326	1.0	0.067788889698	0.000337459645936	7.51302681276e-05	3.87924176335e-06	0.0	1
PRK	0.998677493662	0.998765040361	0.99828919615	1.0	0.987522154722	0.992349065735	0.0	0.0	0.0	0.0	0.0	0.0	1
PRT	0.980679940366	0.98070613174	0.98055328608	0.981414867969	0.976102881975	1.0	0.0	0.0737441367867	0.0843103180941	0.0852200815204	0.0852510895361	0.0852559717248	1
PRY	0.801095698114	0.801181846952	0.800733571803	0.802872278693	0.799725960633	1.0	0.0	0.0	0.0	0.0	0.0	0.0	1
QAT	0.000647118749122	0.000614785191768	0.000770928473937	0.0	0.00316052741215	0.0150045635397	1.0	0.503034370688	0.491244583217	0.4924240522	0.492415925385	0.492413620048	-1
ROU	0.992254231576	0.99220967013	0.992445791994	0.991347618924	1.0	0.907123444038	0.0	0.117177156227	0.106540449955	0.108522156979	0.108345822983	0.108357405418	1
RWA	0.916514576142	0.91649991238	0.916504876182	0.916022623282	0.91403613339	1.0	0.0	0.0	0.0	0.0	0.0	0.0	1
SAU	0.0115164772614	0.0114919819518	0.0116172210975	0.0109918888764	0.013706432567	0.0	0.993336045927	1.0	0.998974648005	0.998860944693	0.998901985098	0.998895973789	-1
SDN	0.959545007395	0.959549805421	0.959509745288	0.95900401685	0.954247396938	1.0	0.0	0.241881477906	0.242665822926	0.242463817854	0.242431472435	0.242434616764	1
SEN	0.944692816686	0.944390709378	0.945999178316	0.938465558431	1.0	0.951429898029	0.0	0.785900992608	0.896882203022	0.90923991922	0.909610636701	0.909671319093	0
SGP	0.00237337576637	0.00238840400121	0.00230798348524	0.00277761962129	0.0	0.00374215665533	0.813364943756	1.0	0.993236251279	0.992854551238	0.992804955124	0.992805968336	-1
SLE	0.987248238274	0.987187252087	0.987513692894	0.985932356702	1.0	0.966027470623	0.0	0.0	0.0	0.0	0.0	0.0	1
SLV	0.00168185953196	0.00157898944738	0.00213485453208	0.0	0.00883059259553	0.181523209372	0.888817589944	0.94456379311	1.0	0.997326302659	0.99742145639	0.997411424232	-1
SOM	0.999992261242	0.999992400061	1.0	0.999812740885	0.99743100359	0.960323050354	0.0	0.0	0.0	0.0	0.0	0.0	1
SUN	0.0538097473882	0.0537266784773	0.0541674733981	0.0519185078224	0.069644181229	0.0	0.62564630786	1.0	0.960557942645	0.962286540988	0.962213452473	0.962205736704	-1
SUR	0.752422808258	0.752039839452	0.754153528245	0.744627835779	0.820805798844	1.0	0.0	0.57265387876	0.66385166258	0.675900175715	0.676452081954	0.676493082931	0
SWE	0.993015154859	0.993063634131	0.992822984683	0.994068272553	0.987673989416	1.0	0.0	0.0390471248883	0.0314913119672	0.031861110815	0.031845738727	0.031845825754	1
SYR	0.991123350994	0.991029506278	0.991494718624	0.989016099438	1.0	0.927741286513	0.192088397175	0.0	0.00175176633314	0.00184746583905	0.00184097502837	0.00184625191179	1
TCD	0.98071703623	0.980609545589	0.981164669537	0.979079479002	1.0	0.944192338762	0.0	0.0	0.0	0.0	0.0	0.0	1
TGO	0.964964229366	0.964904051759	0.965213794254	0.964024682408	0.975226788576	1.0	0.162623819558	0.0	0.00965827132736	0.00939467922452	0.00945504325874	0.00945850263451	1
THA	0.999936035945	0.999918348551	1.0	0.999242062785	0.994664516227	0.945215651119	0.0	0.108133120714	0.1039192285	0.102842018196	0.102844684176	0.102844753448	1
TTO	1.91679775877e-05	0.0	0.000105655036119	1.10782365007e-05	0.00460768001847	0.0715659088076	0.900045317053	0.945161787344	0.998066386502	0.99986926014	0.999985900509	1.0	-1
TUN	0.86612032321	0.866217740377	0.865685370532	0.869205848672	0.8486056077	1.0	0.38484510925	0.0	0.00906229434505	0.00801179877412	0.0083570328967	0.00835484422042	1
TUR	0.994023648941	0.994055196746	0.993859409807	0.994593338503	0.985550182313	1.0	0.0588394183252	0.0	0.00530657223923	0.00534418871934	0.00530558762106	0.00530518285391	1
TWN	0.991676805146	0.991608481626	0.991972193022	0.989500904746	1.0	0.901394285944	0.203541135096	0.00467712030397	0.0	0.000199052165655	0.000194143429913	0.000195642887111	1
TZA	0.975678766331	0.975691892483	0.975603668074	0.9755344397	0.972971854287	1.0	0.0	0.119175147174	0.129012008508	0.128591420819	0.128624802937	0.128623479495	1
UGA	0.984170665686	0.984056419983	0.984619394844	0.981260178627	1.0	0.981311588531	0.0	0.0	0.0	0.0	0.0	0.0	1
URY	0.917803846958	0.91778279612	0.917891987187	0.917790864721	0.909417417353	1.0	0.0	0.346281753254	0.34356732371	0.344452298853	0.344541463482	0.344540918405	1
USA	0.00382205723961	0.003855367967	0.00368800674299	0.0044688860055	0.00062190449042	0.0	1.0	0.985159634252	0.982723014585	0.982577360836	0.982566573952	0.982572045662	-1
VEN	0.0206114207377	0.0205364964005	0.020925578485	0.0190607426538	0.0315168834997	0.0	0.694993809618	0.977352434926	0.999540690719	0.999887178069	0.999999667572	1.0	-1
VNM	0.99423352478	0.994322681972	0.993850885356	0.995779451519	0.983407038735	1.0	0.0	0.0	0.0	0.0	0.0	0.0	1
YEM	0.999997237158	1.0	0.999975181602	0.999523720401	0.994922067531	0.963181743227	0.0	0.101439048831	0.108707178055	0.108204362342	0.108235043542	0.108231218426	1
YMD	1.0	0.999995832478	0.99997995944	0.999296282938	0.990937071394	0.964074384098	0.0	0.0431790713341	0.0528107388182	0.0522350637753	0.0521595295775	0.0521628768804	1
ZAF	0.954415331513	0.954435819639	0.954328782461	0.954736739989	0.950598010848	1.0	0.0	0.112001454986	0.119878329237	0.119869868239	0.119927912224	0.119930392743	1
ZMB	0.999888625665	0.999853479888	1.0	0.998725024115	0.996580197778	0.974953333163	0.0	0.0159536597496	0.0137233886086	0.0129251820089	0.012893852867	0.0128965463575	1
ZWE	0.971153417148	0.971114773448	0.971344196064	0.96986487011	0.988127291195	1.0	0.0	0.121816248596	0.125692324535	0.125442434283	0.125504362119	0.125503393716	1
