# Supplementary material for: The struggle for existence in the world market ecosystem
Source: PLoS One. 2018 Oct 3;13(10):e0203915. doi: 10.1371/journal.pone.0203915 (PMC6169900; doi:10.1371/journal.pone.0203915)
Supplement: S1 File — (ZIP) [file pone.0203915.s001.zip › clusters/data_norma_M_clustered_decadas_1970_4_.csv]

	k6	k5	k4	k3	k2	k1	v1	v2	v3	v4	v5	v6	cluster
AFG	0.999123788377	0.999132818304	0.999014334496	1.0	0.999494639177	0.838574394395	0.0	0.0	0.0	0.0	0.0	0.0	1
AGO	0.998808839594	0.998811157423	0.998739479306	1.0	0.988070366645	0.954320891544	0.0	0.114168225794	0.13824138765	0.136455937444	0.136446515598	0.136441714335	1
ALB	0.0	0.0	0.0	0.0	0.0	0.0	0.0	0.0	0.0	0.0	0.0	0.0	0
ARE	0.272959070697	0.272996520552	0.272666544476	0.274670360306	0.275503923092	0.0	0.947529662327	0.932579028097	1.0	0.983217271392	0.9847072735	0.984534497603	-1
ARG	0.0318976198558	0.0318854315431	0.0319874021351	0.0311143996949	0.0379451004358	0.0	1.0	0.618027409997	0.627530653309	0.629544314997	0.629472936707	0.629473129656	-1
AUS	0.510702403762	0.510736534869	0.510432010098	0.512888168084	0.499068935009	0.404664279936	0.0	0.850603014721	1.0	0.984369436829	0.984501449394	0.984495492922	0
AUT	0.999364415583	0.999371969213	0.999295408743	1.0	0.998148001795	0.915151020065	0.0	0.0810055915644	0.0802659546613	0.0806808856826	0.0806805629891	0.0806802523878	1
BDI	0.818775160331	0.818769896477	0.818719669882	0.820276554808	0.810645316613	1.0	0.0	0.0	0.0	0.0	0.0	0.0	1
BEL	0.0886387566191	0.088674218457	0.0884135229536	0.0901271963029	0.084539778714	0.0	1.0	0.32208915285	0.37042384927	0.364741047196	0.365619089045	0.365521067051	-1
BEN	0.99936331162	0.999356316042	0.999355128035	1.0	0.996698573505	0.95825252582	0.0	0.41570990849	0.442486248306	0.437333260998	0.437927707237	0.437876515329	1
BFA	0.999860846255	0.999856573233	0.999959215464	1.0	0.996013569047	0.971855864556	0.0	0.0	0.0	0.0	0.0	0.0	1
BGD	0.997584853313	0.997624599751	0.997244034763	1.0	0.994322543455	0.970397178244	0.0	0.281547215923	0.323572129026	0.320201163298	0.320185870328	0.320173554491	1
BGR	0.997978169438	0.997971702502	0.997983361454	0.998135896059	1.0	0.877286706391	0.0521587430098	0.0110550145789	0.0	0.00120566350203	0.00110975234154	0.00111437748879	1
BHR	0.938381232264	0.938395634539	0.938320012788	0.937821814109	0.945003670628	1.0	0.0	0.326276774928	0.423282310968	0.413243158711	0.413519324343	0.413490075223	1
BHS	0.999003559449	0.998993921664	0.999057888056	1.0	0.977690159888	0.993775967613	0.0397632749604	0.00750602943371	0.0	0.000574553938771	0.000581959066336	0.000581425236683	1
BLZ	0.290357984639	0.290328480792	0.290549985159	0.290170986164	0.275923116934	1.0	0.0	0.0	0.0	0.0	0.0	0.0	1
BOL	0.952990108207	0.953000798781	0.952908939184	0.953805844226	0.949076831421	1.0	0.0	0.0	0.0	0.0	0.0	0.0	1
BRA	0.024275206947	0.024268700921	0.0243312674288	0.0236529123432	0.0302745448551	0.0	1.0	0.609464053159	0.619999603197	0.618084450505	0.618365200286	0.618340602718	-1
CAF	0.84636597319	0.846362957785	0.846421278637	0.845943020778	0.851053232728	1.0	0.0632769809602	0.0	0.00202759054389	0.00245512206591	0.00242341305118	0.00242324572225	1
CAN	0.000116333616698	0.000131334902537	0.0	0.000950048112505	0.000183136881314	0.0121169969022	1.0	0.591710807093	0.592136087766	0.591027951872	0.591507497191	0.59144400137	-1
CHE	0.998971537608	0.998980018708	0.998868888553	1.0	0.993553605062	0.961584960208	0.0	0.179894812182	0.177969053166	0.179849548699	0.179652014513	0.179672586664	1
CHL	0.00993851615202	0.00993063797007	0.010016951259	0.00956259920879	0.0227484070128	0.0407251550519	0.0	1.0	0.967587954594	0.95688980622	0.957438235012	0.957483984548	-1
CHN	0.999874301052	0.999853731946	1.0	0.999326932579	0.999374690795	0.956478675773	0.0	0.101288016395	0.107670615622	0.106773268577	0.106789686235	0.106786600787	1
CIV	1.61629008409e-05	1.92924062225e-05	0.0	7.78592413773e-05	0.00417579210753	0.0122967734555	1.0	0.925284686453	0.972487242658	0.967894025336	0.967792086787	0.967833868936	-1
CMR	0.938378853629	0.938379427075	0.938334093728	0.93982867375	0.932141074251	1.0	0.0363259339252	0.0	0.0209003435479	0.0229750216397	0.0227206853138	0.0227102281535	1
COG	0.943866474478	0.943854124686	0.943907562696	0.944312221202	0.94111867367	1.0	0.0	0.0	0.0	0.0	0.0	0.0	1
COL	0.998333202111	0.998354104579	0.998141997456	1.0	0.997599924074	0.881790000304	0.0	0.0	0.0	0.0	0.0	0.0	1
CRI	0.0697311673355	0.0697811467194	0.0694422472256	0.0707752109704	0.0665785783972	0.0	0.580820272103	1.0	0.864182110248	0.869505257133	0.868871247503	0.868973424024	-1
CSK	0.999783896213	0.999778558541	0.999788676703	0.999836342853	1.0	0.967427702917	0.0	0.0	0.0	0.0	0.0	0.0	1
CUB	0.0	0.0	0.0	0.0	0.0	0.0	0.0	0.0	0.0	0.0	0.0	0.0	0
CYP	0.996897225534	0.99691230671	0.996771913266	0.997697414564	1.0	0.866872158531	0.0192316975309	0.00495516567567	0.0	7.83252086821e-05	8.08796193757e-05	7.21768986339e-05	1
DDR	0.999342616036	0.999345448402	0.999288830049	1.0	0.999003395361	0.864988706549	0.0	0.0167704447856	0.0278887904152	0.027527818939	0.0275493330725	0.0275423534892	1
DEU	0.000469289060889	0.000471491899552	0.000460741802581	0.00049292368778	0.0	0.0173873142958	0.88930791933	1.0	0.968271595877	0.970854502218	0.970724552391	0.970730014004	-1
DJI	0.942005900528	0.942009783511	0.941982092802	0.942862015725	0.929307381689	1.0	0.0	0.0604168510159	0.0342441430496	0.0342714049685	0.0342003697375	0.0342311102024	1
DNK	0.0122802355253	0.0122863069596	0.0122219106301	0.0126505357904	0.0106055553201	0.0	0.616395708426	1.0	0.898100206971	0.907131202457	0.906437646056	0.906526223316	-1
DOM	0.996597734977	0.99658845061	0.996661699699	0.996484612944	0.997805429568	1.0	0.0	0.0	0.0	0.0	0.0	0.0	1
DZA	0.860128308474	0.8601300477	0.860096745396	0.860277029743	0.865466110456	1.0	0.0	0.0463395504946	0.0406300010556	0.0413810336646	0.0413260728274	0.0413390262324	1
ECU	0.996294756605	0.996314271094	0.996173880113	0.996980956742	1.0	0.963994517925	0.0	0.0	0.0	0.0	0.0	0.0	1
EGY	0.958902207938	0.958898629719	0.958939763978	0.958867533678	0.957845645183	1.0	0.0	0.0	0.0	0.0	0.0	0.0	1
ESP	0.000600668664932	0.000594495801665	0.000663409852625	0.0	0.0040062511795	0.0203052826188	0.767989384626	1.0	0.997162452484	0.996733880883	0.996990764469	0.99694398764	-1
FIN	0.995645977716	0.995656504727	0.99554884627	0.996218299631	1.0	0.952998435217	0.0	0.160540499384	0.148639733999	0.152572408272	0.152386534239	0.152395054061	1
FJI	0.989286930314	0.989263031601	0.989412377872	0.988653459574	0.986075623658	1.0	0.299908623428	0.0318300451595	0.0	0.00605064967305	0.00589585335494	0.00588522254809	1
GAB	0.883166684519	0.883172780777	0.883046815891	0.885413595828	0.858718449336	1.0	0.0	0.0	0.0	0.0	0.0	0.0	1
GBR	0.00535242914072	0.00535779927163	0.00531383665509	0.00569952654594	0.0	0.0798298260689	1.0	0.8800171186	0.871259468748	0.871249412311	0.871247238144	0.871250747146	-1
GHA	0.990719607897	0.990731207662	0.990671307016	0.99069937107	1.0	0.942950341099	0.0	0.0912119956865	0.080151358618	0.0806055171922	0.080609744392	0.080591157932	1
GIN	0.971530186798	0.9715335778	0.97145881032	0.9713172929	1.0	0.697400871012	0.0	0.0	0.0	0.0	0.0	0.0	1
GMB	0.999736952469	0.999735764226	0.999703059592	1.0	0.998005181601	0.892525409587	0.259726684103	0.0384793988583	0.0	0.0031589116907	0.0030891553289	0.00309448407534	1
GNB	0.991185307753	0.991178513774	0.991226833198	0.991050578762	1.0	0.94027853237	0.0	0.0	0.0	0.0	0.0	0.0	1
GNQ	0.914812054732	0.914816003785	0.914774096508	0.915168026697	0.910546285882	1.0	0.0	0.0	0.0	0.0	0.0	0.0	1
GRC	0.977760846308	0.977724956654	0.9782115029	0.972221667625	1.0	0.802034944188	0.950707490328	0.0	0.196477200179	0.185135777111	0.187396123937	0.186962867585	1
GTM	0.885481105601	0.885457363333	0.885624975003	0.884635827141	0.894488465142	1.0	0.0	0.0	0.0	0.0	0.0	0.0	1
GUY	0.964877659094	0.964871896426	0.964889663803	0.965470196313	0.944729735263	1.0	0.0	0.0	0.0	0.0	0.0	0.0	1
HKG	0.99976058324	0.999757801511	0.999767390569	1.0	0.997824355544	0.976351450658	0.0	0.0216235825471	0.0244708461673	0.0241194389865	0.0241926485301	0.0241873748751	1
HND	0.183917302315	0.183931120872	0.184052118667	0.179720928587	0.234437632243	0.50073232036	0.0	1.0	0.794722184823	0.8050519749	0.802603708791	0.803106819971	-1
HTI	0.921513055007	0.921525451029	0.921372185977	0.923036960475	0.916102118129	1.0	0.0	0.104918309875	0.073474202597	0.0743224752549	0.0741682762184	0.0741908808629	1
HUN	0.992840639738	0.992853134294	0.992740723214	0.993371927869	1.0	0.871123558988	0.140190668709	0.00068578213744	0.0	0.000501144550374	0.000463384170993	0.00046354865946	1
IDN	0.00168036105107	0.00167767260581	0.00169654798439	0.00165206648039	0.0	0.00953992624185	1.0	0.632505747596	0.635517403471	0.637059545195	0.636989463265	0.636994665816	-1
IND	0.999825760982	0.9998216609	0.999842611716	1.0	0.995839984919	0.957835025784	0.0	0.064600976717	0.0651821859282	0.064215771045	0.0643197832842	0.0643013470232	1
IRL	0.999879196053	0.999874004463	0.99988628869	1.0	0.999886506866	0.962307991852	0.0	0.0125133117403	0.0076784966348	0.00821772175046	0.00815005186306	0.00815836162694	1
IRN	0.897447533408	0.897440262259	0.897497207162	0.897309118114	0.893742974401	1.0	0.0	0.0115884724537	0.00153242304074	0.00262296969064	0.00249247707333	0.00251194406931	1
IRQ	0.963413592601	0.963408859859	0.963334586117	0.964512631935	0.95023747223	1.0	0.0	0.0255592075328	0.040574175617	0.0405231448424	0.040444096712	0.0404351615952	1
ISL	0.999319478928	0.999319737923	0.999298415217	0.999406972668	1.0	0.953400634655	0.206427660554	0.0	0.0158011404684	0.0160047931683	0.01599011201	0.015984497515	1
ISR	0.99388926412	0.993877272483	0.993956839701	0.993548118567	0.996778752351	1.0	0.00937120574297	0.00791239045549	0.0	0.000494026576905	0.000452828407168	0.000451640190676	1
ITA	0.00184738436712	0.00180516898809	0.00214605390651	0.0	0.00607238197754	0.179596171691	1.0	0.896101777612	0.931308417425	0.939321722053	0.937987720563	0.938087973007	-1
JAM	0.993786833782	0.993760979457	0.993925701945	0.992898220592	1.0	0.890580778501	0.0	0.0	0.0	0.0	0.0	0.0	1
JOR	0.00583831109358	0.00585522726103	0.00568340027951	0.00673769130658	0.0	0.11686941479	1.0	0.697929563894	0.823912941196	0.820236028654	0.820281854855	0.820264444316	-1
JPN	0.986875078029	0.986886932	0.986795695908	0.986709010457	1.0	0.838822398588	0.0767487330496	0.0	0.103795698848	0.0979165531535	0.0977258229262	0.0977346695393	1
KEN	0.979535653178	0.979504613891	0.979805484798	0.977052592982	1.0	0.782861812604	0.0	0.709067215571	0.827637299587	0.82630534334	0.826098141647	0.826155810675	0
KHM	0.997797392189	0.997820002067	0.997583463351	0.99919776765	1.0	0.978212726154	0.0	0.0	0.0	0.0	0.0	0.0	1
KOR	0.915495560116	0.915456967384	0.915706849614	0.915302317151	0.894267427444	1.0	0.264980572005	0.00195963026756	0.0	1.86420239691e-05	0.000514152356864	0.000441370013515	1
KWT	0.980868614265	0.98082093624	0.981249699518	0.97743444252	1.0	0.817122540242	0.0	0.549074003559	0.597847477605	0.588147923895	0.588932271507	0.588813646555	0
LAO	0.0	0.0	0.0	0.0	0.0	0.0	0.0	0.0	0.0	0.0	0.0	0.0	0
LBN	0.991400331576	0.99139668228	0.991416452653	0.990999154632	1.0	0.936965482343	0.23020053314	0.0	0.00870834658551	0.0117477321985	0.0118030354147	0.0117790428815	1
LBR	0.995162342866	0.995152252271	0.995213335871	0.995129215434	1.0	0.911585814011	0.0	0.152594813486	0.169161063044	0.167917492997	0.16795665307	0.167938826738	1
LBY	0.994822964865	0.994834491766	0.994684160456	0.996203064488	1.0	0.97871241424	0.00158058612629	0.0	0.011023836402	0.00737160530886	0.00770273064789	0.00767719175174	1
LKA	0.999763362034	0.999762548624	0.999749392303	1.0	0.997101444133	0.975334320293	0.0	0.280746321584	0.28752167485	0.290428513561	0.290227121161	0.290247169278	1
MAR	0.981047671809	0.981042208046	0.98105238807	0.98111150042	1.0	0.921205232547	0.0	0.117223798199	0.0929684878653	0.0953230417645	0.0948987286785	0.0949343185556	1
MDG	0.867736693814	0.86775057414	0.867648317067	0.868171508609	0.864804113423	1.0	0.0	0.0	0.0	0.0	0.0	0.0	1
MEX	0.904505167464	0.904502411644	0.9045199848	0.90442948832	0.907760867014	1.0	0.0	0.0	0.0	0.0	0.0	0.0	1
MLI	0.999126284156	0.999128681403	0.999091959248	1.0	0.990231601033	0.982705251802	0.0	0.0186597578485	0.0105763111829	0.0105847310326	0.0105627917857	0.0105722859851	1
MLT	0.998730212519	0.998720082792	0.998790014711	0.998502885086	1.0	0.954633838897	0.0	0.0359069201546	0.040502617518	0.0391853223484	0.0392925590702	0.0392871638326	1
MMR	0.936392122918	0.936412707011	0.936211490421	0.937810506544	0.920174516426	1.0	0.0	0.0	0.0	0.0	0.0	0.0	1
MNG	0.995317590366	0.995356151385	0.995050091556	0.996863138564	1.0	0.671283631915	0.0	0.0	0.0	0.0	0.0	0.0	1
MOZ	0.992233174936	0.992231199149	0.992230565946	0.992439363068	0.989451199391	1.0	0.0	0.00211417231525	0.00858735539333	0.00663796444718	0.00670690397607	0.00670682816984	1
MRT	0.994468488197	0.994473255409	0.994430535395	0.9951912827	0.994809457892	1.0	0.0	0.0	0.0	0.0	0.0	0.0	1
MUS	0.835412197016	0.835379806387	0.835737376406	0.832996224819	0.837114525548	1.0	0.0	0.0474703829411	0.0269061123961	0.0269275324752	0.0268717190795	0.0268958723019	1
MWI	0.999004872297	0.999029295047	0.998848706511	1.0	0.993754990357	0.921994092899	0.0	0.0971010716673	0.132639341131	0.131426779289	0.131216940279	0.131215932244	1
MYS	0.0245435659548	0.0245435767875	0.024549130666	0.0243922319744	0.0271719307789	0.0	1.0	0.989479628741	0.982400353133	0.9814002902	0.981588865273	0.981571711467	-1
NER	0.979111326176	0.979122338593	0.979001450442	0.980303531898	0.969464882408	1.0	0.0	0.231785183174	0.266595961633	0.261609050155	0.261935581976	0.261956630015	1
NGA	0.970260770683	0.970242942332	0.970358288026	0.970008765732	0.968870491409	1.0	0.369331930678	0.0152322419108	0.0	0.0003127442689	0.000263750944182	0.000247039151723	1
NIC	0.999433660258	0.999427354094	0.99943820044	1.0	0.998060210932	0.848616185297	0.0382060862906	0.00767510702189	0.0	0.00120413729485	0.00132022045903	0.0013014800054	1
NLD	0.00214060040111	0.00214310248002	0.00212380804886	0.00232477715348	0.0	0.018091213587	0.907703218445	1.0	0.994853619611	0.99420063569	0.994442164011	0.994410486853	-1
NOR	0.98962955521	0.989677319705	0.989285148835	0.99076876145	1.0	0.893938658861	0.160795204771	0.0	0.0538781137881	0.0604297271491	0.0590812548702	0.0591785525765	1
NPL	0.999508569357	0.99949820666	0.999601519155	1.0	0.992789561915	0.924412843119	0.0	0.0	0.0	0.0	0.0	0.0	1
NZL	0.993398953526	0.993385327611	0.993482722225	0.992734012972	0.997587677806	1.0	0.0	0.547486208587	0.578327068619	0.573485490982	0.573653060798	0.573645911776	0
OMN	0.812346642564	0.812366420195	0.812164157072	0.813809206074	0.797236874748	1.0	0.0	0.0	0.0	0.0	0.0	0.0	1
PAK	0.970633269451	0.97063474586	0.970641247936	0.969916423035	0.983824228412	1.0	0.0	0.0	0.0	0.0	0.0	0.0	1
PAN	0.819134366559	0.819146620353	0.819071845188	0.820424653089	0.805132107348	1.0	0.0	0.0338314219363	0.0316890623826	0.0329723931241	0.032885747852	0.0329088854309	1
PER	0.989343078609	0.989341754104	0.989290717712	0.990491472058	0.979612655226	1.0	0.476315879212	0.0361409555964	0.0	0.00287701998938	0.00291618647832	0.00291413203766	1
PHL	0.0109869383705	0.0109882182265	0.0109795685401	0.0110324199019	0.0105860758849	0.0	1.0	0.718608544991	0.729111517252	0.727325660944	0.727530486816	0.727525343234	-1
PNG	0.796744562071	0.79673660566	0.796814208787	0.797173489916	0.788618297343	1.0	0.0	0.141782137974	0.12943744798	0.12233003526	0.123083661379	0.123086064045	1
POL	0.998952988562	0.998962199944	0.998858212251	1.0	0.998421086441	0.827922620954	0.0	0.00957955901642	0.000406569438256	0.00495419526104	0.00440645253423	0.00445963386265	1
PRK	0.724991544168	0.725000787834	0.724938634286	0.726259670443	0.709189286946	1.0	0.0	0.554491408272	0.615781087952	0.612363633949	0.611930019963	0.612090406849	0
PRT	0.969704750754	0.969703454373	0.969695800471	0.970037840451	0.967051913501	1.0	0.088047892333	0.0124671649931	0.0	0.00107378567685	0.000898671011232	0.000925995879483	1
PRY	0.996141999008	0.996200817992	0.995711177037	1.0	0.981576219319	0.929714541234	0.0	0.380358991916	0.39205069999	0.392353475921	0.392231522178	0.392305399707	1
QAT	0.999081373589	0.999115099079	0.99883248325	1.0	0.99137910574	0.917124829832	0.41002116802	0.0	0.0201241162706	0.0175776948001	0.0180398606008	0.0180007733364	1
ROU	0.999439029369	0.999418927898	0.999517577642	0.999356426849	1.0	0.889206216926	0.0	0.181340648598	0.143452684844	0.147756490719	0.147532979266	0.147524213575	1
RWA	0.0	0.0	0.0	0.0	0.0	0.0	0.0	0.0	0.0	0.0	0.0	0.0	0
SAU	0.890569250701	0.890578315287	0.890482867764	0.891991763892	0.879928032784	1.0	0.102551592736	0.0125263219198	0.0	0.00258963510047	0.00237345967705	0.00237928177116	1
SDN	0.997717299352	0.997752465274	0.997444206201	1.0	0.993932432812	0.838088454218	0.601475372203	0.0	0.123873042876	0.119904922532	0.119649650169	0.119602693444	1
SEN	0.0598327731061	0.0598737550285	0.0596099761683	0.0603418990278	0.0736474743228	0.0	1.0	0.672103671636	0.748643764776	0.73757895781	0.737942455538	0.737874091071	-1
SGP	0.0049944024872	0.00500010525257	0.00493695781864	0.00568247762873	0.0	0.00263576404167	0.802853520595	0.950885903782	1.0	0.995456443885	0.99557063687	0.995552530785	-1
SLE	0.995500411105	0.995496233224	0.995512276388	0.995806381263	1.0	0.809565241361	0.0	0.0	0.0	0.0	0.0	0.0	1
SLV	0.755579985996	0.755663220796	0.754673984414	0.766118701025	0.649707725935	1.0	0.0	0.234466051598	0.0621543130724	0.0617590869723	0.0636760234646	0.0636428465902	1
SOM	0.936101008788	0.936099898588	0.93605545172	0.937540622643	0.917589756548	1.0	0.0	0.0	0.0	0.0	0.0	0.0	1
SUN	0.992021825774	0.9920117334	0.992079912469	0.991436541131	1.0	0.910544257603	0.0	0.0426329351229	0.0186302880152	0.0206554890503	0.0205230416623	0.0205394507365	1
SUR	0.229136977824	0.229155167875	0.22891733711	0.231742246185	0.244468894726	0.0	0.0	0.941402400772	0.991228931097	1.0	0.997901735912	0.998151563542	-1
SWE	0.990989880291	0.990984663623	0.990984986041	0.990939613229	1.0	0.909217464402	0.0	0.384448551629	0.325973916198	0.322642252589	0.322723384714	0.322804329853	1
SYR	0.847669922498	0.847669100284	0.84758968409	0.848147402693	0.835896991045	1.0	0.863248524805	0.0	0.0147801931668	0.015151929169	0.0155325081113	0.0154961400736	1
TCD	0.962106931276	0.962116017076	0.962030144202	0.961782188961	0.996263385323	1.0	0.0	0.0	0.0	0.0	0.0	0.0	1
TGO	0.000793958033143	0.000769480449652	0.00089876032855	0.0	0.0259491934833	0.260165587566	0.0660880972358	0.973616867421	1.0	0.989783336017	0.991141092213	0.991001136497	-1
THA	0.999471973182	0.999467366387	0.999476110728	1.0	0.993162774206	0.953589437335	0.0	0.0783723439826	0.0789143788548	0.0777571913338	0.0777037859327	0.0777109757376	1
TTO	0.919040002281	0.91905159367	0.919027352724	0.918574702004	0.92074890751	1.0	0.0	0.0	0.0	0.0	0.0	0.0	1
TUN	0.997943585979	0.997931923085	0.998009315343	0.997604703977	1.0	0.992684818233	0.0	0.338787095501	0.35318959459	0.351774749642	0.351570751294	0.351603838274	1
TUR	0.374348908658	0.374330422765	0.374475406516	0.371699605213	0.400672269217	0.0	0.462079370092	0.805355021585	0.996709801816	1.0	0.998432162247	0.99852808467	-1
TWN	0.999688197026	0.999686069203	0.999689596751	1.0	0.999719122064	0.980052056261	0.0	0.0801341143306	0.0732017735272	0.0722116147815	0.0722747460014	0.0722817343723	1
TZA	0.998785346368	0.998796270671	0.998665830443	1.0	0.987922762121	0.966379238186	0.0	0.226110678767	0.235146944319	0.235324409961	0.235129005045	0.235157007574	1
UGA	0.0	0.0	0.0	0.0	0.0	0.0	0.0	0.0	0.0	0.0	0.0	0.0	0
URY	0.9990478924	0.999061611853	0.998917414013	1.0	0.998147670823	0.928512278186	0.0	0.0268552459452	0.0073517118576	0.00599195545972	0.00597290180895	0.00600182749184	1
USA	0.00520099939861	0.00519770796873	0.00522291266977	0.00507732777429	0.00538067428528	0.0	0.70830830043	1.0	0.984244319491	0.983460373378	0.983441170678	0.983467739069	-1
VEN	0.765770973696	0.765706911359	0.766374179049	0.758655337467	0.81872269123	1.0	0.0	0.0	0.0	0.0	0.0	0.0	1
VNM	0.0847676238618	0.0847702505052	0.0847614436863	0.0850283374314	0.0739008434887	0.0	0.402236478607	1.0	0.890932059594	0.890152252396	0.890573161368	0.89058065585	-1
YEM	0.995927174584	0.995926317409	0.995951626717	0.995781226401	1.0	0.796574859875	0.0	0.0	0.0	0.0	0.0	0.0	1
YMD	0.96935924676	0.969380215733	0.969238825764	0.969457722831	0.97502886494	1.0	0.0	0.0	0.0	0.0	0.0	0.0	1
ZAF	0.999200906858	0.999199466426	0.999154824472	1.0	0.993486034692	0.919496211584	0.0	0.087883346052	0.0881166990939	0.0880616001838	0.0878735592763	0.0878872252151	1
ZMB	0.992866663978	0.99286026151	0.992841181995	0.993958902198	0.982693395966	1.0	0.0	0.0	0.0	0.0	0.0	0.0	1
ZWE	0.870216956582	0.870217297969	0.870335509118	0.866934044643	0.901071341252	1.0	0.0	0.241167784723	0.279396792139	0.277509303401	0.277265786581	0.277345948351	1
