# Supplementary material for: The struggle for existence in the world market ecosystem
Source: PLoS One. 2018 Oct 3;13(10):e0203915. doi: 10.1371/journal.pone.0203915 (PMC6169900; doi:10.1371/journal.pone.0203915)
Supplement: S1 File — (ZIP) [file pone.0203915.s001.zip › clusters/data_norma_M_clustered_decadas_1970_5_.csv]

	k6	k5	k4	k3	k2	k1	v1	v2	v3	v4	v5	v6	cluster
AFG	0.979295006518	0.979222077513	0.979384701251	0.97798889491	1.0	0.79176017038	0.0	0.0	0.0	0.0	0.0	0.0	1
AGO	0.975741984403	0.975712835093	0.975931405539	0.973407053934	1.0	0.901493358986	0.0	0.0	0.0	0.0	0.0	0.0	1
ALB	0.994735649362	0.994764381533	0.994478862793	0.996745279727	1.0	0.922583503152	0.0	0.0	0.0	0.0	0.0	0.0	1
ARE	0.999260355461	0.999224135994	0.999155224229	1.0	0.991539195731	0.804479400114	0.0	0.0	0.0	0.0	0.0	0.0	1
ARG	0.99839976259	0.998415194019	0.998103077882	1.0	0.999920557516	0.802773407138	0.0	0.682335567031	0.651603717725	0.669260821493	0.661974690344	0.664245773203	0
AUS	0.997627660538	0.997590508725	0.997708758736	0.997104431862	1.0	0.799508638906	0.12467673994	0.0	0.0892105447223	0.099989696749	0.097852218528	0.0982678848845	1
AUT	0.998489118385	0.998472693642	0.998464992407	1.0	0.985601616612	0.869495942785	0.0377825685554	0.0	0.205134925427	0.161617839701	0.167377935661	0.166432521421	1
BDI	0.999915787215	0.999927277224	1.0	0.998862538767	0.982841887427	0.806073435187	0.0	0.0	0.0	0.0	0.0	0.0	1
BEL	0.000130847577137	0.000132139739235	0.000131868166636	0.000147084637162	0.0	0.00195457570966	1.0	0.468515041448	0.551050119905	0.538637973671	0.541202972606	0.540568129239	-1
BEN	0.989064091892	0.989142200519	0.988893625917	0.989710813586	1.0	0.994472494667	0.0	0.0	0.0	0.0	0.0	0.0	1
BFA	0.918625077217	0.918654892306	0.918618381529	0.920336400228	0.906174805352	1.0	0.0	0.0	0.0	0.0	0.0	0.0	1
BGD	0.998615676338	0.998647697418	0.99845095837	1.0	0.990072868066	0.921323143933	0.0	0.0	0.0	0.0	0.0	0.0	1
BGR	0.998889539296	0.998891767064	0.998809659313	0.999944826849	1.0	0.959903129149	0.0	0.0	0.0	0.0	0.0	0.0	1
BHR	0.992516632741	0.992483013048	0.992525259915	0.992558290272	1.0	0.842159287782	0.0	0.0167473643894	0.0328828741219	0.0325059011148	0.0326470995853	0.0326082305128	1
BHS	0.99987370794	0.999838821138	1.0	0.999167126009	0.988257311096	0.951229258329	0.0	0.0	0.0	0.0	0.0	0.0	1
BLZ	0.993062856513	0.993060382739	0.992981708628	0.992659641547	1.0	0.917911284398	0.0	0.0	0.0	0.0	0.0	0.0	1
BOL	0.980355939777	0.980250743445	0.980478784562	0.979363008277	1.0	0.854265663754	0.0	0.0	0.0	0.0	0.0	0.0	1
BRA	0.22175913006	0.221646652329	0.222081716909	0.220085184412	0.221076577428	0.046256372103	0.0	1.0	0.72083056013	0.767450447342	0.756573103929	0.759307030339	-1
CAF	0.776876783006	0.776697220319	0.77715133945	0.774338507861	0.800839198997	1.0	0.0	0.0	0.0	0.0	0.0	0.0	1
CAN	0.994106204306	0.994109708101	0.994012733577	0.994462988054	1.0	0.929959758522	0.0	0.300569942871	0.28824452365	0.269832629907	0.275652660176	0.274151219705	1
CHE	0.00588060713451	0.00588114499335	0.00587233286797	0.00595868183668	0.00579083605227	0.0	1.0	0.842346289611	0.788231686209	0.807636240434	0.80247590619	0.803794390252	-1
CHL	0.99929776675	0.999267197815	0.999273200935	1.0	0.990027602069	0.92267572141	0.0	0.0	0.0	0.0	0.0	0.0	1
CHN	0.999885517567	0.999862485439	1.0	0.999872517973	0.994465395138	0.972530120746	0.0	0.146018207148	0.136758690211	0.130894621699	0.133189463096	0.132494832377	1
CIV	0.0252338655503	0.0252402992456	0.0252090473639	0.0256022265466	0.0237412748182	0.0	0.0522207543363	0.906868131221	1.0	0.976730514387	0.980639174244	0.979911003482	-1
CMR	0.0584759370726	0.0584326600189	0.0584657311334	0.0588311639942	0.082098823771	0.0	0.0427043383209	0.621277104542	1.0	0.909753172143	0.925623566807	0.922325825322	-1
COG	0.883700880218	0.883747667064	0.883523296728	0.885423431904	0.901120178546	0.726097795058	1.0	0.0	0.261394312627	0.237714906462	0.239178235831	0.238942043923	1
COL	0.955795069805	0.955774556352	0.955720598582	0.956166622122	0.956059769614	1.0	0.0	0.0	0.0	0.0	0.0	0.0	1
CRI	0.99128673632	0.991278354895	0.991195252257	0.991740497409	1.0	0.970125406545	0.0	0.889412176889	0.794240185939	0.757796334605	0.77243375434	0.768228962334	0
CSK	0.998705989854	0.998709690444	0.998689411094	1.0	0.985402936699	0.908811488941	0.0	0.0	0.0	0.0	0.0	0.0	1
CUB	0.999847990301	0.999855331718	1.0	0.999335364933	0.999656583477	0.860959019261	0.0	0.0	0.0	0.0	0.0	0.0	1
CYP	0.99112262188	0.991110563246	0.990941721113	0.99216074211	1.0	0.846047210912	0.0	0.0	0.0	0.0	0.0	0.0	1
DDR	0.999560358108	0.999571156713	0.999553640454	1.0	0.994289977886	0.930311868606	0.0	0.142478204344	0.106839340113	0.11291975097	0.112878310784	0.112793531785	1
DEU	0.000793613057761	0.000795376969183	0.000785074165823	0.0008574547119	0.000381226376003	0.0	0.413603817704	1.0	0.965539950585	0.967554105604	0.966995230257	0.967171208474	-1
DJI	0.989301291256	0.989290229018	0.989273960591	0.990230491231	1.0	0.840027902692	0.0	0.0	0.0	0.0	0.0	0.0	1
DNK	0.987652045125	0.987638275357	0.987574522819	0.987360477296	1.0	0.884254850514	0.0	0.226384774952	0.208362881965	0.215172395991	0.213856932984	0.214158487795	1
DOM	0.0434122108941	0.0433691916772	0.0434808552065	0.0470752255693	0.0	0.0151918672032	0.713862804175	0.909351013192	0.892758153083	1.0	0.971115189143	0.980205791391	-1
DZA	0.986667262431	0.986596622347	0.986901780009	0.985705246249	1.0	0.901929360875	0.0	0.0	0.0	0.0	0.0	0.0	1
ECU	0.999880431321	0.999906036203	0.999922236055	1.0	0.968604321187	0.967008535295	0.0	0.0	0.0	0.0	0.0	0.0	1
EGY	0.992740799655	0.99271235743	0.992856110933	0.99174244352	1.0	0.884328923154	0.0	0.0916378782973	0.0938870824606	0.0931839211745	0.0940491355944	0.093697077892	1
ESP	0.998679327746	0.998651785479	0.998609945924	1.0	0.994342588727	0.905215745933	0.0	0.174988712423	0.149655569139	0.142932120002	0.148030372349	0.146419644517	1
FIN	0.999254580914	0.99925047684	0.999183527069	1.0	0.998354756557	0.904266464984	0.0	0.0	0.0	0.0	0.0	0.0	1
FJI	0.995093687783	0.995223784033	0.994488922048	1.0	0.977847437504	0.786682502116	0.0	0.0	0.0	0.0	0.0	0.0	1
GAB	0.981743609359	0.981673357249	0.981944072744	0.981172359159	1.0	0.951717005859	0.0	0.0	0.0	0.0	0.0	0.0	1
GBR	0.000197186565048	0.000194028027458	0.000218074636038	0.0	0.0014301269359	0.00115275773547	0.975543299204	0.998356340897	0.991224374844	1.0	0.996429178296	0.997512365129	-1
GHA	0.997527877165	0.997508000083	0.997489108498	0.997882166218	1.0	0.872920561532	0.0	0.0	0.0	0.0	0.0	0.0	1
GIN	0.99174014168	0.991680880534	0.991836872459	0.990853054979	1.0	0.873990455138	0.0	0.0	0.0	0.0	0.0	0.0	1
GMB	0.999453904097	0.999409626105	1.0	0.996185265928	0.994826805984	0.86419789619	0.0	0.0	0.0	0.0	0.0	0.0	1
GNB	0.987299205943	0.98735438489	0.987283634374	0.98638419947	1.0	0.753285891001	0.0	0.0	0.0	0.0	0.0	0.0	1
GNQ	0.983211839237	0.983337127369	0.982947664295	0.982410849221	1.0	0.745186042711	0.0	0.0	0.0	0.0	0.0	0.0	1
GRC	0.99774580671	0.997720667489	0.997656227839	0.999240731127	1.0	0.912190673501	0.0	0.330098669791	0.314964733537	0.313601915991	0.315261790274	0.314649829127	1
GTM	0.729088131768	0.729107368605	0.728936761962	0.729222716242	0.726403754378	0.646726654133	0.0	1.0	0.842535669726	0.789909684036	0.809690745286	0.804291192968	0
GUY	0.98601539129	0.985941771325	0.986276827321	0.983872834493	1.0	0.914059138721	0.0	0.0	0.0	0.0	0.0	0.0	1
HKG	0.999920037079	0.99988153089	1.0	0.999840935625	0.998778408816	0.884250834614	0.0	0.0958767154868	0.246731058064	0.232522359014	0.234733510907	0.234112544436	1
HND	0.983510439017	0.983472098146	0.98341225332	0.983508913686	1.0	0.875167191439	0.0	0.0	0.0	0.0	0.0	0.0	1
HTI	0.996273620597	0.996238081106	0.996423308033	0.995392394339	1.0	0.907098193352	0.0	0.0	0.0	0.0	0.0	0.0	1
HUN	0.999188080312	0.999179110984	0.999190939238	1.0	0.992193095581	0.923949112424	0.0	0.0	0.0	0.0	0.0	0.0	1
IDN	0.998970219007	0.999010234554	0.998840712237	1.0	0.99367631469	0.880990055734	0.0	0.0	0.0	0.0	0.0	0.0	1
IND	0.987491259057	0.987451429429	0.987563966265	0.986477438289	1.0	0.87490309869	0.110945391013	0.0605864589127	0.0	0.000592478791263	0.00104266841427	0.000856353702996	1
IRL	0.999280708561	0.999281060937	0.999158365099	1.0	0.997118363298	0.959900673028	0.412172283384	0.0	0.0378687330617	0.0453070148019	0.043379375423	0.0438094075071	1
IRN	0.980337820766	0.980298369658	0.980512189571	0.978742607484	1.0	0.813636741257	0.0451569784217	0.0402638645362	0.0	0.0109223685344	0.0067868558218	0.00793943611391	1
IRQ	0.977053896539	0.977030814602	0.977011986903	0.976681723605	1.0	0.913474982057	0.0	0.0	0.0	0.0	0.0	0.0	1
ISL	0.990513698169	0.990511774263	0.990568364515	0.990387175577	1.0	0.852528317911	0.0	0.0	0.0	0.0	0.0	0.0	1
ISR	0.999500973789	0.999487997309	0.999530154762	1.0	0.983999244493	0.903377326372	0.32263717068	0.0	0.00694684747416	0.00836404448792	0.00757460568827	0.00777254775166	1
ITA	0.00236401678304	0.00237206542219	0.00232334492742	0.00265471104673	0.0	0.0211835038759	0.874218117203	1.0	0.953282168742	0.958146961533	0.957978057573	0.957782726403	-1
JAM	0.0302638360666	0.0303345298347	0.0296585020276	0.0350020192385	0.0161709462811	0.0	1.0	0.153251529893	0.362323484824	0.316860441829	0.329040571425	0.32583349096	-1
JOR	0.996030971918	0.995995747919	0.996006193479	0.996008544699	1.0	0.860345358386	0.0	0.0	0.0	0.0	0.0	0.0	1
JPN	0.00672798888991	0.00671779914008	0.00675347812543	0.00660131946986	0.00733276405895	0.0	1.0	0.783738307867	0.742674581534	0.769207189207	0.760130209273	0.762780950694	-1
KEN	0.0837734504225	0.0836980479389	0.0838703864094	0.0822443263186	0.112841213497	0.0	0.541030862943	1.0	0.989277129843	0.993293472757	0.992187855085	0.992473048072	-1
KHM	0.999588958708	0.999515275649	1.0	0.998810210776	0.977288213132	0.984423297387	0.0	0.0	0.0	0.0	0.0	0.0	1
KOR	0.99836116171	0.998356076961	0.998218377535	1.0	0.987962154866	0.920872661454	0.012061357819	0.0	0.00313364723611	0.00293493188258	0.00280908509645	0.00285833390961	1
KWT	0.966887938462	0.966873980604	0.966855523865	0.964639050879	1.0	0.931016941825	0.71821374122	0.0467023600194	0.0	0.023516083075	0.018164639852	0.0193664893156	1
LAO	0.982891957529	0.982834810087	0.982703784129	0.983094065845	1.0	0.787526158774	0.0	0.0	0.0	0.0	0.0	0.0	1
LBN	0.971587712566	0.971623510644	0.971671579923	0.968923918031	1.0	0.868329403312	0.427504226826	0.00891083157433	0.0025560501523	0.00183395632115	0.0	0.000689559810023	1
LBR	0.982698966471	0.982647754239	0.982853858153	0.982642529993	0.987087087453	1.0	0.0	0.0	0.0	0.0	0.0	0.0	1
LBY	0.993719837932	0.993788879568	0.993282427842	0.996068655469	1.0	0.886596613715	0.0	0.0	0.0	0.0	0.0	0.0	1
LKA	0.999820992274	0.99978558041	0.999951031678	1.0	0.994313484107	0.934105081644	0.0	0.0	0.0	0.0	0.0	0.0	1
MAR	0.997279301125	0.997257153128	0.997351475762	0.996766514227	1.0	0.882633453345	0.0	0.0	0.0	0.0	0.0	0.0	1
MDG	0.988079409225	0.988042047789	0.988131810208	0.986906396843	1.0	0.811080257151	0.0	0.0	0.0	0.0	0.0	0.0	1
MEX	0.994627461414	0.994651668775	0.994559103263	0.993873946088	1.0	0.8789441152	0.0	0.0	0.0	0.0	0.0	0.0	1
MLI	0.976132682939	0.976179425977	0.975798874571	0.977563282502	1.0	0.877244328761	0.0	0.0	0.0	0.0	0.0	0.0	1
MLT	0.998624061527	0.99861878426	0.998506767109	1.0	0.992359843486	0.886819145005	0.0155306873711	0.00345963769593	0.00162093781939	0.000133673365952	0.0	1.11658787143e-05	1
MMR	0.990743370918	0.990763299068	0.99070893693	0.990221941629	1.0	0.816799569934	0.0	0.0	0.0	0.0	0.0	0.0	1
MNG	0.956151023324	0.956117458905	0.956155453905	0.9537650457	1.0	0.784554361948	0.0	0.0	0.0	0.0	0.0	0.0	1
MOZ	0.997157973288	0.997182074739	0.997066347989	0.997907551449	1.0	0.875229990463	0.0	0.0	0.0	0.0	0.0	0.0	1
MRT	0.978003113629	0.977880602301	0.978377330783	0.976025949292	1.0	0.854077665149	0.0	0.0	0.0	0.0	0.0	0.0	1
MUS	0.997338775062	0.997344178995	0.997248610353	1.0	0.990363905685	0.832654227345	0.0	0.0	0.0	0.0	0.0	0.0	1
MWI	0.95920882155	0.959160204928	0.959260633105	0.957219791064	1.0	0.970620475799	0.0	0.0	0.0	0.0	0.0	0.0	1
MYS	0.999131242322	0.999110062699	0.999086205752	1.0	0.999220478901	0.870012338378	0.0	0.0	0.0	0.0	0.0	0.0	1
NER	0.986660790855	0.986671498029	0.986628315792	0.986233498792	1.0	0.823873519948	0.0	0.0	0.0	0.0	0.0	0.0	1
NGA	0.988264144223	0.988356819562	0.988042082573	0.989767173648	1.0	0.836018907854	0.369071100047	0.0454726963327	0.0442161743491	0.0	0.0195532940938	0.0142612042426	1
NIC	0.817292496788	0.817356352425	0.816978400652	0.817098060701	0.843771384938	0.598176942413	0.0	1.0	0.918828302441	0.862612959688	0.886910444781	0.879920867381	0
NLD	0.000179677849384	0.000190138205953	0.000161357686634	0.000187523823528	0.0	0.00724499998209	1.0	0.857830451756	0.931519558676	0.91065890382	0.916400400555	0.914889800314	-1
NOR	0.985251118803	0.985282613841	0.985049206007	0.986123584219	1.0	0.844017462482	0.0	0.194561094354	0.182180502064	0.167445878214	0.175206310147	0.172895943314	1
NPL	0.993427942716	0.993346308925	0.993828515099	0.991487941077	1.0	0.916394075664	0.0	0.0	0.0	0.0	0.0	0.0	1
NZL	0.997626808401	0.997655578581	0.997314694326	1.0	0.996363227817	0.823066143503	0.0218032184724	0.0158618200921	0.0	0.00587294788811	0.00352098714752	0.00427126258338	1
OMN	0.997645796779	0.997618127289	0.997533768955	0.99789657124	1.0	0.867828468345	0.0	0.0	0.0	0.0	0.0	0.0	1
PAK	0.998407894015	0.998382302056	0.998574755879	0.997192085789	1.0	0.889721988712	0.00624700454782	0.0	0.0005660903741	0.000617834984784	0.000459569377908	0.000508993548365	1
PAN	0.999848277231	0.9998745101	0.999772389523	1.0	0.984192576092	0.966620587608	0.0	0.314694061831	0.270507542758	0.259615072165	0.266346469	0.264144675768	1
PER	0.99378777739	0.993752389409	0.993887502275	0.992472338164	1.0	0.885652421368	0.0	0.0	0.0	0.0	0.0	0.0	1
PHL	0.996940744926	0.996875632551	0.996875070268	0.997611296738	1.0	0.895227714326	0.0	0.0	0.0	0.0	0.0	0.0	1
PNG	0.945856949746	0.945825103353	0.945642312917	0.948377281794	0.925293939382	1.0	0.0	0.0	0.0	0.0	0.0	0.0	1
POL	0.991205366941	0.991188185304	0.991341072514	0.989716243903	1.0	0.894766551329	0.0833806860996	0.0156054497245	0.0140161793585	0.0	0.004133189484	0.00306712142828	1
PRK	0.996168927759	0.996237732056	0.995688700524	1.0	0.994154571734	0.923554964306	0.0	0.0	0.0	0.0	0.0	0.0	1
PRT	0.999165598739	0.999152010837	0.99909544989	1.0	0.984850920103	0.9159534226	0.0	0.0457251269638	0.0510381731568	0.047637506441	0.0480186872992	0.0479960935903	1
PRY	0.997942568083	0.997904763942	0.997873718559	0.99812577396	1.0	0.849683395826	0.0	0.0	0.0	0.0	0.0	0.0	1
QAT	0.995379723786	0.995359242746	0.995366144751	0.995122916958	1.0	0.899445840001	0.0	0.0	0.0	0.0	0.0	0.0	1
ROU	0.995234129798	0.995205974741	0.995367915792	0.994692736306	1.0	0.939511077378	0.00560436968794	0.0012329624602	0.000140299260369	4.55015835373e-05	0.0	2.24481343091e-05	1
RWA	0.979261201666	0.979249646683	0.977862006783	1.0	0.956812627717	0.839358451351	0.0	0.0	0.0	0.0	0.0	0.0	1
SAU	0.996737029894	0.996772453187	0.996429492184	1.0	0.966874263346	0.649654351615	0.0	0.20193870445	0.220397311277	0.163939980303	0.181570827615	0.177373085474	1
SDN	0.99929998218	0.999261606812	0.999300394469	1.0	0.99261347181	0.853557335135	0.0	0.0	0.0	0.0	0.0	0.0	1
SEN	0.99948355204	0.999486250164	0.999432520758	1.0	0.998813926392	0.919041935871	0.0	0.425128016769	0.614392713921	0.604957590069	0.603628161732	0.604253458993	0
SGP	0.0892260764615	0.0892315493062	0.0891107383816	0.0901869131388	0.0950097345063	0.0	1.0	0.891090257029	0.802996712552	0.795078981054	0.795740357604	0.796030173756	-1
SLE	0.98577754521	0.985685476844	0.986295115124	0.984109170794	1.0	0.893070901702	0.0	0.0	0.0	0.0	0.0	0.0	1
SLV	0.994085216607	0.994127430834	0.993881772736	0.994500489512	1.0	0.952827249845	0.0	0.0	0.0	0.0	0.0	0.0	1
SOM	0.977750511656	0.977683670839	0.978018448106	0.974441433561	1.0	0.812509747259	0.0	0.0	0.0	0.0	0.0	0.0	1
SUN	0.998747917091	0.998714095015	0.998820063543	1.0	0.986840938662	0.901075614881	0.106932892212	0.0121679338753	0.00394628067352	0.0	0.00194689133198	0.00139243055502	1
SUR	9.8556111531e-05	7.39409040826e-05	0.0	0.00172849533168	0.000253116713268	0.0779572697063	0.891875159882	1.0	0.964470815012	0.918711076362	0.941325939292	0.934752135746	-1
SWE	0.999260609025	0.999287236447	0.999125724222	1.0	0.999332731135	0.901176275531	0.0	0.159091410807	0.184092117847	0.167781212204	0.171821417168	0.170806414601	1
SYR	0.996756518098	0.996751253023	0.996706008849	0.998675719945	1.0	0.8939925435	0.0	0.0	0.0	0.0	0.0	0.0	1
TCD	0.996434233684	0.996384018104	0.996840691926	0.994370740107	1.0	0.916177740896	0.0	0.0	0.0	0.0	0.0	0.0	1
TGO	0.999853327619	0.999844405302	1.0	0.999680405159	0.999456126504	0.857766071664	0.0	0.0	0.0	0.0	0.0	0.0	1
THA	0.999397735541	0.999359035559	0.999298166016	1.0	0.998895630493	0.768194751208	0.0	0.119048112561	0.520269056795	0.460027494446	0.472287516588	0.4693057527	1
TTO	0.875422900919	0.875410425732	0.875324552195	0.875509122354	0.898901862669	0.764543061217	0.0	0.824555769308	1.0	0.97618345423	0.984333009672	0.981765967853	0
TUN	0.997997256134	0.9980031291	0.997881027769	1.0	0.974344122039	0.91151839277	0.325900488125	0.0	0.0355944522312	0.0366098819017	0.0355260004413	0.0358543970044	1
TUR	0.993086893592	0.993111256599	0.993109457338	0.992322988815	1.0	0.831802740031	0.0	0.0	0.0	0.0	0.0	0.0	1
TWN	0.998784608815	0.998788392813	0.998704539813	1.0	0.99190159335	0.877313382076	0.0	0.0782414590845	0.0383435917882	0.0445393900973	0.0436076268267	0.0438001778772	1
TZA	0.997353579374	0.997331735601	0.997273751418	1.0	0.997473258785	0.870761065693	0.0	0.0	0.0	0.0	0.0	0.0	1
UGA	0.996810669781	0.996862924185	0.99642295249	1.0	0.994664125689	0.881964820462	0.0	0.0	0.0	0.0	0.0	0.0	1
URY	0.991611075454	0.991629625395	0.99144624149	0.991602272749	1.0	0.862812118817	0.0	0.0	0.0	0.0	0.0	0.0	1
USA	0.00020956719005	0.000198784739317	0.000248104453087	6.51950748122e-05	0.0	0.0105565336521	0.653704653502	1.0	0.925650374405	0.939784244557	0.936595325049	0.937419533583	-1
VEN	0.999970987923	1.0	0.99988689368	0.999512701871	0.997898484626	0.887399572248	0.0	0.0	0.0	0.0	0.0	0.0	1
VNM	0.990242287934	0.990244915625	0.990089249299	0.991281313437	1.0	0.99955243229	0.0	0.0	0.0	0.0	0.0	0.0	1
YEM	0.996823415379	0.99683464003	0.996654280235	1.0	0.988800734867	0.853908624523	0.0	0.0	0.0	0.0	0.0	0.0	1
YMD	0.993762770335	0.993751701785	0.993895855351	0.993522708206	1.0	0.854963086738	0.0	0.0	0.0	0.0	0.0	0.0	1
ZAF	0.999838768416	0.999868142838	0.999761106591	1.0	0.996214152068	0.953967678583	0.0	0.0636690157755	0.0756339614771	0.0715728934426	0.0719468729316	0.0719384075006	1
ZMB	0.999478625354	0.999441687426	0.999589369864	1.0	0.994587609277	0.852959002683	0.0	0.0	0.0	0.0	0.0	0.0	1
ZWE	0.967389943681	0.967304090139	0.967237853267	0.970197446816	0.96825764887	0.824991195416	0.0	0.367093557881	1.0	0.962806737273	0.964980645844	0.964377443063	0
