# Supplementary material for: The struggle for existence in the world market ecosystem
Source: PLoS One. 2018 Oct 3;13(10):e0203915. doi: 10.1371/journal.pone.0203915 (PMC6169900; doi:10.1371/journal.pone.0203915)
Supplement: S1 File — (ZIP) [file pone.0203915.s001.zip › clusters/data_norma_M_clustered_decadas_1970_6_.csv]

	k6	k5	k4	k3	k2	k1	v1	v2	v3	v4	v5	v6	cluster
AFG	0.999532705069	0.99951706063	0.999553807106	1.0	0.993460296022	0.957298590677	0.0	0.0	0.0	0.0	0.0	0.0	1
AGO	0.9900590314	0.989963005166	0.990308159452	0.989087314224	1.0	0.905222577816	0.0397519647095	0.0160113144014	0.0	0.00219322065769	0.00156321568945	0.00176306690758	1
ALB	0.996674009368	0.996652800387	0.996747232741	0.996650865401	1.0	0.895297326337	0.0	0.0	0.0	0.0	0.0	0.0	1
ARE	0.998322643349	0.998325944295	0.998254842371	0.999100353714	1.0	0.793715758261	0.0	0.126483270824	0.041498819377	0.0620907414676	0.0595918436823	0.0601045842511	1
ARG	0.986291118043	0.986283840613	0.986288832449	0.986634851165	0.983996168658	1.0	0.0	0.166778430108	0.144020918271	0.142470286476	0.142111215697	0.142211703136	1
AUS	0.50872233814	0.508505292394	0.50936659707	0.506192074046	0.52749062329	0.315994833229	0.0	1.0	0.946540356058	0.99889903886	0.983077217209	0.986850013595	0
AUT	0.00302651421465	0.00304907597678	0.00294298012001	0.00359500459259	0.0	0.0259751993902	1.0	0.49044099792	0.5652258087	0.549212139691	0.552874105724	0.55198641569	-1
BDI	0.99348907629	0.993501475046	0.993463842084	0.993592438416	1.0	0.902195205833	0.0	0.0851175976547	0.0609032577776	0.0655370762535	0.0645489510557	0.0647936580961	1
BEL	0.000379046327975	0.000388485563764	0.000346999594683	0.000497786721924	0.0	0.00632161823098	1.0	0.751744809219	0.797360765329	0.787227251139	0.789616231731	0.789040371206	-1
BEN	0.9939115152	0.993876273565	0.993993193616	0.993606523364	1.0	0.922332232887	0.0	0.0	0.0	0.0	0.0	0.0	1
BFA	0.991730199103	0.991763190074	0.99163905676	0.991843033177	1.0	0.924157285567	0.0	0.0212141266518	0.0318148125675	0.0274188569384	0.0281947817924	0.0280157397358	1
BGD	0.99189047599	0.991887618717	0.991931868678	0.991495076565	1.0	0.90805022726	0.0	0.166130463209	0.0995591042648	0.103747315971	0.102659899721	0.102900014198	1
BGR	0.99495931243	0.994910362708	0.995109031306	0.994371480156	1.0	0.920581831711	0.145650872353	0.00786587840853	0.000777998514406	2.26185540316e-06	0.0	4.17876460067e-06	1
BHR	0.997397743302	0.997391505947	0.997429921157	0.997269672704	1.0	0.922231912878	0.0	0.0	0.0	0.0	0.0	0.0	1
BHS	0.997409726802	0.997382725906	0.997472777477	0.997158739401	1.0	0.953681720727	0.0	0.0	0.0	0.0	0.0	0.0	1
BLZ	0.965254902393	0.965228575058	0.965379188306	0.964198670155	0.966517328571	1.0	0.0	0.0	0.0	0.0	0.0	0.0	1
BOL	0.994638087824	0.994586552192	0.994853233673	0.993518160924	1.0	0.861907771224	0.182751143879	0.0114972374733	0.000968031812384	0.0	0.00051173577653	0.000454038897308	1
BRA	0.00436171880055	0.00438658300138	0.00429594903742	0.00477128389911	0.0	0.0168677664472	1.0	0.854957014055	0.889177136261	0.884176222608	0.884588865843	0.884553261087	-1
CAF	0.998099422307	0.998117465187	0.998049978311	0.998126062477	1.0	0.95281489495	0.0	0.0	0.0	0.0	0.0	0.0	1
CAN	0.00195883340043	0.00194965748362	0.00197384657134	0.0020743272654	0.0	0.00630547853829	1.0	0.756876709076	0.748280878206	0.744865806172	0.745624461244	0.745513608473	-1
CHE	0.00881007896574	0.00883040712165	0.00873969686479	0.00915350959823	0.00758433899619	0.0	1.0	0.301492415174	0.419510441112	0.403194710165	0.406984206849	0.406067361385	-1
CHL	0.0237133013072	0.0236987577516	0.0237709269525	0.0231674528044	0.0291920496826	0.0	1.0	0.627497537388	0.554639202502	0.553378323071	0.553061012599	0.553272689441	-1
CHN	0.000304628986551	0.000284953287284	0.000369252979241	0.0	0.00112937212718	0.014421492937	0.733891566838	1.0	0.89910936365	0.918595476239	0.914260665047	0.915266335001	-1
CIV	0.996886511792	0.996838953799	0.997000919668	0.996647129822	1.0	0.894999573929	0.0	0.57164374489	0.566953608404	0.580129633513	0.577858048301	0.578330320215	0
CMR	0.514227884239	0.5142095865	0.514270332701	0.514279927763	0.516030499884	0.41569939148	0.0	0.993867422107	0.98056863329	1.0	0.995577776793	0.996476126234	0
COG	0.997078193079	0.997057661965	0.997146635316	0.996763717597	1.0	0.913369259642	0.0	0.0	0.0	0.0	0.0	0.0	1
COL	0.989315546369	0.989300676225	0.989384941547	0.988751876228	1.0	0.795253332178	0.0	0.221333725036	0.142571774909	0.139203184404	0.139134652196	0.139247106065	1
CRI	0.0299910346445	0.0299596429251	0.0301006921591	0.0294648428497	0.0318972533133	0.0	0.226304472026	1.0	0.87071565988	0.900186989197	0.893703745282	0.895234233202	-1
CSK	0.998143374559	0.998053717919	0.998402684308	0.997393536234	1.0	0.930220033216	0.0	0.150032573952	0.108173850945	0.110994480264	0.11102922817	0.110985291476	1
CUB	0.999468872407	0.999447322559	0.999534306292	0.999435546412	1.0	0.900287736085	0.0	0.0	0.0	0.0	0.0	0.0	1
CYP	0.992685239691	0.992714122953	0.992639318653	0.992677104634	1.0	0.83807402501	0.0	0.0146919416227	0.00559569415158	0.00562669098558	0.00582986437195	0.00578708530413	1
DDR	0.998084416354	0.998056327915	0.998164473848	0.997916150136	1.0	0.936839561909	0.0	0.0502433460434	0.0680601136001	0.067510878417	0.0675796776106	0.0675406232694	1
DEU	0.000565040606349	0.000571164728911	0.000545044223042	0.000671371526399	0.0	0.0003554892117	0.767608458038	0.97113132281	1.0	0.990548810164	0.992473763024	0.992036577543	-1
DJI	0.999143829214	0.999154025187	0.99908177178	1.0	0.998500437424	0.911864950395	0.0	0.0694182633007	0.131039462124	0.132384285258	0.132154137078	0.132114666017	1
DNK	0.999886127173	0.999888157096	0.999881602398	1.0	0.998359399315	0.982555393858	0.0	0.0336188381308	0.041450569067	0.0420721077814	0.0420047179194	0.0420011232939	1
DOM	0.9963915701	0.996356420658	0.996561925569	0.995066990584	1.0	0.985011105019	0.0	0.0	0.0	0.0	0.0	0.0	1
DZA	0.99847473087	0.998429502031	0.998612395	0.998043489546	1.0	0.920188072975	0.0	0.0	0.0	0.0	0.0	0.0	1
ECU	0.996787840384	0.996755020291	0.996917786754	0.99595041871	0.99937013357	1.0	0.0	0.0	0.0	0.0	0.0	0.0	1
EGY	0.995138265361	0.995117430106	0.995193543521	0.994846506462	1.0	0.935288482975	0.0	0.0776725546982	0.0870500620593	0.0876180034282	0.0873163992293	0.0873785036077	1
ESP	0.00489351927118	0.00490721063075	0.0048576330325	0.0049540438471	0.00587446256272	0.0	1.0	0.625559907337	0.680052824676	0.66793258791	0.67075133643	0.670119997837	-1
FIN	0.995462392837	0.995455575446	0.995474731161	0.995297260153	1.0	0.977563903018	0.112548827851	0.0	0.0204283866093	0.0274089638516	0.0262104506101	0.0263899891851	1
FJI	0.999919054277	0.999892265242	1.0	0.999701404899	0.998987328296	0.934793132842	0.0	0.0	0.0	0.0	0.0	0.0	1
GAB	0.99044312251	0.990404322059	0.99054689546	0.989809041895	1.0	0.930045446494	0.0	0.0358807027784	0.0411210033526	0.0423768731903	0.0419907011535	0.0420769838466	1
GBR	0.00114476398215	0.00114879009704	0.00112941859721	0.00124851030066	0.0	0.0117789506134	0.850290482168	0.971057460637	1.0	0.991100352089	0.993088806759	0.992620939527	-1
GHA	0.997419050559	0.99736875916	0.99753278424	0.997318173718	1.0	0.915236797234	0.0	0.00615786707782	0.00633812782454	0.00597086360939	0.00603270988551	0.00601930734519	1
GIN	0.998389917774	0.998382188124	0.998351306159	0.998960280997	1.0	0.888934352974	0.0	0.0	0.0	0.0	0.0	0.0	1
GMB	0.994285145203	0.994238738511	0.994434953413	0.993703994866	1.0	0.885477205279	0.0	0.0	0.0	0.0	0.0	0.0	1
GNB	0.999941372096	0.999923126833	1.0	0.999791884694	0.998820448887	0.980629157769	0.0	0.0	0.0	0.0	0.0	0.0	1
GNQ	0.996304818252	0.996297605089	0.996360231619	0.995906825534	1.0	0.898726467075	0.0	0.0	0.0	0.0	0.0	0.0	1
GRC	0.999427403943	0.999484695328	0.999293521414	1.0	0.99994790498	0.81745754053	0.259778591776	0.0	0.0124464770583	0.0144580054265	0.0143139813508	0.0143157817179	1
GTM	0.0196140497276	0.0195929883664	0.0197058799958	0.0189652410491	0.0238457402658	0.0	0.0909138984442	0.999814212411	0.968411260964	1.0	0.992633544238	0.994291452093	-1
GUY	0.997482466861	0.997430575223	0.997601729871	0.997294860618	1.0	0.937504193788	0.0	0.0	0.0	0.0	0.0	0.0	1
HKG	0.000764072713391	0.000722272349133	0.000906933952381	0.0	0.0041580090332	0.0487410709989	0.962769966637	1.0	0.924147329729	0.93692070921	0.934152624465	0.934795405689	-1
HND	0.0673487339494	0.0673422002949	0.0674048776203	0.0669103048674	0.0676667495481	0.0	0.106801282584	1.0	0.920885693089	0.956063297866	0.94892290147	0.950581438086	-1
HTI	0.994969626673	0.994929484498	0.995117684903	0.994073350559	1.0	0.945110846504	0.0	0.0	0.0	0.0	0.0	0.0	1
HUN	0.999183507278	0.999148687278	0.9992811917	0.999013311438	1.0	0.941716560074	0.0	0.177179976817	0.170094202133	0.172690425572	0.17208362891	0.172203598554	1
IDN	0.993797270006	0.993782503084	0.993830666478	0.993665018994	1.0	0.914326587737	0.142392164008	0.0	0.00762271922088	0.00566432472774	0.00607993053534	0.00599954330955	1
IND	0.000383223996039	0.000355724551362	0.000464750417349	0.0	0.00142794633354	0.0146170329507	0.866854369957	1.0	0.919949815219	0.93291670235	0.930047560373	0.930733238471	-1
IRL	0.998631888958	0.998648843691	0.998577596691	0.998933857268	1.0	0.959729407849	0.154277836871	0.0	0.00361337929399	0.00270732191706	0.00294581093288	0.00289660586011	1
IRN	0.999634886946	0.999621872068	0.999654669392	1.0	0.996903745577	0.942421434292	0.0	0.0493407933454	0.0591058616909	0.060203612497	0.0599798892892	0.0600173432588	1
IRQ	0.999852447914	0.999792229839	1.0	0.999829207267	0.996576995254	0.942263093033	0.149426259854	0.0194121501036	0.0	0.000408244648441	0.000567640155497	0.000527339974025	1
ISL	0.99997022981	0.999968724881	1.0	0.999770457118	0.998409568376	0.924013593375	0.0	0.0	0.0	0.0	0.0	0.0	1
ISR	0.997400611253	0.99738790809	0.997445276223	0.99706485425	1.0	0.998148808923	0.0968579654858	0.0	0.000602824535447	0.000393026648865	0.000465967262796	0.000448159961065	1
ITA	0.000833914709236	0.000846036760418	0.000797301635406	0.000988043871199	0.0	0.00649671904275	0.977133998668	0.99270014747	1.0	0.997559107352	0.998176974113	0.998040956138	-1
JAM	0.986366880588	0.986340123907	0.98647871547	0.98565688076	0.987690071941	1.0	0.0	0.163030371536	0.175758657073	0.181829281221	0.18072799414	0.180974915664	1
JOR	0.999532768237	0.99953721573	0.999512399736	0.99976206172	1.0	0.986113804628	0.0	0.0	0.0	0.0	0.0	0.0	1
JPN	0.00320820574383	0.0032017185694	0.00323019212608	0.00309325094016	0.00372395783594	0.0	0.571509001555	0.990848324391	1.0	0.998433815249	0.998165210156	0.998251817777	-1
KEN	0.988926892985	0.988889583412	0.989031381814	0.988564317081	1.0	0.752500453165	0.0	0.267480642739	0.321731997708	0.302209028951	0.306544596811	0.305568136244	1
KHM	0.999257296647	0.999248895569	0.999247017429	1.0	0.99554020399	0.924268233269	0.0	0.0	0.0	0.0	0.0	0.0	1
KOR	0.000659914104748	0.000670632823358	0.000632482501756	0.000728753841103	0.00153572535929	0.0	1.0	0.794374590507	0.774984897097	0.780361084232	0.779316514432	0.779580304478	-1
KWT	0.996388690139	0.996381312805	0.996420322978	0.996214674682	1.0	0.927191687967	0.1257627119	0.0240669040323	0.0	0.00119658274754	0.00109695149033	0.00112690455931	1
LAO	0.999235956471	0.999239424022	0.999216891729	0.999607540897	1.0	0.887407562663	0.0	0.0	0.0	0.0	0.0	0.0	1
LBN	0.994881201455	0.994842024371	0.994989635968	0.994426370106	1.0	0.941756760477	0.0	0.0205532239298	0.0201536356105	0.0196664540168	0.0197079312327	0.0196874760254	1
LBR	0.999748532824	0.9997381012	0.99976971171	0.99987941751	1.0	0.946202239175	0.0	0.0	0.0	0.0	0.0	0.0	1
LBY	0.999741914229	0.999706945854	0.999838253675	1.0	0.996467419426	0.912720560678	0.0	0.0	0.0	0.0	0.0	0.0	1
LKA	0.999847040983	0.999846707762	0.999850393748	1.0	0.999729675502	0.912263178885	0.0	0.0	0.0	0.0	0.0	0.0	1
MAR	0.997099865028	0.997076011642	0.997153741188	0.996976970605	1.0	0.924403984796	0.0478169243284	0.0	0.040595085267	0.0395329510282	0.0396993709958	0.0396400211403	1
MDG	0.998826716594	0.99881454471	0.998838546977	0.999043037317	1.0	0.8992247594	0.0	0.0	0.0	0.0	0.0	0.0	1
MEX	0.999464520436	0.999414506588	0.999592674476	0.999196377109	1.0	0.934902768751	0.0	0.225199032598	0.142075418865	0.157649310027	0.154532013786	0.155261153736	1
MLI	0.996864951966	0.996820366211	0.996983253431	0.996663296921	1.0	0.926482415838	0.0	0.0	0.0	0.0	0.0	0.0	1
MLT	0.999418058331	0.999409497647	0.99943529525	0.999551600081	1.0	0.915219948711	0.0	0.0	0.0	0.0	0.0	0.0	1
MMR	0.999706093599	0.999707272303	0.999692642378	1.0	0.999225371557	0.90688584353	0.0	0.0	0.0	0.0	0.0	0.0	1
MNG	0.997584659465	0.997537749187	0.997684889051	0.997607167796	1.0	0.970700262182	0.0	0.0	0.0	0.0	0.0	0.0	1
MOZ	0.995759382468	0.995748438424	0.995789913464	0.995586632934	1.0	0.945525426373	0.0	0.064602864221	0.0718762741818	0.0714034933964	0.0715974715208	0.0715318708087	1
MRT	0.999878091231	0.999831114271	1.0	0.9997658514	0.996488183789	0.93962944552	0.0	0.0	0.0	0.0	0.0	0.0	1
MUS	0.993663133101	0.993657420399	0.993679718919	0.993530077827	1.0	0.910670287915	0.0	0.0	0.0	0.0	0.0	0.0	1
MWI	0.991490098584	0.991497586015	0.991465088226	0.991418054913	1.0	0.881664943586	0.0373559983541	0.0018188988914	0.0	0.00148985581079	0.00129927319536	0.00133945592169	1
MYS	0.998133239213	0.998110193537	0.998215264264	0.997751589804	1.0	0.938727578462	0.236018682806	0.0	0.0144230713626	0.0137338659275	0.0138456709093	0.0138287321168	1
NER	0.996971766807	0.99692959972	0.997089643107	0.996658135111	1.0	0.89732066335	0.0	0.0	0.0	0.0	0.0	0.0	1
NGA	0.998071272384	0.998021996596	0.998209265618	0.997772015333	1.0	0.933884914538	0.0	0.0322926861747	0.0488883644833	0.0525015167199	0.0517890473471	0.05191828898	1
NIC	0.999922794684	0.999929363727	0.999910621077	1.0	0.999906674153	0.901768645478	0.048940352846	0.0972734032499	0.0	0.00626680362917	0.00446410414453	0.00486470627446	1
NLD	0.000531810772326	0.000541893604811	0.000496382042849	0.000726039586123	0.0	0.00637579877932	1.0	0.657881570798	0.723351647877	0.709390670942	0.712848076294	0.712021459161	-1
NOR	0.998657642939	0.998645304171	0.998696998247	0.998551923356	0.997457052703	1.0	0.0	0.0960142153615	0.0703094397424	0.0779865704229	0.0765221063026	0.0768448455263	1
NPL	0.997826024001	0.997818064524	0.997855404681	0.997949239441	1.0	0.928547751427	0.0	0.0	0.0	0.0	0.0	0.0	1
NZL	0.996253340004	0.996280871826	0.996166357254	0.996699898999	1.0	0.880857881537	0.101960747505	0.0303174377293	0.00437707890397	0.0	0.000343665303678	0.000337914708688	1
OMN	0.996653864622	0.9966526896	0.996684515026	0.996476362869	1.0	0.893936771917	0.0	0.0	0.0	0.0	0.0	0.0	1
PAK	0.986826485789	0.986646638893	0.987322500785	0.985257592532	1.0	0.896952382328	0.0	0.273021624239	0.254599567206	0.286136863561	0.279168905516	0.280777631984	1
PAN	0.99833532109	0.99829426419	0.998466968655	0.997800791578	1.0	0.927430503708	0.0	0.0	0.0	0.0	0.0	0.0	1
PER	0.18286990644	0.182837638566	0.183023074259	0.181482907301	0.195768228213	0.0	0.600391765	1.0	0.794188633262	0.811736964019	0.808071660159	0.809056544292	-1
PHL	0.997447383098	0.997453444301	0.997452095313	0.99727525744	1.0	0.955231978718	0.00231447205111	0.0	0.00566527201041	0.00299021237258	0.00339402228482	0.00331690810439	1
PNG	0.999197218904	0.999205790671	0.999129822635	1.0	0.99773812843	0.900848228465	0.0	0.0	0.0	0.0	0.0	0.0	1
POL	0.99415202208	0.994111760194	0.994260399029	0.993671368351	1.0	0.955196934657	0.0	0.14941947835	0.120604436743	0.125946855137	0.125010039363	0.125217862218	1
PRK	0.998804085163	0.998758704497	0.998954383202	0.998228085711	1.0	0.934019394566	0.0	0.0909141614516	0.0671455451066	0.0692735219253	0.0689220431188	0.068990607689	1
PRT	0.999459159179	0.999490494043	0.999358702791	1.0	0.998317607823	0.97645151496	0.0	0.074122739366	0.0726275158798	0.0730667746879	0.0729747876019	0.0729947611566	1
PRY	0.991818336229	0.991759312065	0.992040038474	0.990410902626	1.0	0.908774612399	0.0	0.0	0.0	0.0	0.0	0.0	1
QAT	0.999671291213	0.999687118276	0.999624345046	1.0	0.998701694141	0.900754662794	0.0	0.0	0.0	0.0	0.0	0.0	1
ROU	0.996347900996	0.996288682903	0.9965175542	0.995877497069	1.0	0.8982404006	0.171479123886	0.0103125390167	0.00595924316901	0.0	0.00104749961959	0.000833620154716	1
RWA	0.999826122866	0.999829860764	0.999833192255	1.0	0.993839991213	0.960784492811	0.0	0.0	0.0	0.0	0.0	0.0	1
SAU	0.995994050322	0.995998342341	0.996000671722	0.996012174153	1.0	0.868382627127	0.0	0.154131225932	0.130412695568	0.135865925866	0.134725887961	0.134994849303	1
SDN	0.999774612948	0.999755845964	0.99982284398	1.0	0.998848033702	0.916111986587	0.0	0.0	0.0	0.0	0.0	0.0	1
SEN	0.990293009154	0.990164986058	0.990609614959	0.989244290121	1.0	0.912219953062	0.0	0.93150730018	0.830027166684	0.87305438846	0.864720680201	0.86646287717	0
SGP	0.0282758038727	0.0282812565757	0.0282569897934	0.0282965384387	0.0303203348386	0.0	0.894909985012	1.0	0.978134382424	0.973220809741	0.974510543624	0.97420910419	-1
SLE	0.997829997862	0.997783451502	0.997934754597	0.997698428644	1.0	0.882891870374	0.0	0.0	0.0	0.0	0.0	0.0	1
SLV	0.999739321149	0.99967346633	1.0	0.998454722982	0.999397398097	0.871084130356	0.0	0.755086284542	0.596659261616	0.610766414003	0.607894427388	0.608580685473	0
SOM	0.999523076256	0.99947480237	0.999610903105	1.0	0.996045139299	0.940714203267	0.0	0.0	0.0	0.0	0.0	0.0	1
SUN	0.00338212419826	0.00302563118661	0.0044014780875	0.0	0.00776592412015	0.0807908181402	1.0	0.576762852006	0.454938391044	0.475562591141	0.472669562243	0.473277862379	-1
SUR	0.999350097762	0.999313200712	0.999469589974	0.999120267987	1.0	0.898253027465	0.0	0.0	0.0	0.0	0.0	0.0	1
SWE	0.00255867952833	0.00255858564801	0.00255570734808	0.00264465138217	0.0	0.0262537727733	0.876262388613	0.998757464879	0.999148296177	0.999279745234	1.0	0.999785702612	-1
SYR	0.999917879366	0.999890485422	1.0	0.9999123005	0.999780140455	0.914898685914	0.0	0.0	0.0	0.0	0.0	0.0	1
TCD	0.994989853358	0.994960151653	0.995094184978	0.994606181836	1.0	0.921360346139	0.0	0.0	0.0	0.0	0.0	0.0	1
TGO	0.996180985502	0.996165961712	0.996202363157	0.996405063775	1.0	0.871908670937	0.0639181148837	0.0	0.0148677450418	0.0138948684249	0.0142135582052	0.0141073961073	1
THA	0.997828455947	0.997845394583	0.997800295445	0.997786248614	1.0	0.933769363835	0.0	0.33975576344	0.361583066322	0.36500717762	0.363841291576	0.36407147883	1
TTO	0.997284333549	0.997246387223	0.997386237382	0.996885673575	1.0	0.977159337072	0.0	0.0319502370394	0.0427071017241	0.0386288133727	0.0394164978285	0.0392412723504	1
TUN	0.99991327646	0.99988430062	1.0	0.999716879912	0.999256614951	0.930569379688	0.0	0.0	0.0	0.0	0.0	0.0	1
TUR	0.997615328713	0.997620030333	0.997577222443	0.997983953158	1.0	0.904853701667	0.0285474167184	0.0	0.00242078245322	0.00193196399521	0.0019655424505	0.00197582187621	1
TWN	0.0220693144513	0.0220461571636	0.0221516065914	0.0216400818804	0.0244669978945	0.0	0.736206463014	1.0	0.919724165335	0.942437534559	0.937681420547	0.938792383699	-1
TZA	0.996539398687	0.996482700088	0.99669838203	0.996294282459	1.0	0.807274922328	0.0	0.434416828574	0.427922337812	0.411004990696	0.414024057628	0.413370475007	1
UGA	0.999927406262	0.999899846322	1.0	0.999940386411	0.999214141496	0.977173808685	0.0	0.0	0.0	0.0	0.0	0.0	1
URY	0.99793034221	0.997915463016	0.998012791915	0.997251264701	1.0	0.913212098109	0.0	0.0621355141805	0.0613183445334	0.0522160393401	0.0537616225675	0.0534496252943	1
USA	0.000674595284574	0.000664836729884	0.000709337365448	0.00049986038634	0.00124598665925	0.0	0.733464946611	1.0	0.966142462915	0.975100488111	0.972554378512	0.97316551729	-1
VEN	0.987788583212	0.987733613286	0.988004321656	0.986133913687	1.0	0.884761829254	0.0412578349221	0.129894767342	0.0	0.0203160503173	0.0161382131472	0.0170859501949	1
VNM	0.999610148816	0.999583784237	0.999648460513	1.0	0.999100974985	0.962899937448	0.0	0.0	0.0	0.0	0.0	0.0	1
YEM	0.999822727926	0.999796171483	0.999894293096	1.0	0.999400442948	0.87704625105	0.0	0.0	0.0	0.0	0.0	0.0	1
YMD	0.999917015015	0.99988501284	1.0	0.999839180711	0.997686303685	0.970112836856	0.0	0.0	0.0	0.0	0.0	0.0	1
ZAF	0.0104188323307	0.0103988402754	0.0104889270984	0.00998833457918	0.0124865666256	0.0	1.0	0.631775761611	0.63287179169	0.635744196932	0.635868882152	0.635812118914	-1
ZMB	0.996121036605	0.996075314914	0.996243554185	0.995741361582	1.0	0.930223005295	0.0	0.0635383587561	0.0456941270323	0.0451088194897	0.0452741078121	0.0452776581752	1
ZWE	0.989506368234	0.989442277761	0.989723471776	0.988462791851	0.994793014886	1.0	0.0	0.0704397141207	0.0559516546419	0.0554394169684	0.0552359080139	0.0552811173387	1
