# Supplementary material for: The struggle for existence in the world market ecosystem
Source: PLoS One. 2018 Oct 3;13(10):e0203915. doi: 10.1371/journal.pone.0203915 (PMC6169900; doi:10.1371/journal.pone.0203915)
Supplement: S1 File — (ZIP) [file pone.0203915.s001.zip › clusters/data_norma_M_clustered_decadas_1970_7_.csv]

	k6	k5	k4	k3	k2	k1	v1	v2	v3	v4	v5	v6	cluster
AFG	0.942143703595	0.940342807433	0.945710392895	0.929749732239	1.0	0.738217914137	0.0	0.0	0.0	0.0	0.0	0.0	1
AGO	0.970173407547	0.970014140474	0.970174193408	0.970277831829	1.0	0.957790421931	0.0	0.0	0.0	0.0	0.0	0.0	1
ALB	0.994137717682	0.993038595489	0.996775326534	0.987008832724	0.996328092684	1.0	0.0	0.0	0.0	0.0	0.0	0.0	1
ARE	0.994027884547	0.994847064211	0.992296763696	1.0	0.981220199122	0.94659940683	0.0	0.0	0.0	0.0	0.0	0.0	1
ARG	0.08807445779	0.0938244488107	0.0751683755513	0.134438305032	0.0	0.11062101056	1.0	0.322143642808	0.603442843999	0.530198664986	0.540029276632	0.537270527186	-1
AUS	0.988852928095	0.988524960601	0.989417187167	0.986787616468	1.0	0.927533282102	0.0	0.0	0.0	0.0	0.0	0.0	1
AUT	0.925836492942	0.927937133612	0.920977258795	0.942721341543	0.891040640878	1.0	0.0	0.766704130132	0.435992249797	0.498813791378	0.483674094663	0.488017454979	0
BDI	0.973491533292	0.971462728994	0.977693090203	0.95893790273	1.0	0.823224825462	0.0	0.0	0.0	0.0	0.0	0.0	1
BEL	0.0161134641869	0.0166124370997	0.0150904702464	0.0194521871313	0.0	0.0716453049189	0.675450853466	1.0	0.844774524732	0.893870349936	0.87855530887	0.882686869392	-1
BEN	0.991150779051	0.990801116165	0.991908671592	0.988805158654	0.997029238421	1.0	0.0	0.0	0.0	0.0	0.0	0.0	1
BFA	0.992367580653	0.99348284131	0.989910869806	1.0	0.993109316322	0.974682949371	0.0	0.0	0.0	0.0	0.0	0.0	1
BGD	0.989482181823	0.990996715456	0.986171166719	1.0	0.963707926745	0.861200446154	0.0	0.0	0.0	0.0	0.0	0.0	1
BGR	0.993017942561	0.993634806881	0.991423262241	1.0	0.975462834226	0.999239528953	0.0	0.0	0.0	0.0	0.0	0.0	1
BHR	0.922078919429	0.923529304402	0.918827371718	0.934543727104	0.897466543726	1.0	0.0	0.0	0.0	0.0	0.0	0.0	1
BHS	0.985392979774	0.98720611359	0.981347971797	1.0	0.934587236038	0.965900655953	0.0	0.0	0.0	0.0	0.0	0.0	1
BLZ	0.846336088889	0.847749513411	0.842888340932	0.864879316887	0.78528322576	1.0	0.0	0.0	0.0	0.0	0.0	0.0	1
BOL	0.878130813725	0.879249444989	0.875479186654	0.890448336555	0.82990159086	1.0	0.0	0.0	0.0	0.0	0.0	0.0	1
BRA	0.0641217063837	0.0638796406172	0.0648458252629	0.0610506562843	0.0748767657704	0.0	1.0	0.623789740577	0.745767980175	0.71322128879	0.722561837489	0.7194828261	-1
CAF	0.853615592056	0.853885258194	0.853052134538	0.857749072964	0.83109141393	1.0	0.0	0.0	0.0	0.0	0.0	0.0	1
CAN	0.995105330007	0.995661879835	0.993659621469	1.0	0.987464180016	0.999357364212	0.0	0.201501672166	0.263719248459	0.26672412874	0.26301187705	0.264145357795	1
CHE	0.994051882057	0.995067398409	0.992019431674	1.0	0.980355981017	0.905654112544	0.0	0.825671072231	0.91989166373	0.878952033253	0.89218696008	0.888372080598	0
CHL	0.990137497849	0.991288714997	0.987448445225	1.0	0.966104280333	0.980532773697	0.0	0.0	0.0	0.0	0.0	0.0	1
CHN	0.937304332821	0.937590842036	0.936705313428	0.939911844645	0.928876470082	1.0	0.0	0.119451091097	0.0640715355482	0.0671439737345	0.0668968426825	0.0669574686771	1
CIV	0.976696302777	0.977251605414	0.975557503201	0.980288235595	1.0	0.857591315133	0.556708605559	0.0283061297147	0.0477493368878	0.0	0.0187382617335	0.0123376570785	1
CMR	0.960145834959	0.960529714041	0.95943402552	0.963536840568	0.943812276961	1.0	0.0	0.0	0.0	0.0	0.0	0.0	1
COG	0.938008621658	0.938450912096	0.936795546497	0.943429301346	0.915452456117	1.0	0.0	0.0	0.0	0.0	0.0	0.0	1
COL	0.993410184923	0.994275182083	0.991277923732	1.0	0.989914115129	0.913229073629	0.0	0.0	0.0	0.0	0.0	0.0	1
CRI	0.976034368268	0.975737801484	0.976685722925	0.972959667779	1.0	0.900743343509	0.0	0.0	0.0	0.0	0.0	0.0	1
CSK	0.979528553839	0.979988565596	0.978388564232	0.984247511375	0.96817155597	1.0	0.0	0.0	0.0	0.0	0.0	0.0	1
CUB	0.972625387402	0.97392754406	0.969791901617	0.98252834161	0.942339870913	1.0	0.0	0.0	0.0	0.0	0.0	0.0	1
CYP	0.948730203936	0.949537061649	0.947056459724	0.954472135396	0.926749689225	1.0	0.0	0.0	0.0	0.0	0.0	0.0	1
DDR	0.996281807576	0.996658924926	0.995371465976	1.0	0.989001124693	0.992503690566	0.0	0.263074849966	0.187827868053	0.195471847456	0.194895760479	0.194937501252	1
DEU	0.00111039192403	0.00117450689759	0.00098609004994	0.00154248236917	0.0	0.000852182930346	0.604979990265	1.0	0.963054279749	0.962813910123	0.963718492214	0.963472156795	-1
DJI	0.961865844521	0.961035366513	0.963686215495	0.955599234279	1.0	0.88895350917	0.0	0.0	0.0	0.0	0.0	0.0	1
DNK	0.995996339493	0.99648960168	0.994820311461	1.0	0.986993791014	0.991904213899	0.0	0.169121763242	0.139913576737	0.154665723375	0.149565218285	0.151187890539	1
DOM	0.974398884001	0.973915237425	0.975665981507	0.968141165753	1.0	0.946198812547	0.0	0.0	0.0	0.0	0.0	0.0	1
DZA	0.982484662199	0.982454040282	0.982796932737	0.979819297597	1.0	0.89741078357	0.0	0.0	0.0	0.0	0.0	0.0	1
ECU	0.962161377246	0.963952448366	0.958479631835	0.974092930188	0.931631463289	1.0	0.0	0.0	0.0	0.0	0.0	0.0	1
EGY	0.986774260451	0.98604393137	0.988410150853	0.982961937524	0.983913688747	1.0	0.0	0.0	0.0	0.0	0.0	0.0	1
ESP	0.0100472240425	0.0101513745511	0.00986674166738	0.0111475238389	0.0	0.0688653387278	0.434286043343	1.0	0.747078928119	0.802913335487	0.790505906104	0.794023920879	-1
FIN	0.954085829015	0.955901430619	0.950341749852	0.966238030414	0.919495959599	1.0	0.0	0.19344745992	0.176644919046	0.191605134828	0.186121834855	0.188015261629	1
FJI	0.651012057235	0.652448264379	0.647354487476	0.666436920148	0.596324449562	1.0	0.0	0.0	0.0	0.0	0.0	0.0	1
GAB	0.882283540569	0.881855905086	0.882941263767	0.881825690534	0.87976261386	1.0	0.0	0.0	0.0	0.0	0.0	0.0	1
GBR	0.00377680554887	0.00387240564299	0.00352104037342	0.00492046291286	0.0	0.0139869998931	0.939101608484	0.927447800357	1.0	0.972688694416	0.979748652105	0.977933170313	-1
GHA	0.920285222456	0.922568976314	0.914994242522	0.939689065286	0.884916035029	1.0	0.0	0.0	0.0	0.0	0.0	0.0	1
GIN	0.828075377005	0.83080410175	0.822057914685	0.849538280493	0.780375205599	1.0	0.0	0.0	0.0	0.0	0.0	0.0	1
GMB	0.653874337747	0.659083069542	0.641978913219	0.697222230057	0.559514298354	1.0	0.0	0.0	0.0	0.0	0.0	0.0	1
GNB	0.962479955631	0.961405772403	0.964258850843	0.956236736986	1.0	0.890285274727	0.0	0.0	0.0	0.0	0.0	0.0	1
GNQ	0.975946984006	0.975381318273	0.976723368988	0.975006365755	1.0	0.927814864762	0.0	0.0	0.0	0.0	0.0	0.0	1
GRC	0.99562836587	0.996140115254	0.994360512024	1.0	0.992579296339	0.96186004007	0.0	0.0	0.0	0.0	0.0	0.0	1
GTM	0.991245288729	0.989431842491	0.995004078597	0.980823210811	1.0	0.964716592338	0.0	0.0	0.0	0.0	0.0	0.0	1
GUY	0.987516557195	0.987295406016	0.987547895823	0.987635137933	0.997964099404	1.0	0.0	0.0	0.0	0.0	0.0	0.0	1
HKG	0.999007244656	0.998615833003	1.0	0.996378384521	0.996312735997	0.994067217044	0.0	0.402062479383	0.319441635818	0.352908440035	0.341472566307	0.34510736914	1
HND	0.945212146181	0.946772300684	0.941487353778	0.959884999424	0.906347723065	1.0	0.0	0.0	0.0	0.0	0.0	0.0	1
HTI	0.896800112604	0.89410786862	0.903022249677	0.872985417796	1.0	0.634729421501	0.0	0.0	0.0	0.0	0.0	0.0	1
HUN	0.984956312375	0.984883423395	0.984982500894	0.984934085791	1.0	0.87844112473	0.0	0.0	0.0	0.0	0.0	0.0	1
IDN	0.951707307025	0.951627716642	0.951888886275	0.952114685342	0.944443308124	1.0	0.0	0.0	0.0	0.0	0.0	0.0	1
IND	0.966459663689	0.966954813535	0.965315767397	0.970408687593	0.95594481042	1.0	0.0	0.771573966111	0.614539554001	0.660000581526	0.646383180683	0.650506748419	0
IRL	0.990120435766	0.990475917922	0.989267419106	0.992293082616	1.0	0.920770717199	0.0	0.0	0.0	0.0	0.0	0.0	1
IRN	0.936228214236	0.938066954683	0.932138366138	0.950893183709	0.902290426399	1.0	0.0	0.0	0.0	0.0	0.0	0.0	1
IRQ	0.994796402487	0.995772335071	0.992543115508	1.0	0.999151235577	0.890919956786	0.0	0.0	0.0	0.0	0.0	0.0	1
ISL	0.991999230892	0.993054574336	0.989345793209	1.0	0.985242477281	0.929357992747	0.0	0.0	0.0	0.0	0.0	0.0	1
ISR	0.966191053338	0.965267851588	0.968163490583	0.958355177537	1.0	0.800058158253	0.0	0.0	0.0	0.0	0.0	0.0	1
ITA	0.00401596376613	0.00419986546902	0.00360840318775	0.00549141989773	0.0	0.0111869417298	1.0	0.708088807131	0.737742662861	0.735507805962	0.735669734035	0.735684172958	-1
JAM	0.865041143776	0.865775660781	0.863381068509	0.871657866346	0.839271447531	1.0	0.0	0.0	0.0	0.0	0.0	0.0	1
JOR	0.94371874513	0.946209078234	0.938302017457	0.963016525471	0.883443628981	1.0	0.0	0.0	0.0	0.0	0.0	0.0	1
JPN	0.00345619512233	0.00339796446139	0.00358553417459	0.00296960273052	0.00495894937081	0.0	1.0	0.714992805579	0.777208215014	0.760661311476	0.765587760581	0.764016510585	-1
KEN	0.991922922471	0.990874023179	0.994586791706	0.982042633952	1.0	0.966766663205	0.0	0.684645963328	0.66159100203	0.656158945329	0.650881987412	0.653769590091	0
KHM	0.913293977381	0.913428282843	0.913120975034	0.915360392717	0.910214648041	1.0	0.0	0.0	0.0	0.0	0.0	0.0	1
KOR	0.961914894452	0.960483548896	0.965230996214	0.949557030625	1.0	0.813336640573	0.0	0.0222763395032	0.0555653394924	0.0513637992293	0.0522866701242	0.0520215661802	1
KWT	0.907535956697	0.909236472265	0.903781776842	0.920767329906	0.867711996779	1.0	0.0	0.97603901319	0.693377244038	0.755080660806	0.738669927605	0.743555835213	0
LAO	0.958086833689	0.95647109963	0.961620602759	0.946315988511	1.0	0.8596968114	0.0	0.0	0.0	0.0	0.0	0.0	1
LBN	0.995417074887	0.996033137663	0.993979783494	1.0	0.988684267296	0.998761861901	0.0	0.0	0.0	0.0	0.0	0.0	1
LBR	0.986476654532	0.986351106998	0.986672138927	0.9853129338	1.0	0.900402152849	0.0	0.0	0.0	0.0	0.0	0.0	1
LBY	0.89866789743	0.900392199933	0.894857900337	0.912671222098	0.860539534896	1.0	0.0	0.0	0.0	0.0	0.0	0.0	1
LKA	0.881704649383	0.883112437052	0.87838014282	0.894033480262	0.845581759167	1.0	0.0	0.0	0.0	0.0	0.0	0.0	1
MAR	0.860967632918	0.862586413069	0.857451996021	0.87314350178	0.829722543427	1.0	0.0	0.293254600611	0.28956110524	0.31255540982	0.303899511278	0.30613705636	1
MDG	0.980623614468	0.980212900799	0.981352685574	0.977519505355	1.0	0.987593540613	0.0	0.0	0.0	0.0	0.0	0.0	1
MEX	0.980161900302	0.982065014746	0.976004183003	0.994204460157	0.948650182548	1.0	0.0	0.0	0.0	0.0	0.0	0.0	1
MLI	0.923541142322	0.925496897473	0.91913564184	0.939602346103	0.889753940616	1.0	0.0	0.0	0.0	0.0	0.0	0.0	1
MLT	0.989376046923	0.988948573109	0.990237676965	0.987016877292	1.0	0.824694869793	0.0	0.0	0.0	0.0	0.0	0.0	1
MMR	0.950030896392	0.950465813324	0.949035006205	0.955838104224	0.909619736506	1.0	0.0	0.0	0.0	0.0	0.0	0.0	1
MNG	0.942395723494	0.937519469747	0.953043819444	0.907770337605	1.0	0.738217914137	0.0	0.0	0.0	0.0	0.0	0.0	1
MOZ	0.990439497999	0.991571380226	0.987410633921	1.0	0.988901687968	0.973366588504	0.0	0.0	0.0	0.0	0.0	0.0	1
MRT	0.855804312921	0.858285994989	0.850165902319	0.875213352842	0.811663834126	1.0	0.0	0.0	0.0	0.0	0.0	0.0	1
MUS	0.976080200631	0.975970791384	0.97606230787	0.975869287961	1.0	0.94126719116	0.0	0.0	0.0	0.0	0.0	0.0	1
MWI	0.986416302453	0.987149250652	0.984788296072	0.990145262091	1.0	0.882026598709	0.0	0.0	0.0	0.0	0.0	0.0	1
MYS	0.924358849857	0.925707937641	0.921393302134	0.936378654741	0.892406100579	1.0	0.0	0.0	0.0	0.0	0.0	0.0	1
NER	0.489626266727	0.490043005549	0.488836156192	0.492467483864	0.482782015858	0.548865648273	0.0	1.0	0.710399107687	0.773617294598	0.75680369086	0.76180954364	0
NGA	0.99671186818	0.997155709767	0.99577638469	1.0	0.994820322737	0.980567514796	0.0	0.0	0.0	0.0	0.0	0.0	1
NIC	0.980229737986	0.978902181658	0.983321777433	0.969586972528	1.0	0.87520680542	0.0	0.0	0.0	0.0	0.0	0.0	1
NLD	0.538910261179	0.540376910155	0.535871906886	0.549254425841	0.508700817698	0.686348553261	0.0	1.0	0.798000509704	0.869408209137	0.849199209588	0.854973382195	0
NOR	0.0113172261156	0.0114228038879	0.0110646456755	0.0132187540537	0.0	0.0704221260291	0.28950615216	1.0	0.910325677869	0.930022697708	0.924364530706	0.926223086276	-1
NPL	0.984698400337	0.984398908901	0.985282056013	0.982206771519	1.0	0.89363221185	0.0	0.0	0.0	0.0	0.0	0.0	1
NZL	0.972910886478	0.972201746713	0.974271039957	0.968110880103	1.0	0.817594591623	0.461547157282	0.0	0.236925229118	0.186126644906	0.203230972661	0.197962794893	1
OMN	0.98773910549	0.989368981667	0.984061617551	1.0	0.962835378765	0.904632049961	0.0	0.0	0.0	0.0	0.0	0.0	1
PAK	0.901301731897	0.902942081983	0.89756498851	0.914750687383	0.866108483612	1.0	0.0	0.311124665406	0.247190864996	0.273088203837	0.264238876755	0.26705156601	1
PAN	0.987212362903	0.986466844848	0.988731921829	0.982163091451	1.0	0.944527821266	0.0	0.0	0.0	0.0	0.0	0.0	1
PER	0.977213339386	0.978743742581	0.973963231767	0.987995420529	0.953863048682	1.0	0.0	0.0	0.0	0.0	0.0	0.0	1
PHL	0.984952286599	0.983865799893	0.987234072969	0.97770513768	1.0	0.952094132251	0.0	0.0	0.0	0.0	0.0	0.0	1
PNG	0.982009191585	0.981784244644	0.98258216731	0.978388432785	1.0	0.819676442593	0.0	0.0	0.0	0.0	0.0	0.0	1
POL	0.996973232604	0.997334677951	0.996199001307	1.0	0.9883612468	0.997704964008	0.0	0.0	0.0	0.0	0.0	0.0	1
PRK	0.992174997817	0.992203672955	0.992262617955	0.990919476231	1.0	0.941186919354	0.0	0.0	0.0	0.0	0.0	0.0	1
PRT	0.993209291534	0.994148124531	0.991202649181	1.0	0.975374088939	0.976667776558	0.0	0.0	0.0	0.0	0.0	0.0	1
PRY	0.999180999834	0.999129286675	0.999650666533	1.0	0.973485516754	0.967540817285	0.0	0.0	0.0	0.0	0.0	0.0	1
QAT	0.996926587373	0.997321945402	0.996089159052	1.0	0.994378449496	0.949700455399	0.0	0.0	0.0	0.0	0.0	0.0	1
ROU	0.992132077051	0.99303324815	0.989973807761	1.0	0.979777673818	0.982948393713	0.0	0.0	0.0	0.0	0.0	0.0	1
RWA	0.998377597258	0.997578181503	1.0	0.995494750344	0.986369278303	0.990980818789	0.0	0.0	0.0	0.0	0.0	0.0	1
SAU	0.999570629512	0.999449348527	0.99968771678	1.0	0.993134306434	0.993628130148	0.0568259450636	0.0	0.0471205888814	0.033474424295	0.0364533024903	0.0356610355809	1
SDN	0.969554850848	0.969098510525	0.970117003786	0.968036638889	1.0	0.865172587269	0.0	0.0	0.0	0.0	0.0	0.0	1
SEN	0.992868927599	0.99304928568	0.992494404061	0.993454995161	1.0	0.934797925446	0.0	0.997023995418	0.734069185499	0.803236447499	0.782907768766	0.78913555156	0
SGP	0.977462554588	0.976109662443	0.980558058855	0.967247532699	1.0	0.972366327431	0.0	0.0	0.0	0.0	0.0	0.0	1
SLE	0.852896924078	0.854900424777	0.848295836651	0.869937935886	0.814731346726	1.0	0.0	0.0	0.0	0.0	0.0	0.0	1
SLV	0.959850616257	0.95869722013	0.962210431248	0.951508944941	1.0	0.77177327387	0.0	0.0	0.0	0.0	0.0	0.0	1
SOM	0.962286156383	0.962438718151	0.961877146917	0.963650242576	0.958196551433	1.0	0.0	0.0	0.0	0.0	0.0	0.0	1
SUN	0.913858776459	0.913840613693	0.913840944643	0.915060817358	0.904736885679	1.0	0.0	0.0	0.0	0.0	0.0	0.0	1
SUR	0.982529139641	0.985184852325	0.976555359878	1.0	0.966326878455	0.927619826969	0.0	0.0	0.0	0.0	0.0	0.0	1
SWE	0.0118052784431	0.0123103110384	0.010752989389	0.0154570723779	0.0	0.0784356700947	1.0	0.501945223873	0.530339424292	0.53162175774	0.530764783884	0.531105239586	-1
SYR	0.591623659283	0.592132345952	0.590426805335	0.595012450118	0.595676318699	0.571894375522	1.0	0.0	0.0929900443054	0.0657437093767	0.0746080428032	0.0720851259066	1
TCD	0.922626078946	0.923631498534	0.920487312673	0.930248484938	0.900538476219	1.0	0.0349021599036	0.0143412895693	0.000729190098321	0.0012300637357	0.0	0.000482713640246	1
TGO	0.985669330674	0.985229901635	0.986675213812	0.980607667205	1.0	0.80852438215	0.0	0.0	0.0	0.0	0.0	0.0	1
THA	0.945337063867	0.944622021852	0.947232486482	0.935460255299	1.0	0.576193560236	0.0	0.655795698863	0.732165805536	0.661059344589	0.681833904502	0.676093909827	0
TTO	0.827534340776	0.829425576519	0.823174146525	0.84362461521	0.786438054034	1.0	0.0	0.0	0.0	0.0	0.0	0.0	1
TUN	0.967289262487	0.968171144073	0.965138178028	0.975590806983	0.948229495106	1.0	0.0	0.0	0.0	0.0	0.0	0.0	1
TUR	0.991822349855	0.99270282077	0.989740222617	1.0	0.972481320585	0.973325509517	0.0	0.0	0.0	0.0	0.0	0.0	1
TWN	0.998094341097	0.9981249019	0.997926843904	0.9992040504	1.0	0.956189748006	0.0	0.165368255928	0.163285468866	0.176252112993	0.171370993167	0.172632759996	1
TZA	0.828433746011	0.83042269919	0.824102028326	0.84242266183	0.787737235841	1.0	0.0	0.0	0.0	0.0	0.0	0.0	1
UGA	0.999249776428	0.998902958516	1.0	0.996534029041	0.99981840046	0.986153531209	0.0	0.0	0.0	0.0	0.0	0.0	1
URY	0.997427396556	0.996413441735	1.0	0.991825042098	0.988080790834	0.969747724242	0.0	0.0	0.0	0.0	0.0	0.0	1
USA	0.00924590982216	0.00911733550556	0.00951984822321	0.00826824108134	0.0119032456314	0.0	1.0	0.795479333945	0.878323478277	0.850014973898	0.859012610141	0.856268206739	-1
VEN	0.996550915465	0.996844033824	0.996048925146	1.0	0.981793237234	0.95256452464	0.0	0.0	0.0	0.0	0.0	0.0	1
VNM	0.992535678251	0.993432085662	0.990307988135	1.0	0.980924576284	0.927862405375	0.0	0.0	0.0	0.0	0.0	0.0	1
YEM	0.999129762307	0.999189611278	1.0	0.995020329738	0.994391210495	0.968741493811	0.0	0.0	0.0	0.0	0.0	0.0	1
YMD	0.995593706424	0.99616849261	0.994445564403	1.0	0.960694545795	0.915741431328	0.0	0.0	0.0	0.0	0.0	0.0	1
ZAF	0.934150895176	0.934097784973	0.934027375628	0.935833010157	0.929103086492	0.969260933944	0.0	1.0	0.693325059036	0.750719908423	0.736505404544	0.740680939919	0
ZMB	0.989886603597	0.991083468987	0.986978252992	1.0	0.969190839823	0.977069236113	0.0	0.0	0.0	0.0	0.0	0.0	1
ZWE	0.977206195591	0.976404751753	0.978664520241	0.971951592551	1.0	0.943278445842	0.0	0.0	0.0	0.0	0.0	0.0	1
