# Supplementary material for: The struggle for existence in the world market ecosystem
Source: PLoS One. 2018 Oct 3;13(10):e0203915. doi: 10.1371/journal.pone.0203915 (PMC6169900; doi:10.1371/journal.pone.0203915)
Supplement: S1 File — (ZIP) [file pone.0203915.s001.zip › clusters/data_norma_M_clustered_decadas_1970_8_.csv]

	k6	k5	k4	k3	k2	k1	v1	v2	v3	v4	v5	v6	cluster
AFG	0.996209401562	0.996201674507	0.996200451862	0.996044998701	1.0	0.900508614879	0.0	0.0	0.0	0.0	0.0	0.0	1
AGO	0.994941230843	0.994934304999	0.994925589677	0.994782135117	1.0	0.874945298673	0.0	0.0	0.0	0.0	0.0	0.0	1
ALB	0.998700713303	0.998718431761	0.998547271235	1.0	0.997219127615	0.88520716713	0.0	0.0	0.0	0.0	0.0	0.0	1
ARE	0.985489452868	0.985487372914	0.985472991449	0.985161962735	1.0	0.988620660226	0.0	0.0	0.0	0.0	0.0	0.0	1
ARG	0.987359617361	0.987317608687	0.987403984738	0.987399649372	1.0	0.794306091495	0.0	0.475995898939	0.271581927268	0.307350114722	0.300367264892	0.301933592001	1
AUS	0.999685911344	0.999685891676	0.999649791792	1.0	0.999263912528	0.95121944871	0.0	0.0	0.0	0.0	0.0	0.0	1
AUT	0.999185010217	0.999177925109	0.999220223631	0.999219747525	1.0	0.949267934432	0.0	0.173675390751	0.184611904574	0.18439207429	0.184085431364	0.184139158542	1
BDI	0.999318304075	0.999305674481	0.999349707565	0.99912674598	1.0	0.843606150116	0.0	0.0	0.0	0.0	0.0	0.0	1
BEL	0.00280720864382	0.00279786701572	0.00280576351929	0.00292947603283	0.00226469576329	0.0	0.766733774076	1.0	0.957098159342	0.963146598296	0.963324744697	0.962913268296	-1
BEN	0.999887886949	0.999881246932	0.999873869124	1.0	0.999456182739	0.922378968535	0.0	0.0	0.0	0.0	0.0	0.0	1
BFA	0.998273071108	0.998268779637	0.998250283235	0.998659726288	1.0	0.968584991611	0.0	0.166048106098	0.134949252781	0.141338501656	0.140152964194	0.14033638388	1
BGD	0.987181487155	0.987206717268	0.987008865685	0.987309639172	1.0	0.893076881141	0.0	0.0	0.0	0.0	0.0	0.0	1
BGR	0.99434777191	0.994355686242	0.994282573557	0.994191809826	1.0	0.953690985867	0.0	0.0	0.0	0.0	0.0	0.0	1
BHR	0.0430888871719	0.0430933667369	0.0430620402452	0.0421721945828	0.0546249215334	0.0	1.0	0.342219198964	0.377838290143	0.366272655297	0.368934491006	0.368378209112	-1
BHS	0.998425325101	0.998417265837	0.998399446219	1.0	0.989641087245	0.948658970925	0.0	0.0	0.0	0.0	0.0	0.0	1
BLZ	0.978078488265	0.978049345637	0.978196246388	0.977012942401	1.0	0.954973298646	0.0	0.0	0.0	0.0	0.0	0.0	1
BOL	0.998623141964	0.998619122732	0.998561033611	1.0	0.993473681884	0.93361476727	0.0	0.0	0.0	0.0	0.0	0.0	1
BRA	0.0676215105164	0.0676021901534	0.0676927326858	0.0670946763632	0.0777508665704	0.0	0.778490703125	0.977044393479	0.965928617339	1.0	0.990037871826	0.992491739673	-1
CAF	0.996023034328	0.996021722624	0.996001236586	0.996097988137	1.0	0.903534455862	0.0	0.0	0.0	0.0	0.0	0.0	1
CAN	0.996108779987	0.996106786986	0.996098542215	0.996031368026	1.0	0.925405383686	0.0	0.00360599860598	0.00609379774983	0.00570817980971	0.00571120916608	0.00572367848872	1
CHE	0.000103546764922	0.000100943789879	0.000121018980799	0.0	0.000493418623585	0.00404304646818	1.0	0.791807126945	0.777229388059	0.78751191696	0.784717958277	0.785365706327	-1
CHL	0.99937256493	0.999380218387	0.99932837895	1.0	0.999830933629	0.94667214163	0.0	0.0	0.0	0.0	0.0	0.0	1
CHN	0.000985797220492	0.000994780852057	0.000940652075585	0.00122306560007	0.0	0.0188654185868	0.892421068589	1.0	0.959814272575	0.964034681646	0.963861713689	0.963832640407	-1
CIV	0.784188150846	0.784173509005	0.784203941131	0.784488673627	0.7872524344	0.704756629072	0.0	0.990015829523	0.991847951052	1.0	0.995912009224	0.99703835617	0
CMR	0.996705423124	0.99668728433	0.996746662997	0.996499312311	1.0	0.90800331099	0.0	0.613868534834	0.598784214913	0.605800176776	0.602065368539	0.603074947031	0
COG	0.993827940161	0.993827699777	0.993772258369	0.993759897598	1.0	0.884883515259	0.0	0.0	0.0	0.0	0.0	0.0	1
COL	0.99463018692	0.994624755723	0.994634856909	0.994665697789	1.0	0.932373640404	0.0	0.30209733032	0.185253196524	0.215076303348	0.207810663374	0.209557187164	1
CRI	0.826843066482	0.826866336211	0.826696303448	0.827541036652	0.827777744528	0.801379495218	0.0	0.938447728823	1.0	0.997474478986	0.993824313488	0.99478551013	0
CSK	0.999478392472	0.999494461429	0.999377679074	1.0	0.997497133344	0.98117930881	0.0	0.269236917366	0.235267021981	0.239983535576	0.239264560687	0.239417071722	1
CUB	0.999233566593	0.999255508211	0.99909466033	1.0	0.998419664307	0.938090832459	0.0	0.0	0.0	0.0	0.0	0.0	1
CYP	0.933548137215	0.933565126461	0.933488921969	0.933269104824	0.941390902656	1.0	0.0	0.0287535561227	0.0239580122962	0.0251493897515	0.0247995830411	0.0248861671536	1
DDR	0.999558912037	0.999574911814	0.999474321258	1.0	0.997568187887	0.996271754354	0.0	0.153720316503	0.119368935102	0.12518812515	0.123857454247	0.12418637002	1
DEU	0.000321501191333	0.000319704421928	0.000328003289584	0.000323265174329	0.0	0.00188768948925	0.722637588389	1.0	0.959275433468	0.960401974135	0.960762809685	0.960658415775	-1
DJI	0.987416085099	0.987412358821	0.987395019027	0.987023704537	1.0	0.928836168323	0.0	0.0	0.0	0.0	0.0	0.0	1
DNK	0.999561866007	0.999562764254	0.999538706757	1.0	0.99664101666	0.960200368192	0.0	0.174493134012	0.147988801112	0.153714298283	0.152501391654	0.152782481958	1
DOM	0.976343360424	0.976364779405	0.97625664369	0.977138848234	0.975120639885	1.0	0.0	0.0	0.0	0.0	0.0	0.0	1
DZA	0.996666006826	0.996665307853	0.996633364931	0.996801512247	1.0	0.927565349729	0.0	0.0	0.0	0.0	0.0	0.0	1
ECU	0.999521526897	0.999518368989	0.999529471018	1.0	0.99922399555	0.956370399536	0.0	0.0	0.0	0.0	0.0	0.0	1
EGY	0.99401038537	0.99400253495	0.994055498463	0.993615393452	1.0	0.973781431154	0.0	0.161898265909	0.179429490304	0.170698085811	0.172264950802	0.172032001761	1
ESP	0.0135563867255	0.013557414524	0.0135359856726	0.013653357079	0.0152638094977	0.0	1.0	0.812549073592	0.859118308654	0.845444866327	0.848829315035	0.848010385629	-1
FIN	0.993894665434	0.99388898235	0.993897441852	0.993614744334	1.0	0.957609969863	0.0	0.210896599577	0.15544517673	0.163089119892	0.16186960471	0.162134788007	1
FJI	0.984741685598	0.984763225454	0.984559334184	0.984435552262	0.989478704707	1.0	0.0	0.0	0.0	0.0	0.0	0.0	1
GAB	0.995667594838	0.995651920996	0.995677421071	0.995815083398	1.0	0.8972307271	0.0	0.0	0.0	0.0	0.0	0.0	1
GBR	0.00431778181744	0.00431881829971	0.00431765307993	0.00429788350683	0.00452859298814	0.0	0.943460581176	0.969625350671	1.0	0.989307641908	0.991734273744	0.991226366812	-1
GHA	0.999841606937	0.999835776532	0.999849417902	1.0	0.999219500782	0.920751504335	0.0	0.0	0.0	0.0	0.0	0.0	1
GIN	0.999930282892	0.999904974001	0.999967748779	1.0	0.999547803782	0.900649804761	0.0	0.0	0.0	0.0	0.0	0.0	1
GMB	0.940597476389	0.940602226953	0.940504990851	0.942314942849	0.937942005527	1.0	0.0	0.0	0.0	0.0	0.0	0.0	1
GNB	0.980122019591	0.980108311497	0.980192548188	0.979008670638	1.0	0.907293734531	0.0	0.0	0.0	0.0	0.0	0.0	1
GNQ	0.998959307606	0.998938840631	0.998995531537	1.0	0.989659159991	0.819858082569	0.0	0.0	0.0	0.0	0.0	0.0	1
GRC	0.993235755258	0.993236265348	0.993208346574	0.992921538887	1.0	0.953307363485	0.0	0.113554043206	0.162237679122	0.152845440489	0.154593728456	0.154278783362	1
GTM	0.141223212917	0.14121939087	0.141196838621	0.141796774051	0.140160332399	0.110078996936	0.0	1.0	0.88363531796	0.912193638873	0.904623435801	0.906370224063	-1
GUY	0.914488924031	0.914500374204	0.91439375732	0.915370988321	0.913269601998	1.0	0.0	0.0	0.0	0.0	0.0	0.0	1
HKG	0.000713572364643	0.000715116727526	0.000708754624411	0.000730162950835	1.41469166206e-05	0.0	1.0	0.824122819082	0.868227086802	0.8590534501	0.860848269674	0.86050499917	-1
HND	0.993088244705	0.99305024545	0.993214537616	0.991885823288	1.0	0.988240811099	0.0	0.0	0.0	0.0	0.0	0.0	1
HTI	0.989784291263	0.989798065256	0.989649835536	0.990992543902	0.993582632974	1.0	0.0	0.0	0.0	0.0	0.0	0.0	1
HUN	0.999495643861	0.999504204386	0.999430840516	0.99994015223	1.0	0.983479453369	0.116894055541	0.0292808375834	0.0	0.00834174813333	0.00636265314116	0.00684811499007	1
IDN	0.990989776334	0.991004676524	0.990921999197	0.991302616016	0.996307508422	1.0	0.0	0.0	0.0	0.0	0.0	0.0	1
IND	0.99864828706	0.998693621844	0.998405725246	1.0	0.999515214582	0.953918717372	0.0	0.66523130855	0.686872896155	0.683825406277	0.68344650587	0.683711734391	0
IRL	0.996346552604	0.996332474014	0.996388441857	0.995977984057	1.0	0.930874893288	0.0	0.0	0.0	0.0	0.0	0.0	1
IRN	0.993670129586	0.993670766424	0.993645067388	0.993455894607	1.0	0.966705986358	0.0	0.0711657226836	0.0731611491506	0.0754776373278	0.0746621967662	0.0748472610906	1
IRQ	0.991228220617	0.991233966441	0.991170102277	0.990972969851	1.0	0.953771426462	0.0	0.0	0.0	0.0	0.0	0.0	1
ISL	0.999222679076	0.999231772188	0.999148690486	1.0	0.995246819085	0.924890015425	0.0	0.0	0.0	0.0	0.0	0.0	1
ISR	0.99954808883	0.99954376027	0.999552236385	1.0	0.997883652103	0.96550897296	0.0	0.0923522159994	0.0700588689212	0.0688630473203	0.0696418335257	0.0694360004625	1
ITA	7.63830887831e-06	7.6953148142e-06	8.01595640467e-06	0.0	9.07989822761e-06	0.00179948443283	1.0	0.65702771125	0.723322933459	0.707879209381	0.711793509077	0.710830801788	-1
JAM	0.639491142285	0.639524272889	0.639328089989	0.640416449238	0.64458102762	0.587673916696	0.0	1.0	0.974219619555	0.999688248685	0.991933063852	0.993494082019	0
JOR	0.981603853126	0.981595379193	0.981619376366	0.980966258734	0.99038588885	1.0	0.0	0.0	0.0	0.0	0.0	0.0	1
JPN	0.00027690471302	0.00027680791889	0.000279950467964	0.000268750295955	0.0	0.00410977482385	1.0	0.815873668049	0.853702360548	0.846683173635	0.847769142745	0.847609011554	-1
KEN	0.992848202961	0.992831441181	0.992901259925	0.992862268506	1.0	0.849548797648	0.0	0.0666816153883	0.134273738917	0.11396465683	0.118023684331	0.117165060589	1
KHM	0.999215321162	0.999232666639	0.999099373957	1.0	0.993189709468	0.989963158349	0.0	0.0	0.0	0.0	0.0	0.0	1
KOR	0.0392599783761	0.0392524919552	0.0392881660438	0.0389821706629	0.0433564137433	0.0	0.993730145648	0.891494243207	1.0	0.982080199872	0.985869982419	0.984934771017	-1
KWT	0.98902272117	0.989011350867	0.989084892386	0.988203485867	1.0	0.899949519755	0.227871324455	0.0	0.00963759380286	0.00217052359579	0.00402748506353	0.00361500968018	1
LAO	0.962534532008	0.962534339132	0.962486539553	0.96273298485	0.970427837701	1.0	0.0	0.0	0.0	0.0	0.0	0.0	1
LBN	0.999742786445	0.999755284458	0.999687121518	1.0	0.997151000884	0.990591571341	0.069478004254	0.00370826406861	0.0	0.00204962306758	0.00132807012557	0.00150546582799	1
LBR	0.999632060281	0.999624176202	0.999637169286	0.999666791448	1.0	0.918195876067	0.0	0.0	0.0	0.0	0.0	0.0	1
LBY	0.994071718829	0.994084217935	0.993999653564	0.993703276138	1.0	0.920186760447	0.0	0.0	0.0	0.0	0.0	0.0	1
LKA	0.98044330686	0.980443277177	0.980435421306	0.980260404759	0.994023379196	1.0	0.0	0.114720262221	0.129739858655	0.108453599588	0.114167793384	0.112868356562	1
MAR	0.993149921554	0.993134780677	0.993182994783	0.992688721995	1.0	0.905631130083	0.0985982009452	0.0	0.0301859444415	0.029823940086	0.0301859449537	0.0300179988273	1
MDG	0.991586935997	0.991596128764	0.991525782882	0.992077441933	0.98968235829	1.0	0.0	0.0	0.0	0.0	0.0	0.0	1
MEX	0.996535771748	0.996556410804	0.996373937182	0.997454653154	0.998056427256	1.0	0.0	0.166656102323	0.16093403194	0.181620467406	0.174476878117	0.176174572745	1
MLI	0.986662495798	0.986663488386	0.98662575585	0.986581313932	0.99625313175	1.0	0.0	0.0	0.0	0.0	0.0	0.0	1
MLT	0.995500378275	0.995497149599	0.99550441745	0.995428444384	1.0	0.958898810197	0.0	0.0755441546119	0.0580315935487	0.0568053578056	0.0576702933465	0.0574352739084	1
MMR	0.99763482097	0.997653676864	0.997527640189	0.997893984296	1.0	0.957079083208	0.0	0.0	0.0	0.0	0.0	0.0	1
MNG	0.996038415775	0.996039762337	0.99593997061	0.997015766874	1.0	0.881290079664	0.0	0.0	0.0	0.0	0.0	0.0	1
MOZ	0.998337807503	0.998332158462	0.998320195685	0.999316946593	0.996108127292	1.0	0.0	0.0	0.0	0.0	0.0	0.0	1
MRT	0.989219191946	0.989196157248	0.989288800992	0.98825807488	1.0	0.859846113471	0.0	0.0	0.0	0.0	0.0	0.0	1
MUS	0.999178079278	0.999185798804	0.999146748229	0.999429694578	1.0	0.978065476695	0.0	0.0	0.0	0.0	0.0	0.0	1
MWI	0.998219591668	0.998199615127	0.998255763932	0.99813818971	1.0	0.913374082985	0.0	0.0	0.0	0.0	0.0	0.0	1
MYS	0.99593201519	0.995949780529	0.995807989936	0.996505255454	1.0	0.956515532553	0.13396498681	0.0301144234834	0.0	0.0079293084806	0.0065872978652	0.00691248150161	1
NER	0.997893388013	0.997883841375	0.997916362463	0.997694875313	1.0	0.947096456827	0.0	0.0	0.0	0.0	0.0	0.0	1
NGA	0.983766970946	0.983781321985	0.983682933565	0.984143131305	0.981415792925	1.0	0.0	0.113032426114	0.0903417832847	0.088752976418	0.0898736545049	0.0895691449527	1
NIC	0.998794319063	0.998802018229	0.998709362381	0.999476273809	1.0	0.893362118088	0.0	0.0	0.0	0.0	0.0	0.0	1
NLD	0.0398022034407	0.0397952016247	0.0398097907724	0.0396961581058	0.0424564744135	0.0	1.0	0.611435218777	0.709832564874	0.719650243329	0.713756684888	0.715235324269	-1
NOR	0.999830923929	0.999828581816	0.999841737326	1.0	0.999665822468	0.966837356682	0.0	0.00914354215439	0.00724515281495	0.00772588725586	0.00777385294143	0.00774505911076	1
NPL	0.891673487411	0.891751906376	0.891388004866	0.891052167223	0.911627494055	1.0	0.0	0.0	0.0	0.0	0.0	0.0	1
NZL	0.998833106969	0.998832713331	0.998781070402	0.999890871501	1.0	0.953175283138	0.0	0.165849105921	0.196330554924	0.170406682091	0.177760661063	0.1760571553	1
OMN	0.98324315091	0.983233013336	0.983245461478	0.982438538382	1.0	0.956644780499	0.0	0.0	0.0	0.0	0.0	0.0	1
PAK	0.999563173675	0.999567242484	0.999515143711	1.0	0.998851151478	0.961665998346	0.0	0.0170870435885	0.0142790356488	0.015833915703	0.0154556405725	0.0155411990829	1
PAN	0.999219477968	0.999216799293	0.999181444446	1.0	0.997383662423	0.937725951602	0.0	0.0364236420146	0.0303488743979	0.0318580548886	0.0314149363282	0.0315246169779	1
PER	0.994421348944	0.99444086073	0.994319219723	0.994887281702	1.0	0.990044170243	0.0	0.0	0.0	0.0	0.0	0.0	1
PHL	0.991695419082	0.991706134519	0.99164604899	0.991575559059	1.0	0.944168303811	0.339578020715	0.0	0.0586350620979	0.051390406298	0.0527998989009	0.0524824241771	1
PNG	0.99536305121	0.995346519024	0.9954432943	0.995056326061	0.993582632974	1.0	0.0	0.0	0.0	0.0	0.0	0.0	1
POL	0.99280281581	0.992818464987	0.992717719862	0.993265651399	0.993006643041	1.0	0.0	0.0	0.0	0.0	0.0	0.0	1
PRK	0.999652623842	0.999661916585	0.99959066147	1.0	0.998624979982	0.938559603563	0.0	0.0	0.0	0.0	0.0	0.0	1
PRT	0.99693280076	0.996920071182	0.996959411959	0.996633390124	1.0	0.924564280918	0.0	0.314621383651	0.271201150215	0.274611744486	0.274371813908	0.274408325328	1
PRY	0.997331481741	0.997332593348	0.997292899189	0.997576328684	1.0	0.956208177912	0.0	0.0	0.0	0.0	0.0	0.0	1
QAT	0.988757290093	0.988750243671	0.988760299408	0.988501077196	1.0	0.888186962927	0.0	0.0	0.0	0.0	0.0	0.0	1
ROU	0.99535313997	0.995371237898	0.995244345671	0.995602687181	1.0	0.988431752193	0.273461008859	0.0	0.0487289375599	0.0440255838639	0.0438339621601	0.0439324924982	1
RWA	0.999709911452	0.999703293365	0.999637749918	1.0	0.996895479766	0.899826277079	0.0	0.0	0.0	0.0	0.0	0.0	1
SAU	0.996048690344	0.99604772856	0.996009392509	0.996273804828	1.0	0.924790556847	0.0	0.131253196149	0.0867895190728	0.095501411212	0.0943952952153	0.0945050175942	1
SDN	0.994719167761	0.994689428914	0.994828018515	0.994400219587	1.0	0.854203551663	0.0	0.0	0.0	0.0	0.0	0.0	1
SEN	0.99576308608	0.995756421331	0.995748600961	0.99581044646	1.0	0.946792516831	0.0	0.768365578786	0.624581828167	0.663076312283	0.653220551655	0.65556483022	0
SGP	0.0260276964363	0.026025855625	0.026044328321	0.0257659408097	0.0335315145654	0.0	1.0	0.502195322699	0.497400555797	0.495456560428	0.496460441582	0.496338730859	-1
SLE	0.995324129815	0.995330308684	0.995254659431	0.9956463102	1.0	0.909641337598	0.0	0.0	0.0	0.0	0.0	0.0	1
SLV	0.838111175095	0.838113791381	0.838046344969	0.839209809107	0.832977775344	0.818221813788	0.0	0.840567984989	1.0	0.98015735714	0.978732760657	0.979378143403	0
SOM	0.996337827161	0.9963474533	0.996269686466	0.996637782433	1.0	0.988664847681	0.0	0.0	0.0	0.0	0.0	0.0	1
SUN	0.992978680509	0.992993477663	0.992904622773	0.993213679832	0.994913336602	1.0	0.0	0.13252141052	0.107725885894	0.114593373738	0.112781816697	0.113224372218	1
SUR	0.994925735759	0.994895291152	0.995000800345	0.99546222129	1.0	0.873175446464	0.0	0.0	0.0	0.0	0.0	0.0	1
SWE	0.993523412314	0.993512519573	0.993500100949	0.993341199617	1.0	0.961897769439	0.0	0.542460861194	0.521611076532	0.522816398873	0.523380109285	0.523173295358	0
SYR	0.996315435584	0.996326224418	0.996249483465	0.996393341689	1.0	0.948026345502	0.0	0.0745544598636	0.0612605847746	0.0645942555948	0.0639008559179	0.0640365193797	1
TCD	0.996005101426	0.996019361975	0.99590712427	0.995799992817	1.0	0.927425991955	0.0	0.0	0.0	0.0	0.0	0.0	1
TGO	0.999939284003	0.999922646754	1.0	0.999587090611	0.999985388026	0.960356047034	0.0	0.0	0.0	0.0	0.0	0.0	1
THA	0.914609198291	0.914597097233	0.914653671971	0.914204430819	0.92402987877	0.832105845365	0.0	0.915623964433	1.0	0.981278828807	0.981988411539	0.982186319033	0
TTO	0.99918283225	0.999170047389	0.999204984126	1.0	0.996792529266	0.929078235937	0.0194131583535	0.0	0.000105876245533	0.000178920875266	0.000167598691269	0.000167687636639	1
TUN	0.99537302276	0.995380093069	0.995341372931	0.995337920051	1.0	0.948766727058	0.0	0.0	0.0	0.0	0.0	0.0	1
TUR	0.996300033055	0.996306691087	0.996258458535	0.996153753387	1.0	0.961200363709	0.0	0.0	0.0	0.0	0.0	0.0	1
TWN	0.00634959008001	0.00635822170314	0.00630152823428	0.00656583922992	0.00644591399474	0.0	1.0	0.900209264061	0.886303552629	0.889119021003	0.888512766137	0.888705532673	-1
TZA	0.992171791381	0.992178265569	0.992150845519	0.992087641738	1.0	0.989801027094	0.0	0.0	0.0	0.0	0.0	0.0	1
UGA	0.978711708841	0.978721399066	0.978643685699	0.978980350201	0.982227402883	1.0	0.0	0.0	0.0	0.0	0.0	0.0	1
URY	0.99219684347	0.992221772253	0.992112485524	0.992098253633	1.0	0.956025031354	0.0	0.0	0.0	0.0	0.0	0.0	1
USA	0.000329879989582	0.000329425141251	0.000334655566359	0.000299760069302	0.0	0.00277961233201	0.679715438134	1.0	0.905980861299	0.925039393176	0.921213236622	0.92205127719	-1
VEN	0.999401342637	0.999403152329	0.999352686449	1.0	0.996319630043	0.948120924183	0.0	0.0	0.0	0.0	0.0	0.0	1
VNM	0.996636802499	0.996637451429	0.996580402522	0.997184278494	1.0	0.980870879626	0.0	0.0	0.0	0.0	0.0	0.0	1
YEM	0.989566302299	0.989573889637	0.989495877502	0.988903092429	1.0	0.982081457694	0.0	0.0	0.0	0.0	0.0	0.0	1
YMD	0.994169739693	0.994176951011	0.994134851105	0.99386099356	1.0	0.988161099533	0.021648188377	0.0	0.00234245182873	0.0015489167017	0.00170439625018	0.00168465559993	1
ZAF	0.990794460659	0.990816289681	0.990684405776	0.991422039112	0.990217639159	1.0	0.0	0.0	0.0	0.0	0.0	0.0	1
ZMB	0.999908203619	0.999903683784	0.999908066123	1.0	0.998150890855	0.932184584128	0.0	0.0	0.0	0.0	0.0	0.0	1
ZWE	0.986721776407	0.986706482218	0.986804359946	0.985986409314	1.0	0.954973298646	0.0	0.0	0.0	0.0	0.0	0.0	1
