# Supplementary material for: The struggle for existence in the world market ecosystem
Source: PLoS One. 2018 Oct 3;13(10):e0203915. doi: 10.1371/journal.pone.0203915 (PMC6169900; doi:10.1371/journal.pone.0203915)
Supplement: S1 File — (ZIP) [file pone.0203915.s001.zip › clusters/data_norma_M_clustered_decadas_1980_1_.csv]

	k6	k5	k4	k3	k2	k1	v1	v2	v3	v4	v5	v6	cluster
AFG	0.995739645202	0.995545730737	0.996495083808	0.993298303566	1.0	0.893218998561	0.0	0.0	0.0	0.0	0.0	0.0	1
AGO	0.999048296914	0.999021230128	0.998888991106	1.0	0.992014314918	0.968927753982	0.0	0.0	0.0	0.0	0.0	0.0	1
ALB	0.979424539682	0.97901913627	0.980885026458	0.974442708137	1.0	0.631744962286	0.0	0.0510370057918	0.240156497293	0.201758758213	0.208104903449	0.206943091626	1
ARE	0.618572763192	0.61840691713	0.61905060949	0.617186332032	0.626418737076	0.498366823527	1.0	0.0	0.260164663464	0.207505166336	0.215679560989	0.214107207636	0
ARG	0.930075170294	0.930136162625	0.929781752831	0.932113537527	0.922629080388	1.0	0.81497470668	0.0	0.0621767241853	0.0514291078203	0.0527186131734	0.0524456187051	1
AUS	0.998469315672	0.998470081217	0.998439555675	0.998600021438	1.0	0.949756601471	0.0	0.119262342681	0.133721653055	0.1345103804	0.134667903595	0.134594605306	1
AUT	0.955083546106	0.955143178051	0.954835288864	0.956741326492	0.946467897896	1.0	0.0	0.0893496402842	0.0834932508234	0.0842138540622	0.0839647083428	0.0840291309616	1
BDI	0.995704337075	0.995688022881	0.995634805046	0.996778536497	1.0	0.853842938583	0.0	0.761967334032	0.628061615715	0.653549610689	0.64847932318	0.649438182369	0
BEL	0.424759324226	0.424877974797	0.424335031779	0.426958097398	0.410372418929	0.632808245747	0.0	1.0	0.97772136916	0.996756749631	0.993274852819	0.993954858463	0
BEN	0.988289643751	0.988279472509	0.988325004706	0.987591143085	1.0	0.930216755191	0.0	0.0	0.0	0.0	0.0	0.0	1
BFA	0.998488772799	0.998531752341	0.998210462937	0.999822291708	1.0	0.887533043482	0.0	0.0	0.0	0.0	0.0	0.0	1
BGD	0.999927717448	0.999908299907	1.0	0.999752068583	0.997869944372	0.947088908846	0.0	0.0	0.0	0.0	0.0	0.0	1
BGR	0.999265165491	0.999266949315	0.999230090069	1.0	0.996398306508	0.879931994932	0.0	0.0459216018733	0.0544500343193	0.0536688773655	0.0537276678948	0.0537173584868	1
BHR	0.98801288711	0.988038998485	0.987976138018	0.987982102087	0.986543963433	1.0	0.0	0.0	0.0	0.0	0.0	0.0	1
BHS	0.998464808341	0.998474322176	0.998467593964	0.998255692443	1.0	0.994239770731	0.0	0.0	0.0	0.0	0.0	0.0	1
BLZ	0.983330459243	0.983354119095	0.983349229434	0.982622218241	0.991679241438	1.0	0.0	0.0	0.0	0.0	0.0	0.0	1
BOL	0.890704159001	0.890689874632	0.890682582744	0.891772647692	0.883588471232	1.0	0.0	0.106669308391	0.0966702679982	0.096200886751	0.0963207765523	0.0963109120247	1
BRA	0.00784683285185	0.00786069500944	0.00781145425544	0.00784464331741	0.00950950463651	0.0	1.0	0.891312315484	0.886210229793	0.887513409337	0.887406183781	0.887387992594	-1
BRN	0.823245643504	0.823138366832	0.823701659992	0.821038077532	0.817316373887	1.0	0.0	0.0	0.0	0.0	0.0	0.0	1
BTN	0.941479180338	0.941338914536	0.942371320857	0.932586397381	1.0	0.661169447536	0.0	0.0	0.0	0.0	0.0	0.0	1
CAF	0.997279990746	0.997315681225	0.997256568051	0.996753821885	1.0	0.963690414079	0.0	0.0788676863307	0.0981634421918	0.0985385612587	0.0985391833748	0.0985680190621	1
CAN	0.996282586194	0.996344955783	0.996024603524	0.99731105168	1.0	0.92584432517	0.0	0.16079877667	0.123643200644	0.132672297147	0.131099505776	0.131369275664	1
CHE	0.0197741965138	0.0197762883013	0.019766985225	0.0194790956139	0.0243977567312	0.0	1.0	0.658797970774	0.68549024409	0.683231864725	0.683738388978	0.683604950739	-1
CHL	0.0494785816378	0.0491205160905	0.0508892519151	0.0436985854533	0.0714295313873	0.0583638135905	0.0	1.0	0.917346535284	0.910034380666	0.910238988129	0.910063311926	-1
CHN	0.971183645115	0.971247004002	0.9709324001	0.972424277261	0.96247312987	1.0	0.0	0.300888004567	0.228668541389	0.238400549209	0.236575597846	0.236877000022	1
CIV	0.997824615595	0.997877839405	0.997549442478	1.0	0.981631194553	0.994403183392	0.0	0.0787013848328	0.0827316462214	0.083954867169	0.0838257625717	0.083851751299	1
CMR	0.627598920854	0.627646858394	0.627532979148	0.627040667874	0.644567435752	0.417434823845	0.0	0.896243508618	1.0	0.988856038283	0.990290976416	0.990254045272	0
COG	0.98829852388	0.988296670699	0.988374607035	0.987626280712	1.0	0.93940764836	0.0	0.227224207816	0.266471463418	0.259751974349	0.261225427705	0.26090040159	1
COL	0.940354191313	0.940380732532	0.940260298978	0.941214955493	0.93779925593	1.0	0.237219225324	0.0226863746002	0.0	0.00265740130101	0.00177056689103	0.00192672808806	1
COM	0.790045399789	0.7899310875	0.790586939126	0.788592963482	0.773687385957	1.0	0.0	0.0	0.0	0.0	0.0	0.0	1
CPV	0.998946254703	0.99884529875	0.999197552305	0.999695774687	1.0	0.863839479193	0.0	0.0	0.0	0.0	0.0	0.0	1
CRI	0.958781469776	0.958789817623	0.958717755243	0.95928563368	0.959352967925	1.0	0.0	0.0	0.0	0.0	0.0	0.0	1
CSK	0.985867910614	0.986197014269	0.98470628265	0.991951703287	0.971434677491	1.0	0.18996117998	0.151519442979	0.0	0.0113517739632	0.0091564810994	0.00954872927549	1
CUB	0.995898843455	0.99592812704	0.995809475101	0.996224193738	1.0	0.980498912952	0.0	0.088176713251	0.0879197335826	0.0886856411812	0.0884665827492	0.0885092779537	1
CYP	0.998250568328	0.998244788806	0.998285453568	0.998227950515	1.0	0.940943489949	0.22284985904	0.0	0.0215080115991	0.0205827884998	0.0205921317121	0.0205929039786	1
DDR	0.997890877669	0.997993926977	0.997497187344	1.0	0.994054766272	0.986632943494	0.0	0.0	0.0	0.0	0.0	0.0	1
DEU	0.000355523431939	0.000337978872098	0.000415713928367	0.00014710220242	0.0	0.0227596777824	0.940194527027	0.945982090601	1.0	0.988460855051	0.99074161	0.990352530467	-1
DJI	0.999970892198	0.999949144591	0.999994515821	1.0	0.999117702554	0.865053225432	0.0	0.0	0.0	0.0	0.0	0.0	1
DNK	0.968996746629	0.969076193531	0.968649983916	0.970990038061	0.959668994819	1.0	0.0501203330292	0.0	0.0206393668533	0.0180689964205	0.0182958208694	0.0182824549616	1
DOM	0.205288580018	0.205630942192	0.20390871015	0.212340972366	0.191758812461	0.0	1.0	0.684369748906	0.702818068114	0.711329281416	0.710482962066	0.710383999061	-1
DZA	0.990591554546	0.990590175562	0.990595860112	0.990064895222	1.0	0.945632059101	0.0	0.265980838135	0.201853871689	0.21159211961	0.209676535106	0.210050636118	1
ECU	0.964741629191	0.964800903623	0.964487372329	0.966677201085	0.955435871473	1.0	0.0	0.25421054373	0.214998937277	0.220048232299	0.218949095257	0.219146742197	1
EGY	0.998269430704	0.998218520121	0.99845065615	0.99775605796	1.0	0.955451920857	0.0363049235973	0.0	0.00310326044451	0.00247140536411	0.00254122036786	0.00252727658967	1
ESP	0.00961061149722	0.00968916156952	0.00930005620352	0.0112540716834	0.0	0.0884936068609	0.942169121639	1.0	0.966438507014	0.974936360695	0.973190565624	0.973539727946	-1
FIN	0.996151065861	0.996145402359	0.996168582373	0.996325638371	0.996530029654	1.0	0.0	0.0392373194924	0.0400689015322	0.0397446230957	0.0398379492592	0.0398248843406	1
FJI	0.942833743559	0.942904594181	0.942616054704	0.944387522	0.92115336516	1.0	0.0	0.0	0.0	0.0	0.0	0.0	1
FRA	0.00218770235881	0.00217746053101	0.00222758231328	0.00198835877717	0.00303848094578	0.0	1.0	0.761411916922	0.794594687251	0.787979048228	0.789233100405	0.788990904222	-1
GAB	0.998878078582	0.99878070307	0.999250500583	0.997742132698	1.0	0.912226714171	0.0	0.0	0.0	0.0	0.0	0.0	1
GBR	0.00639650644277	0.00639774632694	0.00637966740149	0.00653310330279	0.0058674723509	0.0	0.981212301652	0.970148892485	1.0	0.996100911755	0.996513262874	0.99647880088	-1
GHA	0.912713036242	0.91269815824	0.912747203318	0.913337477758	0.897710055645	1.0	0.0	0.0	0.0	0.0	0.0	0.0	1
GIN	0.991357186054	0.991438790465	0.991086647687	0.992082756488	1.0	0.870645192591	0.0	0.0	0.0	0.0	0.0	0.0	1
GMB	0.934326902361	0.934810905824	0.932500831947	0.942641388469	0.913300147332	1.0	0.0	0.0	0.0	0.0	0.0	0.0	1
GNB	0.930439606851	0.930477451648	0.930354712291	0.931711134	0.907482948942	1.0	0.0	0.0	0.0	0.0	0.0	0.0	1
GNQ	0.990392116392	0.990436304823	0.990321045935	0.989767374773	1.0	0.913688985965	0.0	0.0	0.0	0.0	0.0	0.0	1
GRC	0.00208936572698	0.0020333455163	0.00223834783886	0.00212871849015	0.0	0.0145318578756	0.89057754699	1.0	0.931351037744	0.938843643824	0.938059978472	0.938132522572	-1
GTM	0.111455886913	0.111400281808	0.111718782236	0.11004773364	0.125795192438	0.0	0.109533055764	1.0	0.843781208563	0.873178152163	0.867064386917	0.868115583876	-1
GUY	0.996636217491	0.996654084883	0.996618204855	0.996831020019	1.0	0.914383278507	0.0	0.0	0.0	0.0	0.0	0.0	1
HKG	0.948730446208	0.94803600292	0.950890301789	0.937754257591	1.0	0.437179467126	0.0	0.62234078565	0.730232983902	0.738564312187	0.739015084333	0.73847508033	0
HND	0.993284179712	0.993354087109	0.993020839753	0.994034897359	1.0	0.96278004392	0.0	0.409528042676	0.345378783101	0.350677838473	0.349279359084	0.349582550136	1
HTI	0.987383218071	0.98733594921	0.987657005841	0.985670661018	1.0	0.843257459366	0.0	0.0	0.0	0.0	0.0	0.0	1
HUN	0.998196756954	0.998230696899	0.998071880622	0.99886425726	1.0	0.964154976324	0.124274965548	0.0	0.0327248493807	0.0262250990011	0.0273837548675	0.027164480331	1
IDN	0.00856978463559	0.0086532601659	0.00829962191782	0.00993220736308	0.0	0.0755796371721	0.593536285058	1.0	0.877727594558	0.902104171212	0.898124516544	0.898800928361	-1
IND	0.829816430658	0.829760678576	0.830148717662	0.829293841568	0.832665800509	0.652905312045	0.0	0.944150611421	1.0	0.991033942905	0.993303970753	0.992725928355	0
IRL	0.998745213654	0.998738524421	0.998788330808	0.998436807144	1.0	0.998534159948	0.0	0.183397625247	0.140717399361	0.145397546903	0.144429131229	0.144617781363	1
IRN	0.995788144795	0.995786086023	0.995755282452	0.996063063117	1.0	0.962786946186	0.0	0.0	0.0	0.0	0.0	0.0	1
IRQ	0.94630476571	0.946255219703	0.946574364512	0.944794727559	0.94781552445	1.0	0.0	0.0	0.0	0.0	0.0	0.0	1
ISL	0.99830452499	0.998299661782	0.998216412624	1.0	0.987488958805	0.992395991825	0.0	0.0	0.0	0.0	0.0	0.0	1
ISR	0.994908982584	0.994973535075	0.994650442341	0.996551152855	0.987321220777	1.0	0.0	0.0203403088841	0.0255410662329	0.0233557989709	0.0238763562663	0.0237712327476	1
ITA	0.00834329736868	0.00842090609407	0.00800204410685	0.00993000319048	0.0	0.069769741971	1.0	0.999649901851	0.966634968489	0.977358838476	0.975210771342	0.975638890855	-1
JAM	0.996385752659	0.99646798383	0.996093603764	0.997573998595	1.0	0.944114796951	0.0526952447258	0.00120970865396	0.0025424946449	0.0	0.000419550926423	0.000326008060131	1
JOR	0.989178409574	0.989117159786	0.989402728632	0.987629715445	1.0	0.984304362376	0.0211079427929	0.00446459331862	0.0	0.000430893361548	0.000412357362086	0.000412544544808	1
JPN	0.860155843963	0.860165641617	0.85990484476	0.861576285295	0.85969076877	1.0	0.924859757101	0.222244956172	0.0	0.032927371992	0.0274509571777	0.0284951532111	1
KEN	0.0613052473115	0.0612782503716	0.0614169350057	0.0611192254822	0.0581566954728	0.0	0.142240536461	0.997210768992	1.0	0.993990068255	0.995691309654	0.995352596707	-1
KHM	0.998866884609	0.998930240915	0.998657396743	1.0	0.990918747191	0.94529940158	0.0	0.0	0.0	0.0	0.0	0.0	1
KOR	0.998343804463	0.9983943556	0.998106911162	1.0	0.991146157493	0.970745548069	0.00743554717179	0.00222903421225	0.0	0.00295646479187	0.00252914624832	0.00255013388025	1
KWT	0.992968889506	0.993031595138	0.992775577875	0.993424036375	1.0	0.979003168497	0.0	0.0	0.0	0.0	0.0	0.0	1
LAO	0.0	0.0	0.0	0.0	0.0	0.0	0.0	0.0	0.0	0.0	0.0	0.0	0
LBN	0.999154058005	0.99917763556	0.9990619813	1.0	0.99456477271	0.98498211285	0.0	0.0	0.0	0.0	0.0	0.0	1
LBR	0.99655941144	0.996696249469	0.995981599777	1.0	0.988929718484	0.967878983678	0.0	0.0	0.0	0.0	0.0	0.0	1
LBY	0.946989950589	0.946957591869	0.947141130009	0.946005064302	0.950530217032	1.0	0.0	0.0	0.0	0.0	0.0	0.0	1
LKA	0.982679855504	0.98265549349	0.982806485108	0.981989914096	0.985120173617	1.0	0.0	0.0	0.0	0.0	0.0	0.0	1
MAR	0.997063988975	0.997078877795	0.996988836817	0.997520746307	1.0	0.905368138504	0.0	0.0429809866246	0.0517146868359	0.0518796997853	0.0518483745475	0.0518538480853	1
MDG	0.964012260102	0.964042822377	0.963966178197	0.96375537031	0.965840828934	1.0	0.0228753964094	0.0	0.00389836245877	0.00355298483723	0.0035981003126	0.00358758063083	1
MDV	0.996663757258	0.996599033281	0.996595355302	1.0	0.977165774296	0.808367470342	0.0	0.0	0.0	0.0	0.0	0.0	1
MEX	0.998107736187	0.998075389188	0.998200667922	0.997828079466	1.0	0.944373737807	0.290070875257	0.0	0.0106342349542	0.00918054489221	0.00949633451254	0.00940618812262	1
MLI	0.876335392052	0.876509383291	0.875706984257	0.879115065336	0.859394108912	1.0	0.0	0.0	0.0	0.0	0.0	0.0	1
MLT	0.999308598677	0.999335531662	0.999181242565	1.0	0.993392764877	0.973135849389	0.0	0.238890006951	0.190141253143	0.196103259281	0.195017076879	0.195220120739	1
MMR	0.962158492912	0.962195043744	0.962075998621	0.962827454112	0.952727825313	1.0	0.0	0.0	0.0	0.0	0.0	0.0	1
MNG	0.985186056146	0.984998182969	0.985957495667	0.9813887221	1.0	0.969991540586	0.0	0.0	0.0	0.0	0.0	0.0	1
MOZ	0.998580546268	0.998663227826	0.998369297671	0.998574564851	1.0	0.988583502065	0.396448969934	0.0	0.0574733438747	0.051671227836	0.0530081365265	0.0527235112356	1
MRT	0.989014397618	0.988945702751	0.989357467761	0.98757229983	1.0	0.768000251792	0.0	0.0	0.0	0.0	0.0	0.0	1
MTQ	0.936149573034	0.936079427342	0.936449952479	0.934966200199	0.94487922431	1.0	0.0	0.0	0.0	0.0	0.0	0.0	1
MUS	0.99930178477	0.999341257815	0.999149789979	1.0	0.999264162834	0.928899299033	0.0	0.0	0.0	0.0	0.0	0.0	1
MWI	0.161402668929	0.161299213735	0.161961586578	0.158031373588	0.180272305746	0.0	1.0	0.908846724591	0.981494521478	0.963483828041	0.967010280902	0.966205006847	-1
MYS	0.938704348747	0.938682549883	0.938931617135	0.937855606577	0.933080299381	1.0	0.0318840242493	0.0	0.0125877745615	0.0075738267808	0.00859811272103	0.00840666552155	1
NER	0.985251675755	0.98526642568	0.985179520416	0.985046046252	1.0	0.921845021279	0.0	0.0	0.0	0.0	0.0	0.0	1
NGA	0.999910094596	0.999898539721	1.0	0.999737916331	0.995170828704	0.977565155569	0.0	0.0	0.0	0.0	0.0	0.0	1
NIC	0.947058846281	0.947049820508	0.947138097204	0.946705523288	0.944576750313	1.0	0.0	0.402085710651	0.359243174603	0.360961575618	0.3608424284	0.360761251149	1
NLD	0.00605959721202	0.00607630740961	0.00598046585588	0.00668589386561	0.0	0.0460627201955	0.774024311517	1.0	0.960170616621	0.966189937714	0.964826477957	0.96516578057	-1
NOR	0.999115204191	0.999132405091	0.999016658345	1.0	0.996607892527	0.995856808826	0.0	0.0	0.0	0.0	0.0	0.0	1
NPL	0.998671890647	0.998695700288	0.998478312994	1.0	0.995665568333	0.915288502533	0.0	0.0	0.0	0.0	0.0	0.0	1
NZL	0.997240834966	0.997290073276	0.996891488119	0.999076919813	1.0	0.937788963024	0.81735174465	0.0	0.0543174396618	0.0438020662418	0.0452926641977	0.0450554716705	1
OMN	0.0766899081219	0.076584923097	0.0771456281537	0.0745006677959	0.0825788140072	0.0	0.838025528468	1.0	0.971036638466	0.968271459209	0.968439577606	0.968489560445	-1
PAK	0.996352496395	0.99630966464	0.996492659767	0.996191133557	1.0	0.991643065	0.0	0.229893977017	0.191099330331	0.198992760594	0.197591553055	0.197834084802	1
PAN	0.99804916981	0.997999271147	0.998233918729	1.0	0.989721094632	0.898182354968	0.0	0.643571141705	0.669033840083	0.644586712695	0.64830445429	0.647686282251	0
PER	0.935769852356	0.935798028144	0.93562958244	0.937054800534	0.928778050193	1.0	0.0	0.0	0.0	0.0	0.0	0.0	1
PHL	0.99928571933	0.999318578283	0.999163018121	1.0	0.996169773422	0.979020792523	0.0	0.0293966192175	0.0335138807393	0.03257917858	0.03279137471	0.0327463496463	1
PNG	0.997758346425	0.997838713114	0.997498112805	0.998661169681	1.0	0.947283292742	0.0	0.0	0.0	0.0	0.0	0.0	1
POL	0.999104799297	0.999131001279	0.999013256002	1.0	0.998306412259	0.950932699627	0.0	0.127838929427	0.133933583223	0.131647663125	0.131895079163	0.131834112548	1
PRK	0.998180558796	0.998274532023	0.997810068617	1.0	0.990171038868	0.986900806637	0.0	0.0	0.0	0.0	0.0	0.0	1
PRT	0.958120376727	0.958256005248	0.957483996497	0.96156031854	0.947262189938	1.0	0.0	0.337538628388	0.279779957728	0.293630400899	0.290703390553	0.291304498223	1
PRY	0.99668089156	0.996672377049	0.996755147834	0.99648028023	1.0	0.953696833172	0.0	0.0389577451421	0.0705518841905	0.0662172998282	0.0667872826234	0.0666714135026	1
QAT	0.999707154503	0.999696386672	0.999781666503	1.0	0.999762924749	0.91774636256	0.0	0.0	0.0	0.0	0.0	0.0	1
ROU	0.999583434232	0.999577231616	0.999565374045	1.0	0.998527749966	0.915597716455	0.0823773481249	0.0	0.0145033738806	0.0128557523406	0.013112123424	0.0130715648403	1
RWA	0.751205235763	0.751213375049	0.751248079138	0.751519854323	0.742662327873	1.0	0.0	0.0	0.0	0.0	0.0	0.0	1
SAU	0.99873791357	0.998786976106	0.998605986611	0.99874058604	1.0	0.972193469704	0.24256853596	0.0	0.0309630304475	0.0296150301148	0.0301533819822	0.030043727411	1
SDN	0.999888941691	0.999850647067	1.0	0.999324957138	0.999834787327	0.893753409279	0.0	0.0	0.0	0.0	0.0	0.0	1
SEN	0.950082453548	0.949925022551	0.950679080748	0.944778004491	1.0	0.610401743864	0.739217072721	0.0	0.03336752033	0.0247169973603	0.0285806882368	0.027780749504	1
SGP	0.643344937747	0.643262685647	0.643634312062	0.642378630727	0.647656520708	0.520423366284	0.0	1.0	0.970405574369	0.977963727034	0.975888874617	0.976400610697	0
SLB	0.775839254859	0.775835529701	0.775936776628	0.776576814096	0.754781491187	1.0	0.0	0.0	0.0	0.0	0.0	0.0	1
SLE	0.999981621012	0.999970629574	1.0	0.999811651211	0.99818192759	0.976742047825	0.0	0.0	0.0	0.0	0.0	0.0	1
SLV	0.000478520425389	0.000635781507346	0.0	0.00224567497825	0.000975596701335	0.0117339166994	0.299003138602	0.803104583261	1.0	0.963565951232	0.968228787504	0.967381883555	-1
SOM	0.946876298715	0.947028737996	0.946186590717	0.95037039813	0.92726142347	1.0	0.0	0.0	0.0	0.0	0.0	0.0	1
SUN	0.993052657039	0.99315797335	0.992642762721	0.99505332243	0.988327989226	1.0	0.0	0.0	0.0	0.0	0.0	0.0	1
SUR	0.899983505972	0.900048099891	0.899864106104	0.900524775093	0.887636036785	1.0	0.0	0.0	0.0	0.0	0.0	0.0	1
SWE	0.995637069032	0.995637316849	0.995660782888	0.995376017622	1.0	0.979396823901	0.261711816289	0.0	0.0099803166272	0.0070258755585	0.00759111605786	0.00747712603874	1
SYR	0.999276888098	0.999284864239	0.999250643175	1.0	0.99079159572	0.98243276857	0.0	0.0	0.0	0.0	0.0	0.0	1
TCD	0.996605217031	0.996635312305	0.996333463061	1.0	0.972758686266	0.9166391137	0.0	0.0	0.0	0.0	0.0	0.0	1
TGO	0.967431955267	0.96745841119	0.96723935769	0.968555623102	0.968078765511	1.0	0.0	0.0	0.0	0.0	0.0	0.0	1
THA	0.997364595622	0.99748286367	0.996884847739	1.0	0.987935270541	0.947181345938	0.0	0.389138622357	0.30277963435	0.311470998687	0.30939212547	0.309788534573	1
TTO	0.958606739598	0.958715599974	0.958212502376	0.960445564246	0.953786508171	1.0	0.0	0.0274105343679	0.0216921588391	0.0206164315071	0.0208033450827	0.0207559002139	1
TUN	0.990269264709	0.990299738993	0.990146307344	0.991069268579	0.985648422194	1.0	0.0	0.105581713815	0.0793236148768	0.0826758792969	0.0820517581978	0.0821711979446	1
TUR	0.0233862834519	0.0234155808552	0.0232663917958	0.0241023825794	0.0211016552918	0.0	1.0	0.512575231653	0.512771071983	0.513908841216	0.513481454914	0.513531856501	-1
TWN	0.988542255101	0.988650249957	0.988111810487	0.990757046465	0.979631580083	1.0	0.0	0.0257149225586	0.0233044396067	0.0231912851989	0.0232201872046	0.0232178091488	1
TZA	0.920270140792	0.920345295813	0.919968035269	0.922275767411	0.906156219484	1.0	0.0	0.0	0.0	0.0	0.0	0.0	1
UGA	0.979207183642	0.979144326134	0.979524586485	0.977877522477	0.977289329629	1.0	0.0	0.0	0.0	0.0	0.0	0.0	1
URY	0.989658765983	0.98913193339	0.991692748576	0.983495441645	1.0	0.862107823041	0.170062507585	0.0	0.109018770529	0.0850520544124	0.0891654317227	0.0883124132429	1
USA	0.000725535187858	0.000726260480244	0.000744577400753	0.000554826170947	0.00124787995529	0.0	0.766415257179	1.0	0.972081312892	0.974783851786	0.974633006524	0.974636547948	-1
VEN	0.987659459473	0.987535842859	0.988058244148	0.987196538248	0.986966042086	1.0	0.00897503171692	0.00432369250235	0.00184854458493	0.0	0.000594172340047	0.000466823351583	1
VNM	0.992006246774	0.991916062788	0.992344908091	0.99068367365	1.0	0.892448556108	0.0	0.0	0.0	0.0	0.0	0.0	1
YEM	0.961290650087	0.961261643504	0.961407373979	0.960528138373	0.946541280993	1.0	0.0	0.0	0.0	0.0	0.0	0.0	1
YMD	0.932116233356	0.93216791811	0.931860036669	0.935507959237	0.901665750551	1.0	0.0	0.0	0.0	0.0	0.0	0.0	1
ZAF	0.982472120007	0.982553452734	0.982129077641	0.984903020409	0.968214987602	1.0	0.0	0.317197772708	0.289095457068	0.292766364649	0.291910410473	0.29205421637	1
ZMB	0.00932341025923	0.00938521437207	0.00927822250621	0.00907862756596	0.0	0.00676223615425	1.0	0.686768527082	0.661899753436	0.651564679077	0.653888705245	0.653492673097	-1
ZWE	0.0332458800771	0.0332202212466	0.0333705484081	0.03238894268	0.0385945367435	0.0	0.810829070413	0.996115081725	0.999717133709	0.999723107531	1.0	0.999911569723	-1
