# Supplementary material for: The struggle for existence in the world market ecosystem
Source: PLoS One. 2018 Oct 3;13(10):e0203915. doi: 10.1371/journal.pone.0203915 (PMC6169900; doi:10.1371/journal.pone.0203915)
Supplement: S1 File — (ZIP) [file pone.0203915.s001.zip › clusters/data_norma_M_clustered_decadas_1980_2_.csv]

	k6	k5	k4	k3	k2	k1	v1	v2	v3	v4	v5	v6	cluster
AFG	0.997949498383	0.997962229004	0.99787232366	0.99818268078	1.0	0.963626849276	0.0	0.0272075377401	0.0228702310225	0.0238263782529	0.0236940698706	0.0237099716519	1
AGO	0.993020690375	0.993025633423	0.993009296735	0.992699593399	1.0	0.954524335263	0.0	0.0	0.0	0.0	0.0	0.0	1
ALB	0.986913477694	0.986911428516	0.98693365348	0.986615833453	0.993358835336	1.0	0.0	0.0	0.0	0.0	0.0	0.0	1
ARE	0.999892659107	0.999893102818	0.99989407374	1.0	0.998010477479	0.905703216381	0.0	0.289103776618	0.22813502927	0.231984016176	0.231799592314	0.231797420085	1
ARG	0.009699758684	0.00969434944299	0.00971090676052	0.0102339449705	0.0	0.0854668906999	1.0	0.713871759733	0.722959986792	0.717416010808	0.719028722199	0.718780620564	-1
AUS	0.010524272745	0.0105112423104	0.0105854531087	0.0102137457732	0.0123961431337	0.0	1.0	0.81727682602	0.857557642692	0.851983721102	0.852653635438	0.852554762247	-1
AUT	0.000410241015869	0.000415620690117	0.000385452983296	0.000405482628903	0.0	0.17891795246	1.0	0.62560705845	0.631859136344	0.643667335302	0.641965553594	0.642194667951	-1
BDI	0.992023680012	0.99203051555	0.99199472442	0.991835603887	1.0	0.993559060554	0.0	0.0	0.0	0.0	0.0	0.0	1
BEL	0.00208272967767	0.00208475578642	0.00206553934108	0.00218816042113	0.0	0.0242537105932	0.819497111694	1.0	0.96184309405	0.961304934332	0.961142532053	0.961210812203	-1
BEN	0.994692842368	0.994692082951	0.994684074485	0.9946622141	1.0	0.930606523935	0.0	0.0	0.0	0.0	0.0	0.0	1
BFA	0.996105121805	0.996114009036	0.996072021487	0.996016007899	1.0	0.939937948107	0.0	0.0	0.0	0.0	0.0	0.0	1
BGD	0.999222375335	0.999244256019	0.99909569906	1.0	0.99609099696	0.987665744782	0.0	0.0	0.0	0.0	0.0	0.0	1
BGR	0.999746710893	0.999748367423	0.999722403446	1.0	0.999913323643	0.973350797372	0.0	0.0	0.0	0.0	0.0	0.0	1
BHR	0.999639371922	0.999654854163	0.999566349798	1.0	0.998396744814	0.943767298204	0.0	0.0670965836295	0.0379291131431	0.0395843727412	0.039537001044	0.0395231917628	1
BHS	0.996102183656	0.996115902544	0.996027191378	0.996512833844	1.0	0.979985998279	0.0	0.0	0.0	0.0	0.0	0.0	1
BLZ	0.926479099097	0.926491184247	0.926395454586	0.927330740517	0.924559250117	1.0	0.0	0.0	0.0	0.0	0.0	0.0	1
BOL	0.994967178865	0.994967347661	0.994969359557	0.994606061623	1.0	0.991525024716	0.0	0.0282953640093	0.0282088648251	0.0283169778117	0.0283441900542	0.0283332445854	1
BRA	0.000116057273758	0.000115191049145	0.000120940230745	8.48229785248e-05	0.0	0.00388768492142	1.0	0.702290695873	0.71153567415	0.709642214162	0.709919957018	0.709874072742	-1
BRN	0.998572826188	0.998566016309	0.99858691359	0.998603648814	1.0	0.938478995545	0.0	0.0	0.0	0.0	0.0	0.0	1
BTN	0.999983058105	0.999987279265	1.0	0.999633006847	0.996087780301	0.979580906514	0.0	0.0	0.0	0.0	0.0	0.0	1
CAF	0.996503726064	0.996507208585	0.996504883734	0.996400958175	1.0	0.996349015818	0.0	0.0132925637318	0.0202385101808	0.0201450633896	0.0202458620098	0.020231239297	1
CAN	0.000775766440485	0.000776910163049	0.000766529787236	0.000850877993008	0.0	0.00524428992894	1.0	0.893336528347	0.898582799664	0.897602039353	0.89773282377	0.897722186788	-1
CHE	0.977773207419	0.977779077293	0.977748778455	0.977854763944	0.977097271258	1.0	0.0	0.0983169125902	0.101858602771	0.101246686439	0.101331024399	0.101318769214	1
CHL	0.0255500364977	0.0255373370297	0.0256202001017	0.0250078257705	0.0302497930828	0.0	1.0	0.912516413461	0.929963797005	0.92689754266	0.927463851817	0.927350266456	-1
CHN	0.0696163739007	0.0695679842774	0.069883169211	0.0677216914078	0.0825302613768	0.0	1.0	0.658792052298	0.725751634969	0.721027101583	0.721067980686	0.721078599036	-1
CIV	0.999260965932	0.99928767644	0.999126663562	0.999945349495	0.997608045254	1.0	0.0	0.226146730062	0.209515749049	0.212523571843	0.212198759995	0.212231534656	1
CMR	0.994703831374	0.994694784812	0.994768617887	0.994121975134	1.0	0.966190218712	0.0	0.0203392413483	0.0466535925119	0.0448337724639	0.0451957487274	0.0451474845973	1
COG	0.994582215808	0.994581053111	0.994597630774	0.994338256004	1.0	0.950066740633	0.0	0.0	0.0	0.0	0.0	0.0	1
COL	0.981418871749	0.9814257052	0.981378052531	0.981732620179	0.982126622489	1.0	0.0	0.0777849349328	0.0784099385017	0.0776431954844	0.0777204861772	0.0777120117151	1
COM	0.992552878815	0.992517616049	0.992728359247	0.991393062675	1.0	0.948872301801	0.0	0.0	0.0	0.0	0.0	0.0	1
CPV	0.99136940334	0.991361446254	0.991413669276	0.990260776435	1.0	0.948608723232	0.0468415185354	0.0	0.021691729217	0.0202559378514	0.0203168690711	0.0203182538479	1
CRI	0.994748601812	0.99472563245	0.994852849484	0.994330750789	1.0	0.985103165188	0.0292034574717	0.0215442977082	0.0	0.00308500989241	0.00261893621384	0.00270001751894	1
CSK	0.998867730688	0.998902174644	0.99868617838	1.0	0.994533676253	0.99976918322	0.0	0.0134635027728	0.0161977360607	0.0159770940045	0.0160386885317	0.01602816824	1
CUB	0.997925600002	0.997931125822	0.997906680073	0.998305461927	1.0	0.989098174917	0.0122459971113	0.0	0.0511097916375	0.0531330083545	0.0533990641598	0.0533114779966	1
CYP	0.992378681283	0.992388285607	0.992324151815	0.992716119463	0.988642545637	1.0	0.000158218732999	0.00187074258061	0.000123328839875	0.0	1.66326271943e-06	1.32557456479e-06	1
DDR	0.998450068479	0.998499126551	0.998194500781	1.0	0.99415915396	0.989492752846	0.0	0.0	0.0	0.0	0.0	0.0	1
DEU	0.0023182092449	0.00232689141994	0.00227195241248	0.00265431628648	0.0	0.0154744258751	0.805963218347	1.0	0.967792860804	0.972440718041	0.971718077096	0.97182263428	-1
DJI	0.994475535962	0.994478386423	0.994496240851	0.993896188191	1.0	0.961865419578	0.0	0.0	0.0	0.0	0.0	0.0	1
DNK	0.895849313956	0.895827380114	0.895936838457	0.895097383427	0.902729786208	0.84599882548	1.0	0.0	0.0094496951947	0.0127032764797	0.0115949376473	0.0117940272643	1
DOM	0.996919955386	0.996919004008	0.996957124409	0.996557327613	1.0	0.989697885035	0.0292739316714	0.0	0.0017367329846	0.00175068767023	0.00173356831556	0.00173529401342	1
DZA	0.999583684865	0.999574340485	0.999637087025	0.999374788891	1.0	0.95651548268	0.0	0.183735130334	0.203663196541	0.204859462833	0.204779942752	0.204787299524	1
ECU	0.99426513753	0.994259588387	0.994294822547	0.994031736572	1.0	0.970992262386	0.0	0.0	0.0	0.0	0.0	0.0	1
EGY	0.998240883142	0.998240813891	0.998263667437	0.997969442683	1.0	0.985136819084	0.0	0.0443212463348	0.0507296738359	0.0514715588765	0.0513842033474	0.0513940701429	1
ESP	0.830452051857	0.830517064914	0.830096690914	0.832606319598	0.816066894827	1.0	0.0	0.571221451427	0.614325112177	0.607830250887	0.608514296628	0.608421694082	0
FIN	0.00361007470685	0.00361384992446	0.00359841459876	0.00382248602219	0.0	0.0256418435419	1.0	0.498897678439	0.550105769885	0.546885761902	0.546654910853	0.54673689104	-1
FJI	0.999623198582	0.999641531259	0.999532148356	1.0	0.999499217596	0.93988655396	0.0	0.0	0.0	0.0	0.0	0.0	1
FRA	0.0073360959053	0.00732629235398	0.00738910928089	0.0069970993618	0.0094215907752	0.0	1.0	0.734050151471	0.753234808907	0.751493540782	0.751753441022	0.751717291039	-1
GAB	0.99688006295	0.996897729505	0.996796852766	0.997162253382	1.0	0.956990105681	0.000555400635875	0.00437100055136	0.0	4.13046229062e-05	5.55260284968e-05	5.06814788495e-05	1
GBR	0.00462002390876	0.00463774681296	0.00454438385871	0.00505697187374	0.0	0.059579658897	0.529596413351	0.999502635064	0.993180785492	1.0	0.999010746224	0.999174900863	-1
GHA	0.956603855065	0.956612277392	0.956567750527	0.956884880305	0.955496200903	1.0	0.0	0.0	0.0	0.0	0.0	0.0	1
GIN	0.0497994244162	0.0498194835414	0.0497116214152	0.0500635303371	0.053063165529	0.0	1.0	0.825144038429	0.859566818327	0.85933226536	0.859591994246	0.859523604238	-1
GMB	0.993765470867	0.993792309994	0.993649337456	0.993992438426	1.0	0.930529950612	0.0	0.0	0.0	0.0	0.0	0.0	1
GNB	0.990168273595	0.990184840225	0.990115299441	0.989865891807	1.0	0.954299952485	0.0	0.0	0.0	0.0	0.0	0.0	1
GNQ	0.999853502991	0.999866904218	0.999804154528	1.0	0.999154693121	0.984704122233	0.0	0.0	0.0	0.0	0.0	0.0	1
GRC	0.970706471418	0.970735814038	0.970553232155	0.971685040171	0.968010098854	1.0	0.0	0.104532720956	0.109075457259	0.111490857349	0.1112184282	0.111268174798	1
GTM	0.999619966186	0.999634821652	0.999550504221	1.0	0.999066497695	0.986455051031	0.0	0.0544287082584	0.045287294615	0.0459245166066	0.0458745037216	0.0458739359801	1
GUY	0.989294511458	0.989317468826	0.989193279115	0.989598113424	0.991821072413	1.0	0.0	0.0	0.0	0.0	0.0	0.0	1
HKG	0.993705211288	0.993665583335	0.993894138112	0.992775009022	1.0	0.943866411724	0.0384081358649	0.0	0.0662691063736	0.0615070782044	0.0620932909013	0.062001303874	1
HND	0.999341974427	0.999363667257	0.999231918504	1.0	0.996751920386	0.989873302873	0.0	0.113635255848	0.117038237563	0.117165585044	0.117008200455	0.117033698451	1
HTI	0.998596670122	0.998648357709	0.998358718689	0.999559425786	1.0	0.960895663196	0.0	0.0	0.0	0.0	0.0	0.0	1
HUN	0.996718410784	0.996711531368	0.996749271186	0.996512549145	1.0	0.985385195288	0.0	0.0440356740928	0.0395348557463	0.0397562296978	0.0397148451081	0.0397203637444	1
IDN	0.999927050963	0.999917925089	1.0	0.999289135977	0.998862750429	0.996597582402	0.0	0.373617866299	0.311110873572	0.313564827667	0.313120814708	0.313184150256	1
IND	0.0503176802334	0.0502975290453	0.0504200643866	0.0496686254106	0.0555736544942	0.0	0.43113905512	0.98150454297	1.0	0.995613320771	0.996859884156	0.996631199333	-1
IRL	0.99980175709	0.99980978224	0.999762502743	1.0	0.998378608862	0.998037473791	0.0	0.00942710252768	0.00726684867459	0.00711674770959	0.00713379008052	0.00713064471635	1
IRN	0.996148774712	0.996141184403	0.996184710105	0.995914482612	0.996883128758	1.0	0.0	0.0167817088927	0.0131857656168	0.0135162790949	0.0135132200146	0.0135097311916	1
IRQ	0.997934228717	0.997994850427	0.99761490132	1.0	0.988809100173	0.963372081179	0.250799031981	0.0	0.0226899856886	0.0220158963119	0.0221421027867	0.0221065448171	1
ISL	0.996108743161	0.996103230557	0.996140813561	0.995783957647	1.0	0.962440988562	0.0	0.0	0.0	0.0	0.0	0.0	1
ISR	0.995826437124	0.995832073385	0.995800360451	0.995939398975	1.0	0.98332477052	0.223348796182	0.00571393353139	0.0	0.00164420496657	0.00161851326108	0.00161466540107	1
ITA	0.00735012734026	0.00738364446598	0.00714869137183	0.00868207968725	0.0	0.0809145859328	0.994705085561	1.0	0.994748861836	0.997337775855	0.9971067184	0.997162926088	-1
JAM	0.985576881664	0.985572258006	0.985619257006	0.984902996186	1.0	0.968370317848	0.0	0.963123186571	0.913312557554	0.914158838636	0.914063994539	0.914108745863	0
JOR	0.014225178333	0.0141862895725	0.0144620821611	0.0136743758743	0.0	0.0596258934735	1.0	0.527218367653	0.553072693384	0.536976499137	0.538612605545	0.538419504727	-1
JPN	0.00109572985283	0.0011116774492	0.00102006920967	0.00140978368835	0.0	0.0376991784983	1.0	0.952296570456	0.924824100004	0.926619154629	0.926443288724	0.92647958149	-1
KEN	0.904514850567	0.904510515995	0.904548792386	0.904539165015	0.899832823636	0.912328549141	0.0	1.0	0.93380927121	0.936618232131	0.936682071063	0.9366478431	0
KHM	0.993127317454	0.993121091389	0.9931607024	0.992830853714	1.0	0.900840028161	0.0	0.0	0.0	0.0	0.0	0.0	1
KOR	0.989631759922	0.989584409219	0.989886109754	0.987866249761	1.0	0.933284493926	0.405241830311	0.0	0.0441316707604	0.041971068225	0.0419611718361	0.0419760820377	1
KWT	0.9967737457	0.996762660753	0.99683431018	0.99624444618	1.0	0.935784181513	0.261894103079	0.014503672469	0.0	0.00109574936262	0.000924425413393	0.000949631036813	1
LAO	0.996743167456	0.996748026054	0.996705725058	0.996866374809	1.0	0.908645140318	0.0	0.0	0.0	0.0	0.0	0.0	1
LBN	0.975628400181	0.975636543011	0.975582006556	0.976036865893	0.973795959738	1.0	0.0	0.0	0.0	0.0	0.0	0.0	1
LBR	0.998843482184	0.998850803649	0.99882556882	0.998801703027	1.0	0.994543569632	0.0	0.0	0.0	0.0	0.0	0.0	1
LBY	0.980830266052	0.980827860763	0.980835313368	0.980815758098	0.982600031228	1.0	0.0	0.0	0.0	0.0	0.0	0.0	1
LKA	0.984381036292	0.984400555218	0.984286166504	0.984842781022	0.981550808989	1.0	0.0	0.149517863933	0.1532885019	0.152708379762	0.152753292224	0.152749710937	1
MAR	0.997215258227	0.997212425122	0.997231200172	0.996902560019	1.0	0.988710505052	0.000487107078442	0.0	0.0114316416596	0.00971691293871	0.00988080133226	0.00985782310563	1
MDG	0.998152379946	0.998156377634	0.998138879958	0.998186199077	1.0	0.981097977676	0.0	0.0	0.0	0.0	0.0	0.0	1
MDV	0.994601985273	0.994577770392	0.994723633007	0.993518868919	1.0	0.898607603696	0.0	0.0	0.0	0.0	0.0	0.0	1
MEX	0.000479889331682	0.000457632730174	0.000591041643902	0.0	0.00207396987985	0.0304324251299	0.538257687509	0.97593044937	1.0	0.997095988051	0.997747230918	0.997630846505	-1
MLI	0.989216085671	0.989215666757	0.989203849847	0.989006795813	1.0	0.81554388443	0.0070988044586	0.0	0.0299237729612	0.0294548506947	0.0298529197368	0.0297852098301	1
MLT	0.993776199003	0.993772971525	0.993792701972	0.993442156927	1.0	0.996892893133	0.0	0.0	0.0	0.0	0.0	0.0	1
MMR	0.999449602156	0.99946846412	0.999363372548	1.0	0.998090633349	0.964039807656	0.345168211801	0.0	0.0336601446518	0.0313498762315	0.031972275129	0.0318769358457	1
MNG	0.989059326354	0.98906569134	0.989038595091	0.989089940447	0.991503097189	1.0	0.0	0.0	0.0	0.0	0.0	0.0	1
MOZ	0.998279763891	0.998294936291	0.998182534609	0.998790382128	1.0	0.979018077203	0.0	0.00964758582048	0.0146888717472	0.0146210491694	0.0146942076179	0.0146835946255	1
MRT	0.996752538351	0.996776094063	0.996635305156	0.997223592097	1.0	0.953053138216	0.0	0.0	0.0	0.0	0.0	0.0	1
MTQ	0.98334205502	0.983356549613	0.983292972013	0.982391920177	1.0	0.974107258038	0.0	0.0	0.0	0.0	0.0	0.0	1
MUS	0.993971317419	0.993955962731	0.99405571506	0.993256509717	1.0	0.91612132807	0.0	0.0	0.0	0.0	0.0	0.0	1
MWI	0.9908644287	0.990834962171	0.991013506124	0.989922505051	1.0	0.985833831154	0.0	0.0512520590469	0.0342460159623	0.0350067669081	0.0350185172885	0.035006895425	1
MYS	0.00344042655464	0.00343973498322	0.00345050694971	0.00335136332439	0.00313847807668	0.0	0.94242917762	0.984809554422	1.0	0.995079259161	0.995965308816	0.995816565892	-1
NER	0.999119148304	0.999147316086	0.998971984982	1.0	0.997815364229	0.959403313822	0.0	0.0	0.0	0.0	0.0	0.0	1
NGA	0.996927938195	0.996926083564	0.996944313519	0.996681186365	1.0	0.97421916722	0.0	0.0	0.0	0.0	0.0	0.0	1
NIC	0.999172002694	0.999200353875	0.999043519578	1.0	0.995485888937	0.99017193596	0.0	0.95487829913	0.715818331735	0.72592189762	0.724593336493	0.724759659092	0
NLD	0.000924004758009	0.000926422917332	0.00090943834806	0.00103260688768	0.0	0.00860913869989	0.982713958576	1.0	0.972062525972	0.976847110469	0.976157139761	0.976258222725	-1
NOR	0.995415487977	0.995418243702	0.995407966649	0.995148180158	1.0	0.990006670603	0.341247479173	0.0	0.0164121589037	0.0162272897372	0.0160592867568	0.0160976229202	1
NPL	0.999556501601	0.999589245064	0.999417069602	1.0	0.997066856739	0.929387506819	0.0	0.0	0.0	0.0	0.0	0.0	1
NZL	0.991280274761	0.991313556308	0.991078117031	0.992642352043	0.984389878276	1.0	0.309319108187	0.0	0.0092502701656	0.00961551502069	0.00935688363108	0.00939305577723	1
OMN	0.991856812559	0.991842756894	0.991929331706	0.991079446437	1.0	0.908324549989	0.367099071308	0.0	0.00764794984762	0.00461139689137	0.00496762574265	0.00492180116629	1
PAK	0.73883468375	0.738788539718	0.739052877363	0.738377571834	0.736809901693	0.637546491261	1.0	0.0	0.322120826886	0.305460706784	0.307061649372	0.306899707579	0
PAN	0.999230611612	0.999241141274	0.999167904602	0.999586723513	1.0	0.982764899931	0.0	0.0	0.0	0.0	0.0	0.0	1
PER	0.997718390408	0.997732977881	0.997664387419	0.997898729948	1.0	0.930459778723	0.0	0.330643389975	0.288119793681	0.285109568293	0.285286443715	0.285256046173	1
PHL	0.998960364611	0.998959693047	0.99898309392	0.998668147028	1.0	0.988406232214	0.0	0.023320323284	0.0229117494642	0.0227517444387	0.0227785406644	0.0227719681056	1
PNG	0.992777055	0.992794841359	0.992686669475	0.992924561311	1.0	0.985489246224	0.1420837065	0.0	0.0150613888471	0.0116008307913	0.0120901807682	0.0120014263317	1
POL	0.00438318166796	0.00439588523763	0.00433017569116	0.00458092849567	0.00372385587855	0.0	1.0	0.931642153812	0.923888054678	0.92638928187	0.92608487927	0.926129399255	-1
PRK	0.976322911303	0.97637038428	0.976072282442	0.977848107989	0.969743931889	1.0	0.0	0.0	0.0	0.0	0.0	0.0	1
PRT	0.996147580542	0.996142347623	0.996182351099	0.995840479098	0.997915404753	1.0	0.0	0.0243145201515	0.017465953059	0.0173505469186	0.0174937810281	0.0174714157234	1
PRY	0.0250675030497	0.0250695943752	0.0250702279511	0.0249347719828	0.027635732215	0.0	0.664139538885	0.984257595019	1.0	0.995541129066	0.996331518682	0.996204758056	-1
QAT	0.998655224946	0.998647715504	0.998712927948	0.998276708686	1.0	0.955120622573	0.0	0.0	0.0	0.0	0.0	0.0	1
ROU	0.887794170925	0.887753198904	0.888011073289	0.886475481677	0.898141899751	0.794178608235	0.0	1.0	0.967727661414	0.962301548426	0.963380050995	0.963225043123	0
RWA	0.992397394494	0.992407512716	0.992369137038	0.992182146128	1.0	0.925263133418	0.0	0.0	0.0	0.0	0.0	0.0	1
SAU	0.122226495819	0.122225685999	0.122230841572	0.121775027364	0.128105486772	0.0	1.0	0.781838396454	0.766213635224	0.762461871904	0.765116013303	0.764581766551	-1
SDN	0.998243392714	0.998243654484	0.998259605364	0.997984541746	1.0	0.97103532517	0.369220945716	0.0	0.00358287391147	0.00188471729496	0.00200010975157	0.00198453419613	1
SEN	0.999462950778	0.999480481249	0.999376440679	1.0	0.99649771038	0.927597985836	0.0	0.613910771016	0.595714617033	0.594959741469	0.595172933141	0.595115109478	0
SGP	0.0017887607439	0.00179647952352	0.00174370493769	0.00213858315033	0.0	0.00620321584387	0.998220275282	0.995067352769	0.999008105191	1.0	0.999601034217	0.999673166063	-1
SLB	0.994227438908	0.994231928027	0.994195802109	0.994266954194	1.0	0.918459728025	0.0	0.0	0.0	0.0	0.0	0.0	1
SLE	0.995954164034	0.995959239793	0.995902532494	0.996355668103	0.99793286453	1.0	0.0	0.0670553150548	0.0892898558909	0.0871414516448	0.0872826756006	0.0872690954775	1
SLV	0.999269078894	0.999300285755	0.999119348187	1.0	0.999659576889	0.945567725679	0.0	0.227394204489	0.215317051353	0.216902605757	0.216799254187	0.21681014296	1
SOM	0.998810100825	0.998812380693	0.998805520498	0.99878387725	1.0	0.965803012975	0.0	0.0	0.0	0.0	0.0	0.0	1
SUN	0.995757444409	0.995883152535	0.995080373617	1.0	0.980557223395	0.920922629509	0.0103126435967	0.0220835982719	0.00455349227463	0.0	0.000992752472845	0.000820713586825	1
SUR	0.012539272963	0.0125464624482	0.0125163915757	0.0125166904789	0.0173104119806	0.0	1.0	0.677475276185	0.70851253018	0.700263710097	0.701143420306	0.701030644671	-1
SWE	0.0344522146206	0.0344481582991	0.034489741914	0.0339339748666	0.0396452890329	0.0	0.591797094978	1.0	0.970183733117	0.974540808714	0.974088710218	0.974131944744	-1
SYR	0.322127823522	0.322022136745	0.322701007341	0.319810854981	0.326705824149	0.29796144424	0.0	1.0	0.96825020142	0.962603071008	0.965081510326	0.964773479389	-1
TCD	0.98097559869	0.980993618738	0.980859426153	0.981743555339	0.978951817729	1.0	0.0	0.045955051334	0.0562549964145	0.0545453630033	0.0547920825885	0.0547537230467	1
TGO	0.991858784117	0.991857524027	0.991855197342	0.991646428496	1.0	0.926808034985	0.0682128960278	0.00153168324654	0.0	0.000786515460059	0.000643259407816	0.000654784226487	1
THA	0.999971584524	0.999969076452	0.999982939129	1.0	0.997451555996	0.988232096107	0.0	0.390359310136	0.350998339024	0.352630690225	0.352490239666	0.352507172621	1
TTO	0.98959364422	0.989584977516	0.9896212626	0.989181659481	1.0	0.904025458995	0.0	0.706338193091	0.721708885041	0.712355849649	0.713636859837	0.713477095304	0
TUN	0.997159235972	0.997134489353	0.997297452087	0.996203905896	1.0	0.988893171405	0.0	0.00865007815304	0.00963291836301	0.00989599175616	0.00985555428082	0.00986073520682	1
TUR	0.0250728196783	0.0250837711045	0.0249965080404	0.0256670825038	0.0220325190173	0.0	0.793006557727	1.0	0.994650316383	0.999780120709	0.998726693323	0.998894768913	-1
TWN	0.965783131209	0.965804191461	0.965678744541	0.966376168228	0.964371192726	1.0	0.181542567511	0.0135397805881	0.0	0.000852029581396	0.000739865942872	0.000754745575475	1
TZA	0.999729967881	0.999742056039	0.999671159361	1.0	0.998239568364	0.97375439933	0.0	0.0454754427163	0.0567928028336	0.0556533537492	0.0557114157192	0.0557061453882	1
UGA	0.999986639759	0.999992526765	0.999977229492	1.0	0.998530366174	0.959555551714	0.0	0.0	0.0	0.0	0.0	0.0	1
URY	0.968357848222	0.968366598914	0.968308993446	0.968617931937	0.968536840362	1.0	0.0	0.0	0.0	0.0	0.0	0.0	1
USA	0.00972530043547	0.00972263032734	0.00974026648173	0.00962152596346	0.0106062711516	0.0	0.812594715324	1.0	0.981131749999	0.982093203898	0.982005931967	0.982021326409	-1
VEN	0.98049454151	0.980500511336	0.980459892687	0.980259581766	1.0	0.780897705835	0.0	0.327065262796	0.303071648408	0.301489031109	0.302441112356	0.302244884109	1
VNM	0.997888314341	0.997907586004	0.997772493088	0.99853844115	1.0	0.936993668725	0.0	0.0	0.0	0.0	0.0	0.0	1
YEM	0.954555397546	0.954572166374	0.9544766698	0.95500358414	0.951772869253	1.0	0.0	0.0	0.0	0.0	0.0	0.0	1
YMD	0.99882940849	0.998873489877	0.99861466125	1.0	0.995415856697	0.937807979718	0.0	0.0	0.0	0.0	0.0	0.0	1
ZAF	0.018075333522	0.0180836030021	0.0180505028142	0.0180469420839	0.0193641003244	0.0	1.0	0.494756452785	0.459097410465	0.459578322762	0.459480684316	0.459494210745	-1
ZMB	0.992553288709	0.992545427857	0.992607498846	0.992103195384	1.0	0.967702664596	0.0	0.0	0.0	0.0	0.0	0.0	1
ZWE	0.990992687324	0.990957565286	0.991190334793	0.989585143612	1.0	0.954731029864	0.0	0.124423922443	0.118455043028	0.120106095819	0.119941437342	0.119946150563	1
