# Supplementary material for: The struggle for existence in the world market ecosystem
Source: PLoS One. 2018 Oct 3;13(10):e0203915. doi: 10.1371/journal.pone.0203915 (PMC6169900; doi:10.1371/journal.pone.0203915)
Supplement: S1 File — (ZIP) [file pone.0203915.s001.zip › clusters/data_norma_M_clustered_decadas_1980_3_.csv]

	k6	k5	k4	k3	k2	k1	v1	v2	v3	v4	v5	v6	cluster
AFG	0.804232887163	0.804217883924	0.804077268684	0.805384001987	0.793732210152	1.0	0.0	0.0	0.0	0.0	0.0	0.0	1
AGO	0.0451972913098	0.0451924357302	0.0451921728447	0.0455523088594	0.0441461510859	0.0	1.0	0.313802519071	0.309583389622	0.309611860265	0.309410892602	0.309452682028	-1
ALB	0.947766802648	0.947760692985	0.947771258383	0.947721670671	0.945427811038	1.0	0.0	0.0	0.0	0.0	0.0	0.0	1
ARE	0.00344657357689	0.00341819785205	0.00359617645266	0.00258156789198	0.00588459038892	0.0	0.917454180032	0.96196568286	1.0	0.999642022628	0.999470525754	0.99951231245	-1
ARG	0.997178117303	0.99717834728	0.997136490504	0.997550122948	1.0	0.962062843184	0.0	0.11970623053	0.137997118784	0.137123952586	0.137106674082	0.137127174383	1
AUS	0.0168863407688	0.0168824630755	0.0169259616531	0.0164890141329	0.0217801326513	0.0	1.0	0.856306215572	0.875259822378	0.872518983217	0.872806715177	0.872783393398	-1
AUT	0.993101159112	0.993082376103	0.993208432812	0.992549137427	1.0	0.969882850192	0.0337492104795	0.00306866321077	0.0	0.00122163924932	0.00106211996798	0.00107858526089	1
BDI	0.771434198611	0.771273027079	0.772377153088	0.76686476608	0.785616338883	1.0	0.0	0.0	0.0	0.0	0.0	0.0	1
BEL	0.00685309891548	0.00688977139852	0.00663499110256	0.00824029084575	0.0	0.0832142701943	0.949611457412	1.0	0.987024037347	0.985168221553	0.985698475075	0.985606087108	-1
BEN	0.982945661997	0.98286006847	0.983384316582	0.980314708819	0.988417639781	1.0	0.0	0.0	0.0	0.0	0.0	0.0	1
BFA	0.984726089387	0.984575859933	0.985540100325	0.979910476034	1.0	0.933964277672	0.0	0.0	0.0	0.0	0.0	0.0	1
BGD	0.929530073311	0.929516674809	0.929563670117	0.929355131769	0.923971026833	1.0	0.0	0.0	0.0	0.0	0.0	0.0	1
BGR	0.998889099181	0.998919215874	0.998695570739	1.0	0.992024652888	0.987624390449	0.00274743084437	0.0	0.00557326366015	0.00467677273946	0.0047353956136	0.00473818326143	1
BHR	0.916483680155	0.916482319303	0.916472688186	0.916814167529	0.898390158176	1.0	0.0	0.101736234367	0.0242330137096	0.0268985441436	0.0267822884874	0.02683493419	1
BHS	0.885566845259	0.885551523013	0.885666449658	0.884842171062	0.888404589362	1.0	0.0	0.0525947081668	0.0533709088053	0.0548219884958	0.0546680310909	0.0546821369652	1
BLZ	0.90151439387	0.901417098772	0.902051715858	0.899876798975	0.918067358	1.0	0.0	0.0	0.0	0.0	0.0	0.0	1
BOL	0.409326369005	0.409427945464	0.408653254317	0.417070959158	0.390260468626	0.475501745893	0.0	1.0	0.83244996044	0.839188830233	0.838669668503	0.838754528484	0
BRA	0.982212575173	0.982094365531	0.98283584504	0.978633261015	1.0	0.988938502374	0.0	0.573174851477	0.570479262863	0.5738117743	0.573053687207	0.573157296503	0
BRN	0.00196968522786	0.00198152619439	0.00190547582449	0.00239130863805	0.0	0.0120178640716	1.0	0.725563761242	0.743809119193	0.74286733475	0.743081184561	0.743058210486	-1
BTN	0.914973101908	0.915001368744	0.914906961624	0.915301957599	0.913615222904	1.0	0.0	0.0	0.0	0.0	0.0	0.0	1
CAF	0.997855210887	0.997937703655	0.997435807309	1.0	0.97887786698	0.987415380715	0.0	0.0	0.0	0.0	0.0	0.0	1
CAN	0.981862236561	0.981830844933	0.981983379718	0.981381154606	0.984113001032	1.0	0.054898618604	0.0277198328915	0.0	0.00516427894166	0.00472761324859	0.00476389582156	1
CHE	0.9978702533	0.99787596289	0.997831691918	0.998097597934	0.994923354438	1.0	0.0	0.0815378862117	0.0737645285986	0.0743565330633	0.0742953850452	0.0743013247751	1
CHL	0.981878175389	0.981933301853	0.981558075693	0.983757455997	0.972623711655	1.0	0.0	0.218028036291	0.204509234697	0.206253549986	0.206413733705	0.206419348903	1
CHN	0.117428834619	0.117423111	0.117504745024	0.116524588949	0.125708319524	0.0	0.78285508495	0.976910095971	1.0	0.99532116009	0.995827766527	0.99579742178	-1
CIV	0.998438457937	0.998470390454	0.998229077416	1.0	0.993157192047	0.996091107527	0.0	0.180274916881	0.177467908185	0.177823457575	0.177750917082	0.177756283782	1
CMR	0.998345659801	0.998426810761	0.997965187457	1.0	0.995598429492	0.975575963637	0.532832060192	0.0103285869475	0.0	0.00357607527093	0.00301999621546	0.00309627176667	1
COG	0.995532343486	0.995556214028	0.995414996941	0.996531952342	0.994340585452	1.0	0.00603664664367	0.00459860133056	8.2214726793e-05	2.90961323368e-05	0.0	3.92089869329e-06	1
COL	0.000205758396986	0.000250190878067	0.0	0.0015961455468	0.000551432483721	0.0375302622172	1.0	0.976391146593	0.972465413723	0.968099074997	0.968874189426	0.968799879873	-1
COM	0.99611637514	0.996253153567	0.995503126751	1.0	0.973137647009	0.78636874006	0.0	0.0	0.0	0.0	0.0	0.0	1
CPV	0.998193179781	0.998218989163	0.99796232792	1.0	0.9874489177	0.879110360218	0.0	0.0	0.0	0.0	0.0	0.0	1
CRI	0.99353857782	0.993534200859	0.993521038232	0.993835709754	1.0	0.981923727655	0.0	0.0	0.0	0.0	0.0	0.0	1
CSK	0.925981312641	0.925985853192	0.925942263852	0.926179238745	0.920354498373	1.0	0.0	0.0696584199927	0.0624016001462	0.0619971701431	0.0620682133768	0.0620617346072	1
CUB	0.998940320828	0.998970395739	0.998782176652	1.0	0.988029266835	0.988637413742	0.0	0.258335248977	0.315119891228	0.316095982127	0.316006455617	0.316021686481	1
CYP	0.97132318817	0.971345174195	0.971216081452	0.971975403075	0.967411855319	1.0	0.0	0.0	0.0	0.0	0.0	0.0	1
DDR	0.932512187125	0.932524106413	0.932434078582	0.93302261593	0.925981416814	1.0	0.0	0.00529931280452	0.00584639419771	0.0057361732059	0.00575472824584	0.00575260437843	1
DEU	0.00447186304234	0.00449246340529	0.0043495693654	0.00534158255359	0.0	0.0074608089171	0.969637327679	1.0	0.97531629736	0.977544023417	0.977418777174	0.977413225777	-1
DJI	0.836158648612	0.836100605352	0.836441876183	0.834217289654	0.836559038544	1.0	0.0	0.0	0.0	0.0	0.0	0.0	1
DNK	0.989161047172	0.989187441137	0.989008084975	0.990287994135	0.984304457278	1.0	0.0	0.0742668429339	0.0728762734226	0.0722192190753	0.0722745063377	0.0722646293843	1
DOM	0.90674727812	0.90678123564	0.906512069374	0.908933701347	0.899047574978	1.0	0.0	0.0	0.0	0.0	0.0	0.0	1
DZA	0.0659556853707	0.0659161741389	0.066168780777	0.0643529989561	0.0767659038819	0.0	0.903522683889	1.0	0.980562626327	0.983834791083	0.983460248959	0.983524058927	-1
ECU	0.000312744796954	0.000314647699395	0.00034065036152	0.0	0.00847674470235	0.02210851738	1.0	0.940519594789	0.966542846384	0.962752310523	0.96300027458	0.963001381392	-1
EGY	0.0554278124521	0.0554910376819	0.0551538162092	0.0564272875479	0.0473641685606	0.0	1.0	0.702138548021	0.696505048168	0.696995192791	0.696928854949	0.696963044452	-1
ESP	0.000498708422756	0.000489978044669	0.000555389752112	0.0	0.0035820780624	0.00222833062091	1.0	0.648496399386	0.677958392613	0.674303935511	0.674729263639	0.674707170793	-1
FIN	0.999519462582	0.999522222538	0.999494384048	1.0	0.99972226797	0.952275997597	0.0	0.0162305901052	0.0254640096056	0.0244103244145	0.024483562488	0.0244707839251	1
FJI	0.901115845494	0.90115471363	0.900971932999	0.902088792803	0.889794613724	1.0	0.0	0.0	0.0	0.0	0.0	0.0	1
FRA	0.00733879346751	0.00734491085061	0.00731074679331	0.00753847968663	0.00605101962264	0.0	1.0	0.795583588452	0.820387301177	0.817814936441	0.818130369862	0.818092841968	-1
GAB	0.997234220719	0.997221656445	0.997325686846	0.99646292106	1.0	0.848309537344	0.473769467159	0.0	0.00260661429272	0.0077821891581	0.00693679128479	0.0070476101796	1
GBR	0.00370438551386	0.00371646021946	0.00362564355441	0.0042268581772	0.0	0.0188620601934	0.797688223365	1.0	0.991012739336	0.992023653336	0.991914968447	0.991925640889	-1
GHA	0.991779676127	0.991737669696	0.992008572963	0.990463453137	1.0	0.987167925638	0.0	0.0	0.0	0.0	0.0	0.0	1
GIN	0.999888351024	0.999867405459	1.0	0.999521495462	0.991901264629	0.933670522413	0.0	0.0	0.0	0.0	0.0	0.0	1
GMB	0.992834656229	0.992886447801	0.992591235477	0.993289780015	1.0	0.917873658953	0.0	0.0	0.0	0.0	0.0	0.0	1
GNB	0.895226889018	0.895218194547	0.895238127836	0.895418241481	0.876737983205	1.0	0.0	0.0	0.0	0.0	0.0	0.0	1
GNQ	0.0	0.0	0.0	0.0	0.0	0.0	0.0	0.0	0.0	0.0	0.0	0.0	0
GRC	0.976336694879	0.976242989231	0.976849718463	0.972975679609	1.0	0.878391078824	0.0	0.368758878166	0.352600935807	0.351853031445	0.35210757341	0.352039318025	1
GTM	0.876594019911	0.87657834297	0.87671397558	0.875941124941	0.883968675156	1.0	0.0	0.0	0.0	0.0	0.0	0.0	1
GUY	0.823725355295	0.823718221897	0.823798852659	0.823990215665	0.832688392246	1.0	0.0	0.0	0.0	0.0	0.0	0.0	1
HKG	0.978626725615	0.978602526897	0.978785651367	0.977645811541	0.979786082275	1.0	0.0	0.0727608495487	0.0750255105462	0.0748989298341	0.0748716641893	0.0748679948362	1
HND	0.883669584214	0.883714012158	0.883407132595	0.886928900801	0.874972371535	1.0	0.0421147091869	0.0104953748562	0.0	0.00105185868135	0.00127549542157	0.00129252403255	1
HTI	0.934493440252	0.934420918969	0.934868538154	0.932133892618	0.937545449047	1.0	0.0	0.0	0.0	0.0	0.0	0.0	1
HUN	0.960956571092	0.960943896798	0.960984326778	0.960631164839	0.961468752814	1.0	0.0183218471614	0.00600922695144	0.0	0.00122589281033	0.00114915438952	0.0011522090206	1
IDN	0.014436467914	0.0144422009602	0.0142936714109	0.0149428232715	0.0	0.113040013928	0.855234980777	1.0	0.925999273636	0.928750983293	0.928766314307	0.928784229087	-1
IND	0.989654136102	0.989689725225	0.989488375062	0.989960284491	0.988205588526	1.0	0.0	0.139800118749	0.124382120511	0.125645880004	0.125524488759	0.125543019146	1
IRL	0.999331669981	0.999359493992	0.999189547135	1.0	0.996157771673	0.989989279392	0.0	0.0	0.0	0.0	0.0	0.0	1
IRN	0.000395975563316	0.000385499236206	0.00045784613953	0.0	0.00222059362109	7.88355011624e-05	1.0	0.74768230139	0.747855061855	0.748749208414	0.748601540404	0.748615505416	-1
IRQ	0.000254940919848	0.000245487262372	0.000303188512747	0.0	0.000780164661373	0.00281279716258	1.0	0.610314470649	0.600041756134	0.601730901181	0.601632212445	0.601638359819	-1
ISL	0.915815601503	0.915860103206	0.915617087051	0.916914139807	0.910600756433	1.0	0.0	0.0	0.0	0.0	0.0	0.0	1
ISR	0.999439220206	0.999448222017	0.999355293408	1.0	0.990500354244	0.976302933105	0.120557500437	0.0	0.0112241529204	0.0110823823938	0.0111324601611	0.011120073716	1
ITA	0.00220985299538	0.00222263903734	0.0021513480988	0.0025340825044	0.0	0.0268644663358	1.0	0.895106539728	0.89453702881	0.89445172707	0.894432784247	0.894428085386	-1
JAM	0.997561313627	0.997646590894	0.997136091893	1.0	0.987689843672	0.993532850037	0.0	0.194697664323	0.195482117129	0.197123442974	0.197067391843	0.197068283833	1
JOR	0.945022146725	0.945003818582	0.945088800785	0.94409519692	0.948618606089	1.0	0.0	0.0931565871899	0.083239215844	0.0847619349986	0.0846087384522	0.0846277646153	1
JPN	0.994389210101	0.994362166625	0.994418440644	0.994418466653	1.0	0.962414303541	0.0687564232983	0.0	0.0170326908624	0.0176641205284	0.0174355379436	0.0174273030275	1
KEN	0.985971704549	0.985842393848	0.986624844453	0.981894330926	1.0	0.900374134275	0.0	0.55051859261	0.649024288566	0.63660620776	0.637459497489	0.637327270596	0
KHM	0.857932429038	0.857971129528	0.857670431852	0.860031784715	0.86352870307	1.0	0.0	0.0	0.0	0.0	0.0	0.0	1
KOR	0.998609989723	0.998666037417	0.99831897814	1.0	0.994209816218	0.992739296991	0.0556395652868	0.0	0.00489336484859	0.0043835754857	0.00440047097156	0.00439765930046	1
KWT	0.0184680902378	0.018467428167	0.0184718830841	0.0184165795003	0.0171264308205	0.0	1.0	0.875751366946	0.887687947121	0.887264013264	0.887271991383	0.887276164487	-1
LAO	0.961074677866	0.961119303731	0.960699509337	0.964298245008	0.923586150464	1.0	0.0	0.0	0.0	0.0	0.0	0.0	1
LBN	0.975118746313	0.97509262437	0.975229392871	0.974231043871	0.972977024189	1.0	0.0	0.0	0.0	0.0	0.0	0.0	1
LBR	0.950010852304	0.950002458504	0.950023367846	0.949684688149	0.950530843078	1.0	0.0	0.0	0.0	0.0	0.0	0.0	1
LBY	0.0330189146717	0.032995561608	0.0331409711262	0.0323148616468	0.0377653216696	0.0	1.0	0.752992084735	0.763832766857	0.765222237447	0.764910117335	0.764953213326	-1
LKA	0.882361376226	0.882425864788	0.882018813455	0.884523387346	0.870578966042	1.0	0.0	0.036267399542	0.0256463620437	0.0256536342065	0.0256912723277	0.0256850564044	1
MAR	0.992815249628	0.992759165863	0.993073262512	0.991270064926	1.0	0.930629607084	0.0	0.0	0.0	0.0	0.0	0.0	1
MDG	0.969674298773	0.969639311749	0.969857301882	0.968170367925	0.975121933025	1.0	0.0	0.0	0.0	0.0	0.0	0.0	1
MDV	0.809334037499	0.809254175786	0.809638723684	0.804888679391	0.827818869484	1.0	0.0	0.0	0.0	0.0	0.0	0.0	1
MEX	0.00184555163595	0.00183888355758	0.00188783536904	0.00143061780286	0.0056171879974	0.0	1.0	0.844304267703	0.863538266984	0.86088195369	0.861133672111	0.861126618622	-1
MLI	0.999025811393	0.999035306319	0.998945976166	1.0	0.985264047917	0.962267472553	0.0	0.0	0.0	0.0	0.0	0.0	1
MLT	0.948492194286	0.948524826443	0.948341039482	0.949263007182	0.942983979412	1.0	0.0	0.00401632054288	0.00791019249233	0.00773957433982	0.00773167691961	0.00773436472966	1
MMR	0.906995710135	0.90699492861	0.906965113727	0.907178064812	0.895631482758	1.0	0.0	0.0	0.0	0.0	0.0	0.0	1
MNG	0.580799333494	0.580862888481	0.580465786481	0.583679715864	0.575685802047	1.0	0.0	0.0	0.0	0.0	0.0	0.0	1
MOZ	0.98220960064	0.982255223939	0.982001038309	0.983150657417	0.979482594445	1.0	0.0	0.0943618989748	0.0943365369187	0.094272644167	0.0942431426008	0.0942542143751	1
MRT	0.986681611805	0.986591601876	0.987144807101	0.983853241368	1.0	0.929375067236	0.0	0.0	0.0	0.0	0.0	0.0	1
MTQ	0.830943468312	0.830871899791	0.831220135997	0.828850619304	0.849044994343	1.0	0.0	0.0	0.0	0.0	0.0	0.0	1
MUS	0.96598237971	0.96600675148	0.965840570318	0.966505868209	0.957595515783	1.0	0.0	0.0	0.0	0.0	0.0	0.0	1
MWI	0.989209688114	0.989266903188	0.988938986573	0.990804778813	0.993382643381	1.0	0.0	0.0	0.0	0.0	0.0	0.0	1
MYS	0.144710737545	0.144742031719	0.144537869781	0.145741763698	0.146994367879	0.0	0.80285532285	1.0	0.993841916318	0.988106702872	0.98856902382	0.988561734479	-1
NER	0.965855551188	0.965803022959	0.966113584281	0.964072246756	0.969215382268	1.0	0.0	0.0	0.0	0.0	0.0	0.0	1
NGA	0.0081348938425	0.00810063866037	0.00829876292957	0.00725012535465	0.0116800847652	0.0	0.75214900504	1.0	0.946964877098	0.954313541918	0.953668667455	0.953741968331	-1
NIC	0.910359112052	0.910370435628	0.910308771963	0.911313949938	0.92172250595	1.0	0.0	0.0	0.0	0.0	0.0	0.0	1
NLD	0.00531824965014	0.00534566927417	0.00517053581131	0.0062449483252	0.0	0.0603480627808	0.95083974359	0.995785377452	1.0	0.999705890485	0.999749239506	0.999730919558	-1
NOR	0.96929755574	0.969164354547	0.969968288743	0.965243900406	1.0	0.840287103876	0.499820695531	0.0647919966048	0.0	0.0136369931058	0.0126332515509	0.0126780131043	1
NPL	0.820022657167	0.820022906516	0.820109702172	0.818887690343	0.816456649707	1.0	0.0	0.0	0.0	0.0	0.0	0.0	1
NZL	0.998426050389	0.998471157568	0.998181089694	1.0	0.992590963359	0.987534368744	0.0303641257739	0.00223607102103	0.00133342486364	0.0	0.000163427648163	0.000135207679791	1
OMN	0.974228933391	0.974160032476	0.974711465808	0.971327137549	1.0	0.731598718851	0.177129598951	0.0	0.0659776744621	0.0485611207338	0.0500032254735	0.0498785353871	1
PAK	0.915785207659	0.915770040916	0.915835933432	0.915411454731	0.912691686434	1.0	0.0120344136779	0.0112366654224	0.0	9.77338384963e-05	9.93079303496e-05	9.30654122108e-05	1
PAN	0.911888384214	0.911897635864	0.911876667598	0.912055539099	0.909050960004	1.0	0.0	0.0485109587346	0.0534896817631	0.0523365918818	0.0524541144608	0.0524500151173	1
PER	0.77116279513	0.771155132797	0.771227200256	0.771165789657	0.780578315916	1.0	0.188360859186	0.0	0.0318590134177	0.0321867620119	0.0318919023114	0.0319373931772	1
PHL	0.986595502017	0.986673652837	0.986223886471	0.988469289345	0.964500593408	1.0	0.0	0.20580519337	0.174294660761	0.176346779764	0.17618117683	0.176198950177	1
PNG	0.83298766948	0.833038140912	0.832739075391	0.834725467244	0.823644992831	1.0	0.0	0.0	0.0	0.0	0.0	0.0	1
POL	0.00470070511194	0.00472627365113	0.00458133229237	0.00563000066932	0.0	0.0675458602201	0.943015404507	1.0	0.965067054727	0.968981848338	0.968475127914	0.968534925836	-1
PRK	0.908088064656	0.908080633521	0.908079641921	0.907957485973	0.901103460266	1.0	0.0	0.0	0.0	0.0	0.0	0.0	1
PRT	0.986087869542	0.98603430768	0.986354472352	0.984476449081	1.0	0.953217009651	0.0	0.132309317429	0.131364945905	0.130238725211	0.130349310345	0.130343721325	1
PRY	0.940834114424	0.940880493641	0.940576660067	0.942015051465	0.931702021733	1.0	0.0	0.0	0.0	0.0	0.0	0.0	1
QAT	0.999771680723	0.99972916306	1.0	0.997980784616	0.995081227763	0.981750077995	0.419619846796	0.0148649997651	0.0	0.00216037151691	0.00213848147141	0.0021516571294	1
ROU	0.997946177776	0.997945950155	0.997922565628	0.998130934787	0.992611200345	1.0	0.324612386978	0.0	0.0251825424516	0.0230797991136	0.0231488396953	0.023158675293	1
RWA	0.996717701372	0.996726402691	0.996618941422	0.996747167316	1.0	0.989416702178	0.0	0.0	0.0	0.0	0.0	0.0	1
SAU	0.0333157295497	0.0332724644745	0.033542530376	0.0320526329432	0.0399900217371	0.0	0.878540864633	1.0	0.974834590268	0.976561639132	0.976251381336	0.976301332155	-1
SDN	0.944156917732	0.944169213201	0.94411802375	0.944351849981	0.936463332878	1.0	0.0	0.0	0.0	0.0	0.0	0.0	1
SEN	0.999841324332	0.999820123229	0.999911754441	0.999513049218	1.0	0.912180299132	0.0	0.0928688381575	0.0923370793711	0.0921970679154	0.0922159076168	0.092213123341	1
SGP	0.0468576843819	0.0468284973941	0.0469956056688	0.0461834314492	0.0501156051566	0.0	0.511522446273	1.0	0.959987347371	0.961148056481	0.961235510558	0.961206245437	-1
SLB	0.881223788012	0.881326036657	0.880770032838	0.88243301258	0.868398225831	1.0	0.0	0.0	0.0	0.0	0.0	0.0	1
SLE	0.990722761241	0.99071893142	0.990760038782	0.990900813033	0.990619793587	1.0	0.0	0.0	0.0	0.0	0.0	0.0	1
SLV	0.985439573164	0.985444934899	0.985447929302	0.986234329324	1.0	0.940468388506	0.0406022140052	0.0	0.0117767397588	0.0117459048962	0.0118418463503	0.0118242460738	1
SOM	0.968647765049	0.968640338912	0.968704304792	0.967536284744	0.973904552334	1.0	0.0	0.0	0.0	0.0	0.0	0.0	1
SUN	0.984965626268	0.984955311645	0.984991113808	0.984928693299	0.984096487326	1.0	0.0	0.0400876867863	0.0342191613698	0.0338046981001	0.0338743488746	0.0338663500855	1
SUR	0.979511613809	0.979515031191	0.979481897874	0.979362283546	0.981244122874	1.0	0.0	0.0	0.0	0.0	0.0	0.0	1
SWE	0.99993463219	0.999920065823	1.0	0.999542652588	0.999837793073	0.995343189056	0.135315725069	0.0	0.00744641952148	0.00687930402797	0.0069252568749	0.00691692352891	1
SYR	0.995665234601	0.995656374461	0.9957185569	0.99502946353	1.0	0.896944104866	0.0	0.0702466178581	0.0951567855812	0.0905178657436	0.0910994089355	0.0910509621378	1
TCD	0.919521329601	0.919460106016	0.919846008912	0.918633717187	0.933866254072	1.0	0.0	0.0	0.0	0.0	0.0	0.0	1
TGO	0.976842368396	0.976784164888	0.977103233427	0.975325795106	0.977414118289	1.0	0.0	0.0	0.0	0.0	0.0	0.0	1
THA	0.999626708295	0.999640130118	0.99957031242	1.0	0.99019366073	0.992621280214	0.0	0.0958687999724	0.103097714423	0.102091696563	0.102146130081	0.102149060124	1
TTO	0.986397224243	0.986348065753	0.986611078944	0.985299001302	0.995256435809	1.0	0.0	0.107636409603	0.104245736715	0.10627470276	0.106016535291	0.106043246476	1
TUN	0.909996542566	0.909989966267	0.910008881976	0.90975427665	0.914737270844	1.0	0.810380750148	0.0	0.0816312731022	0.0781447630287	0.0784365454902	0.0784093947636	1
TUR	0.998524052263	0.99855470435	0.998329977527	1.0	0.986773620743	0.892086177314	0.402671491392	0.0	0.0243149430982	0.0212374912284	0.0216819478054	0.0216200593323	1
TWN	0.901674285572	0.901696074094	0.901552831216	0.902569386657	0.896468319262	1.0	0.0	0.0	0.0	0.0	0.0	0.0	1
TZA	0.982615882257	0.982640251307	0.982534259458	0.982408324014	0.984717403387	1.0	0.0	0.0359179461792	0.053665107776	0.0534499501722	0.05349770085	0.053490174947	1
UGA	0.932148638915	0.932159331586	0.932017059344	0.933021368713	0.922988138896	1.0	0.0	0.0	0.0	0.0	0.0	0.0	1
URY	0.906664956585	0.906618156777	0.906934328295	0.905029541308	0.911138036953	1.0	0.0	0.0236060297656	0.0260430286989	0.0255520442808	0.0256346985496	0.0256252376857	1
USA	0.00144648402072	0.00145458969932	0.0014118068093	0.00160223427964	0.0	0.00706565202519	0.848239043707	1.0	0.994574716538	0.994960973895	0.994947919188	0.994942765314	-1
VEN	0.000544992318935	0.000525910137784	0.000632120172048	0.0	0.00239730356097	0.079895181483	0.598748562506	0.964816557369	1.0	0.996047186599	0.996537333927	0.996491340876	-1
VNM	0.998191721617	0.998233246762	0.997931672845	1.0	0.979739602676	0.999329203877	0.0	0.0	0.0	0.0	0.0	0.0	1
YEM	0.970154525716	0.970242036758	0.969727135856	0.972172604224	0.954592940698	1.0	0.0	0.0	0.0	0.0	0.0	0.0	1
YMD	0.97114416841	0.971146107168	0.971098323911	0.971330042383	0.960419720071	1.0	0.0	0.0	0.0	0.0	0.0	0.0	1
ZAF	0.0814241591152	0.0814858001889	0.081117759124	0.0829626964139	0.0733802261476	0.0	1.0	0.560529250709	0.624032533476	0.627955024174	0.626801267618	0.626984482667	-1
ZMB	0.0953869522556	0.0954415533606	0.0951665190707	0.0969119032499	0.09354314911	0.0	0.389643038062	0.952738086011	0.997478093029	1.0	0.999376113225	0.999492200311	-1
ZWE	0.864159700696	0.86402890547	0.864834893598	0.859887801756	0.898129526401	0.734724311134	0.0	0.820213934812	1.0	0.9886599772	0.988976825893	0.988945733666	0
