# Supplementary material for: The struggle for existence in the world market ecosystem
Source: PLoS One. 2018 Oct 3;13(10):e0203915. doi: 10.1371/journal.pone.0203915 (PMC6169900; doi:10.1371/journal.pone.0203915)
Supplement: S1 File — (ZIP) [file pone.0203915.s001.zip › clusters/data_norma_M_clustered_decadas_1980_4_.csv]

	k6	k5	k4	k3	k2	k1	v1	v2	v3	v4	v5	v6	cluster
AFG	0.991827069522	0.991849314194	0.991774207122	0.99135273794	1.0	0.853044803787	0.0	0.0	0.0	0.0	0.0	0.0	1
AGO	0.992691331606	0.992691549927	0.992714288164	0.992060422373	1.0	0.93930297238	0.0	0.0	0.0	0.0	0.0	0.0	1
ALB	0.993300365969	0.993304615771	0.993343622677	0.992528483388	1.0	0.967882393092	0.029553459953	0.00438175039876	0.000179334562691	3.8476082591e-05	9.20330041797e-07	0.0	1
ARE	0.867090674563	0.867099563243	0.867077752598	0.866803636854	0.87056467913	1.0	0.0	0.0327530370385	0.0253537661867	0.0242677955898	0.0240786303567	0.0241020424531	1
ARG	0.0157644599161	0.0157633728557	0.0157839916391	0.0156222070799	0.0168816109984	0.0	1.0	0.90078536084	0.910641831321	0.907276644161	0.907449428149	0.907432869828	-1
AUS	0.000376836320723	0.000367218080881	0.000441400608215	0.0	0.0036263857755	0.0339177649031	0.410984722085	0.998062518256	0.996973873003	1.0	0.999552611574	0.999628632446	-1
AUT	0.974305066602	0.974305861742	0.974301686739	0.974454291353	0.977254858217	1.0	0.00495795181908	0.00667187559868	0.000144442758402	7.43165782124e-05	0.0	1.21758534821e-05	1
BDI	0.988735213138	0.988734972565	0.988767938503	0.987843238093	1.0	0.790952976269	0.0	0.0	0.0	0.0	0.0	0.0	1
BEL	0.00341055672419	0.00342202470728	0.00333394225262	0.00395150557339	0.0	0.024299543854	0.912879382334	0.962292613585	1.0	0.996438751311	0.997035135353	0.996958760745	-1
BEN	0.999843917232	0.999836577554	0.999876134204	0.999948877876	1.0	0.988985028148	0.0	0.0216211753588	0.0199767111844	0.0202143832388	0.0201495776018	0.0201593022639	1
BFA	0.994287597223	0.994281136747	0.994321471867	0.993868302997	1.0	0.834814315336	0.0	0.0	0.0	0.0	0.0	0.0	1
BGD	0.999653543565	0.999684978868	0.999501112858	1.0	0.99636080931	0.983231591032	0.0	0.0	0.0	0.0	0.0	0.0	1
BGR	0.990911852048	0.990907871663	0.990961974342	0.990354645066	1.0	0.868804119038	0.173068538112	0.0495879747213	0.000472097336308	0.000135443136693	0.0	1.59431069009e-05	1
BHR	0.993263663684	0.993277903662	0.993202304638	0.993503175698	0.997822266933	1.0	0.0	0.0	0.0	0.0	0.0	0.0	1
BHS	0.899572130635	0.899571363053	0.89959103106	0.900141524661	0.905438179587	1.0	0.0126677843812	0.000936092406843	0.0022290939383	0.0	1.78501004461e-05	1.08465598332e-05	1
BLZ	0.867886855984	0.86789586255	0.867844546999	0.867815291547	0.875380180011	1.0	0.0	0.0	0.0	0.0	0.0	0.0	1
BOL	2.27070499972e-05	2.74138835635e-05	0.0	0.000572926976421	0.000143753750828	0.071996329177	1.0	0.84724010379	0.867454373843	0.865399884447	0.8653932564	0.865388110879	-1
BRA	0.000933620336744	0.000931690380191	0.000947345061357	0.000914976294938	0.0	0.0120124166094	1.0	0.858037873573	0.850535094358	0.851333198691	0.851178615449	0.851205028802	-1
BRN	0.898725415456	0.898737748684	0.898633913182	0.899516516149	0.901074970168	1.0	0.0	0.0	0.0	0.0	0.0	0.0	1
BTN	0.983250464302	0.983224543463	0.983472063639	0.9811632787	1.0	0.78024279589	0.0	0.0	0.0	0.0	0.0	0.0	1
CAF	0.0	0.0	0.0	0.0	0.0	0.0	0.0	0.0	0.0	0.0	0.0	0.0	0
CAN	0.00120332312253	0.00118324300753	0.00130849068526	0.00058959770784	0.0	0.0150533404792	0.432179710948	0.972743075955	0.992734381769	1.0	0.999214970299	0.999355389713	-1
CHE	0.991027255519	0.991038842035	0.990959957482	0.991512167709	0.992839685182	1.0	0.0991312711176	0.00287443379669	0.000968121143305	0.0	1.09254543388e-05	1.18149224023e-06	1
CHL	0.988610277141	0.988618202226	0.988616711898	0.988202764683	1.0	0.920373099889	0.759491843035	0.0	0.0153887561824	0.0160319163096	0.0161694651147	0.0161539466574	1
CHN	0.996731493151	0.996726252525	0.996772909322	0.996188193222	1.0	0.981934934176	0.190894254148	0.0	0.00987509206352	0.00893750681202	0.00921846816503	0.00918847657026	1
CIV	0.999510757292	0.999415777511	1.0	0.997235306627	0.997982562356	0.685641414292	0.127580615518	0.0308565866152	0.0	0.017352589624	0.016028385818	0.016182286606	1
CMR	0.999772828968	0.999762556732	0.999827132721	0.999618033332	1.0	0.898402793903	0.0	0.100629176592	0.102993929994	0.103771467059	0.103916933737	0.103883085441	1
COG	0.997897115301	0.997897757803	0.997870025177	0.997777952224	1.0	0.956971799217	0.0	0.0	0.0	0.0	0.0	0.0	1
COL	0.942339596429	0.942354918844	0.942236535824	0.94299353577	0.944225996266	1.0	0.0	0.0	0.0	0.0	0.0	0.0	1
COM	0.994610326034	0.994658995061	0.994379645995	0.994150538779	1.0	0.688607137856	0.0	0.0	0.0	0.0	0.0	0.0	1
CPV	0.0	0.0	0.0	0.0	0.0	0.0	0.0	0.0	0.0	0.0	0.0	0.0	0
CRI	0.000865320896261	0.000869168263626	0.000846189295294	0.0	0.0137587481423	0.0739595260597	0.367224523574	0.977842001511	0.996194048908	1.0	0.999636636067	0.999695319765	-1
CSK	0.994896187765	0.994899753001	0.994889242759	0.995105938884	1.0	0.996217665378	0.0	0.0	0.0	0.0	0.0	0.0	1
CUB	0.991327635062	0.9913273022	0.991375739804	0.990492027557	1.0	0.803374994165	0.0	0.0	0.0	0.0	0.0	0.0	1
CYP	0.924581325179	0.924588069339	0.924519506129	0.925430792836	0.923132703714	1.0	0.172934512596	0.0190304380529	0.00012607709108	0.000253323375768	0.0	1.28544897378e-05	1
DDR	0.9989074322	0.998902000908	0.998898946973	0.999523531414	1.0	0.993884524292	0.0	0.0191362080919	0.0130972860021	0.0133617130256	0.013310137265	0.0133153438906	1
DEU	0.00201397932727	0.0020195842013	0.00197928923778	0.00224184928742	0.000418494090059	0.0	0.934475179168	0.994267139823	1.0	0.999427484171	0.999629775255	0.999600272923	-1
DJI	0.989338438757	0.989328293137	0.989392984063	0.988864946923	1.0	0.989834133899	0.0	0.0	0.0	0.0	0.0	0.0	1
DNK	0.936372512091	0.936366985839	0.93637192865	0.936661861656	0.933742724335	1.0	0.0094313015081	0.012046930465	0.0	0.00157859123136	0.00155588158696	0.00155620492284	1
DOM	0.98696518337	0.986952148232	0.987073078952	0.985710827977	1.0	0.891497214711	0.015980228998	0.000415670516773	0.0	0.00103910202342	0.000912704359221	0.000926712915461	1
DZA	0.993940643266	0.993927606311	0.99404951212	0.993013984173	1.0	0.968707239341	0.0	0.0	0.0	0.0	0.0	0.0	1
ECU	0.980084516447	0.980070890122	0.980194775022	0.978986882023	0.992888793119	1.0	0.0	0.290447702065	0.264370146299	0.263712837483	0.263523559288	0.263537274022	1
EGY	0.965235652813	0.965247142127	0.965181489092	0.965588406016	0.964012626979	1.0	0.0	0.0283187216116	0.0279240447559	0.0282708834058	0.0282216580233	0.028233451455	1
ESP	0.000365849249471	0.000364757885456	0.000371991013555	0.000325712272388	0.0	0.0177849740472	1.0	0.85669658384	0.878261337425	0.877312861966	0.877413959841	0.877395611577	-1
FIN	0.990534531109	0.990530946956	0.990575564864	0.990107397012	1.0	0.978272308572	0.0	0.060973006021	0.0408757614946	0.0407360682746	0.040572106914	0.0405879779577	1
FJI	0.0271178119281	0.0271260091898	0.0270756004074	0.0273326081207	0.0306516225204	0.0	1.0	0.105591016504	0.0709328678601	0.0718733685934	0.0718851746913	0.0718733247167	-1
FRA	2.86869109476e-05	2.98039070668e-05	3.10157581737e-05	0.0	0.00157838001011	0.00600588971766	1.0	0.765536459484	0.778095933639	0.776130812924	0.776331517858	0.776298629587	-1
GAB	0.709342745909	0.709358178628	0.709277138852	0.709785912876	0.704559695207	1.0	0.0	0.0	0.0	0.0	0.0	0.0	1
GBR	0.012554932988	0.0125581663982	0.0124961200165	0.0134386719436	0.0	0.124297244878	1.0	0.481140259172	0.493729865417	0.492231436533	0.492535815617	0.492482133689	-1
GHA	0.99557257384	0.995565936981	0.995612889887	0.995372828281	1.0	0.953053225017	0.0	0.0	0.0	0.0	0.0	0.0	1
GIN	0.971805217452	0.971797295958	0.971860996608	0.971798233889	0.971937496812	1.0	0.0	0.0	0.0	0.0	0.0	0.0	1
GMB	0.99352778906	0.993530900097	0.993502391131	0.993930061759	1.0	0.907162699942	0.0	0.0	0.0	0.0	0.0	0.0	1
GNB	0.922005869357	0.921988770439	0.922030564531	0.922120564428	0.908626673745	1.0	0.0	0.0	0.0	0.0	0.0	0.0	1
GNQ	0.98897574334	0.988977459351	0.989108791379	0.986746666704	1.0	0.873355394354	0.0	0.0	0.0	0.0	0.0	0.0	1
GRC	0.999196845969	0.999196892488	0.99917604056	0.999545662306	0.995802743544	1.0	0.0	0.04818036532	0.0435818328153	0.0389408712581	0.03910255374	0.0390481887857	1
GTM	0.991973535659	0.99198279391	0.991951145488	0.992871430588	1.0	0.987616461003	0.257380523218	0.0478694321688	0.00506416356596	0.0	0.000354947188056	0.000328692257497	1
GUY	0.99715450109	0.997156314214	0.997130739727	0.997317069991	1.0	0.962057566086	0.0	0.0	0.0	0.0	0.0	0.0	1
HKG	0.99644988136	0.996452500574	0.996460800004	0.996124701954	1.0	0.989248384044	0.0	0.185283259037	0.172419795848	0.173288456554	0.173162905182	0.173187139939	1
HND	0.832908784912	0.832902471112	0.832948233073	0.832537055549	0.837391419323	1.0	0.0	0.308772168955	0.246311931031	0.260759665002	0.259587715594	0.259763029701	1
HTI	0.93553559056	0.935540848237	0.935515223527	0.935272134726	0.940452635473	1.0	0.0	0.0	0.0	0.0	0.0	0.0	1
HUN	0.943906133387	0.943906485713	0.943902009741	0.9442410401	0.94625536854	1.0	0.55031353599	0.0225592238093	0.00486971539795	0.00015333055451	3.77522378618e-05	0.0	1
IDN	0.0183541006238	0.0183521873257	0.0183726485562	0.0181767492359	0.0203453338186	0.0	1.0	0.52933404084	0.505187411209	0.504991612071	0.504958505728	0.504967348562	-1
IND	0.990288278042	0.990295645129	0.990321460658	0.989460371267	1.0	0.926366987303	0.431031140721	0.062821871789	0.0	0.0019177159339	0.00140785043692	0.00147299433779	1
IRL	0.994645835592	0.994642021316	0.994679952071	0.994547017645	1.0	0.993724720814	0.0	0.0140091163851	0.016313733349	0.0161728276765	0.0162400102925	0.0162274199359	1
IRN	0.883604702244	0.883611166402	0.883587385376	0.883797729698	0.88897212892	1.0	0.0	0.0	0.0	0.0	0.0	0.0	1
IRQ	0.913155603324	0.913138936476	0.913209738804	0.913210725639	0.909402425265	1.0	0.0	0.0	0.0	0.0	0.0	0.0	1
ISL	0.93252874735	0.932529888683	0.932529654775	0.932637369897	0.935676905422	1.0	0.153899082282	0.00296480389267	0.0	0.00163357997353	0.00153062600669	0.00154467644797	1
ISR	0.951564923782	0.95157424944	0.95152400907	0.951991291658	0.950946380101	1.0	0.0	0.0229621050045	0.0193083443729	0.0193106437094	0.0193112419481	0.0193078831475	1
ITA	0.00766976309548	0.00767774213269	0.007627859853	0.00778280482279	0.0069203528056	0.0	1.0	0.894415555133	0.909675523891	0.905514614024	0.90613899555	0.906047131243	-1
JAM	0.936317172866	0.936323918155	0.936223996068	0.937332991145	0.92971444977	1.0	0.0	0.0	0.0	0.0	0.0	0.0	1
JOR	0.933040022767	0.933038161885	0.93302083875	0.933510470696	0.931468028116	1.0	0.300318164399	0.0521656466763	0.00100209792563	0.000134344490127	2.68699714742e-05	0.0	1
JPN	0.984409679558	0.984409564107	0.984396574336	0.984693454434	0.987265440307	1.0	0.0482513329116	0.114899718149	0.0	0.000920092004627	0.000559091138473	0.000596080568997	1
KEN	0.997826823614	0.997826460293	0.997830571645	0.997793001265	1.0	0.963842514644	0.0	0.164385831041	0.186591149733	0.188978888408	0.188945042254	0.188965544437	1
KHM	0.874215191776	0.874210751818	0.874231573208	0.874408724136	0.877003391176	1.0	0.0	0.0	0.0	0.0	0.0	0.0	1
KOR	0.999287743758	0.99928805333	0.999289374998	0.999129770747	1.0	0.999437303872	0.0290547663255	0.000966006351636	0.0	2.39183573444e-05	2.71211819343e-05	2.69270716616e-05	1
KWT	0.993213128949	0.993223414422	0.993176555361	0.993066924718	1.0	0.994735313096	0.0	0.0	0.0	0.0	0.0	0.0	1
LAO	0.996475676711	0.99644990234	0.996596700267	0.99517210845	1.0	0.954608806995	0.0	0.0	0.0	0.0	0.0	0.0	1
LBN	0.994953248667	0.99495722936	0.994934363228	0.995119277339	0.997201082027	1.0	0.0491113451199	0.0101010260389	0.000526907670179	1.98778637228e-05	1.32465062058e-06	0.0	1
LBR	0.999942310188	0.999940882955	0.999927497072	1.0	0.999509183725	0.969499101149	0.0	0.0	0.0	0.0	0.0	0.0	1
LBY	0.989269611218	0.989255027077	0.989396177612	0.988048711587	1.0	0.873659805436	0.0	0.0	0.0	0.0	0.0	0.0	1
LKA	0.993071246869	0.993074904856	0.993069876962	0.992540620859	1.0	0.992260470938	0.906961697861	0.109078329255	0.00396289141146	0.000763548134633	0.0	6.87431583538e-05	1
MAR	0.994549171596	0.994542523588	0.99460391269	0.994147332477	1.0	0.954806144036	0.0152518085118	0.000387567652898	0.00014560106071	1.41714364587e-05	1.39486305296e-07	0.0	1
MDG	0.905531443198	0.90554247105	0.905495068596	0.905519896027	0.911530757999	1.0	0.0	0.085189156245	0.123719344561	0.122302369444	0.12265113477	0.122629719186	1
MDV	0.905640191171	0.905663110796	0.90554243536	0.906244497971	0.903418056393	1.0	0.0	0.0	0.0	0.0	0.0	0.0	1
MEX	0.900061177879	0.900065481466	0.900050133286	0.900367068833	0.902235631816	1.0	0.261100377831	0.0	0.0129288565671	0.0118455000342	0.0120665583266	0.012044304007	1
MLI	0.993552417479	0.993551844925	0.993602367418	0.993039753838	1.0	0.97790173043	0.0	0.00264445693566	0.00132074839296	0.000913154618227	0.000936337046827	0.000935755539441	1
MLT	0.976114922421	0.976115285101	0.976098397647	0.976077420361	0.97971710392	1.0	0.0	0.0415792777963	0.031011467091	0.0312678843174	0.031237365255	0.0312435646579	1
MMR	0.990206176102	0.990201391607	0.990249768604	0.9895381859	1.0	0.943856900653	0.0	0.0	0.0	0.0	0.0	0.0	1
MNG	0.669824364421	0.669840689894	0.669608323982	0.672339123175	0.648971557684	1.0	0.0	0.0	0.0	0.0	0.0	0.0	1
MOZ	0.996252430524	0.996260992535	0.996183564398	0.996731156455	1.0	0.863853297382	0.343753157956	0.0313116308162	0.00158276705625	0.0	5.674886439e-05	5.09901246629e-05	1
MRT	0.992739373146	0.99273566993	0.992776093954	0.992284693349	1.0	0.864983505988	0.0	0.0	0.0	0.0	0.0	0.0	1
MTQ	0.0	0.0	0.0	0.0	0.0	0.0	0.0	0.0	0.0	0.0	0.0	0.0	0
MUS	0.883759937246	0.883767999129	0.883699399044	0.884401421575	0.883691803444	1.0	0.0	0.0	0.0	0.0	0.0	0.0	1
MWI	0.993735439443	0.993739915404	0.993689507251	0.994179463989	1.0	0.98531864507	0.0	0.0	0.0	0.0	0.0	0.0	1
MYS	0.00256594077385	0.00256207364136	0.00258183666894	0.00250055696344	0.00234546956911	0.0	0.861774588348	1.0	0.982200242076	0.981601081353	0.981630808089	0.981626691267	-1
NER	0.849791823762	0.849792180668	0.849793720374	0.850225206665	0.849352924916	1.0	0.0	0.0	0.0	0.0	0.0	0.0	1
NGA	0.999933132739	0.999914687693	1.0	0.999983244225	0.998667876661	0.953685086749	0.236558845784	0.00302875138261	0.0	0.00114461393382	0.000954565265944	0.000974253928116	1
NIC	0.50140563246	0.501491385611	0.500953972541	0.504928080912	0.561019610696	1.0	0.256130025783	0.101021737776	0.0	0.0227489755531	0.0236896715226	0.0237823813872	1
NLD	0.00739995323228	0.00740294329392	0.00738519645873	0.0074491581078	0.0074464777686	0.0	0.862328644492	0.995386815473	0.999977983634	0.999914684229	1.0	0.999990120671	-1
NOR	0.984416602323	0.984414466161	0.984415034732	0.984579620285	0.984248347966	1.0	0.000855307839373	0.00368006426055	3.66621838434e-05	3.48819204932e-06	3.26983440061e-06	0.0	1
NPL	0.988036985627	0.988047085857	0.987998784605	0.988106201296	1.0	0.997514287159	0.0921081209812	0.0152482973491	0.0024262954733	1.44638808563e-05	6.59948229877e-06	0.0	1
NZL	0.000321711014454	0.000321428568495	0.000354369609408	0.0	0.0036514544697	0.0698036028412	0.633371092161	1.0	0.955184002233	0.957075732286	0.956508055267	0.956584763896	-1
OMN	0.899401027783	0.899398012883	0.899418142768	0.89909017483	0.900505030275	1.0	0.0	0.0	0.0	0.0	0.0	0.0	1
PAK	0.974371914546	0.974365189791	0.974427405653	0.973854544265	0.980951856248	1.0	0.0	0.00242838734426	0.00676665559177	0.00675861094221	0.00678097280081	0.00677766678069	1
PAN	0.980585880005	0.980581491658	0.980592525811	0.980553098751	0.982944923917	1.0	0.0	0.0300129227329	0.0426542255211	0.0424571675831	0.0425729547253	0.0425574246541	1
PER	0.990713377007	0.990713303821	0.990750032514	0.990362823903	1.0	0.921716530096	0.452035709022	0.0	0.0574352267413	0.0587266256043	0.0594376522859	0.0593508874954	1
PHL	0.000993334768678	0.00096253983165	0.00118715561325	0.0	0.00855706194849	0.0306105998716	1.0	0.67109662696	0.569821336355	0.575581500859	0.575437013055	0.575461109866	-1
PNG	0.472223714884	0.472208970139	0.472326784714	0.471195673801	0.481214790924	0.359312670416	1.0	0.0379564982905	0.0	0.000795484362164	0.000828402880307	0.000824197289621	1
POL	0.98789017233	0.987884833894	0.987924084155	0.987806499561	0.993741678151	1.0	0.126379272816	0.000865046549872	0.000929065139166	0.0	9.56523813207e-05	8.18361914961e-05	1
PRK	0.96012792571	0.960140950594	0.960077728377	0.959872425029	0.962153528656	1.0	0.0	0.0	0.0	0.0	0.0	0.0	1
PRT	0.986024690948	0.986009489411	0.986229423654	0.984159612378	1.0	0.909865980878	0.0846980911641	0.0	0.0425390552092	0.0411025240963	0.0417012598765	0.0416235673282	1
PRY	0.992231628949	0.992228996446	0.992282781303	0.991963526612	1.0	0.959179301839	0.0	0.197849526041	0.186893560648	0.186283366975	0.186410160588	0.186397758643	1
QAT	0.999877152276	0.999883079614	0.99983066458	1.0	0.999817387147	0.979173531509	0.0	0.0	0.0	0.0	0.0	0.0	1
ROU	0.99721625748	0.997216420988	0.997206127132	0.997576722515	1.0	0.984983233871	0.117574665581	0.0224203003811	0.000962377709863	0.00020063632274	0.0	3.87133528876e-06	1
RWA	0.585119197891	0.585142681266	0.584974194001	0.586226362487	0.569711916622	1.0	0.0	0.0	0.0	0.0	0.0	0.0	1
SAU	0.999582370428	0.999577609814	0.999623187726	0.999277739979	1.0	0.985286936226	0.0366400325347	0.00306496710955	0.00276524590701	0.0	7.52106557288e-05	6.27383695002e-05	1
SDN	0.999963198473	0.9999528578	1.0	0.999708194829	0.998496692002	0.968889677285	0.302596993031	0.0	0.00154591096095	0.00173143705832	0.00175470863483	0.00174847114006	1
SEN	0.99924486575	0.999216700837	0.999313317704	1.0	0.997512458621	0.871157195639	0.0444063820443	0.0	0.0101122580379	0.00656609494955	0.00679950739985	0.00673450206644	1
SGP	0.0296546214624	0.029651493666	0.0296806152471	0.0293576990871	0.0325598102187	0.0	0.656284287223	0.986864844987	0.997924314341	1.0	0.999821560441	0.999862557663	-1
SLB	0.989199286577	0.989197741812	0.98924616262	0.988585836874	1.0	0.982664556925	0.0	0.0479917988628	0.0563278668137	0.0562257491941	0.0563790473327	0.0563509941142	1
SLE	0.996219738639	0.996221145577	0.996208704869	0.996494110192	1.0	0.998617522628	0.0	0.0	0.0	0.0	0.0	0.0	1
SLV	0.761712970768	0.761724692264	0.761631353489	0.762771358636	0.759918737465	1.0	0.0	0.0829596768744	0.0789606049938	0.0777118439655	0.0775668801844	0.0776097987498	1
SOM	0.999611347522	0.999608924764	0.999589505335	0.999782054349	1.0	0.967979825624	0.0	0.0	0.0	0.0	0.0	0.0	1
SUN	0.997403536923	0.997401969959	0.997404511527	0.997774395283	1.0	0.997473587855	0.0	0.0100673005198	0.00689030520278	0.00702941668705	0.00700228337627	0.00700502251164	1
SUR	0.949101763678	0.949091785802	0.94920361583	0.947775904732	0.96332994305	1.0	0.0	0.0	0.0	0.0	0.0	0.0	1
SWE	0.000591535109707	0.000586304131133	0.000636133000763	0.0	0.00310982202966	0.0204637065999	0.65237153975	0.997878707769	0.993646212332	1.0	0.998837270984	0.998989748987	-1
SYR	0.935218362677	0.93521860902	0.935245852515	0.935086155675	0.940953999711	1.0	0.0	0.0	0.0	0.0	0.0	0.0	1
TCD	0.993711127679	0.99367870133	0.993933642421	0.991640931253	1.0	0.896173361359	0.0	0.157169731652	0.189369378916	0.188692191106	0.189060399819	0.189014712164	1
TGO	0.99993320178	0.999915477845	1.0	0.999696831781	0.998828211657	0.961821428546	0.0	0.0920616911341	0.101884436347	0.10117279571	0.101352168975	0.101334985341	1
THA	0.995607733173	0.995613077491	0.995572895626	0.995829728293	1.0	0.947767524046	0.0	0.113160832389	0.107216579038	0.110164667991	0.110084827521	0.11010252434	1
TTO	0.00417078817433	0.0041673209652	0.00419524048086	0.00400538481887	0.0	0.0757914913114	0.409318525761	0.970474662417	0.987557480762	1.0	0.999846161717	0.999902827831	-1
TUN	0.996781155609	0.996769458787	0.996855013927	0.996330234294	1.0	0.963890006566	0.0837544844014	0.0106139567017	0.000279656675667	1.57457217249e-05	0.0	3.93159619754e-06	1
TUR	0.706278522479	0.706299267302	0.706321084211	0.706078227632	0.712726583569	1.0	0.502202563417	0.0	0.203220174552	0.212038242178	0.211182605431	0.211162265543	1
TWN	0.974885177394	0.974886530154	0.974861876855	0.975262636091	0.972701402829	1.0	0.0	0.0175082868975	0.015249418469	0.0155893401704	0.0155743895061	0.0155759830955	1
TZA	0.517839042334	0.517850074295	0.517701417712	0.520226793556	0.504681774879	1.0	0.0	0.0	0.0	0.0	0.0	0.0	1
UGA	0.809412057714	0.809431362053	0.809262252656	0.811741933845	0.803900218483	1.0	0.0	0.0	0.0	0.0	0.0	0.0	1
URY	0.993337770713	0.993331933383	0.993360300617	0.993707842255	1.0	0.983221302843	0.0	0.294236245487	0.299744874388	0.300294252188	0.299836866295	0.299896170799	1
USA	0.00673594215703	0.00673340523505	0.00674251769123	0.00674410306964	0.00637978681365	0.0	0.757439673542	1.0	0.988203603439	0.990789965077	0.990505034581	0.990543969086	-1
VEN	0.784698263944	0.784700144728	0.784672337714	0.785122443619	0.783034104589	1.0	0.0425861171117	0.0	0.0209268240337	0.018050786879	0.0182853016398	0.0182578824897	1
VNM	0.995995592757	0.995993344884	0.996014138501	0.996185035832	1.0	0.989288871223	0.0	0.0748799882096	0.0607650061241	0.0619327636348	0.0615787513836	0.061623986456	1
YEM	0.939258427353	0.93924524877	0.939336035133	0.938436021406	0.939146954992	1.0	0.0	0.0	0.0	0.0	0.0	0.0	1
YMD	0.894420270023	0.894435346757	0.894310217896	0.895702122644	0.885476615213	1.0	0.0	0.0	0.0	0.0	0.0	0.0	1
ZAF	0.99470281326	0.994682395541	0.99483360552	0.994114501061	1.0	0.966239487044	0.0925403873012	0.0	0.00401339444944	0.000648230244011	0.000719119359781	0.000692842390061	1
ZMB	0.934556550328	0.934558818488	0.934541658246	0.93464571444	0.93289661417	1.0	0.0	0.0	0.0	0.0	0.0	0.0	1
ZWE	0.99388724813	0.993890147179	0.993872240039	0.993699470272	1.0	0.91582819035	0.0	0.0493203648976	0.0582588542649	0.0585212728554	0.0586592676414	0.0586444103627	1
