# Supplementary material for: The struggle for existence in the world market ecosystem
Source: PLoS One. 2018 Oct 3;13(10):e0203915. doi: 10.1371/journal.pone.0203915 (PMC6169900; doi:10.1371/journal.pone.0203915)
Supplement: S1 File — (ZIP) [file pone.0203915.s001.zip › clusters/data_norma_M_clustered_decadas_1980_5_.csv]

	k6	k5	k4	k3	k2	k1	v1	v2	v3	v4	v5	v6	cluster
AFG	0.998613003147	0.998674776874	0.998447799901	0.99898705776	1.0	0.943637542485	0.0	0.0	0.0	0.0	0.0	0.0	1
AGO	0.967397529523	0.967252670047	0.967672803978	0.96609464291	0.966809378157	1.0	0.0	0.0	0.0	0.0	0.0	0.0	1
ALB	0.998055970928	0.998272049698	0.997608403533	1.0	0.991048910917	0.954552554268	0.0	0.0	0.0	0.0	0.0	0.0	1
ARE	0.967556273021	0.966747802838	0.969375197914	0.960719049596	1.0	0.89204479566	0.0	0.870153871975	0.836056752636	0.828916920777	0.833643494546	0.831999300403	0
ARG	0.977356244457	0.976590955727	0.979086524605	0.971583318129	1.0	0.865899762392	0.0	0.631060391711	0.576423693027	0.578394406342	0.580196539828	0.579232997327	0
AUS	0.99954088445	0.999532139102	0.999555134821	0.999752906592	1.0	0.953978640919	0.0	0.38863696802	0.376958910809	0.378937969196	0.378696156769	0.378620051453	1
AUT	0.948420844158	0.948694941314	0.947778093495	0.951060396751	0.945219044356	1.0	0.0425390099677	0.0	0.00272893397238	0.0037271074357	0.00398013021024	0.00374908988122	1
BDI	0.987117056781	0.987035817829	0.987309999667	0.98569407841	1.0	0.898474675564	0.0	0.0	0.0	0.0	0.0	0.0	1
BEL	0.0045914752624	0.0047359755135	0.00425736873649	0.00584688961367	0.0	0.0278361965685	1.0	0.645808793933	0.668383613479	0.668626766279	0.667702158941	0.668132320999	-1
BEN	0.996726945206	0.997266311438	0.995524037712	1.0	0.992323873015	0.961465632873	0.0	0.0	0.0	0.0	0.0	0.0	1
BFA	0.995226244342	0.99527147368	0.995051460635	0.994868269657	1.0	0.949394940548	0.0	0.0	0.0	0.0	0.0	0.0	1
BGD	0.990996336481	0.991032309741	0.990934314544	0.991411572368	1.0	0.92207502158	0.0	0.0721138969871	0.0741248198239	0.0796795488184	0.078672872934	0.0787836491649	1
BGR	0.995395619472	0.995407859072	0.995356110524	0.995570561907	1.0	0.951467626062	0.0	0.144247513825	0.112248443586	0.115077560429	0.115383161137	0.115189494509	1
BHR	0.98590185838	0.985568089833	0.986648699884	0.983430187059	1.0	0.906133823007	0.0	0.0	0.0	0.0	0.0	0.0	1
BHS	0.999294131429	0.999430887877	0.998957740007	1.0	0.99681576832	0.947494027157	0.0	0.0	0.0	0.0	0.0	0.0	1
BLZ	0.996569195676	0.996984770151	0.995598966224	1.0	0.987233393041	0.894335217	0.0	0.0	0.0	0.0	0.0	0.0	1
BOL	0.995840307874	0.996360842372	0.994654861494	1.0	0.982899163171	0.969000216474	0.0	0.0	0.0	0.0	0.0	0.0	1
BRA	0.978852437066	0.978196154861	0.980240422424	0.97400229717	1.0	0.91836213884	0.0	0.833803928142	0.752694951769	0.75085595287	0.754197901815	0.753069962061	0
BRN	0.99256629494	0.993478601906	0.990447637785	1.0	0.97118868778	0.976664945601	0.0	0.0	0.0	0.0	0.0	0.0	1
BTN	0.998604118777	0.998050319841	1.0	0.99454983542	0.999483362574	0.93633617676	0.0	0.0	0.0	0.0	0.0	0.0	1
CAF	0.999849420353	0.999762971458	1.0	0.999252516518	0.996862757602	0.954328379519	0.0	0.0	0.0	0.0	0.0	0.0	1
CAN	0.993321751962	0.993379072808	0.99317982357	0.993285519573	1.0	0.938254686965	0.206328285575	0.0	0.00104675463364	0.00729900342823	0.00556486670123	0.00596119655068	1
CHE	0.00118268701157	0.00123663406133	0.00106334135378	0.00160507362912	0.0	0.00858793426792	1.0	0.699592874093	0.71279788821	0.714302124329	0.713677012803	0.713866287547	-1
CHL	0.990555026715	0.990449485016	0.990789632265	0.989893520605	1.0	0.953061194304	0.0	0.292923275464	0.271313929498	0.272438733285	0.273118223352	0.27276675212	1
CHN	0.97536421892	0.974742156147	0.97673494097	0.969288900846	1.0	0.883639534217	0.0	0.426162095945	0.509256004084	0.485937810574	0.491840838205	0.490347380046	0
CIV	0.0758581482905	0.0766768100241	0.073977678024	0.0813356429962	0.0683647878867	0.0	0.419288429596	1.0	0.926610026687	0.947889931651	0.943666831957	0.944484829523	-1
CMR	0.0231987676846	0.0231376654414	0.0233192999763	0.0226024992482	0.0234228567217	0.0	0.564888956688	0.980140448359	1.0	0.989770083766	0.991997755112	0.991666724194	-1
COG	0.998227454291	0.998522719591	0.997556669051	1.0	0.994153087139	0.994411561449	0.0	0.0	0.0	0.0	0.0	0.0	1
COL	0.592317467578	0.592672699793	0.591482919214	0.59520696792	0.591008509243	0.655033611075	1.0	0.0208598491775	0.0	0.0122928547952	0.0118067112373	0.0115501830333	1
COM	0.960557090082	0.959329429711	0.96327829518	0.951547429412	1.0	0.718070284983	0.0	0.0	0.0	0.0	0.0	0.0	1
CPV	0.934466177808	0.933718128146	0.936155447088	0.926520598924	0.950799846518	1.0	0.0	0.0	0.0	0.0	0.0	0.0	1
CRI	0.969439653033	0.96971183472	0.968825079245	0.971608344627	0.964670058422	1.0	0.0	0.110840424147	0.0667791976702	0.0685622648523	0.0691747323572	0.068963411551	1
CSK	0.993846041877	0.994623070406	0.992073519989	1.0	0.97775467754	0.956062723021	0.0	0.0081496552107	0.0107084751761	0.0102677536311	0.0103413878848	0.0103225053765	1
CUB	0.999830961626	0.999748503683	1.0	0.999621501676	0.99886606815	0.901301155977	0.0	0.0	0.0	0.0	0.0	0.0	1
CYP	0.987448792959	0.987069310437	0.988315272805	0.984157472058	1.0	0.91434697646	0.0	0.0	0.0	0.0	0.0	0.0	1
DDR	0.993479184734	0.994344468355	0.991509035017	1.0	0.978836935685	0.953284064895	0.0	0.0897386292299	0.0668368893532	0.0697619492849	0.0691777332041	0.0693263728434	1
DEU	0.00781361277053	0.00783552769415	0.00776183210851	0.00803577623435	0.0075280864604	0.0	0.64742388052	0.980278505156	1.0	0.993067512443	0.993964602277	0.993902132308	-1
DJI	0.966834272816	0.967393324597	0.96549071918	0.971340643178	0.958261720572	1.0	0.0	0.0	0.0	0.0	0.0	0.0	1
DNK	0.994913867327	0.995507237283	0.993538823515	1.0	0.983067944625	0.978320135729	0.0	0.217380592479	0.190081233601	0.195355284138	0.194056364024	0.194401801498	1
DOM	0.997545397811	0.997877346523	0.996771810936	1.0	0.992988729687	0.978643982271	0.0	0.0	0.0	0.0	0.0	0.0	1
DZA	0.999619106757	0.999611284349	0.999622666493	0.999843962676	0.997522469088	1.0	0.0	0.0	0.0	0.0	0.0	0.0	1
ECU	0.990693045623	0.990573759817	0.99088855202	0.990089325219	0.993685985816	1.0	0.0	0.0	0.0	0.0	0.0	0.0	1
EGY	0.991872035577	0.991700223036	0.992240752725	0.990586565834	1.0	0.90692165696	0.0	0.0	0.0	0.0	0.0	0.0	1
ESP	0.00309685928084	0.00323184121706	0.00270878666084	0.00580029196782	0.0	0.0472193587505	0.522258257067	0.739860624282	1.0	0.941347024923	0.95139714809	0.949780324404	-1
FIN	0.995295301983	0.995855719589	0.993991217681	1.0	0.996726028339	0.897983326675	0.0	0.12453464888	0.0398359225319	0.0573203983913	0.0528541913906	0.054049647721	1
FJI	0.993162477861	0.994249553381	0.990685781851	1.0	0.985297908598	0.895014037306	0.0	0.533476889533	0.516886986031	0.515679522652	0.517777379619	0.517064770115	0
FRA	0.00508401607985	0.0050146713922	0.00524107761529	0.00450136141233	0.00668702272991	0.0	1.0	0.743667372311	0.790531246239	0.7813782966	0.783425730187	0.782894130151	-1
GAB	0.986760316663	0.986417982436	0.987495803658	0.983841790108	1.0	0.882139225129	0.0	0.0	0.0	0.0	0.0	0.0	1
GBR	0.00129603928534	0.00132281180373	0.00123695283854	0.00154156315288	0.0	0.00123508568116	0.769031927464	1.0	0.954504254166	0.95958622201	0.958678331891	0.958939746501	-1
GHA	0.996630440244	0.997007235881	0.995711935259	1.0	0.981882010296	0.977382254067	0.0	0.0	0.0	0.0	0.0	0.0	1
GIN	0.992701036126	0.993582940335	0.990683778587	1.0	0.963221566993	0.960233789056	0.0	0.0	0.0	0.0	0.0	0.0	1
GMB	0.99641970864	0.996884330525	0.995324147144	1.0	0.978434627617	0.923343641643	0.0	0.0	0.0	0.0	0.0	0.0	1
GNB	0.940298569662	0.941943696651	0.936580424731	0.952946212727	0.906264240325	1.0	0.0	0.0	0.0	0.0	0.0	0.0	1
GNQ	0.988087724873	0.989653146489	0.984537523049	1.0	0.942604042971	0.890421521811	0.0	0.0	0.0	0.0	0.0	0.0	1
GRC	0.975110219103	0.97550111984	0.974185740585	0.978439175678	0.964276092421	1.0	0.0	0.201921808668	0.152023724829	0.157325668795	0.157173682635	0.157091213706	1
GTM	0.00036441921197	0.000525088003678	0.0	0.00127284033484	5.24934077083e-05	0.0472111507552	0.00239572554701	1.0	0.896880152532	0.906993387773	0.905990365473	0.906065414892	-1
GUY	0.996974854337	0.997386936815	0.996006074986	1.0	0.994573402396	0.937253741166	0.0	0.0	0.0	0.0	0.0	0.0	1
HKG	0.985254765521	0.984744086558	0.986392443101	0.981035781956	1.0	0.973964581837	0.0	0.0953605429852	0.0956805084592	0.0955646901912	0.0956996072749	0.0955877929817	1
HND	0.955992780741	0.956415214497	0.955012910493	0.959571140461	0.944083018824	1.0	0.0	0.0873259629026	0.0714472611788	0.0734810212856	0.0736970366594	0.0735446645651	1
HTI	0.996529355915	0.997009392049	0.995452168102	1.0	0.988193399504	0.956204115378	0.0	0.0	0.0	0.0	0.0	0.0	1
HUN	0.992757156935	0.992588993405	0.993124226203	0.991381365858	1.0	0.927121306494	0.0	0.0910700812974	0.0691346492536	0.0707615346308	0.0709390916758	0.0708342478828	1
IDN	0.983366222331	0.982953694444	0.984278574313	0.97990522125	1.0	0.889505821277	0.0	0.0194295671334	0.0525369114552	0.0505280500057	0.0506759085041	0.0505667700484	1
IND	0.96607271154	0.964839404363	0.968830095258	0.956147706475	1.0	0.962877284651	0.00593856383889	0.0	0.0088657325139	0.00336595718548	0.00453149468484	0.00423904816229	1
IRL	0.998721982432	0.998871787386	0.99837280564	1.0	0.995369986689	0.997488420315	0.0	0.0559497139859	0.0420346015405	0.0447743710553	0.0446063785916	0.0445619583926	1
IRN	0.992266994598	0.992192244567	0.992423395413	0.991602302187	1.0	0.9230139584	0.0	0.0	0.0	0.0	0.0	0.0	1
IRQ	0.964517530425	0.963574200241	0.966626950121	0.95658284933	1.0	0.776481679445	0.167581077185	0.0337741399047	0.0	0.000882147039619	0.00116494937699	0.000982247993133	1
ISL	0.995448799772	0.996095326616	0.993971118265	1.0	0.983292346454	0.920786985795	0.0	0.0	0.0	0.0	0.0	0.0	1
ISR	0.994256272784	0.994494890459	0.993690351263	0.996128478564	1.0	0.962088119017	0.0234472518153	0.0302602633879	0.0	0.00453443032723	0.00356796501589	0.00385327677803	1
ITA	0.00190153210343	0.00197152506495	0.0017484419264	0.00245121340247	0.0	0.00874367913252	1.0	0.80000220466	0.841381883629	0.836463771284	0.83634298574	0.836613833447	-1
JAM	0.843857288113	0.844094405431	0.8433195975	0.845809567077	0.840971763907	0.723089243888	0.0	1.0	0.846407798605	0.868629517603	0.86769735876	0.867377630938	0
JOR	0.911784032336	0.90949815031	0.916986024319	0.892683735013	1.0	0.498851867274	0.0	0.637480363832	0.636415882615	0.620874987535	0.62600585005	0.624088616556	0
JPN	0.00582010700111	0.0059499067309	0.00551223893872	0.0070794773098	0.0	0.0365860502716	0.829386169781	1.0	0.966220017084	0.971607247597	0.970316267385	0.970756201702	-1
KEN	0.985895153519	0.985726517589	0.986247324254	0.983911642782	1.0	0.941664455068	0.0	0.244691964785	0.238573536864	0.235413273722	0.236918966045	0.236416485417	1
KHM	0.996993198769	0.997393918141	0.996056131634	1.0	0.986556769812	0.912144894559	0.0	0.0	0.0	0.0	0.0	0.0	1
KOR	0.0137757668907	0.0121545844047	0.0174182284295	0.0	0.064258060254	0.121620419593	1.0	0.931301155657	0.800678421018	0.83099596003	0.830866623165	0.829621213927	-1
KWT	0.998088308433	0.998438006357	0.99731498289	1.0	0.999989718555	0.909386670328	0.0933790176996	0.0158878031675	0.00819886229572	0.0	0.00238740070212	0.00188718415565	1
LAO	0.999202409067	0.998828836829	1.0	0.997292590608	0.997522605587	0.937085075656	0.0	0.0	0.0	0.0	0.0	0.0	1
LBN	0.997986802709	0.99825204041	0.997367199089	1.0	0.995921059252	0.946740983725	0.0	0.0	0.0	0.0	0.0	0.0	1
LBR	0.99800843936	0.998402710204	0.997122967734	1.0	0.992571189458	0.930059401732	0.0	0.0	0.0	0.0	0.0	0.0	1
LBY	0.995864749635	0.995862190701	0.995842523945	0.995958974934	1.0	0.936660945533	0.0	0.0447539984343	0.0745856018854	0.0680374521614	0.0690468292298	0.0688994231978	1
LKA	0.994188562141	0.994174091575	0.994232263869	0.993731603653	1.0	0.900162185592	0.0	0.0367818398489	0.0484950799384	0.0461878234065	0.0464455486793	0.0463995062336	1
MAR	0.997482083957	0.997309111241	0.99783909878	0.996482126951	1.0	0.940622582368	0.292428424237	0.0	0.00745238805074	0.00304972386014	0.00445793448949	0.00407360609636	1
MDG	0.998359166593	0.998659730942	0.997691746193	1.0	0.995856648681	0.946498380197	0.0	0.0	0.0	0.0	0.0	0.0	1
MDV	0.972518327102	0.971722074212	0.974328327415	0.966120235845	1.0	0.821758442317	0.0	0.0	0.0	0.0	0.0	0.0	1
MEX	0.755303867436	0.754486091236	0.757133161155	0.748281720879	0.780666455207	0.677095149554	0.0	1.0	0.970035120775	0.955697274403	0.962938581494	0.960442775978	0
MLI	0.996659205502	0.997029096296	0.99573843524	1.0	0.993277839139	0.94468141391	0.0	0.0	0.0	0.0	0.0	0.0	1
MLT	0.994187445128	0.994129886084	0.994287788397	0.993754623101	1.0	0.950020035979	0.0	0.0	0.0	0.0	0.0	0.0	1
MMR	0.990217255722	0.990163089955	0.990324926405	0.98994668122	1.0	0.918736146689	0.0	0.0	0.0	0.0	0.0	0.0	1
MNG	0.974542127431	0.97402437901	0.975675550205	0.969923134481	1.0	0.813767091898	0.0	0.0	0.0	0.0	0.0	0.0	1
MOZ	0.992082325175	0.992378179754	0.991401560256	0.994601050533	1.0	0.926723421469	0.0	0.0	0.0	0.0	0.0	0.0	1
MRT	0.99174191252	0.992895605936	0.989134971825	1.0	0.968100555831	0.983211784351	0.0	0.0	0.0	0.0	0.0	0.0	1
MTQ	0.00429827654732	0.00412700480306	0.00470178029018	0.00312718680412	0.0	0.1609856743	1.0	0.905483244072	0.945020477837	0.942713197397	0.944185698646	0.944015643175	-1
MUS	0.99989761265	1.0	0.999713545668	0.999675184506	0.999836968142	0.990740755247	0.0	0.0	0.0	0.0	0.0	0.0	1
MWI	0.965056708966	0.964062117427	0.967283234548	0.957528203449	1.0	0.786859465559	0.0	0.0	0.0	0.0	0.0	0.0	1
MYS	0.986507403936	0.986068155477	0.987516531692	0.982831939534	1.0	0.903682032793	0.0	0.0	0.0	0.0	0.0	0.0	1
NER	0.996137656792	0.996230581982	0.995865757623	0.996737223239	1.0	0.965184451286	0.0	0.0	0.0	0.0	0.0	0.0	1
NGA	0.993714158032	0.993599421803	0.993951494269	0.992665636747	1.0	0.890873076846	0.0	0.0	0.0	0.0	0.0	0.0	1
NIC	0.995077889913	0.995586820122	0.993925610696	0.998250993089	0.98732375636	1.0	0.0	0.0	0.0	0.0	0.0	0.0	1
NLD	0.00243556702951	0.00255625516096	0.00216465301566	0.00341127867069	0.0	0.013132637944	1.0	0.805160358075	0.830115615619	0.832766232703	0.83089655061	0.831557504256	-1
NOR	0.995603628948	0.996132334275	0.994406385167	1.0	0.985992026202	0.93646374181	0.00811281199397	0.0	0.0208559176377	0.0156896955085	0.0164860994147	0.0163420411481	1
NPL	0.991218011618	0.99106307587	0.991545534418	0.990557920055	1.0	0.886078623584	0.0	0.0	0.0	0.0	0.0	0.0	1
NZL	0.998937143044	0.999063680164	0.998640883356	1.0	0.996727078159	0.953524670136	0.0	0.0264941358609	0.0373190502982	0.0358462338673	0.0359553354455	0.0359427030774	1
OMN	0.979188732629	0.978730172622	0.980202968519	0.97538615895	1.0	0.849686007039	0.0	0.0	0.0	0.0	0.0	0.0	1
PAK	0.999037542426	0.999079657719	0.998958590925	0.999282721517	1.0	0.937933001693	0.254311997651	0.0473483535474	0.0	0.00945197305237	0.0081058187212	0.00826623306536	1
PAN	0.997717345632	0.997822168526	0.997463658465	0.998250855573	1.0	0.934051133517	0.115129295798	0.0	0.023844196595	0.0206414481941	0.0210188084961	0.0210088540863	1
PER	0.997012300444	0.997342864759	0.996207599397	1.0	0.997405972209	0.957060263561	0.180252088533	0.0	0.0163573590503	0.0166424862266	0.0168429031371	0.0166904105796	1
PHL	0.98753159305	0.98724477649	0.988160960764	0.985381082959	1.0	0.917953896425	0.0	0.187558653801	0.20372550447	0.202837127455	0.203184213669	0.202982987462	1
PNG	0.994978978125	0.995739812024	0.99325307062	1.0	0.979877080705	0.996620211438	0.0	0.0	0.0	0.0	0.0	0.0	1
POL	0.998339764464	0.998257935556	0.998505809099	0.997992609889	1.0	0.918733154793	0.0168773153988	0.0	0.0171735487522	0.0151374194365	0.0153657166758	0.0153166871753	1
PRK	0.99271964999	0.993708125889	0.990454903771	1.0	0.977854817511	0.94164187906	0.0	0.0	0.0	0.0	0.0	0.0	1
PRT	0.981619360757	0.981722817955	0.981353404718	0.982755411142	0.980687252583	1.0	0.0	0.363590027408	0.31118727287	0.318946449325	0.318113663885	0.318155506486	1
PRY	0.997602593415	0.997819276084	0.997094638846	0.998704970872	1.0	0.964161831444	0.0	0.0	0.0	0.0	0.0	0.0	1
QAT	0.899432579785	0.898548838989	0.901325956313	0.892791328984	0.952347273113	0.60865268501	1.0	0.0675314072822	0.0266014281778	0.0	0.00907809539659	0.00631945715165	1
ROU	0.995649537661	0.995609016871	0.995735246041	0.995327955047	1.0	0.922390300423	0.0	0.222733139077	0.207816490225	0.209349850984	0.208581726004	0.208818379976	1
RWA	0.996013010763	0.996208867823	0.995482050632	0.998754766852	1.0	0.845683862803	0.0	0.0	0.0	0.0	0.0	0.0	1
SAU	0.907450993127	0.903226307185	0.916848625819	0.874842431985	1.0	0.829235131052	0.449462608205	0.438904682565	0.0	0.000770408390017	0.0103224373363	0.00685656128364	1
SDN	0.999022206106	0.999062279285	0.998859930538	0.999752952453	1.0	0.909168256564	0.0	0.0	0.0	0.0	0.0	0.0	1
SEN	0.00125252227303	0.00112951262447	0.00148928267549	0.0	0.0137680334719	0.00218373771477	0.27709593901	0.997943615155	1.0	0.98154713651	0.98657725981	0.985423546736	-1
SGP	0.0945620952629	0.094068460643	0.0956856173396	0.0903110793566	0.108104558718	0.0	1.0	0.990064409268	0.891501099165	0.901944880781	0.902189771256	0.901601827646	-1
SLB	0.989317103154	0.989074426704	0.989983312373	0.985732768999	1.0	0.860461351227	0.0	0.0	0.0	0.0	0.0	0.0	1
SLE	0.99785579184	0.998095378497	0.997281322432	0.99939447467	1.0	0.918219696223	0.0	0.0	0.0	0.0	0.0	0.0	1
SLV	0.997645375953	0.997886864974	0.997036484642	1.0	0.990070772047	0.97728723423	0.0	0.209400776426	0.176623033357	0.159218111102	0.165028451841	0.163483852331	1
SOM	0.996698579963	0.996665534513	0.996746246731	0.996389043335	1.0	0.932888673596	0.0	0.0	0.0	0.0	0.0	0.0	1
SUN	0.99374101915	0.994573453897	0.991846123509	1.0	0.972497699016	0.968847121656	0.0	0.286935729782	0.207039096952	0.217646467525	0.215799405064	0.216188533818	1
SUR	0.99759641926	0.997830037482	0.99700311191	1.0	0.987398685213	0.981757141852	0.0	0.0	0.0	0.0	0.0	0.0	1
SWE	0.997824665318	0.997928493972	0.997593954945	0.998569679193	1.0	0.953213415966	0.0551539724218	0.0	0.0430305040819	0.0391626361662	0.0394938713238	0.0394721490254	1
SYR	0.983732135628	0.983163080098	0.984999214147	0.97973334865	1.0	0.88085814484	0.0	0.0	0.0	0.0	0.0	0.0	1
TCD	0.997528950214	0.997810423904	0.996896664992	1.0	0.992651387122	0.910744951321	0.0	0.0	0.0	0.0	0.0	0.0	1
TGO	0.982728471107	0.982143285884	0.984000888373	0.977552761781	1.0	0.95904980435	0.0	0.0	0.0	0.0	0.0	0.0	1
THA	0.976777754209	0.97598383757	0.978510620973	0.971015854474	1.0	0.883634769355	0.0	0.629939751037	0.545108827455	0.552003014983	0.552973991884	0.552211907698	0
TTO	0.996271072642	0.996795709168	0.995096162179	1.0	0.983515272893	0.973674524427	0.0	0.0115568281132	0.0250510998647	0.0250280620567	0.0249769707155	0.0249266864937	1
TUN	0.988723597392	0.988387612603	0.989441293768	0.986188490757	1.0	0.892388381632	0.0	0.0904402705264	0.0987532865049	0.0937540039899	0.0942601998171	0.0942987988177	1
TUR	0.880431715647	0.878958536999	0.883647220624	0.86878279661	0.919137833255	0.677926439249	1.0	0.0	0.0550753519993	0.0439565448374	0.0488853655726	0.0470041837107	1
TWN	0.994276998468	0.995024649465	0.992569518299	1.0	0.98103091848	0.967452582027	0.0	0.0	0.0	0.0	0.0	0.0	1
TZA	0.997452127859	0.997677688039	0.996924527962	0.99882658688	1.0	0.87623789731	0.0	0.0	0.0	0.0	0.0	0.0	1
UGA	0.989643446146	0.99122634853	0.986075727916	1.0	0.956547127821	0.945143256313	0.0	0.0	0.0	0.0	0.0	0.0	1
URY	0.99470611615	0.994668108163	0.994761082374	0.994409735571	1.0	0.925022001895	0.0	0.0	0.0	0.0	0.0	0.0	1
USA	0.00158947793563	0.00161255081226	0.00154841341265	0.00176224514157	0.0	0.00780651143313	0.583084778014	1.0	0.908485532792	0.922592205443	0.920532114417	0.920818296884	-1
VEN	0.00223000751036	0.00206325507048	0.00254926930251	0.0	0.00971109828121	0.0156253828954	0.836166153349	1.0	0.975028504472	0.972377733584	0.973252481672	0.972696916151	-1
VNM	0.995795650112	0.995730771069	0.995961357136	0.995197012721	1.0	0.870904945463	0.0	0.0	0.0	0.0	0.0	0.0	1
YEM	0.995062940474	0.995086772539	0.995025554502	0.994469138353	1.0	0.980738451296	0.0	0.0	0.0	0.0	0.0	0.0	1
YMD	0.998283889464	0.998493286475	0.997777683203	1.0	0.994274819837	0.952229936927	0.0	0.0	0.0	0.0	0.0	0.0	1
ZAF	0.976377743628	0.976944988569	0.975113739216	0.980008286318	0.970405573229	1.0	0.0	0.343902700384	0.305323503756	0.310599057085	0.310339145853	0.310182269623	1
ZMB	0.991871093323	0.99172593739	0.992239267216	0.989545533065	1.0	0.913885439201	0.0	0.0	0.0	0.0	0.0	0.0	1
ZWE	0.940951613894	0.939385994355	0.944561412113	0.928138065863	1.0	0.625677868156	0.0	0.536911183048	0.552444716624	0.552462922076	0.551987026322	0.551656854025	0
