# Supplementary material for: The struggle for existence in the world market ecosystem
Source: PLoS One. 2018 Oct 3;13(10):e0203915. doi: 10.1371/journal.pone.0203915 (PMC6169900; doi:10.1371/journal.pone.0203915)
Supplement: S1 File — (ZIP) [file pone.0203915.s001.zip › clusters/data_norma_M_clustered_decadas_1980_6_.csv]

	k6	k5	k4	k3	k2	k1	v1	v2	v3	v4	v5	v6	cluster
AFG	0.998225432763	0.998418985764	0.997747285197	1.0	0.993793442547	0.996075712734	0.0	0.0	0.0	0.0	0.0	0.0	1
AGO	0.981217147364	0.981458161314	0.980662877154	0.983201100078	0.975029668946	1.0	0.0	0.0	0.0	0.0	0.0	0.0	1
ALB	0.995919577459	0.996001837142	0.995723376655	0.996644021418	0.992103332581	1.0	0.0	0.0	0.0	0.0	0.0	0.0	1
ARE	0.987003661072	0.986602491121	0.988014170644	0.983197125083	1.0	0.923153372344	0.0	0.419884917951	0.346218397825	0.346378769884	0.347188814785	0.346840456285	1
ARG	0.850547567316	0.850234999719	0.851303238957	0.848424355209	0.843386152053	0.478791629919	0.0	0.763881323528	1.0	0.918387964158	0.946930202464	0.938008992539	0
AUS	0.998745509295	0.998874162001	0.998433246675	1.0	0.996111291091	0.972121488459	0.0	0.128852313156	0.114673586631	0.112042407562	0.113342931134	0.112906580214	1
AUT	0.0292859209763	0.0301082177941	0.027203857637	0.0374906761681	0.0	0.0839817665015	0.819874269991	1.0	0.913844897165	0.943455441985	0.934666038407	0.937439045448	-1
BDI	0.99858542007	0.998724053531	0.998233888295	1.0	0.994894782598	0.959344466127	0.0	0.0	0.0	0.0	0.0	0.0	1
BEL	0.00289929327731	0.00296608503169	0.00272938309484	0.0035895322043	0.0	0.0251689700231	1.0	0.695934616335	0.702110388537	0.706567531844	0.704599579259	0.705238200709	-1
BEN	0.979910663151	0.979941505546	0.979841577747	0.980079362048	0.982163181163	1.0	0.0	0.0	0.0	0.0	0.0	0.0	1
BFA	0.99759546129	0.997881026876	0.996914600549	1.0	0.991240621207	0.988057962718	0.0	0.0	0.0	0.0	0.0	0.0	1
BGD	0.999060962375	0.999155013679	0.998811878193	1.0	0.996117319747	0.974337590481	0.0	0.266049498269	0.254306026412	0.255787442257	0.255444512145	0.255548561834	1
BGR	0.999579080792	0.99964888661	0.999436046379	1.0	0.998300448421	0.990127610447	0.0	0.130293294862	0.135066153495	0.132131249975	0.133295466712	0.132922904028	1
BHR	0.996582930605	0.996551400797	0.996685805972	0.996060004905	1.0	0.9329846606	0.0	0.0	0.0	0.0	0.0	0.0	1
BHS	0.994989352876	0.994845515204	0.995366418581	0.993486870459	1.0	0.96412711773	0.0	0.0	0.0	0.0	0.0	0.0	1
BLZ	0.933119858565	0.933239111254	0.932819043406	0.93439157423	0.928834551495	1.0	0.0	0.0	0.0	0.0	0.0	0.0	1
BOL	0.979843519386	0.980009856334	0.979448213311	0.981200545802	0.977694532978	1.0	0.0	0.0	0.0	0.0	0.0	0.0	1
BRA	0.000372755167102	0.000327440926263	0.00047991657501	0.0	0.00108954419032	0.00550771740222	1.0	0.857768690148	0.899403867646	0.889246876546	0.892159577692	0.891314341098	-1
BRN	0.990770941407	0.990515450746	0.99137762234	0.988770897948	1.0	0.875863025391	0.0	0.0	0.0	0.0	0.0	0.0	1
BTN	0.998453921607	0.998248996586	0.998913386132	0.997109737855	1.0	0.904359122567	0.0	0.0	0.0	0.0	0.0	0.0	1
CAF	0.997159388995	0.997259197072	0.996933222491	0.997703408144	1.0	0.937940897501	0.0	0.0	0.0	0.0	0.0	0.0	1
CAN	0.00532580325962	0.00558837006512	0.0046977270064	0.00745353201747	0.0	0.0309772914191	1.0	0.707838615253	0.624670623086	0.659071217288	0.648195181041	0.651339665731	-1
CHE	0.964923802981	0.965344043528	0.963851058193	0.969264086681	0.95090479104	1.0	0.0	0.223351610158	0.14280905696	0.160715570463	0.157089996337	0.157942253637	1
CHL	0.0252547093667	0.0252725688695	0.02523583692	0.0254437648805	0.0246245562215	0.0	0.132197977676	0.807115083719	1.0	0.94450975011	0.961029555991	0.956174381434	-1
CHN	0.014032998435	0.0139401900808	0.0142722278109	0.0130304980928	0.0173612469229	0.0	0.848075048437	0.968634729944	1.0	0.982236740961	0.988182500856	0.986413801015	-1
CIV	0.998056077952	0.998269548415	0.997531615323	1.0	0.993858084174	0.960951219824	0.0	0.291782125213	0.2580415491	0.267383150945	0.26449064708	0.265304196509	1
CMR	0.0250746148048	0.0251806515185	0.0248269065066	0.0258344268913	0.0262186094391	0.0	0.453801255618	0.888106213642	1.0	0.975023300141	0.981550555992	0.979801717737	-1
COG	0.999466641048	0.99942923965	0.999579771539	0.999006422745	1.0	0.93766137553	0.0	0.0	0.0	0.0	0.0	0.0	1
COL	0.879994781982	0.88030313551	0.879228347939	0.882959333093	0.866186412887	1.0	0.164192052718	0.0419149594809	0.0	0.00756876628633	0.00565476331248	0.00619066273673	1
COM	0.991242662816	0.991200871702	0.991317818009	0.990778867782	1.0	0.929347293502	0.0	0.0	0.0	0.0	0.0	0.0	1
CPV	0.978988681995	0.978800407443	0.979545771558	0.976555310331	0.983034279329	1.0	0.0	0.0	0.0	0.0	0.0	0.0	1
CRI	0.0418003517507	0.0418610933049	0.041647205724	0.0422630688926	0.0437335309363	0.0256083230331	0.0	1.0	0.937142085293	0.935915449022	0.938814465448	0.937596106381	-1
CSK	0.966265836673	0.966833854041	0.964881746899	0.971265905654	0.953652786213	1.0	0.0	0.346473014813	0.283295837447	0.29629473498	0.292906710706	0.293890588472	1
CUB	0.998438183018	0.998598830793	0.998053000738	1.0	0.993800978219	0.994817556278	0.0	0.138911296568	0.168607580821	0.162941217961	0.164728374804	0.164118832513	1
CYP	0.99879605557	0.998909387451	0.998509472584	1.0	0.995290491364	0.969144581002	0.0873325147826	0.0	0.0183282175787	0.0147151588586	0.0156448319246	0.0153830752436	1
DDR	0.979030639518	0.979361851701	0.978243816402	0.981806594169	0.971875747248	1.0	0.0	0.113732961523	0.0990211841977	0.10026948796	0.100285985999	0.100269390616	1
DEU	0.00201890967371	0.00202900553806	0.00199100392951	0.00216256594206	0.00143903375887	0.0	0.935805548044	1.0	0.964385932814	0.973221061361	0.970542090215	0.971332944634	-1
DJI	0.992562119284	0.992375011273	0.993044710514	0.990568160149	1.0	0.919120830972	0.0	0.0	0.0	0.0	0.0	0.0	1
DNK	0.991584967077	0.991775792642	0.991108081965	0.993437609241	0.985345379627	1.0	0.0	0.161943468631	0.162971896573	0.163144706191	0.163277434314	0.163220842177	1
DOM	0.972669792132	0.97281021624	0.972341398873	0.973581305168	0.971718068906	1.0	0.0	0.0	0.0	0.0	0.0	0.0	1
DZA	0.995951342716	0.995826207273	0.996259040475	0.994829519561	1.0	0.954935492011	0.0	0.0	0.0	0.0	0.0	0.0	1
ECU	0.999915667884	0.999883501241	1.0	0.999660509651	0.99902081143	0.954900112694	0.0	0.0	0.0	0.0	0.0	0.0	1
EGY	0.994042428216	0.993903352117	0.994392798341	0.992672096749	1.0	0.937324503548	0.0	0.0522805037856	0.0561212115386	0.0509653936396	0.0526651388757	0.0521692361602	1
ESP	0.00186126940916	0.00192598358959	0.00169693878661	0.00250612984085	0.0	0.011132391847	1.0	0.944058177959	0.905983973563	0.920399114208	0.915706855606	0.917118590195	-1
FIN	0.987737365258	0.987847199392	0.987466380112	0.988759496695	0.983070362415	1.0	0.0419092959578	0.0168078164249	0.0	0.0046638310839	0.00391140998324	0.00406414680393	1
FJI	0.999362777265	0.999466823711	0.999129314902	1.0	0.99824195698	0.970862924281	0.0	0.0	0.0	0.0	0.0	0.0	1
FRA	0.00425076478319	0.00421703069201	0.00433490358067	0.00393083805984	0.00525521347034	0.0	1.0	0.737320672237	0.796381698762	0.784442099861	0.787396073916	0.786630517087	-1
GAB	0.995285216118	0.995336936678	0.99518525459	0.99533636601	1.0	0.981525823411	0.0	0.0	0.0	0.0	0.0	0.0	1
GBR	0.00162097360321	0.00165428882941	0.00153532800206	0.00199281236355	0.0	0.0103455118673	0.741953660106	1.0	0.949419513554	0.961181576729	0.958053380453	0.958894887369	-1
GHA	0.999347603432	0.999473186552	0.999073593345	1.0	0.999070258024	0.972254819527	0.355640838101	0.0	0.0393136116039	0.0355148204862	0.0361550881004	0.03605181722	1
GIN	0.996035758073	0.996064205831	0.995985338068	0.996079039596	1.0	0.953098490452	0.0	0.0	0.0	0.0	0.0	0.0	1
GMB	0.992592948989	0.992559450069	0.992706681003	0.991871661535	1.0	0.957902657269	0.0	0.0	0.0	0.0	0.0	0.0	1
GNB	0.979719073375	0.979911670915	0.97926820712	0.98140437839	0.975490139047	1.0	0.0	0.0	0.0	0.0	0.0	0.0	1
GNQ	0.999155271343	0.99920553785	0.999033387702	1.0	0.992054573878	0.964411849256	0.0	0.0	0.0	0.0	0.0	0.0	1
GRC	0.999052774637	0.99912509886	0.998851813294	1.0	0.995990116099	0.991019987427	0.0	0.191066192313	0.178622711255	0.183726159787	0.182165458762	0.182668558851	1
GTM	0.310280576411	0.310330218108	0.310163120104	0.3106965853	0.308709040406	0.307943821808	0.0	1.0	0.919410950749	0.928552857179	0.928402465686	0.928165778534	-1
GUY	0.995830075339	0.995862120224	0.995790248498	0.995529584726	1.0	0.975289482595	0.0	0.0	0.0	0.0	0.0	0.0	1
HKG	0.00720095685211	0.00714162558949	0.00735115624199	0.00663856575222	0.00880023750966	0.0	1.0	0.68747720252	0.729438423433	0.718097594357	0.721607963178	0.720558152516	-1
HND	0.950223014088	0.950307980522	0.950026430761	0.950995131034	0.946752446382	1.0	0.0	0.206166218184	0.158008543891	0.169774421042	0.167061967204	0.167773312905	1
HTI	0.964439769015	0.964535161493	0.96422997768	0.965095278717	0.962591299195	1.0	0.0	0.0	0.0	0.0	0.0	0.0	1
HUN	0.997754948347	0.997781165828	0.997700367073	0.997859562685	1.0	0.965661476267	0.0	0.0387814995086	0.0401641391409	0.0375639027191	0.0383781786563	0.0381569651195	1
IDN	0.994260155549	0.993976126424	0.994932194625	0.99224807104	1.0	0.845732758035	0.767155377269	0.0	0.0777153318725	0.0557918062311	0.0620362269707	0.0601617957715	1
IND	0.0597382184352	0.0593349684877	0.0607666350259	0.0557133404596	0.0732067203331	0.0	1.0	0.821313279876	0.8916099858	0.853228247374	0.865636326612	0.861890168818	-1
IRL	0.998593417354	0.998734889141	0.998235300042	1.0	0.994360803198	0.984212327558	0.0	0.0	0.0	0.0	0.0	0.0	1
IRN	0.999921456954	0.999889489603	1.0	0.999781127145	0.999156519848	0.941278840038	0.0	0.0	0.0	0.0	0.0	0.0	1
IRQ	0.997589955599	0.997581075066	0.997617717491	0.997460981192	1.0	0.936838849962	0.0	0.0	0.0	0.0	0.0	0.0	1
ISL	0.998136377044	0.998338666113	0.997641277673	1.0	0.992949345812	0.994997807747	0.0	0.0	0.0	0.0	0.0	0.0	1
ISR	0.998661719952	0.998799540583	0.998314960814	1.0	0.994449487509	0.988274507576	0.0	0.0510884403768	0.0384061726409	0.0408912104808	0.0404290138421	0.0405321757407	1
ITA	0.000318666016445	0.000328753091743	0.000296067626414	0.000373918464415	0.0	0.00724996506749	0.958029340207	0.987980492473	0.999704384455	1.0	0.999105255352	0.999475374139	-1
JAM	0.942753232742	0.942747798759	0.942789277696	0.942786551773	0.938973939053	1.0	0.409243106366	0.0	0.0421013478594	0.0372543270679	0.0382591269717	0.0380169180811	1
JOR	0.992993743771	0.992759106945	0.993569381485	0.990947486501	1.0	0.918796113812	0.0	0.0704302423315	0.0568969572821	0.0557632755622	0.0566512516862	0.0563332074812	1
JPN	0.000922285584055	0.000947779814447	0.000859091848388	0.00115335535764	0.0	0.00721038018431	0.656395967683	1.0	0.93773752311	0.956577103078	0.951141332496	0.952694459409	-1
KEN	0.99033141472	0.990188563824	0.990735887311	0.988527178043	1.0	0.944110636607	0.0	0.134203703486	0.221708966115	0.192651359044	0.201741219446	0.199120630804	1
KHM	0.993387672015	0.993356288244	0.993477588844	0.992994597724	1.0	0.97473162304	0.0	0.0	0.0	0.0	0.0	0.0	1
KOR	0.000989409682819	0.000899519665147	0.00122190790141	0.0	0.00495790119438	0.000100408942023	1.0	0.932566555142	0.969274708471	0.951587539368	0.957101785463	0.955443534406	-1
KWT	0.999045966794	0.99915372984	0.9987939743	1.0	0.993845263918	0.956082609103	0.0	0.0246473440251	0.0163209795279	0.0170965389189	0.0170906601112	0.0170644756968	1
LAO	0.999520975942	0.999567462924	0.999415018713	1.0	0.997899563417	0.94864987382	0.0	0.0	0.0	0.0	0.0	0.0	1
LBN	0.998659244033	0.998710736396	0.998552145088	0.999044325069	1.0	0.943941520307	0.0	0.0	0.0	0.0	0.0	0.0	1
LBR	0.998882792135	0.999045841091	0.998519776656	1.0	0.995347771349	0.997727800686	0.0	0.0	0.0	0.0	0.0	0.0	1
LBY	0.978696667458	0.978635669063	0.978852244935	0.977973158007	0.983869766562	1.0	0.0	0.0	0.0	0.0	0.0	0.0	1
LKA	0.999455211501	0.999498567255	0.999338799139	1.0	0.996707381774	0.97576955896	0.0	0.139006423515	0.127876967575	0.130696964976	0.130045392389	0.1302021939	1
MAR	0.998422806955	0.998456946573	0.99834984175	0.998544134983	1.0	0.974926728743	0.00748986251683	0.0	0.00117417391869	0.00117723321363	0.00119583748478	0.00118858319422	1
MDG	0.999927565313	0.99989886997	1.0	0.999673586906	0.996178711049	0.942182167154	0.0	0.0	0.0	0.0	0.0	0.0	1
MDV	0.993078126508	0.992833174413	0.993705405641	0.990676920458	1.0	0.918857220364	0.0	0.0	0.0	0.0	0.0	0.0	1
MEX	0.953993597417	0.952559933574	0.957541467415	0.94088592941	1.0	0.649490931353	0.0	0.215021361342	0.601783030296	0.479371742614	0.516746304249	0.505741843844	0
MLI	0.996352615177	0.996331226098	0.996449355226	0.995682575595	1.0	0.977625074983	0.0	0.0	0.0	0.0	0.0	0.0	1
MLT	0.99876581392	0.998915090772	0.998413364022	1.0	0.995745167852	0.975104275099	0.0	0.0	0.0	0.0	0.0	0.0	1
MMR	0.999221476217	0.999332504544	0.998973077148	1.0	0.998834355436	0.972062750638	0.0	0.0	0.0	0.0	0.0	0.0	1
MNG	0.998354944722	0.998500921282	0.997970819576	1.0	0.995419807151	0.96970512032	0.0	0.0	0.0	0.0	0.0	0.0	1
MOZ	0.998925187767	0.999050936854	0.998619591504	1.0	0.998564486077	0.99203712424	0.0	0.0	0.0	0.0	0.0	0.0	1
MRT	0.999788816426	0.999803782221	0.99975806631	1.0	0.998020544989	0.989395826338	0.0	0.0	0.0	0.0	0.0	0.0	1
MTQ	0.94734446501	0.947225834174	0.947644625731	0.945959262625	0.957757309308	1.0	0.0	0.0	0.0	0.0	0.0	0.0	1
MUS	0.996045883854	0.995935698002	0.996340511347	0.994752719161	1.0	0.940500072135	0.0	0.0	0.0	0.0	0.0	0.0	1
MWI	0.993157062381	0.993092167314	0.99333037146	0.992364215243	1.0	0.93397374476	0.0	0.0	0.0	0.0	0.0	0.0	1
MYS	0.999329015293	0.999296436921	0.99939809216	0.999199366012	1.0	0.959185087209	0.0	0.0794919965658	0.0763630962826	0.0769506503671	0.076911164617	0.076887181991	1
NER	0.999499120714	0.999558772349	0.999359917921	1.0	0.998854791591	0.946852310089	0.0	0.0	0.0	0.0	0.0	0.0	1
NGA	0.984927677895	0.98494859225	0.984885419394	0.985029349447	0.983374901047	1.0	0.0	0.0	0.0	0.0	0.0	0.0	1
NIC	0.980898396548	0.981077785296	0.980472652451	0.982563522956	0.974312298963	1.0	0.0	0.0	0.0	0.0	0.0	0.0	1
NLD	0.00244344140129	0.00249768876212	0.00229677860714	0.0031057215151	0.0	0.00569066801544	1.0	0.801220480151	0.80250750158	0.807005626698	0.804567269813	0.805393684105	-1
NOR	0.98868881147	0.988868441282	0.988237862194	0.990366729553	0.983914603632	1.0	0.0	0.00316477667644	0.00779528385747	0.00668028209899	0.0070591978396	0.00694702631903	1
NPL	0.999511980724	0.999555016413	0.999407883076	1.0	0.997193321141	0.924563388984	0.0	0.00598006642448	0.00485225850556	0.00529594666302	0.00505369458906	0.00513201003418	1
NZL	0.990950927825	0.991150527869	0.990460288104	0.992833903895	0.983957970734	1.0	0.0	0.0742948315122	0.0657239348637	0.0664632426188	0.0660417321908	0.0662023481367	1
OMN	0.997430985792	0.997325118231	0.997687309965	0.996599240934	1.0	0.936159656757	0.0	0.0	0.0	0.0	0.0	0.0	1
PAK	0.986103967101	0.986603769081	0.984760353492	0.991594902787	0.97347445488	1.0	0.0694535443936	0.372093021619	0.0	0.0946125189948	0.0702274475149	0.0769708468262	1
PAN	0.989629417038	0.98975916554	0.98932662984	0.990609207957	0.9887334578	1.0	0.0449655542801	0.0	0.0141921026533	0.0109418891881	0.0116208185939	0.0114281621979	1
PER	0.995332753057	0.995258546082	0.995537418472	0.994376062367	1.0	0.99525856278	0.0722825361548	0.0	0.0419985909341	0.0345639055746	0.0365004997207	0.0359588780275	1
PHL	0.999541153883	0.999603027388	0.999402009245	1.0	0.997839780017	0.987111238701	0.00123591200832	0.0	0.000282632602573	0.000426030825508	0.000391094214869	0.000400814202922	1
PNG	0.999966249359	1.0	0.999906140088	0.999969779857	0.999533064683	0.956244851094	0.0	0.0	0.0	0.0	0.0	0.0	1
POL	0.998265312726	0.998444704239	0.997891907123	0.998991157795	1.0	0.91962372643	0.0	0.203495785525	0.30674266417	0.281588265984	0.288586668101	0.286637272268	1
PRK	0.975076273687	0.975409409748	0.974273427088	0.977959195419	0.968574677122	1.0	0.0	0.0	0.0	0.0	0.0	0.0	1
PRT	0.996253613201	0.996487865124	0.99566868884	0.998468511529	0.991548045117	1.0	0.0	0.0733735192114	0.0572403803614	0.058661377912	0.058446405031	0.0584798176761	1
PRY	0.991105214852	0.991159099127	0.991004222005	0.991218443961	0.990414416561	1.0	0.0	0.0	0.0	0.0	0.0	0.0	1
QAT	0.997874632176	0.997897985245	0.997818509001	0.998084533077	1.0	0.911605676569	0.212391220766	0.0	0.00602373333272	0.00207365422892	0.00316205986159	0.00285211741007	1
ROU	0.995607096622	0.995503549119	0.995901365739	0.994290698442	1.0	0.965496521287	0.0	0.246893152992	0.243448338242	0.23635328691	0.23964177098	0.23856860227	1
RWA	0.987279733885	0.987263661043	0.987324289268	0.986960048522	0.989772665497	1.0	0.0	0.0	0.0	0.0	0.0	0.0	1
SAU	0.997127749061	0.997154320802	0.997057215331	0.997389152498	1.0	0.944969474784	0.186165819779	0.00467236530377	0.00491840085836	0.0	0.00146443540342	0.00104997466564	1
SDN	0.997416155136	0.997393534701	0.99746704104	0.997272208433	1.0	0.932383136029	0.0	0.0	0.0	0.0	0.0	0.0	1
SEN	0.994475863713	0.994264777057	0.995025103177	0.992221965983	1.0	0.971140644445	0.0	0.106419131698	0.168505447642	0.16173840852	0.163033355949	0.16273258429	1
SGP	0.00555619439766	0.00555476522637	0.00555495995664	0.00558177004878	0.00545968842851	0.0	1.0	0.886544406473	0.875206164189	0.878022051113	0.876999966996	0.877322123716	-1
SLB	0.998932231452	0.999047701262	0.998637432184	1.0	0.99397701557	0.943156358661	0.0	0.0	0.0	0.0	0.0	0.0	1
SLE	0.986676902889	0.986796055862	0.98640605916	0.987635108143	0.982179737123	1.0	0.0	0.0	0.0	0.0	0.0	0.0	1
SLV	0.998346850432	0.998383119359	0.998261892792	0.998746763697	0.997022220907	1.0	0.0	0.483442355201	0.556808135979	0.533633123225	0.541006856394	0.538700160587	0
SOM	0.997622992357	0.997730963894	0.99740113049	0.998199552311	1.0	0.972436397937	0.0	0.0	0.0	0.0	0.0	0.0	1
SUN	0.971668610345	0.972157540469	0.970494817259	0.975806524722	0.963016726207	1.0	0.11163063034	0.0459424280318	0.0	0.0121803502164	0.00913593793648	0.010010129609	1
SUR	0.884796977096	0.885000655788	0.884318403857	0.886321794615	0.87966623222	1.0	0.0	0.0	0.0	0.0	0.0	0.0	1
SWE	0.0261975627047	0.0272571627452	0.0235649330028	0.0360303627561	0.0	0.064113025939	0.294662029466	0.979543927045	0.981253236904	1.0	0.993135337272	0.995202480057	-1
SYR	0.997545620968	0.997475722865	0.997718414066	0.996953193115	1.0	0.966018718894	0.0	0.0250767884072	0.018115457543	0.0182568468492	0.0183588895379	0.0183138348562	1
TCD	0.996389367228	0.996459668067	0.996210819764	0.997120178156	0.994920184555	1.0	0.0	0.0	0.0	0.0	0.0	0.0	1
TGO	0.997225825824	0.997214132515	0.997316145798	0.99649638645	1.0	0.959085470001	0.0	0.225646846971	0.139935972936	0.153793168942	0.150792990623	0.151634203265	1
THA	0.993843471401	0.993627561176	0.994338526997	0.99245125127	1.0	0.808695256771	0.0	0.0394796198096	0.0348875666881	0.0359234462378	0.0361613612581	0.0359685230631	1
TTO	0.992590468452	0.992419402322	0.993098926813	0.989991938034	1.0	0.882979485572	0.997219162147	0.0436665764381	0.0197889778663	0.0	0.00593879689771	0.00385255063853	1
TUN	0.995559648297	0.995402413647	0.995952139581	0.994116045384	1.0	0.94804981952	0.0	0.0	0.0	0.0	0.0	0.0	1
TUR	0.0305721648404	0.0304637843369	0.0308243590166	0.0296418685675	0.0362158741792	0.0	1.0	0.576776600218	0.612403754919	0.605027451578	0.606569445052	0.606305469771	-1
TWN	0.971046131718	0.971636463632	0.969617594714	0.976171097519	0.960200508127	1.0	0.278341120541	0.0879202194544	0.0	0.0196044670785	0.0150410506542	0.0162344523454	1
TZA	0.998146199794	0.998190657284	0.998049360637	0.998365394969	1.0	0.984523373264	0.0	0.0	0.0	0.0	0.0	0.0	1
UGA	0.994138844031	0.99404316252	0.994387979766	0.992956522963	1.0	0.953856710123	0.0	0.0	0.0	0.0	0.0	0.0	1
URY	0.999859891911	0.999813761028	1.0	0.999275841345	0.999512817189	0.956399437586	0.0803246234938	0.0	0.0131959903092	0.00856805804673	0.00868726888751	0.00869245965785	1
USA	0.00225161258403	0.00227555472414	0.00219213438491	0.00246807040471	0.00151431859798	0.0	0.698550182362	1.0	0.93304299476	0.947498258714	0.944241634041	0.94503650334	-1
VEN	0.0173697450784	0.017298258167	0.0175458814037	0.0167409369066	0.0197574473785	0.0	1.0	0.906642635463	0.99011828605	0.961406357921	0.969509641369	0.967179738296	-1
VNM	0.999170975544	0.999079690006	0.999408108274	0.998328296218	1.0	0.932022037274	0.0	0.0	0.0	0.0	0.0	0.0	1
YEM	0.994476996838	0.994363803802	0.994762058141	0.993458673613	1.0	0.918506929093	0.0	0.0	0.0	0.0	0.0	0.0	1
YMD	0.979016840098	0.97939523095	0.978116493104	0.982269616465	0.972912948267	1.0	0.0	0.0	0.0	0.0	0.0	0.0	1
ZAF	0.0168146793101	0.016820134682	0.0167992522937	0.0168399495101	0.0184974376819	0.0	1.0	0.722014290868	0.765245985194	0.745114258257	0.75176704321	0.74974401516	-1
ZMB	0.999431925954	0.999515459805	0.999239818368	1.0	0.996936691467	0.996784029655	0.0	0.0	0.0	0.0	0.0	0.0	1
ZWE	0.994298775619	0.994193930521	0.994560366448	0.993273823891	1.0	0.935304149174	0.0	0.26011897695	0.252721436828	0.245914369851	0.248405672267	0.24760263665	1
