# Supplementary material for: The struggle for existence in the world market ecosystem
Source: PLoS One. 2018 Oct 3;13(10):e0203915. doi: 10.1371/journal.pone.0203915 (PMC6169900; doi:10.1371/journal.pone.0203915)
Supplement: S1 File — (ZIP) [file pone.0203915.s001.zip › clusters/data_norma_M_clustered_decadas_1980_7_.csv]

	k6	k5	k4	k3	k2	k1	v1	v2	v3	v4	v5	v6	cluster
AFG	0.99506698556	0.994838664623	0.995572559848	0.993154215908	1.0	0.859707428734	0.0	0.0	0.0	0.0	0.0	0.0	1
AGO	0.969047649342	0.968874495142	0.96938392786	0.967407262666	1.0	0.904847137016	0.0	0.0	0.0	0.0	0.0	0.0	1
ALB	0.99153923503	0.99142647593	0.991800173765	0.99024909794	1.0	0.889572178194	0.0	0.0	0.0	0.0	0.0	0.0	1
ARE	0.991913021789	0.991872774296	0.992014038687	0.991271090665	1.0	0.945919043572	0.0	0.0	0.0	0.0	0.0	0.0	1
ARG	0.999779918349	0.999688435375	0.999958510315	1.0	0.987632222363	0.933383478814	0.0	0.275965729468	0.238590312275	0.235976761632	0.235098026362	0.235677838928	1
AUS	0.998574730334	0.998633422107	0.998405869015	1.0	0.994966270618	0.917314647169	0.0	0.331882929102	0.402604700357	0.370136008498	0.379758357043	0.376669603066	1
AUT	0.992842723687	0.992510865768	0.993571340377	0.990122917654	1.0	0.834779993809	0.0	0.31085099891	0.35563979512	0.345217884324	0.346919442352	0.346476309711	1
BDI	0.991919823715	0.991856635852	0.991953812844	0.991824044867	1.0	0.841127040032	0.0	0.0	0.0	0.0	0.0	0.0	1
BEL	0.0325633559521	0.0324924590107	0.0327100187627	0.0318534122695	0.0351487042344	0.0	1.0	0.975239186968	0.794483125857	0.867362359091	0.844855228145	0.851861576569	-1
BEN	0.982323905481	0.982195163607	0.982584319471	0.980561525618	1.0	0.980430724074	0.0	0.0	0.0	0.0	0.0	0.0	1
BFA	0.990536369033	0.990424448906	0.990707139093	0.989340326561	1.0	0.879447063827	0.0	0.0	0.0	0.0	0.0	0.0	1
BGD	0.995710747148	0.995613905022	0.995943595181	0.994926350014	1.0	0.89921155976	0.0	0.0	0.0	0.0	0.0	0.0	1
BGR	0.984743792151	0.984497280656	0.985224181371	0.982554150508	1.0	0.81181784208	0.0	0.211725733303	0.224978909928	0.223164869254	0.22392283277	0.22369176768	1
BHR	0.993146309065	0.992989080069	0.993552639016	0.991877877214	1.0	0.887287318147	0.0	0.0	0.0	0.0	0.0	0.0	1
BHS	0.9762652608	0.976212844678	0.976244936491	0.976372973976	1.0	0.918726726411	0.0	0.0	0.0	0.0	0.0	0.0	1
BLZ	0.983091922588	0.983118733258	0.982881545635	0.984253099633	1.0	0.919467734659	0.0	0.0	0.0	0.0	0.0	0.0	1
BOL	0.981807813106	0.981650681562	0.98206617741	0.981081942068	1.0	0.849279091184	0.0	0.0	0.0	0.0	0.0	0.0	1
BRA	0.00890106543216	0.00887951659972	0.00894417715838	0.0086570425771	0.0101624406553	0.0	1.0	0.990143511199	0.935516991271	0.945782072051	0.944092421141	0.944506046906	-1
BRN	0.986481810452	0.986559606005	0.986258991255	0.986641935755	1.0	0.904751385996	0.0	0.0	0.0	0.0	0.0	0.0	1
BTN	0.879889793622	0.879824826798	0.8798755989	0.881419899609	0.904454959642	1.0	0.0	0.0	0.0	0.0	0.0	0.0	1
CAF	0.978118149292	0.977870156696	0.978722613562	0.975662877185	1.0	0.922768533909	0.0	0.0	0.0	0.0	0.0	0.0	1
CAN	0.00345653686849	0.00303741762771	0.00438228231922	0.0	0.00844787581849	0.115250905717	0.858468863216	1.0	0.694956439603	0.781181248317	0.758460243499	0.765174704658	-1
CHE	0.987528878315	0.987225062548	0.988167633907	0.984901619995	1.0	0.906233506125	0.0	0.564494659018	0.439057846691	0.494214655653	0.474825348206	0.481067850718	0
CHL	0.984502714676	0.984492056637	0.984412241239	0.985712866376	1.0	0.907602269825	0.0	0.0	0.0	0.0	0.0	0.0	1
CHN	0.107324559831	0.107474635155	0.106977258875	0.108828934875	0.10988585744	0.0	0.746236896856	0.679747876201	1.0	0.910115742404	0.935754268833	0.927668413859	-1
CIV	0.989872644459	0.989605935649	0.990429729143	0.987403798054	1.0	0.856296769407	0.0	0.32473424974	0.168964900816	0.217422587749	0.202733070464	0.207384212989	1
CMR	0.969852510322	0.969925831409	0.969668978051	0.969220520041	1.0	0.930568265165	0.0	0.474443985263	0.762740375611	0.6848309506	0.707769579663	0.700395106219	0
COG	0.996797083183	0.996775666491	0.996827565392	0.996283206995	1.0	0.945360627225	0.0	0.0	0.0	0.0	0.0	0.0	1
COL	0.986412499892	0.986333605148	0.986474444548	0.98603756894	1.0	0.902514182569	0.0	0.0	0.0	0.0	0.0	0.0	1
COM	0.82214366365	0.822186474887	0.821896007009	0.824769014982	0.849847437185	1.0	0.0	0.0	0.0	0.0	0.0	0.0	1
CPV	0.978965419601	0.979195350483	0.978400483826	0.98010840951	1.0	0.946728003285	0.0	0.0	0.0	0.0	0.0	0.0	1
CRI	0.985519376988	0.985515234119	0.985428898367	0.98609058412	1.0	0.89482263549	0.0	0.0	0.0	0.0	0.0	0.0	1
CSK	0.116591060031	0.116278042327	0.117173233175	0.114573611064	0.129370795349	0.0	0.270671357696	1.0	0.818838656379	0.874007493804	0.856644429234	0.862297972223	-1
CUB	0.983141847564	0.983155516818	0.983007615795	0.984140822531	1.0	0.902382494223	0.0	0.0	0.0	0.0	0.0	0.0	1
CYP	0.995326745685	0.995416579916	0.995141411732	0.996253489676	1.0	0.8998711325	0.0	0.0	0.0	0.0	0.0	0.0	1
DDR	0.977864397526	0.977548416311	0.978452230929	0.975473622525	1.0	0.859630354696	0.0	0.285241726295	0.208947274521	0.225491209686	0.220549497702	0.222194493846	1
DEU	0.000136461639584	0.000132280828868	0.000153797694805	0.0	0.00066068953782	5.28869990384e-05	0.496943862563	1.0	0.897740306241	0.920584289466	0.913294237797	0.915686927942	-1
DJI	0.985386325805	0.985219948094	0.985756680687	0.983792328286	1.0	0.957986560819	0.0	0.0	0.0	0.0	0.0	0.0	1
DNK	0.998561485561	0.997898479074	1.0	0.993957725597	0.994261908847	0.732038819078	0.0	0.485272173723	0.511456293635	0.509925447517	0.509459289072	0.509621840614	0
DOM	0.983369928929	0.983214394094	0.983591515397	0.982541433589	1.0	0.903211519209	0.0	0.0	0.0	0.0	0.0	0.0	1
DZA	0.992255694219	0.992261590532	0.992201586394	0.991696701853	1.0	0.949389264969	0.0	0.0	0.0	0.0	0.0	0.0	1
ECU	0.979588540899	0.979526628435	0.979602189684	0.98048729472	1.0	0.830215222576	0.0	0.0	0.0	0.0	0.0	0.0	1
EGY	0.991584396299	0.991522767247	0.99168815134	0.991223871117	1.0	0.894744925031	0.0	0.0	0.0	0.0	0.0	0.0	1
ESP	0.000312055117904	0.000276149479124	0.000388590442417	0.0	0.00337769973228	0.0113318965318	1.0	0.565033143665	0.545520395555	0.570244147324	0.560961162776	0.564009524482	-1
FIN	0.998644218622	0.998579200431	0.99870215693	0.998922683305	1.0	0.982475692388	0.0202029785204	0.0137058960084	0.0	0.0100284869065	0.00648239073774	0.00765775120398	1
FJI	0.98458397861	0.98445324879	0.98495334777	0.982070342644	1.0	0.888301360796	0.0	0.0	0.0	0.0	0.0	0.0	1
FRA	0.000762731887949	0.000785100795581	0.000715754119442	0.000931049140717	0.0	0.00240637680769	1.0	0.618463145588	0.722197041895	0.691470487579	0.701297619685	0.698161437387	-1
GAB	0.982013468428	0.981904005578	0.982200825886	0.980832656087	1.0	0.898256059989	0.0	0.0	0.0	0.0	0.0	0.0	1
GBR	0.000183309462899	0.000175355350183	0.000201317544968	0.000147189939638	0.0	0.00197259869525	0.762096716541	1.0	0.856987973806	0.90437016067	0.889217025487	0.894036949709	-1
GHA	0.982082528633	0.981901972262	0.982415272746	0.980474073297	1.0	0.886331734719	0.0	0.0	0.0	0.0	0.0	0.0	1
GIN	0.987395536082	0.987318725823	0.987526014855	0.985777473298	1.0	0.897662700386	0.0	0.0	0.0	0.0	0.0	0.0	1
GMB	0.997253157225	0.997225113777	0.997305430038	0.996360701639	1.0	0.851876304996	0.0	0.0	0.0	0.0	0.0	0.0	1
GNB	0.998211523542	0.997889074601	0.998994793007	0.994193822673	1.0	0.866251327018	0.0	0.0	0.0	0.0	0.0	0.0	1
GNQ	0.967100466101	0.966778874356	0.967704271443	0.965455420814	1.0	0.912232659127	0.0	0.0	0.0	0.0	0.0	0.0	1
GRC	0.996723663549	0.996670451622	0.996816768817	0.996515165221	1.0	0.917216794312	0.0	0.0	0.0	0.0	0.0	0.0	1
GTM	0.973655400475	0.973550682887	0.973731901663	0.972976737672	1.0	0.933597180893	0.0	0.0	0.0	0.0	0.0	0.0	1
GUY	0.980978555637	0.980898838567	0.981080477667	0.980537843287	0.998116867269	1.0	0.0	0.0	0.0	0.0	0.0	0.0	1
HKG	0.996226500295	0.996622785858	0.995264951447	1.0	0.995579086303	0.820276679987	0.0	0.684364014759	0.800506596134	0.733847496392	0.756938964135	0.749398085536	0
HND	0.984996559739	0.984910638718	0.985099772578	0.985410326637	1.0	0.866259606917	0.0	0.0	0.0	0.0	0.0	0.0	1
HTI	0.982351681046	0.982156030301	0.982723621518	0.981889476752	1.0	0.918178600987	0.0	0.0	0.0	0.0	0.0	0.0	1
HUN	0.9809290147	0.980750064752	0.981250673539	0.979012498773	1.0	0.856944390277	0.0	0.353575226934	0.311546321099	0.323459665132	0.319917919174	0.32109661794	1
IDN	0.984365177791	0.984388388329	0.98429136133	0.984728233447	1.0	0.916496570918	0.0	0.0	0.0	0.0	0.0	0.0	1
IND	0.991414616323	0.992066157289	0.989695820634	1.0	0.999737502894	0.755410234125	0.0	0.103336387527	0.148307113928	0.141650436959	0.143687242203	0.143053392809	1
IRL	0.999915142938	0.999886414313	1.0	0.999975807025	0.997393121085	0.921163529299	0.0	0.143891944436	0.146835357655	0.144675386673	0.145388945282	0.14514469611	1
IRN	0.986637314246	0.986548550881	0.986767603553	0.986056622303	1.0	0.863326556831	0.0	0.0	0.0	0.0	0.0	0.0	1
IRQ	0.997509168967	0.997443959175	0.997659681314	0.996965464486	1.0	0.877120484293	0.0	0.0	0.0	0.0	0.0	0.0	1
ISL	0.99538305037	0.995218110867	0.995748517401	0.993711527315	1.0	0.917611137798	0.0	0.0	0.0	0.0	0.0	0.0	1
ISR	0.99815010657	0.998090973102	0.998264523095	0.997915397365	1.0	0.920120467989	0.0	0.0925475425074	0.0577580520573	0.0672167697491	0.0644150452091	0.0653111078427	1
ITA	0.000139015020259	0.000131235688959	0.000164565825439	0.0	0.000538657330406	0.00947671925751	1.0	0.837213862608	0.884092852271	0.870414521978	0.873988936953	0.872946219166	-1
JAM	0.979965356643	0.979905099747	0.979978606808	0.979757115147	1.0	0.966964555266	0.0	0.0	0.0	0.0	0.0	0.0	1
JOR	0.992822655074	0.992843767964	0.99277819175	0.9931598401	1.0	0.930557535354	0.0	0.0	0.0	0.0	0.0	0.0	1
JPN	0.00364700833443	0.0036487333239	0.00364080488147	0.00369170538388	0.00314417359482	0.0	0.397483024549	1.0	0.976120384954	0.968733212054	0.970679787192	0.9701188303	-1
KEN	0.986976423977	0.98703808962	0.986872625651	0.98639489204	1.0	0.915417452686	0.0	0.0816506770636	0.105140501384	0.0901749768055	0.0950439242456	0.0935606555636	1
KHM	0.965308184535	0.964970463595	0.965972323214	0.963316011345	1.0	0.902584008848	0.0	0.0	0.0	0.0	0.0	0.0	1
KOR	9.9943078218e-05	0.000145823474513	0.0	0.000177279935711	0.00379631780514	0.0479371918201	1.0	0.627604574578	0.722906350612	0.685171277055	0.698112808449	0.693833429327	-1
KWT	0.999834200601	0.999746618443	1.0	0.999793003882	0.999860766453	0.923234105378	0.0359402311004	0.0	0.0168294651971	0.0172382633772	0.0170720474858	0.017097469005	1
LAO	0.978119453286	0.977844637918	0.978635075103	0.975986075157	1.0	0.85870186784	0.0	0.0	0.0	0.0	0.0	0.0	1
LBN	0.984075327824	0.98397777795	0.98426425396	0.983299736998	1.0	0.877057039773	0.0	0.0	0.0	0.0	0.0	0.0	1
LBR	0.96979693493	0.969405024456	0.970507751581	0.967448453517	1.0	0.874672020713	0.629628333206	0.0881689407987	0.0	0.0213893335323	0.0151083849214	0.0172068031312	1
LBY	0.982253810262	0.981931980106	0.982926903909	0.979778966312	1.0	0.867266701744	0.0	0.0	0.0	0.0	0.0	0.0	1
LKA	0.997920148079	0.99788387571	0.99799954675	0.998164227124	1.0	0.93496798439	0.0	0.0	0.0	0.0	0.0	0.0	1
MAR	0.991929304108	0.991848287212	0.992096403854	0.990800969262	1.0	0.923679349792	0.0	0.0	0.0	0.0	0.0	0.0	1
MDG	0.983409381296	0.983362056989	0.983569795255	0.982493612532	1.0	0.906612248575	0.0	0.0	0.0	0.0	0.0	0.0	1
MDV	0.961734041038	0.961719369643	0.961940338349	0.960633399596	0.965229823827	1.0	0.0	0.0	0.0	0.0	0.0	0.0	1
MEX	0.994250961433	0.994522702406	0.993561058879	0.997511845413	1.0	0.88212285236	0.396511579231	0.0	0.121108227283	0.0719762256212	0.0905555923247	0.08428478257	1
MLI	0.992877369667	0.992887612289	0.992805318896	0.992050322977	1.0	0.923939008258	0.0	0.0	0.0	0.0	0.0	0.0	1
MLT	0.996357524998	0.996276374054	0.996499955436	0.995983688144	1.0	0.88196993724	0.0	0.0188767392486	0.011869696049	0.0136629072865	0.0129528789873	0.01319638861	1
MMR	0.989832503825	0.989648394279	0.990340776016	0.987126568247	1.0	0.941889614648	0.0	0.0	0.0	0.0	0.0	0.0	1
MNG	0.988101777593	0.988080011845	0.988132439738	0.988138454602	1.0	0.863146796998	0.0	0.0	0.0	0.0	0.0	0.0	1
MOZ	0.982621829223	0.982420554972	0.982954628554	0.982149583834	1.0	0.846577198853	0.0	0.0	0.0	0.0	0.0	0.0	1
MRT	0.966238149402	0.966046236906	0.966612335827	0.96331455638	1.0	0.925737790111	0.0	0.0	0.0	0.0	0.0	0.0	1
MTQ	0.998682369103	0.998880398699	0.998225542607	1.0	0.999831526516	0.976246313373	0.0	0.0	0.0	0.0	0.0	0.0	1
MUS	0.974045967984	0.973918545799	0.974224695744	0.972878988559	1.0	0.915325249103	0.0	0.0	0.0	0.0	0.0	0.0	1
MWI	0.993752564961	0.993711783212	0.993866830483	0.993518515584	1.0	0.913927774131	0.0	0.0	0.0	0.0	0.0	0.0	1
MYS	0.997882754439	0.998044057868	0.997518603319	1.0	0.993849615443	0.913548766858	0.0	0.0919805525531	0.139287432554	0.124541050557	0.128808187554	0.127437292983	1
NER	0.983786946245	0.983560336826	0.984162888522	0.981378864053	1.0	0.914144854425	0.0	0.0	0.0	0.0	0.0	0.0	1
NGA	0.979924577555	0.979872127385	0.979933087249	0.979851824437	1.0	0.929353055872	0.0	0.0	0.0	0.0	0.0	0.0	1
NIC	0.974022193219	0.973857025373	0.974257462821	0.973399845289	1.0	0.885350193485	0.0	0.0	0.0	0.0	0.0	0.0	1
NLD	0.000748308684022	0.00065017996327	0.000954881444584	0.0	0.00395671115191	0.0288220657285	1.0	0.678719858909	0.765422749863	0.735438397077	0.744721377523	0.741916332874	-1
NOR	0.998766231382	0.998199761341	1.0	0.994500317672	0.999961330854	0.960904054648	0.0	0.0469672793753	0.0822603655123	0.0730750376083	0.0782255112716	0.0762457557046	1
NPL	0.990752975014	0.990455677984	0.991320308072	0.987173099162	1.0	0.919266114114	0.0	0.0	0.0	0.0	0.0	0.0	1
NZL	0.998637745169	0.998652294675	0.998614038579	0.999271943578	1.0	0.889761025236	0.0	0.0863531546757	0.0520978234447	0.0613492703175	0.0586034878494	0.0594830985393	1
OMN	0.990577946412	0.990417572862	0.99097699582	0.988766595407	1.0	0.90149115286	0.0	0.0	0.0	0.0	0.0	0.0	1
PAK	0.998160325173	0.998185098602	0.998111618243	0.998638306329	1.0	0.943772044211	0.0	0.0	0.0	0.0	0.0	0.0	1
PAN	0.971481463073	0.971289622863	0.971776573825	0.970077836649	1.0	0.889231764411	0.657493777806	0.0	0.0360220603679	0.0300040233357	0.0316090531075	0.0311181913533	1
PER	0.991437399826	0.991278602874	0.991711800167	0.990289449258	1.0	0.950229519731	0.0	0.0	0.0	0.0	0.0	0.0	1
PHL	0.991888193478	0.991869443397	0.99190400878	0.991906340582	1.0	0.902426294095	0.0	0.0	0.0	0.0	0.0	0.0	1
PNG	0.95819720763	0.958161685968	0.958239828202	0.958595867345	0.967067773348	1.0	0.0	0.0	0.0	0.0	0.0	0.0	1
POL	0.988027045775	0.987814225501	0.988391685188	0.986925184628	1.0	0.857432208375	0.0	0.241085763278	0.257189493475	0.249464570998	0.252702324263	0.251656312991	1
PRK	0.984890668819	0.984555911919	0.985521404057	0.981945008987	1.0	0.877669027435	0.0	0.0	0.0	0.0	0.0	0.0	1
PRT	0.999161237843	0.999159174239	0.999121455587	1.0	0.998242543695	0.955019389848	0.0467420755071	0.0	0.0831310663855	0.0796561261228	0.0787683734613	0.0790495327174	1
PRY	0.980549137279	0.98044079967	0.980656068805	0.979876950732	1.0	0.903466694598	0.0	0.0	0.0	0.0	0.0	0.0	1
QAT	0.982767643041	0.982710899935	0.982849350124	0.98289989032	1.0	0.918175526619	0.0	0.0	0.0	0.0	0.0	0.0	1
ROU	0.984992395391	0.984859162733	0.9852327709	0.984214250132	1.0	0.812408880162	0.0	0.252731643701	0.287872168267	0.276487421801	0.280020425919	0.278880611791	1
RWA	0.981708068195	0.981558474294	0.98204381499	0.979045714702	1.0	0.88158452631	0.0	0.0	0.0	0.0	0.0	0.0	1
SAU	0.99426816517	0.994129244315	0.994544760275	0.99330381124	1.0	0.907430352787	0.0	0.00737602242565	0.0056849001425	0.00614127815083	0.00598344951265	0.00603231233695	1
SDN	0.981282546059	0.980916103692	0.982111708695	0.976906678796	1.0	0.868451051058	0.0	0.0	0.0	0.0	0.0	0.0	1
SEN	0.986618575942	0.986656441827	0.98649776714	0.987145830816	1.0	0.907676673097	0.0	0.119782255963	0.194137931938	0.174375360916	0.178434712828	0.177400918587	1
SGP	0.0202909080486	0.0203493156832	0.0201656887979	0.0210260797379	0.0161848414301	0.0	1.0	0.69386385876	0.781754985438	0.751105095605	0.76062809025	0.757638910514	-1
SLB	0.988107617051	0.988192857291	0.987803716172	0.989506945983	1.0	0.944283906693	0.0	0.0	0.0	0.0	0.0	0.0	1
SLE	0.990054946058	0.98987813943	0.99035933615	0.988333655648	1.0	0.864010327586	0.0	0.0	0.0	0.0	0.0	0.0	1
SLV	0.982542622006	0.982377516811	0.982809771744	0.981619738168	1.0	0.869186777126	0.0	0.0	0.0	0.0	0.0	0.0	1
SOM	0.980073394465	0.979806900469	0.980591848368	0.977655548522	1.0	0.883254193974	0.0	0.0	0.0	0.0	0.0	0.0	1
SUN	0.979975254888	0.979643560016	0.980577265219	0.977554475804	1.0	0.856690929949	0.0	0.161159356017	0.129412910309	0.13412239789	0.132690633726	0.133209918321	1
SUR	0.97700710416	0.97682926933	0.977227056813	0.975974088647	1.0	0.895677528679	0.0	0.0	0.0	0.0	0.0	0.0	1
SWE	0.00360023098693	0.00322867306257	0.00440736190765	0.0	0.0186611386065	0.00759401880099	0.610968253676	1.0	0.839732300081	0.902199852254	0.882059463957	0.888631375766	-1
SYR	0.994684369545	0.994552797741	0.995007094501	0.993789197384	1.0	0.891779503076	0.0	0.0	0.0	0.0	0.0	0.0	1
TCD	0.987535071115	0.98743651693	0.987776613413	0.985543851011	1.0	0.853466013314	0.0	0.0	0.0	0.0	0.0	0.0	1
TGO	0.989730747471	0.989584240077	0.990085711056	0.987984671309	1.0	0.896179865105	0.0	0.0	0.0	0.0	0.0	0.0	1
THA	0.997780298108	0.997964906897	0.99732659347	1.0	0.994312246631	0.927970881629	0.0	0.0285701011155	0.03775759188	0.0330174319902	0.0344744743105	0.0340064814715	1
TTO	0.979973693702	0.979852029675	0.980165971048	0.980100333889	1.0	0.962555654114	0.0	0.0	0.0	0.0	0.0	0.0	1
TUN	0.999815874343	0.999823919309	0.999849248725	1.0	0.994814671008	0.946096350934	0.0	0.0	0.0	0.0	0.0	0.0	1
TUR	0.998464631578	0.998595834794	0.998227082207	1.0	0.993598504334	0.892787665682	0.162299766055	0.0	0.0360362433844	0.0248136077498	0.0292633168884	0.0277681667706	1
TWN	0.983653736733	0.983352282089	0.984232560852	0.981227837291	1.0	0.861268187182	0.0	0.017602067441	0.0110681822537	0.0127403050034	0.012078222117	0.0123052884946	1
TZA	0.983020871932	0.982779484141	0.983533385615	0.981500009437	1.0	0.896153371287	0.0	0.0	0.0	0.0	0.0	0.0	1
UGA	0.966279501764	0.9661291657	0.966398019643	0.966798468738	1.0	0.841991811181	0.0	0.0	0.0	0.0	0.0	0.0	1
URY	0.989602874283	0.989458360264	0.989845797881	0.988684013658	1.0	0.879229940772	0.0	0.0	0.0	0.0	0.0	0.0	1
USA	0.00135664158129	0.00135978932563	0.00134291725882	0.00151369610228	0.0	0.0111527873945	0.64101995959	1.0	0.8857114541	0.911470220728	0.904464569918	0.906602763519	-1
VEN	0.98988714515	0.989924051371	0.989700442455	0.990941701041	1.0	0.907379598508	0.0	0.0	0.0	0.0	0.0	0.0	1
VNM	0.980268141255	0.980118445516	0.980538258422	0.97927332682	1.0	0.894663411724	0.0	0.0	0.0	0.0	0.0	0.0	1
YEM	0.989891500669	0.989771443591	0.990143908137	0.988325641425	1.0	0.949813063988	0.0	0.0	0.0	0.0	0.0	0.0	1
YMD	0.978547972022	0.97808880619	0.979450067868	0.974438716743	1.0	0.856181268488	0.0	0.0	0.0	0.0	0.0	0.0	1
ZAF	0.983528265914	0.98347896667	0.983577162456	0.983417608578	1.0	0.882760632516	0.0904854113119	0.0	0.0413709239024	0.0285828900376	0.0322915938482	0.0311982738141	1
ZMB	0.977095047696	0.976926443286	0.977403832443	0.976043190349	1.0	0.936039368595	0.0	0.0	0.0	0.0	0.0	0.0	1
ZWE	0.98562851409	0.985623519419	0.985612993763	0.986159847655	1.0	0.908516843814	0.0	0.0	0.0	0.0	0.0	0.0	1
