# Supplementary material for: The struggle for existence in the world market ecosystem
Source: PLoS One. 2018 Oct 3;13(10):e0203915. doi: 10.1371/journal.pone.0203915 (PMC6169900; doi:10.1371/journal.pone.0203915)
Supplement: S1 File — (ZIP) [file pone.0203915.s001.zip › clusters/data_norma_M_clustered_decadas_1980_8_.csv]

	k6	k5	k4	k3	k2	k1	v1	v2	v3	v4	v5	v6	cluster
AFG	0.998232611043	0.99846203098	0.997740961461	1.0	0.99623161921	0.93756657181	0.0	0.0	0.0	0.0	0.0	0.0	1
AGO	0.999693037008	0.999677697504	0.99965270247	1.0	0.999881539966	0.983451544446	0.0	0.0	0.0	0.0	0.0	0.0	1
ALB	0.999203557921	0.999261980919	0.999030203963	1.0	0.998349016936	0.96631224263	0.0	0.0	0.0	0.0	0.0	0.0	1
ARE	0.99608654552	0.995998285053	0.996240138519	0.995697004819	1.0	0.982267754322	0.0	0.146329847085	0.11063929643	0.121240039032	0.11809860528	0.119104316141	1
ARG	0.997277720286	0.997323483584	0.997202712029	0.997287953844	1.0	0.992621966319	0.075370898842	0.0210814949596	0.00712730159106	0.0	0.00397455396332	0.00255056569232	1
AUS	0.997633899434	0.997550922306	0.997776264742	0.997217570704	1.0	0.984067711501	0.0	0.325402705103	0.370819117677	0.356013798858	0.361130864908	0.359290754038	1
AUT	0.998560713228	0.998797453441	0.99812162471	1.0	0.996861581002	0.997174420234	0.0	0.313958519694	0.296786175052	0.301639699202	0.300241725482	0.300697902871	1
BDI	0.999958126943	0.99989951571	1.0	0.999723403188	0.999949284932	0.97615099888	0.0	0.0	0.0	0.0	0.0	0.0	1
BEL	0.998036549294	0.998370917729	0.997424064656	1.0	0.995473691854	0.990205926738	0.0	0.405619998017	0.351625544241	0.374729375487	0.366969226787	0.369560986037	1
BEN	0.999561116808	0.999684517062	0.999321985033	1.0	0.999108837617	0.961651787032	0.0	0.0	0.0	0.0	0.0	0.0	1
BFA	0.998299816319	0.998545646135	0.997777510607	1.0	0.995836498529	0.988305893479	0.0	0.0	0.0	0.0	0.0	0.0	1
BGD	0.997500559768	0.997485534775	0.997552342345	0.997292273863	1.0	0.975329950977	0.0	0.0	0.0	0.0	0.0	0.0	1
BGR	0.999758428895	0.999779603651	0.999704490285	1.0	0.999564542035	0.946747309818	0.0454472962123	0.0	0.0448435200217	0.0336548175933	0.037040358968	0.0359582359948	1
BHR	0.996296563722	0.996284476205	0.99633212948	0.996250420876	1.0	0.957409089749	0.0	0.0	0.0	0.0	0.0	0.0	1
BHS	0.968266209404	0.968279407632	0.968203154313	0.968571547298	0.972045712016	1.0	0.0	0.0	0.0	0.0	0.0	0.0	1
BLZ	0.998834371847	0.998962018639	0.998536044722	1.0	0.998438688421	0.973309346292	0.0	0.0	0.0	0.0	0.0	0.0	1
BOL	0.99203318779	0.992105940904	0.991807122684	0.992955676199	0.992830302501	1.0	0.0	0.0	0.0	0.0	0.0	0.0	1
BRA	0.00199408442241	0.00210226709478	0.00179091697018	0.00273230459602	0.0	0.0133277227129	1.0	0.861038945942	0.857325996575	0.869814710923	0.864531949769	0.866395771547	-1
BRN	0.993339551133	0.993283692836	0.99354505532	0.992331106496	1.0	0.912944081812	0.0	0.0	0.0	0.0	0.0	0.0	1
BTN	0.989304520049	0.98918021191	0.989639745314	0.987940151855	1.0	0.930121942881	0.0	0.0	0.0	0.0	0.0	0.0	1
CAF	0.998111438371	0.998072938615	0.998214198353	0.997511008201	1.0	0.948004728514	0.0	0.0	0.0	0.0	0.0	0.0	1
CAN	0.977026591243	0.977215746154	0.976645009362	0.978483456436	0.97333842165	1.0	0.0	0.151409350187	0.124777775084	0.138113451956	0.133221969047	0.134897121108	1
CHE	0.000714807389696	0.000741312707761	0.000661740218267	0.000913677620774	0.0	0.00750520969662	1.0	0.63797739608	0.618667232818	0.635622693698	0.629494649787	0.631568774001	-1
CHL	0.997985677212	0.997978199094	0.997988835387	0.997881822328	1.0	0.975211713961	0.0297216238546	0.0	0.0104472570098	0.00425072621457	0.00647661337784	0.00575583189577	1
CHN	0.00389673844522	0.00380893046458	0.00405645166676	0.00339882385012	0.00541604936193	0.0	0.917554319085	0.946125227053	1.0	0.970092002228	0.981420859809	0.977530195364	-1
CIV	0.995576316577	0.996279397788	0.994176489258	1.0	0.987590894922	0.937352313232	0.0	0.677666864158	0.481648664449	0.55489852803	0.530663163131	0.538797987912	0
CMR	0.210281344011	0.210688411863	0.209463310606	0.21207201038	0.208296721187	0.143587558614	0.0	0.700174478546	1.0	0.882519859526	0.922241701558	0.908990418861	-1
COG	0.999638715627	0.999732759915	0.9994636439	1.0	0.998752731363	0.941630547516	0.0	0.093341297804	0.0995670494278	0.101711040774	0.100870203924	0.101085283026	1
COL	0.981060272069	0.981194512592	0.980796889934	0.981946829214	0.979583497027	1.0	0.610272673046	0.0	0.0191613298086	0.027426537511	0.02376097321	0.0250642917785	1
COM	0.991410526659	0.991137495481	0.991875919236	0.990324769894	1.0	0.934771794467	0.0	0.0	0.0	0.0	0.0	0.0	1
CPV	0.981613327026	0.981845428395	0.981463973506	0.980650191804	1.0	0.909757540514	0.0	0.0	0.0	0.0	0.0	0.0	1
CRI	0.730909518895	0.730551747341	0.731542079896	0.729145092591	0.73794993911	0.842679442833	0.0	1.0	0.942379850252	0.904927335284	0.921404001779	0.915927644441	0
CSK	0.9981514522	0.998404940808	0.997626783452	1.0	0.994882152007	0.963008224021	0.0	0.254118374436	0.237787797172	0.244267196413	0.24213104485	0.242827801158	1
CUB	0.997867150835	0.997860150364	0.997866245761	0.997909447389	1.0	0.996275267018	0.0	0.0	0.0	0.0	0.0	0.0	1
CYP	0.997494068413	0.997587525481	0.997298759701	0.998314364399	0.996030678398	1.0	0.316133797907	0.0141243800443	0.0023550274084	0.0	0.00211549110038	0.00136663932092	1
DDR	0.998687334018	0.998897103112	0.998259465838	1.0	0.998353238095	0.941573849867	0.0344912374094	0.0	0.0302911693488	0.02302789929	0.025141409226	0.0244727827416	1
DEU	0.000960463307335	0.00097763101969	0.000934367304676	0.00100766545178	0.00127355129504	0.0	0.975230938504	1.0	0.977121741347	0.986093171894	0.982460296402	0.983782945613	-1
DJI	0.993583325227	0.993535156141	0.993756262481	0.992569442851	1.0	0.960171954268	0.0	0.0	0.0	0.0	0.0	0.0	1
DNK	0.998322492948	0.998585588472	0.997832979164	1.0	0.995777260869	0.99338463393	0.0	0.132237371749	0.130668487765	0.131546131153	0.130890239391	0.131166034419	1
DOM	0.973243178375	0.973154045524	0.973367851055	0.972892624505	0.975760378394	1.0	0.0	0.0	0.0	0.0	0.0	0.0	1
DZA	0.999844882773	0.999734659904	1.0	0.999593417115	0.999515879714	0.981777279182	0.0	0.0	0.0	0.0	0.0	0.0	1
ECU	0.965977798716	0.96600714337	0.965873258172	0.966391059236	0.967264630877	1.0	0.0	0.0	0.0	0.0	0.0	0.0	1
EGY	0.999069720942	0.999132647409	0.99890136003	1.0	0.995134064099	0.997208744276	0.0	0.106830031062	0.0982019061774	0.095137783862	0.0964896804742	0.0960455813612	1
ESP	0.0231622438173	0.023349338683	0.0228490239101	0.0240467376003	0.0219583269778	0.0	1.0	0.916283681558	0.757219294821	0.80998661699	0.792520220967	0.798465783947	-1
FIN	0.998998646977	0.999154230248	0.998696260065	1.0	0.996753022427	0.993827177513	0.0	0.076598134535	0.076066168706	0.0772227634255	0.0768263620288	0.0769447598177	1
FJI	0.994723442131	0.994695416514	0.994821628357	0.993991463826	1.0	0.952816771869	0.0	0.0	0.0	0.0	0.0	0.0	1
FRA	0.0018954807949	0.00186430975565	0.00195976860121	0.00166378643574	0.0024680447966	0.0	1.0	0.75633934855	0.828710993168	0.80726431385	0.814130337465	0.811865899511	-1
GAB	0.998901029842	0.999127560911	0.998453358762	1.0	0.998066945164	0.953149360226	0.0	0.0	0.0	0.0	0.0	0.0	1
GBR	0.000757205593427	0.000773187575613	0.000727887141798	0.000838501140955	0.00055312578596	0.0	0.855326010881	1.0	0.938306060699	0.959925271054	0.952318336281	0.954911423203	-1
GHA	0.999058172708	0.999235289368	0.9987082985	1.0	0.997778531488	0.951068037415	0.0	0.0	0.0	0.0	0.0	0.0	1
GIN	0.999028280103	0.999096683214	0.998869371866	0.999484431419	1.0	0.95453148225	0.0	0.0	0.0	0.0	0.0	0.0	1
GMB	0.997677313209	0.99777950732	0.997486784108	0.998043484514	1.0	0.96676723705	0.0	0.0	0.0	0.0	0.0	0.0	1
GNB	0.999145789798	0.999397073507	0.998680247493	1.0	0.998112294787	0.922530189438	0.0	0.0	0.0	0.0	0.0	0.0	1
GNQ	0.997243992975	0.997626828071	0.996406927175	1.0	0.992271227226	0.939338009346	0.0	0.0	0.0	0.0	0.0	0.0	1
GRC	0.999068501298	0.999214192307	0.998783871905	1.0	0.997487277826	0.99816258161	0.0	0.00771433849065	0.00378631728517	0.00438778946996	0.00417239656136	0.00425253921394	1
GTM	0.974811189404	0.97476867212	0.974974358216	0.973860992238	0.985068056515	0.954346520434	0.0	1.0	0.948738090732	0.945650219019	0.948937341186	0.947500719948	0
GUY	0.999041241164	0.999186615791	0.998744982728	1.0	0.999010165686	0.942740736838	0.0	0.0	0.0	0.0	0.0	0.0	1
HKG	0.000310945930269	0.000276728475576	0.000367023717593	0.000183967990342	0.0	0.0029479301118	1.0	0.88561577494	0.923979781153	0.910536740673	0.915102954761	0.913525313848	-1
HND	0.993721975283	0.99371130053	0.993721580752	0.993791520051	0.995855221673	1.0	0.0	0.0	0.0	0.0	0.0	0.0	1
HTI	0.998895453296	0.999018150541	0.998582470863	1.0	0.996572801513	0.969626819725	0.0	0.0	0.0	0.0	0.0	0.0	1
HUN	0.998771724522	0.998765509685	0.998758887728	0.998821184431	1.0	0.967825105754	0.0	0.0612745302939	0.086495417066	0.0738777980364	0.078327628618	0.0768384088794	1
IDN	0.996991232665	0.996849443023	0.997244529538	0.996316268041	1.0	0.999497319289	0.0	0.0175408429441	0.0180284145832	0.0189478047328	0.0184374152306	0.0186307457914	1
IND	0.992209712171	0.99197928243	0.992608529009	0.991220754945	0.993796408411	1.0	0.130132133164	0.00157259584673	0.0130428848081	0.0	0.00541490579772	0.00356696017598	1
IRL	0.999653067489	0.999724054577	0.999530166342	1.0	0.999998827778	0.999794666842	0.0	0.0253176015833	0.0225172395869	0.0234564696684	0.0231273562819	0.0232391466305	1
IRN	0.99695570137	0.996974074796	0.996958925812	0.996812438618	1.0	0.980667562357	0.0	0.0	0.0	0.0	0.0	0.0	1
IRQ	0.995608565314	0.99559246558	0.995661015917	0.995387312567	1.0	0.94994698834	0.0	0.0	0.0	0.0	0.0	0.0	1
ISL	0.998790779353	0.998913064256	0.998488162835	1.0	0.995174334142	0.9612100638	0.0	0.0	0.0	0.0	0.0	0.0	1
ISR	0.987933811101	0.988003525811	0.987783334757	0.98866216167	0.985691030673	1.0	0.0	0.0	0.0	0.0	0.0	0.0	1
ITA	0.00291502399022	0.00291676432675	0.00291889441778	0.00285968133929	0.00337594039538	0.0	0.921136161387	0.979798258069	1.0	0.992077221267	0.994103802444	0.993536777737	-1
JAM	0.991262061487	0.991161889202	0.99155623743	0.989526810012	1.0	0.926586719138	0.0	0.475029191595	0.358864908705	0.356120294732	0.360725188038	0.358809710873	1
JOR	0.991649986434	0.991504598539	0.991938744506	0.9904840075	1.0	0.940812743972	0.382855940455	0.0	0.0601706682895	0.0480926636543	0.051786217151	0.0505861432107	1
JPN	0.00145960347841	0.00150694706506	0.00136755749785	0.00177742529606	0.0	0.00989940612093	0.623617206995	1.0	0.928373756995	0.943315276794	0.939290998114	0.940530498016	-1
KEN	0.997853162127	0.997784791385	0.997981614065	0.997364531909	1.0	0.980764855486	0.0	0.235856049324	0.226241406073	0.217609789338	0.221488783808	0.220083476539	1
KHM	0.996966062294	0.997105356945	0.996702621512	0.997846677863	1.0	0.942618589543	0.0	0.0	0.0	0.0	0.0	0.0	1
KOR	0.00110421041026	0.000943924182874	0.00140560625282	0.0	0.00464874052068	0.0149631776793	1.0	0.539474907272	0.587261634703	0.572157550001	0.577920729127	0.575878218999	-1
KWT	0.997166129347	0.997166483397	0.997151014023	0.997324307755	1.0	0.968217557403	0.0412434867494	0.00208100522032	0.000345636315109	0.0	0.000229031715036	0.00014681097993	1
LAO	0.997200873381	0.997345252876	0.996962182914	0.997662174341	1.0	0.967503843197	0.0	0.0	0.0	0.0	0.0	0.0	1
LBN	0.995914182969	0.995930600268	0.995908619854	0.995699570036	1.0	0.978087635523	0.0	0.0	0.0	0.0	0.0	0.0	1
LBR	0.998996567212	0.999190494556	0.998595491791	1.0	0.998965175452	0.96321444498	0.0	0.0	0.0	0.0	0.0	0.0	1
LBY	0.997267398698	0.997310395963	0.997188623665	0.997387535887	1.0	0.961348217085	0.0	0.0	0.0	0.0	0.0	0.0	1
LKA	0.999489565669	0.999565461113	0.999357058652	1.0	0.998521800387	0.981207371867	0.0	0.0	0.0	0.0	0.0	0.0	1
MAR	0.999790808599	0.999725691624	0.999857744196	1.0	0.998639301301	0.971706297403	0.0	0.420872290417	0.393228872007	0.384470330287	0.387960744043	0.386795441494	1
MDG	0.999600981208	0.999738987174	0.999395436787	1.0	0.99982229937	0.946944834598	0.0	0.0	0.0	0.0	0.0	0.0	1
MDV	0.992532535822	0.992380621049	0.992831293185	0.991757381493	1.0	0.933878664841	0.0	0.0	0.0	0.0	0.0	0.0	1
MEX	0.979730266702	0.979612737595	0.97989479002	0.979620171852	0.978129203086	1.0	0.0	0.172615737895	0.174534226495	0.166926631732	0.169962907647	0.168881168473	1
MLI	0.999214352508	0.999329403798	0.998965970519	1.0	0.995907286597	0.983419778798	0.0	0.0	0.0	0.0	0.0	0.0	1
MLT	0.99937435012	0.999472882515	0.999164133506	1.0	0.99938665656	0.988882859549	0.0	0.0654734706099	0.0495041774964	0.0542473479637	0.0528417524919	0.0532917453118	1
MMR	0.996769811977	0.996879419517	0.996587964332	0.997105284954	1.0	0.959074182272	0.0	0.0	0.0	0.0	0.0	0.0	1
MNG	0.998086630775	0.998095032199	0.998073230518	0.998193488415	1.0	0.945963397204	0.0	0.0	0.0	0.0	0.0	0.0	1
MOZ	0.998404495801	0.998532306292	0.998233146508	0.998214294965	1.0	0.951341823305	0.0	0.0	0.0	0.0	0.0	0.0	1
MRT	0.998025434765	0.998235913514	0.997688794668	0.998556845952	1.0	0.912987296054	0.0	0.0	0.0	0.0	0.0	0.0	1
MTQ	0.996562643227	0.996340918493	0.996986377047	0.99494616028	1.0	0.991114957561	0.0	0.0	0.0	0.0	0.0	0.0	1
MUS	0.992892499116	0.992793140998	0.993121037349	0.991859701897	1.0	0.964097466216	0.0	0.0	0.0	0.0	0.0	0.0	1
MWI	0.99957934768	0.999623320816	0.999471858952	1.0	0.999160027329	0.967687440827	0.0	0.0	0.0	0.0	0.0	0.0	1
MYS	0.993130789473	0.993068969509	0.99321439707	0.993043231789	0.992614532747	1.0	0.0	0.0480548419978	0.0609993746376	0.0563894331628	0.0579791048849	0.0574195619692	1
NER	0.998800162482	0.999010132458	0.998370982352	1.0	0.997969549494	0.940205169631	0.0	0.0	0.0	0.0	0.0	0.0	1
NGA	0.999448028856	0.9995944682	0.999172758639	1.0	0.999848134804	0.964754294718	0.0	0.0	0.0	0.0	0.0	0.0	1
NIC	0.998908030203	0.998992708218	0.998655365718	1.0	0.994942487295	0.984413452806	0.0	0.0	0.0	0.0	0.0	0.0	1
NLD	0.0364237161126	0.0372094877342	0.0349120412271	0.0410048010556	0.0299359834072	0.0	1.0	0.827387865491	0.576219682578	0.668853573382	0.639077860887	0.649078615354	-1
NOR	0.99885495667	0.998994458418	0.998590077474	0.999650685843	0.996480036436	1.0	0.000995181012349	0.0109319066906	0.0	0.00460932065335	0.0029450681096	0.0035123319241	1
NPL	0.99591886103	0.995955912996	0.995824517413	0.996186595822	1.0	0.982508749327	0.0	0.0	0.0	0.0	0.0	0.0	1
NZL	0.999501621335	0.9995280817	0.999421120088	1.0	0.999751383374	0.992444636085	0.0	0.0171747940635	0.0188180500064	0.0186607674987	0.0185371960048	0.0185972266014	1
OMN	0.993585085919	0.993533921077	0.99375635492	0.992542511973	1.0	0.954342193957	0.0	0.0	0.0	0.0	0.0	0.0	1
PAK	0.98489554351	0.984932523582	0.984819331	0.985218484258	0.983615369263	1.0	0.0	0.0348060241539	0.0536492096713	0.0434474211655	0.0470005637368	0.0458476089316	1
PAN	0.842468454474	0.842372614505	0.842507943063	0.842762642121	0.842644047968	0.792671271345	0.0	0.917982492553	1.0	0.944012102953	0.963730993836	0.95707887051	0
PER	0.966660849089	0.966617437434	0.966749871955	0.966302891129	0.971525083246	1.0	0.0	0.0631295857182	0.0647695236057	0.0632547741199	0.063848764686	0.0636082351786	1
PHL	0.999464768245	0.999533041322	0.999312737833	0.99993806748	1.0	0.975366656614	0.0	0.0	0.0	0.0	0.0	0.0	1
PNG	0.996626645306	0.996783907828	0.996332171146	0.997299284191	1.0	0.969913255945	0.0	0.0	0.0	0.0	0.0	0.0	1
POL	0.999143026547	0.999269859585	0.998869080224	1.0	0.998160237474	0.966261873607	0.0	0.0	0.0	0.0	0.0	0.0	1
PRK	0.998180512947	0.998476705937	0.997586265776	1.0	0.995804956553	0.932121397496	0.0	0.0	0.0	0.0	0.0	0.0	1
PRT	0.976101121192	0.976196273803	0.975852203008	0.977171584858	0.975335426399	1.0	0.190618072958	0.0101638892293	0.0	0.000733460137081	0.000232104406055	0.000553200729192	1
PRY	0.996376411909	0.996235840278	0.996616486865	0.995618297653	1.0	0.974590146502	0.0	0.0	0.0	0.0	0.0	0.0	1
QAT	0.99626229604	0.996086657708	0.996571199455	0.9953706779	1.0	0.985538580035	0.0	0.0	0.0	0.0	0.0	0.0	1
ROU	0.999768207898	0.999766174476	0.999740040994	1.0	0.999658642509	0.961787735003	0.0	0.372243940495	0.367918931233	0.360221521368	0.363696011202	0.362459239437	1
RWA	0.997692205062	0.998000244072	0.997037813097	1.0	0.991651251555	0.90439045239	0.0	0.0	0.0	0.0	0.0	0.0	1
SAU	0.999009482561	0.999167779908	0.998694045068	1.0	0.999117061123	0.987829093975	0.0576619965195	0.0	0.0293029630648	0.0247549625516	0.0257654684324	0.0254810756365	1
SDN	0.998597135355	0.998826693814	0.99816306516	1.0	0.999315548035	0.930687217236	0.0	0.0	0.0	0.0	0.0	0.0	1
SEN	0.962388978851	0.962759591536	0.961603109979	0.964779416807	0.955189760444	1.0	0.0	0.368084688493	0.394941651277	0.359285320617	0.372377050615	0.367993584187	1
SGP	2.27034212862e-05	0.0	4.5821916523e-05	2.37988243475e-05	0.000278671109501	0.000430556935201	0.952407458432	0.996634418086	0.986679558893	1.0	0.994929429687	0.996467855735	-1
SLB	0.98163017379	0.98145522767	0.982324690776	0.977749749976	0.995605006793	1.0	0.0	0.0	0.0	0.0	0.0	0.0	1
SLE	0.999917311215	1.0	0.999795574892	0.999947675282	0.99950475334	0.932636461312	0.0	0.0	0.0	0.0	0.0	0.0	1
SLV	0.992540221749	0.992346970345	0.992920284665	0.991279951408	1.0	0.978770331063	0.0	0.956615711666	0.842712152767	0.863266452881	0.857748132999	0.859413961693	0
SOM	0.998498625011	0.998439617544	0.998609153417	0.998217648711	1.0	0.922639063211	0.0	0.0	0.0	0.0	0.0	0.0	1
SUN	0.998463479113	0.998671455041	0.998012497726	1.0	0.996584532417	0.947236778114	0.0	0.0	0.0	0.0	0.0	0.0	1
SUR	0.996754513137	0.996891691646	0.996512450744	0.997149777944	1.0	0.943635245669	0.0	0.0	0.0	0.0	0.0	0.0	1
SWE	0.998175253424	0.998422036932	0.997676699536	1.0	0.994450071267	0.987045211745	0.0	0.610581241621	0.530279363631	0.55034595047	0.544120018234	0.546168467204	0
SYR	0.99587856112	0.995759525568	0.996086115164	0.995227675804	1.0	0.986187772243	0.0	0.0	0.0	0.0	0.0	0.0	1
TCD	0.998615030829	0.998745653097	0.998398808006	0.999068213361	1.0	0.946597186698	0.0	0.0	0.0	0.0	0.0	0.0	1
TGO	0.928227027612	0.928201727787	0.928186431925	0.928603866528	0.92620717395	1.0	0.0	0.0	0.0	0.0	0.0	0.0	1
THA	0.00586897138718	0.00584065717788	0.00592833588923	0.0056386715438	0.00698561249798	0.0	1.0	0.790165545588	0.857591011913	0.836811964452	0.843892288619	0.841463411746	-1
TTO	0.998814371274	0.998987704848	0.998486057775	0.999867712245	1.0	0.972129291157	0.0295725950524	0.0296736941577	0.00169436065449	0.0	0.00226462182311	0.00141500152409	1
TUN	0.994065261248	0.994040570738	0.994110979642	0.993942781744	0.994129380579	1.0	0.0	0.0	0.0	0.0	0.0	0.0	1
TUR	0.990699197238	0.990193072643	0.991679792219	0.987063581142	1.0	0.999230618287	0.0	0.12049988409	0.289147718622	0.212218501811	0.239662501453	0.230282299901	1
TWN	0.998822953486	0.998978705581	0.998486456462	1.0	0.99750603313	0.978730634419	0.0	0.118020790975	0.121553470149	0.114468246612	0.117260191655	0.116264889546	1
TZA	0.999187006144	0.999292847529	0.998979180567	1.0	0.9993611538	0.976005238057	0.0	0.0	0.0	0.0	0.0	0.0	1
UGA	0.999039964807	0.999103668481	0.998898213436	0.999746071028	1.0	0.941358423852	0.0	0.0	0.0	0.0	0.0	0.0	1
URY	0.99876323356	0.998856793117	0.998539523603	0.999669919651	0.999535211247	1.0	0.0	0.0	0.0	0.0	0.0	0.0	1
USA	0.00145929220438	0.00148105156435	0.00139969114171	0.00176374088251	0.0	0.0060123156912	0.796255013252	1.0	0.941949328767	0.959414146142	0.95371223241	0.955606202758	-1
VEN	0.994154435268	0.993986113361	0.994432840597	0.993272537231	1.0	0.994292782484	0.0452583234463	0.0	0.0130828928305	0.0125897415632	0.0123563792752	0.012461592431	1
VNM	0.996664349361	0.996660865965	0.996696335954	0.996315774229	1.0	0.968288040841	0.0	0.0	0.0	0.0	0.0	0.0	1
YEM	0.999595109503	0.999604490306	0.999555459659	1.0	0.999816151725	0.940160392363	0.0	0.0	0.0	0.0	0.0	0.0	1
YMD	0.9981885299	0.998469137136	0.997629511938	1.0	0.997231794965	0.923963084256	0.0	0.0	0.0	0.0	0.0	0.0	1
ZAF	0.997901121628	0.997907804259	0.997862259941	0.99800203122	1.0	0.950611196468	0.0	0.0263717420379	0.0522090094765	0.0511338138413	0.0506747175476	0.0508810529703	1
ZMB	0.997120506407	0.997276264637	0.996834430883	0.997876863166	1.0	0.948153766333	0.0	0.0	0.0	0.0	0.0	0.0	1
ZWE	0.99798599987	0.997858002585	0.99826872512	0.997178142372	1.0	0.982467584818	0.0	0.0110038197736	0.0327377811708	0.0332082045368	0.0331141107855	0.033067098909	1
