# Supplementary material for: The struggle for existence in the world market ecosystem
Source: PLoS One. 2018 Oct 3;13(10):e0203915. doi: 10.1371/journal.pone.0203915 (PMC6169900; doi:10.1371/journal.pone.0203915)
Supplement: S1 File — (ZIP) [file pone.0203915.s001.zip › clusters/data_norma_M_clustered_decadas_1990_1_.csv]

	k6	k5	k4	k3	k2	k1	v1	v2	v3	v4	v5	v6	cluster
AFG	0.997056032554	0.997143200965	0.996568895472	1.0	0.990341551431	0.949988825276	0.0	0.0	0.0	0.0	0.0	0.0	1
AGO	0.998034875307	0.99809931555	0.997712804667	1.0	0.983432488982	0.996511322281	0.0	0.0	0.0	0.0	0.0	0.0	1
ALB	0.990519251281	0.990555742015	0.990329356155	0.991272690481	0.987605721684	1.0	0.0	0.0	0.0	0.0	0.0	0.0	1
ARE	0.161469699892	0.161461922548	0.161595482595	0.161121873156	0.166122772785	0.0	1.0	0.862364775854	0.884800895435	0.885596682965	0.886692890017	0.886359376783	-1
ARG	0.938938741221	0.938937825897	0.938997080958	0.938501220031	0.941474697051	1.0	0.0	0.336496744768	0.308249534646	0.308576586403	0.308914396567	0.308827981651	1
ARM	0.997751757205	0.997764755525	0.997725946934	0.997857796203	1.0	0.938270621481	0.0	0.0	0.0	0.0	0.0	0.0	1
AUS	0.615432651318	0.615468663357	0.615372399393	0.615795912404	0.607582171943	0.704208367918	1.0	0.0	0.0428194609987	0.0680324942624	0.0644272572676	0.0646837973216	1
AUT	0.99857600815	0.998603398134	0.998424192106	1.0	0.994821046542	0.960290446354	0.0155658411278	0.0	0.00741805710603	0.0109140467369	0.0103466279563	0.010331656491	1
AZE	0.999144182438	0.999145838865	0.999173671102	0.998998265302	1.0	0.915972191433	0.0315852479804	0.0	0.0	0.0	0.0	0.0	1
BDI	0.947134639195	0.947087116449	0.947405204205	0.94561330397	0.951719216397	1.0	0.0498341524636	0.000281967431396	1.29799082796e-05	2.35655937096e-06	2.69204075227e-07	0.0	1
BEL	0.00342237421164	0.00343102503513	0.00337282233097	0.00380623711882	0.0	0.0446141596718	1.0	0.512150805003	0.53209505137	0.532225553839	0.532087507083	0.532131148312	-1
BEN	0.91687651654	0.916814422044	0.917145027416	0.915278154274	0.942047251837	1.0	0.0	0.493882501413	0.460402907444	0.442970461083	0.445123894816	0.445019207507	1
BFA	0.97323851562	0.973291220289	0.972994643951	0.974651204226	0.972484264839	1.0	0.0546298289366	0.00514335800197	0.0	0.00067377627143	0.000655895979436	0.000640987775957	1
BGD	0.994337267063	0.99430530785	0.994501486028	0.993424421835	1.0	0.947706496742	0.0	0.0	0.0	0.0	0.0	0.0	1
BGR	0.0690728548955	0.0690726142097	0.0690904547063	0.0686987054614	0.078886741994	0.0	0.827344906643	0.913659988021	1.0	0.993790036336	0.993761018665	0.993788669383	-1
BHR	0.992196735556	0.992219331797	0.992089255254	0.992111568467	1.0	0.970791491842	0.0	0.0	0.0	0.0	0.0	0.0	1
BHS	0.994933615516	0.994924404127	0.994948869308	0.994650653215	1.0	0.94444455677	0.0	0.00441348939566	0.0111778206308	0.0108124879953	0.0107235006343	0.0107366469453	1
BIH	0.974335101406	0.974387758775	0.974125871851	0.973452513133	1.0	0.524007784174	0.138764032722	0.0	0.00769649165836	0.0189127402846	0.0174599788934	0.0175199394558	1
BLR	0.994621205548	0.994627933263	0.994635916988	0.994074186864	1.0	0.977778692366	0.0	0.0	0.0	0.0	0.0	0.0	1
BLZ	0.981077675559	0.981072454853	0.981064156054	0.980973065039	0.980028417663	1.0	0.0	0.0	0.0	0.0	0.0	0.0	1
BOL	0.991460480992	0.991500311801	0.991238929183	0.992291054863	1.0	0.928285084713	0.0	0.0	0.0	0.0	0.0	0.0	1
BRA	0.0129528587882	0.0129310528485	0.0130713172868	0.0122319230292	0.0165788349449	0.0	1.0	0.749735435091	0.781918983607	0.778570570716	0.778934182279	0.778898814244	-1
BRN	0.99422946461	0.994175395599	0.994427585179	0.993188970416	1.0	0.875028351458	0.0	0.0	0.0	0.0	0.0	0.0	1
BTN	0.910132836491	0.910216811193	0.909757319917	0.911429440711	0.909317770501	1.0	0.0441024703721	0.0	0.0351119660175	0.0357799193717	0.0354500402445	0.0354457669342	1
BWA	0.991001929749	0.990984290593	0.991125187745	0.989962325558	1.0	0.7972171761	0.0	0.0	0.0	0.0	0.0	0.0	1
CAF	0.998065743126	0.998051371608	0.998134821568	0.997545144039	0.992900705217	1.0	0.0	0.0	0.0	0.0	0.0	0.0	1
CAN	0.870570188204	0.870533084161	0.870680126795	0.870407061354	0.864145009241	1.0	0.0	0.295320518319	0.289408532897	0.290360463294	0.290341358895	0.290329019403	1
CHE	0.00174866580995	0.00168327611024	0.00205277549793	0.0	0.00495263153596	0.0811234691587	0.858660496024	1.0	0.985546852883	0.989462663602	0.989128365569	0.989074506966	-1
CHL	0.0104309715387	0.0104409769101	0.0104173994979	0.0102512883422	0.0120778404475	0.0	1.0	0.653849350665	0.645177214365	0.653590829135	0.652782499541	0.652783198725	-1
CHN	0.356291137222	0.356302729164	0.356259201619	0.356561990722	0.355104377495	0.346199059864	0.0	1.0	0.945991314908	0.932835932966	0.93477940831	0.934718799724	0
CIV	0.990766780517	0.990719594615	0.990981875602	0.989935909689	1.0	0.719014746048	0.0	0.209279819352	0.170128598309	0.173659304386	0.173853273405	0.173790214499	1
CMR	0.749831218702	0.749810377406	0.750039429557	0.748289987906	0.767071404385	0.668517940268	0.0	0.817252356472	1.0	0.962981267271	0.965440420863	0.965496899055	0
COG	0.955929134059	0.955968256631	0.955792170105	0.95648031308	0.956137817137	1.0	0.0	0.184444983809	0.175210732617	0.174422995125	0.174533444813	0.174518662643	1
COL	0.896394943047	0.896428974365	0.896152208603	0.897804191133	0.898105051948	1.0	0.0861615035446	0.0221226761074	0.0	0.00755277706278	0.00786566973359	0.00779852109217	1
COM	0.99967946044	0.999691933328	0.999635165166	1.0	0.991360357902	0.841200009785	0.0	0.0	0.0	0.0	0.0	0.0	1
CPV	0.989442991543	0.989427672708	0.989545054094	0.988571715403	1.0	0.829830606031	0.0	0.0	0.0	0.0	0.0	0.0	1
CRI	0.0124757784829	0.0124892154764	0.0124394341312	0.0122392155489	0.0168802106037	0.0	0.730866572651	1.0	0.998336189269	0.997383107827	0.997647075668	0.997643863263	-1
CUB	0.979681958102	0.979690473105	0.979663474323	0.979643856325	0.978822331317	1.0	0.00389950257143	0.00735724275669	0.0	0.000863697061742	0.000803964875112	0.000799015460802	1
CYP	0.0393471834737	0.0392806859498	0.0397928257029	0.0363120611592	0.0591437855107	0.0	0.859622357551	1.0	0.971624234612	0.979703779603	0.978850693518	0.978888462594	-1
CZE	0.824523899672	0.824549353221	0.824445713017	0.82492439161	0.827683911805	1.0	0.0	0.142450748738	0.0775291587908	0.0784049588963	0.0794515296588	0.0794076001607	1
DEU	0.000904223411469	0.000910269338816	0.000868152291806	0.00110470304176	0.0	0.00801789267846	1.0	0.94938398815	0.945066136126	0.945671547715	0.945590521708	0.945603441335	-1
DJI	0.998215471049	0.998259216232	0.997929744485	1.0	0.983653927533	0.973875487713	0.0	0.575947979452	0.746377961859	0.724082424765	0.723996377806	0.724254514156	0
DNK	0.959292318113	0.959426024729	0.958543553216	0.964144516235	0.935167264815	1.0	0.0	0.161381918585	0.0396061172454	0.0443001111898	0.0456596823887	0.0455396347262	1
DOM	0.982243744125	0.982235089186	0.982319928604	0.980762840902	1.0	0.971240991882	0.861116018696	0.0	0.00407346423222	0.0110094866182	0.0101651220343	0.0101770858555	1
DZA	0.999598000247	0.999600903099	0.999525997151	1.0	0.998585665789	0.969119417479	0.0	0.0415957489498	0.0239550712443	0.0246762572703	0.0246809762532	0.0246759844681	1
ECU	0.978039928298	0.978032702125	0.978099245929	0.977404132399	0.982725421312	1.0	0.0	0.021256165863	0.020048257826	0.0196816981133	0.0196725175673	0.0196872445607	1
EGY	0.996929003749	0.996915333236	0.997012462046	0.996279399039	1.0	0.924104010053	0.0	0.0252116268659	0.0258741187502	0.0243042716091	0.0246314166898	0.024604165066	1
ERI	0.972552250962	0.972491640209	0.972843685681	0.970651386436	1.0	0.955825828937	0.0	0.0	0.0	0.0	0.0	0.0	1
ESP	0.00228516159298	0.00230695889093	0.00218093046444	0.00287967779702	0.0	0.00823942885471	1.0	0.831489917294	0.836517281382	0.8404209159	0.83963886914	0.839719207456	-1
EST	0.999070173146	0.999118575211	0.998866286437	1.0	0.998422771569	0.976933719383	0.0773401602619	0.0	0.0069982985212	0.00606306438348	0.00628994588249	0.00628101578212	1
FIN	0.993531528222	0.993514656233	0.993577968142	0.993495785777	0.989373625418	1.0	0.0	0.0881613419493	0.0686478172995	0.0736736755682	0.073054281157	0.0730986162332	1
FJI	0.990971612166	0.991019613007	0.990732035428	0.991239074706	1.0	0.867281393477	0.0	0.0	0.0	0.0	0.0	0.0	1
FRA	0.000875034301085	0.000879082775414	0.00085006198006	0.00104080836636	0.0	0.00071534215938	0.882488260532	1.0	0.984273641742	0.98513242891	0.985021400493	0.985044424074	-1
GAB	0.0325815463426	0.03253719787	0.0327663103758	0.0310759703835	0.0411576905478	0.0	0.779451008168	0.941633382082	0.999653548168	1.0	0.998185762244	0.998433701585	-1
GBR	0.00173551324252	0.00173591299908	0.00172973400446	0.00179291333586	0.0013970882819	0.0	0.790068597804	1.0	0.972536913407	0.972430922908	0.972748888827	0.972708772439	-1
GEO	0.997424739804	0.997414245538	0.997524870578	0.996818026622	1.0	0.926243327447	0.0	0.0825308904636	0.0805602157463	0.0817566374431	0.0816907524605	0.0816847091499	1
GHA	0.999808069251	0.999754766347	1.0	0.999028754944	0.996992535499	0.77599731841	0.0115908128171	0.0	0.0507017355547	0.0481807345563	0.0482498969559	0.0482426521598	1
GIN	0.963676696815	0.963717920777	0.963501284417	0.964740076197	0.955966238801	1.0	0.0	0.0	0.0	0.0	0.0	0.0	1
GMB	0.994392759884	0.994397440813	0.994343180885	0.994507883459	1.0	0.909781063091	0.0	0.0	0.0	0.0	0.0	0.0	1
GNB	0.996687452788	0.99669823037	0.996656615018	0.99716767333	1.0	0.72830877657	0.0	0.0	0.0	0.0	0.0	0.0	1
GNQ	0.994369204965	0.994534805341	0.993414654329	1.0	0.981810518246	0.771855553292	0.0	0.0	0.0	0.0	0.0	0.0	1
GRC	0.00612133325035	0.00607790815904	0.00632857595948	0.00475006555863	0.0138915557225	0.0	1.0	0.777594385274	0.747062037437	0.754622458588	0.753884841452	0.753915084169	-1
GTM	0.982919658478	0.982955204612	0.982736555548	0.983140232228	1.0	0.88287276778	0.0	0.436748624835	0.571972887212	0.560870856118	0.561406562991	0.561342230948	0
GUY	0.988750765778	0.988736620625	0.988853415624	0.987675974362	1.0	0.898550953093	0.0	0.0	0.0	0.0	0.0	0.0	1
HKG	0.986508028119	0.986521348653	0.986434374136	0.986659287306	0.986678802706	1.0	0.0	0.307139655191	0.31298253402	0.310096937658	0.310059557153	0.310118659933	1
HND	0.986065285348	0.986079310098	0.986048767466	0.985217624241	1.0	0.950226006225	0.0	0.173623280183	0.175199820882	0.171734871016	0.172050422718	0.172067646441	1
HRV	0.999615496197	0.999621671266	0.99956502878	1.0	0.998345192811	0.98714067357	0.0	0.053145105159	0.0409576531585	0.0409341589551	0.0409558475668	0.0409491324802	1
HTI	0.987944931909	0.987955360697	0.987872817333	0.987860050207	1.0	0.946887261263	0.0	0.0	0.0	0.0	0.0	0.0	1
HUN	0.0178583587964	0.0178413445859	0.017934930883	0.0175030717053	0.0212408211672	0.0	1.0	0.879393324757	0.871819387186	0.873989404757	0.873816104351	0.873870851161	-1
IDN	0.99429656802	0.994281392778	0.994372765176	0.993365675695	1.0	0.976691426175	0.00786133075062	0.0465688313114	0.0	0.00113837859625	0.00169602902067	0.0016209876222	1
IND	0.00106763164723	0.0010188471953	0.00131156100764	0.0	0.00177972917248	0.0428734201943	0.318242346347	0.940018605493	1.0	0.990050193054	0.990363379362	0.990344736498	-1
IRL	0.863608861187	0.863613206553	0.863726628198	0.862244318505	0.864637455178	1.0	0.514898226307	0.0	0.035733184405	0.0313967098577	0.0315967831337	0.0316649829045	1
IRN	0.99943505989	0.999452764584	0.999368525115	1.0	0.999764901047	0.964865093944	0.00807010064086	0.00797617494021	0.0	0.00178373936529	0.0017568885517	0.00174692474937	1
IRQ	0.993125153635	0.993091678017	0.993309093605	0.992211270851	1.0	0.900617800585	0.0	0.0	0.0	0.0	0.0	0.0	1
ISL	0.996145794493	0.996146951804	0.996087709145	0.996287549571	1.0	0.973756233638	0.0	0.0	0.0	0.0	0.0	0.0	1
ISR	0.942861053419	0.942867130115	0.942805051512	0.943385046347	0.940293132758	1.0	0.0	0.0825463750331	0.0919689752336	0.0908596247596	0.0908947272197	0.0909068757428	1
ITA	0.00242700676264	0.00243200909844	0.00239842776765	0.00267373089758	0.0	0.0187523035063	1.0	0.897703668629	0.878478177464	0.883391043455	0.882942299491	0.882960824852	-1
JAM	0.986293494467	0.986268104943	0.986358662771	0.98649070066	0.985409463564	1.0	0.156154903628	0.0	0.0305185757566	0.031747133608	0.0312831740931	0.0313238903162	1
JOR	0.995812347969	0.995842144193	0.995679561506	0.995925891851	1.0	0.930416244453	0.0	0.0229288987102	0.0343116986819	0.035439703627	0.0352748016061	0.0352736270398	1
JPN	0.998598576787	0.998623901938	0.998388408424	1.0	0.9925562844	0.968006303962	0.177147503742	0.0	0.00659950321213	0.00725839008066	0.00750683598185	0.00747151820373	1
KAZ	0.961314694487	0.961348808807	0.961263790957	0.961351951777	0.957940966534	1.0	0.0	0.0801466744994	0.0804964971984	0.0795692683087	0.0798527313236	0.0797906132677	1
KEN	0.998022459924	0.998089183332	0.997655753585	1.0	0.98757951765	0.986497776661	0.0	0.918361849137	0.92775111333	0.916351246192	0.917980221831	0.917811929186	0
KGZ	0.984048339972	0.984036842552	0.984213011441	0.982889826025	0.992744300788	1.0	0.0	0.259226342123	0.312939837426	0.309773151565	0.309955083246	0.309971153862	1
KHM	0.999497515272	0.999519324602	0.999402970369	1.0	0.995689997158	0.796098777054	0.0	0.0	0.0	0.0	0.0	0.0	1
KOR	0.997859500529	0.997836390766	0.997958051964	0.997460123788	1.0	0.94774703952	0.0	0.194002778415	0.174391636918	0.174511081844	0.174796739972	0.174743545506	1
KWT	0.999271555352	0.999294953613	0.999152259133	1.0	0.999477616935	0.87404531902	0.0	0.0	0.0	0.0	0.0	0.0	1
LAO	0.9990292666	0.999064858664	0.998842814376	1.0	0.997472447435	0.871883569597	0.0	0.0	0.0	0.0	0.0	0.0	1
LBN	0.999898611044	0.999900442203	0.999881039205	0.999968730794	1.0	0.932614676791	0.0	0.0146652375313	0.0157109676916	0.0156040330313	0.0156330049836	0.015630531609	1
LBR	0.998709459068	0.998770234971	0.998489512173	0.999286842648	1.0	0.956939196239	0.0	0.0	0.0	0.0	0.0	0.0	1
LBY	0.996669958295	0.996776219659	0.996146311007	1.0	0.971486167505	0.940055672062	0.0	0.0	0.0	0.0	0.0	0.0	1
LKA	0.99934226165	0.999346654872	0.999310884042	0.999328714182	1.0	0.951046671218	0.0	0.0385822091399	0.0341528347857	0.0351300446639	0.0350547268617	0.0350576839997	1
LSO	0.0	0.0	0.0	0.0	0.0	0.0	0.0	0.0	0.0	0.0	0.0	0.0	0
LTU	0.997392885847	0.997363744264	0.997551174568	0.996896590971	1.0	0.98168456178	0.0	0.133605101999	0.131007291663	0.1382801271	0.13786944271	0.13784987423	1
LUX	0.999263593186	0.999286253961	0.999198203653	0.99933261376	1.0	0.948573377286	0.0	0.0	0.0	0.0	0.0	0.0	1
LVA	0.998174112565	0.99817746268	0.998187119532	0.997845236963	1.0	0.952259599044	0.228662432783	0.0	0.0151580978929	0.0148710688371	0.0149260608368	0.0149135044421	1
MAR	0.936291956945	0.936311007508	0.936171825405	0.937024218235	0.93203882553	1.0	0.0	0.0	0.0	0.0	0.0	0.0	1
MDA	0.0572772943837	0.0572655773657	0.0573489990544	0.0567843944901	0.0605507350585	0.0	1.0	0.549037544794	0.589679452372	0.587508517585	0.587234167407	0.587320888498	-1
MDG	0.962608903751	0.962648190425	0.962427028211	0.963669982306	0.961163566415	1.0	0.0241089252265	0.00110981483433	0.000201491758765	2.30176261428e-05	0.0	1.12393661024e-05	1
MDV	0.999920923341	0.999908469757	0.999921461722	1.0	0.994938336597	0.861905778553	0.0	0.0	0.0	0.0	0.0	0.0	1
MEX	0.0117114248355	0.0117063054097	0.0117552101871	0.010961596925	0.0175502416129	0.0	1.0	0.941669169638	0.923967712435	0.923524376639	0.92423555475	0.924109205386	-1
MKD	0.0307819390788	0.0308055649036	0.0306794010091	0.0317497310436	0.0256721467419	0.0	1.0	0.859134092322	0.951677637845	0.942594704503	0.942061798729	0.942177147314	-1
MLI	0.998407288883	0.99838165034	0.998446124556	0.998473121642	1.0	0.897849508165	0.0	0.0	0.0	0.0	0.0	0.0	1
MLT	0.998345980408	0.998324578643	0.998454028115	0.997824793004	1.0	0.948652385785	0.0	0.00705311597159	0.00788323409971	0.00771543503401	0.00776321313205	0.00775816843824	1
MMR	0.998701761076	0.998740516867	0.998485003163	1.0	0.99151974824	0.97780453393	0.0	0.0	0.0	0.0	0.0	0.0	1
MNG	0.987343942105	0.987373015988	0.987300742532	0.98676297658	1.0	0.850814356694	0.0501006140323	0.0	0.0145144689322	0.0130472461104	0.0130561824755	0.0130775542109	1
MOZ	0.999223681386	0.999232330359	0.99916566394	1.0	0.989735728247	0.990983493866	0.0	0.0755986414628	0.052946194533	0.0563363511829	0.0559692243633	0.0559897348071	1
MRT	0.996612858033	0.996724377671	0.996043117148	1.0	0.979296671002	0.883606640837	0.0	0.0	0.0	0.0	0.0	0.0	1
MTQ	0.980139270822	0.980085406319	0.980422061721	0.978490568382	1.0	0.978014642823	0.0	0.0	0.0	0.0	0.0	0.0	1
MUS	0.99862014228	0.998609920411	0.998665762052	0.998478569495	1.0	0.87151088264	0.0	0.0702139933379	0.0647754362691	0.0639688211054	0.0640041515836	0.0639944537942	1
MWI	0.041305918126	0.0412932921427	0.04136895747	0.040880765066	0.0453180276318	0.0	1.0	0.802859548042	0.823043256736	0.820668980365	0.820701643695	0.820715787618	-1
MYS	0.999991618117	1.0	0.99998444094	0.999797241727	0.999182150457	0.883002981122	0.0	0.384181050344	0.403506865718	0.393457661056	0.394291460222	0.39423342136	1
NAM	0.993997949682	0.99399211022	0.994098370639	0.992955570852	1.0	0.944289999967	0.0	0.0	0.0	0.0	0.0	0.0	1
NER	0.0219105283834	0.0219013779832	0.0219466199357	0.021765416197	0.0226053916346	0.0	1.0	0.82902529749	0.846631918188	0.847425833232	0.847343820265	0.847325904516	-1
NGA	0.998896454726	0.998946303931	0.998666469172	1.0	0.996444561079	0.990085168199	0.0	0.0236778358796	0.040400121345	0.0399049608737	0.0395719326188	0.0396174650373	1
NIC	0.998877217118	0.998902196353	0.998730493915	0.999525606837	1.0	0.962324568339	0.0	0.0	0.0	0.0	0.0	0.0	1
NLD	0.00126520811058	0.00127051739658	0.00123256453685	0.00146717281237	0.0	0.0047147415864	1.0	0.934691904769	0.927670307078	0.927996227423	0.927865530832	0.927911833464	-1
NOR	0.999756488131	0.999769158423	0.999685569618	1.0	0.999483299169	0.982997442818	0.0	0.00300069145317	0.007599698974	0.00735131262507	0.00729081092458	0.00729974898231	1
NPL	0.999219282902	0.99923436239	0.999115895249	0.999650624944	1.0	0.896718715334	0.0	0.0	0.0	0.0	0.0	0.0	1
NZL	0.981379918379	0.981407746951	0.981224365534	0.981926488167	0.978687376867	1.0	0.0	0.112419955986	0.096512170424	0.0973041609494	0.09743755002	0.0974222331231	1
OMN	0.994775142618	0.994776443515	0.994714296987	0.995543836323	0.987424300647	1.0	0.0	0.213162496086	0.212188806106	0.208290042984	0.208601346484	0.208610953722	1
PAK	0.995860070398	0.995864410513	0.995877375386	0.99576852481	0.991850798467	1.0	0.0	0.014596278013	0.0210898391577	0.0215369275119	0.0213381275055	0.0213557364717	1
PAN	0.862406359882	0.86234411024	0.862633560778	0.861208298159	0.868005600763	1.0	0.0	0.498269681663	0.528921820487	0.521981690096	0.522246531141	0.522255707138	0
PER	0.999580751424	0.999593590864	0.999448073608	1.0	0.99580818648	0.966518165128	0.0	0.0	0.0	0.0	0.0	0.0	1
PHL	0.996161345543	0.996166880136	0.996137326949	0.995795202856	1.0	0.980072657018	0.0	0.0833117951682	0.080271593906	0.081445090689	0.0812694332067	0.0812805822085	1
PNG	0.995291972381	0.995242480584	0.995521122561	0.993947949285	1.0	0.923305777745	0.0	0.0	0.0	0.0	0.0	0.0	1
POL	0.997663321869	0.997754670029	0.997178979665	1.0	0.987791525926	0.98833377755	0.20664863905	0.0	0.0151107669704	0.0132372432858	0.013090429393	0.0131287348402	1
PRT	0.943196531888	0.943197042841	0.943176828594	0.94365841951	0.938639821366	1.0	0.117160275971	0.0	0.017311850201	0.0154115945124	0.0153197897336	0.0153605219698	1
PRY	0.9972987529	0.997310354345	0.997230176288	0.997238830265	1.0	0.986945094821	0.0	0.0791677756231	0.0677242495462	0.0680656580311	0.0683307539986	0.0682776451736	1
QAT	0.99693410201	0.996971986447	0.996771878247	0.997389670425	1.0	0.963674252166	0.0	0.0	0.0	0.0	0.0	0.0	1
ROU	0.994222238991	0.994252165479	0.994085534199	0.994912679717	0.993630392729	1.0	0.0	0.0718552643941	0.0751692891905	0.0753610344281	0.075397568124	0.0753873181138	1
RUS	0.99886974451	0.998890454801	0.998776015534	0.99951985086	1.0	0.967294359604	0.0	0.105575945032	0.115040830577	0.115070637513	0.115235211002	0.115209222323	1
RWA	0.996853045625	0.996881431983	0.99676212126	0.996662481825	1.0	0.935647931633	0.0	0.0	0.0	0.0	0.0	0.0	1
SAU	0.999597107057	0.999615552608	0.999502702616	1.0	0.99693265843	0.90358472682	0.0	0.0573307488553	0.105521360917	0.10542174473	0.104908114868	0.104959837871	1
SDN	0.987348652054	0.987311129218	0.987614532537	0.985064679911	1.0	0.839368888859	0.0	0.0	0.0	0.0	0.0	0.0	1
SEN	0.988817382239	0.988755614627	0.989099573422	0.987105469973	1.0	0.891265995512	0.0	0.106521789604	0.0989677369591	0.0997415755642	0.0997057506369	0.0996992564299	1
SGP	0.00368329583076	0.00373611639091	0.00348620971268	0.00427281147692	0.0	0.0268217935411	0.241627542872	0.935162485843	1.0	0.981550667131	0.982345922786	0.982402251927	-1
SLB	0.9993530564	0.999242344071	1.0	0.996500493463	0.984958835822	0.71450375079	0.0	0.0	0.0	0.0	0.0	0.0	1
SLE	0.993290431762	0.993282745001	0.993314381454	0.992777517766	1.0	0.889971075692	0.0	0.0	0.0	0.0	0.0	0.0	1
SLV	0.2140623409	0.21413737723	0.213846477945	0.212666327666	0.241747389649	0.0	0.288894613769	1.0	0.866902106636	0.85769063885	0.862965364221	0.86229038901	-1
SOM	0.991774541254	0.991781509609	0.991658010559	0.99243233336	1.0	0.833438565188	0.0	0.0	0.0	0.0	0.0	0.0	1
SUR	0.970346683367	0.970331318379	0.970546178432	0.967360021901	1.0	0.889892200855	0.0	0.0	0.0	0.0	0.0	0.0	1
SVK	0.999679423286	0.999701812032	0.999579514079	1.0	0.996806631223	0.945385508531	0.247432006123	0.0	0.00356963624192	0.00973998260866	0.00913506578901	0.00914452897883	1
SVN	0.99551656072	0.995529693632	0.995445049379	0.995573578592	1.0	0.996705367972	0.0	0.00264808209533	0.00193138832852	0.0024027413018	0.00244784664914	0.00243600665588	1
SWE	0.958838103062	0.958843664071	0.95880208149	0.959346840522	0.955677464036	1.0	0.00440152681249	0.0	0.00162991184995	0.00416381271197	0.00403366407934	0.00401920110596	1
SWZ	0.986635699485	0.986627275431	0.986698867649	0.985250050318	1.0	0.870602630027	0.0	0.0	0.0	0.0	0.0	0.0	1
SYR	0.999103332526	0.999131029488	0.998951525651	1.0	0.992278293804	0.991518104867	0.013398893309	0.0	0.0	0.0	0.0	0.0	1
TCD	0.000762795480075	0.000770832375869	0.000724101326881	0.000902673094659	0.0	0.07985062499	0.400761679666	1.0	0.946047842899	0.941154417436	0.942093754869	0.942008692937	-1
TGO	0.036217107553	0.0360622509082	0.0369751588349	0.0323356049941	0.0561498997713	0.0	1.0	0.309487473969	0.331237686193	0.325744326997	0.325563274379	0.325682800156	-1
THA	0.978505713912	0.978492352114	0.978539690542	0.978195476242	0.979758682339	1.0	0.0	0.234876899278	0.222601714296	0.218082127787	0.218761358542	0.218704674077	1
TJK	0.989470288847	0.989464899945	0.989645878812	0.987614352025	1.0	0.970791491842	0.0	0.0	0.0	0.0	0.0	0.0	1
TKM	0.997592116758	0.997683555843	0.997203766987	0.999526907807	0.992601928717	1.0	0.0	0.0	0.0	0.0	0.0	0.0	1
TTO	0.986561053634	0.986527113517	0.986652335556	0.986141717926	1.0	0.937354488666	0.0	0.250618585053	0.249726695136	0.252824031136	0.252850559359	0.252719551955	1
TUN	0.998868278963	0.998919165145	0.998644406927	1.0	0.996311897727	0.901766465529	0.0	0.0955903456113	0.0952604135247	0.0934351400353	0.0938038063995	0.0937631604476	1
TUR	0.00101080085513	0.000977075531311	0.00118309165053	0.0	0.00477130380212	0.00900054541173	1.0	0.43411923024	0.495695755201	0.492396385379	0.492033423393	0.492138819897	-1
TZA	0.991668225032	0.991673797046	0.991639834416	0.991753802515	1.0	0.840740463993	0.0745643440018	0.0135374842265	0.00154646896106	0.0	0.000755131337678	0.000643765475389	1
UGA	0.998792787017	0.998792037695	0.998817610545	0.998486141503	1.0	0.913105156427	0.0	0.0870349438203	0.0805909251086	0.0804930096253	0.0806552122999	0.0806380057255	1
UKR	0.967059968163	0.966962528245	0.967696984602	0.961396894381	1.0	0.81354204106	0.0	0.135334476956	0.0220269212953	0.0111438800495	0.0143470567821	0.0140202897777	1
URY	0.989673443677	0.989727078555	0.989390382419	0.990510050448	1.0	0.912565574641	0.0	0.232105313186	0.225760206627	0.216762264938	0.217788565112	0.217722967793	1
USA	0.00697462970728	0.00696920564828	0.00700380330207	0.00681711582949	0.0077926026761	0.0	0.975965123832	1.0	0.973996531958	0.975912193511	0.976032762519	0.975977319208	-1
UZB	0.999244325171	0.999246464217	0.99925137001	1.0	0.999214210496	0.963069669281	0.0	0.0	0.0	0.0	0.0	0.0	1
VEN	0.00665728722267	0.00666868064825	0.00659724834556	0.00728338639443	0.0	0.0424359610877	1.0	0.960773371682	0.917290477799	0.923460082749	0.923417777734	0.923355963946	-1
VNM	0.999525353931	0.999558167835	0.999383513138	1.0	0.998517575892	0.908326062552	0.0	0.0643032940349	0.060239730073	0.0598028361285	0.0598231153629	0.0598149832323	1
YEM	0.00204304876532	0.00208922555888	0.00180722039404	0.00299583255352	0.00286971857635	0.0	0.482125311298	1.0	0.983995541842	0.981783352398	0.982782060167	0.982596178589	-1
ZAF	0.00287479683089	0.00287581663723	0.00288724995993	0.00267816595358	0.00559958670222	0.0	0.305945578215	1.0	0.972665182536	0.963674064378	0.96503341762	0.964911126009	-1
ZMB	0.999322702344	0.999349821725	0.999202396927	1.0	0.995014526151	0.980157964765	0.0	0.186760227334	0.204692069244	0.202225034548	0.202415171362	0.202391761915	1
ZWE	0.0027632903364	0.00274532056527	0.00285911553983	0.00218784650705	0.00386351665639	0.0	1.0	0.621217120335	0.693797758506	0.690664200267	0.690331639038	0.690388128322	-1
