# Supplementary material for: The struggle for existence in the world market ecosystem
Source: PLoS One. 2018 Oct 3;13(10):e0203915. doi: 10.1371/journal.pone.0203915 (PMC6169900; doi:10.1371/journal.pone.0203915)
Supplement: S1 File — (ZIP) [file pone.0203915.s001.zip › clusters/data_norma_M_clustered_decadas_1990_2_.csv]

	k6	k5	k4	k3	k2	k1	v1	v2	v3	v4	v5	v6	cluster
AFG	0.999453117577	0.999452295882	0.999453874285	0.99937755987	1.0	0.993944887464	0.0	0.0	0.0	0.0	0.0	0.0	1
AGO	0.976167987971	0.976149716586	0.976326411581	0.973987102261	1.0	0.753578324717	0.432038751737	0.0	0.00857185563908	0.00641930100365	0.00657675816168	0.00656836736827	1
ALB	0.998078128079	0.998083215703	0.998051238546	0.998130326824	1.0	0.996648244299	0.0	0.0	0.0	0.0	0.0	0.0	1
ARE	0.0952392284623	0.0952264753506	0.09533983556	0.0943833047884	0.101868073526	0.0	0.46921163402	1.0	0.97120663897	0.97375113013	0.973761437914	0.973738197303	-1
ARG	0.00460471955087	0.00460510124671	0.00460427400047	0.00457674253806	0.00508484762754	0.0	1.0	0.811595483679	0.834924107952	0.833555657311	0.83366915506	0.833664500484	-1
ARM	0.997690113995	0.997687427415	0.997715263063	0.997391946055	1.0	0.97524915063	0.0	0.0677142120219	0.0670384300366	0.0671152029182	0.0670926010437	0.0670950065465	1
AUS	0.000475822322201	0.000475015960656	0.000479285819554	0.000481487538886	0.0	0.00968602172922	1.0	0.779659105572	0.796592744588	0.796057261391	0.796050720388	0.796052737384	-1
AUT	0.993813027486	0.993813675077	0.99382585454	0.99352884349	1.0	0.960760112283	0.0	0.214034772354	0.208251773254	0.208284078684	0.208304170946	0.208304670819	1
AZE	0.994646908117	0.994640022713	0.994702035421	0.994142356937	1.0	0.894524311848	0.0	0.191942057098	0.197965224525	0.195427161422	0.195654145572	0.195640953166	1
BDI	0.994659165926	0.994659821769	0.994663959119	0.994430647824	1.0	0.915223441424	0.0098136304101	0.000934860064721	1.14927577751e-05	0.0	2.53062038031e-06	2.29407108521e-06	1
BEL	0.00141342977041	0.00141910835036	0.00137583969226	0.00169281876156	0.0	0.00278699590958	0.676418362995	0.996222292045	1.0	0.996938491633	0.997238538257	0.997219121981	-1
BEN	0.993338978662	0.993330976569	0.993401823159	0.99264861576	1.0	0.938970871982	0.201515821272	0.0	0.0401135407596	0.0366520519468	0.0367711876659	0.0367771874882	1
BFA	0.179503179655	0.179496991536	0.179570370944	0.178450963282	0.194031725625	0.0	0.106007384638	1.0	0.908690028056	0.909260283207	0.909542248428	0.909512627762	-1
BGD	0.998410932974	0.998412129219	0.998398800491	0.998385224349	1.0	0.953523056028	0.0	0.0	0.0	0.0	0.0	0.0	1
BGR	0.99714494528	0.997144953518	0.997148176033	0.997048352176	1.0	0.968988385674	0.0	0.0194698162014	0.0187144944154	0.0202867939491	0.0201989285774	0.0202025760719	1
BHR	0.998668633377	0.998672156764	0.998648257494	0.998641804585	1.0	0.94379558806	0.0	0.0143139197382	0.0112920960485	0.0113884420545	0.0113809495488	0.0113814969901	1
BHS	0.995167314186	0.995165431835	0.995181654957	0.995048113409	1.0	0.994501390844	0.0	0.0733548501911	0.0626087944859	0.0623182487764	0.0624848038523	0.0624637901948	1
BIH	0.814750742458	0.81474598584	0.814845563584	0.813068402923	0.839763921167	0.537682000826	1.0	0.0	0.135275915647	0.127567452896	0.127807058345	0.127812682785	1
BLR	0.222988478481	0.222955519584	0.223271940287	0.219825094073	0.24656352852	0.0	0.578514803161	1.0	0.967124242764	0.967163259891	0.966932884929	0.966951007467	-1
BLZ	0.994904694433	0.994908966998	0.994885545229	0.995021622146	1.0	0.985471303917	0.0	0.0	0.0	0.0	0.0	0.0	1
BOL	5.36484170713e-05	6.24503048542e-05	0.0	0.00028640642753	0.00314961539371	0.00302578049095	0.557679843979	1.0	0.928712651495	0.929515356614	0.929753625926	0.929700999159	-1
BRA	2.53845996022e-05	2.50294067895e-05	2.86068351928e-05	0.0	0.000110662315762	0.00254622813951	1.0	0.880747558666	0.886216710083	0.885253448727	0.885378755716	0.885367512837	-1
BRN	0.989151548108	0.989145705992	0.989211129342	0.988284518876	1.0	0.867736960863	0.0	0.0	0.0	0.0	0.0	0.0	1
BTN	0.998440661736	0.998454696088	0.998354420338	0.998888823941	1.0	0.924746416341	0.0	0.0	0.0	0.0	0.0	0.0	1
BWA	0.988714699945	0.988707582983	0.988803084178	0.987589117055	1.0	0.876021286536	0.0	0.0	0.0	0.0	0.0	0.0	1
CAF	0.997076971744	0.997080340393	0.997060097525	0.997060775034	1.0	0.947860377901	0.0	0.101121446136	0.087136012068	0.0874881434867	0.0875193851813	0.0875143995305	1
CAN	0.00104170508917	0.00104178119624	0.00103888547761	0.00109870208013	0.0	0.0130907816273	1.0	0.800845145966	0.806567074441	0.806867129907	0.806740531251	0.806758953919	-1
CHE	0.999977149638	0.999977274801	0.999973483973	1.0	0.999457431182	0.99904416916	0.0	0.0182724220393	0.0223535733404	0.0213410269866	0.0214273144604	0.0214225142493	1
CHL	0.0226824597498	0.0226804037448	0.0226992213899	0.022491336612	0.0246300920554	0.0	1.0	0.956638770678	0.91368709333	0.916093480434	0.916060764238	0.916049791122	-1
CHN	0.00165835212947	0.00165696798388	0.00166961058704	0.00155138554359	0.00212828471951	0.0	1.0	0.755436305519	0.775664035949	0.775711596477	0.775583027325	0.775598221132	-1
CIV	0.990974796297	0.990966640908	0.991033859409	0.990286408945	1.0	0.897783543147	0.0	0.657655148848	0.599883435229	0.608730150669	0.607824445978	0.607902871932	0
CMR	0.993955588832	0.993939302296	0.994051196179	0.993319092144	1.0	0.936629209758	0.0718844289241	0.0	0.0707346762063	0.063547110462	0.0642436220718	0.0641886485242	1
COG	0.999766198354	0.999766393855	0.99976281073	0.999808188872	1.0	0.977284991958	0.0076664777521	0.0	0.00101006317462	0.000946373021136	0.000955569710624	0.000954768887517	1
COL	0.997574461101	0.997576479589	0.997568782989	0.997455959343	1.0	0.998989541826	0.0	0.0946312288192	0.0912612356881	0.0905889082939	0.0907031553109	0.0906932631416	1
COM	0.993399205533	0.993398855129	0.993414503033	0.992927061571	1.0	0.938101160004	0.0	0.0	0.0	0.0	0.0	0.0	1
CPV	0.998971173069	0.998971768594	0.998962232401	0.999016076201	1.0	0.985795874952	0.0	0.0	0.0	0.0	0.0	0.0	1
CRI	0.985437685843	0.985436695086	0.985449208516	0.985324297252	0.988179792355	1.0	0.0	0.0581790031587	0.0590496448829	0.0589881547052	0.058997354577	0.0589943698364	1
CUB	0.995238098081	0.995241451525	0.995227277643	0.995165968484	1.0	0.958812812307	0.0	0.00659893152101	0.00954494322995	0.00937500975009	0.00942738660051	0.00942384254278	1
CYP	0.999984213216	0.99998274807	0.999985465759	1.0	0.999386122034	0.985768160855	0.0	0.0	0.0	0.0	0.0	0.0	1
CZE	0.653114092679	0.653094109422	0.653239236661	0.651955728352	0.659272835421	0.534941157005	1.0	0.0	0.017379060706	0.0136046295025	0.0138769243045	0.0138560316362	1
DEU	0.000212744699858	0.000213448155764	0.000208923260832	0.000240161850578	0.0	0.00184821546762	1.0	0.898963642505	0.915905802255	0.914350871492	0.914451035158	0.914446488099	-1
DJI	0.998214444997	0.998215495894	0.998215743586	0.998051321178	1.0	0.962367551554	0.0	0.0	0.0	0.0	0.0	0.0	1
DNK	0.996317044302	0.99631593053	0.996335429855	0.996014758333	1.0	0.954322271378	0.169228834374	0.0	0.0116800248221	0.0116626946917	0.0117232128579	0.0117130579711	1
DOM	0.994787757932	0.994789782277	0.994781028132	0.994786265138	1.0	0.977387476133	0.0	0.0385397808664	0.0312437799641	0.0314534017457	0.0314643942217	0.0314597563036	1
DZA	0.993956806881	0.99396036347	0.993934388642	0.994171492867	0.991467250469	1.0	0.0	0.168638574783	0.163807516451	0.163450724991	0.163530772676	0.163523607979	1
ECU	0.997640914817	0.997639914977	0.997651267904	0.997470461825	1.0	0.965978544825	0.0	0.0	0.0	0.0	0.0	0.0	1
EGY	0.998808536961	0.998807207219	0.99882429275	0.998562192604	1.0	0.966245760419	0.0	0.0622567669007	0.0659047346967	0.0653973395072	0.0654277202419	0.0654276197177	1
ERI	0.992396034697	0.99238968617	0.992448803888	0.99162581387	1.0	0.902316993408	0.0	0.0	0.0	0.0	0.0	0.0	1
ESP	0.988456615795	0.988458306607	0.988432833282	0.988824826151	0.984388554872	1.0	0.0	0.444394613564	0.434684410456	0.434890504207	0.434840735265	0.434847382308	1
EST	0.996439037615	0.996435131851	0.996465154084	0.996274021344	1.0	0.936111006445	0.267333345841	0.0	0.0223634755873	0.020453434765	0.0205018308876	0.0205083938062	1
FIN	0.00299948361596	0.00300121589654	0.00298310458467	0.00320954895735	0.0	0.0275943196833	1.0	0.568692274107	0.595168448501	0.592127207524	0.592359468626	0.592347948909	-1
FJI	0.999808077897	0.999816221198	0.999771141106	1.0	0.999502047422	0.942867229868	0.0	0.0	0.0	0.0	0.0	0.0	1
FRA	0.00189773209756	0.00190207323838	0.00186735884079	0.00211436270777	0.00137053996897	0.0	0.464763177303	1.0	0.964304990398	0.963379188783	0.963610988016	0.963589775197	-1
GAB	0.997249241944	0.997247770974	0.997259915693	0.996996364585	1.0	0.967862839373	0.0	0.0713971140811	0.0774754079233	0.0766876782498	0.0767765532386	0.0767657472848	1
GBR	0.00151589053665	0.00151894536732	0.0014923626259	0.0017144888765	0.0	0.00985222381675	1.0	0.897570222906	0.899743852992	0.900452720244	0.900366480759	0.900371361313	-1
GEO	0.998487322128	0.998484574411	0.998509379548	0.998220572621	1.0	0.945430637282	0.0110694240369	0.000346294346078	2.54952023258e-06	2.54781411339e-05	0.0	4.61916172438e-06	1
GHA	0.993172827615	0.993172214582	0.993193777488	0.992748653896	1.0	0.903651927862	0.0	0.261532678505	0.227635563229	0.229118691203	0.228961411181	0.228976666183	1
GIN	0.996561929735	0.996560172001	0.996571535999	0.996363223169	1.0	0.985884196684	0.0	0.39483038711	0.355123593553	0.360476668899	0.359957564539	0.359995490746	1
GMB	0.998135172101	0.998134550743	0.998144928651	0.997938644323	1.0	0.952573360016	0.0	0.0135575986025	0.0135259503431	0.0137477465309	0.0137359388048	0.0137365000596	1
GNB	0.991890748689	0.991891953542	0.991894693665	0.99152975563	1.0	0.90004752312	0.0	0.0816641765646	0.113520239037	0.110354889933	0.110556565979	0.110547636487	1
GNQ	0.997965882038	0.997965055935	0.997966785198	0.997941059093	1.0	0.9520838134	0.0	0.0	0.0	0.0	0.0	0.0	1
GRC	0.999406818061	0.999411318809	0.999383289489	0.999385648057	1.0	0.989158196778	0.0	0.319235704996	0.369399907276	0.362184290533	0.362783074525	0.362742046219	1
GTM	0.993192417198	0.993200317552	0.993136544178	0.993518921804	1.0	0.981456273766	0.0	0.27865801819	0.265481925895	0.266107767207	0.266153732261	0.266148550657	1
GUY	0.996343524194	0.99634288081	0.996345758934	0.996447934665	0.999237907452	1.0	0.0	0.122475485423	0.110603662574	0.111512109199	0.111374481602	0.111388602654	1
HKG	0.99040648936	0.990407519047	0.990409008117	0.990363577367	0.991649435641	1.0	0.0	0.0898808132596	0.0986521612156	0.0996067885408	0.0993532408823	0.0993797237098	1
HND	9.23271792431e-05	9.46714804592e-05	8.66239824355e-05	0.0	0.003854928706	0.0224719625576	0.434185894427	1.0	0.901844153949	0.908295214196	0.907985525069	0.907989371823	-1
HRV	0.999810426716	0.999813496925	0.999783745793	1.0	0.997340266065	0.998039106055	0.0	0.0472429695852	0.0553372922383	0.0541259485409	0.0542104098013	0.0542074750573	1
HTI	0.962059218333	0.962056302073	0.962087148975	0.961914005225	0.967878904251	1.0	0.0	0.0	0.0	0.0	0.0	0.0	1
HUN	0.996436005053	0.996439480411	0.996419473864	0.996510440318	0.996082761044	1.0	0.0963053179479	0.0	0.00315852765296	0.00278986348603	0.00278550981194	0.00279114140266	1
IDN	8.34068753259e-05	8.08382170033e-05	9.93401454905e-05	0.0	0.000326537533445	0.00386535860269	1.0	0.711494706727	0.720878783478	0.721363468706	0.721217314773	0.721234239178	-1
IND	0.000382565497207	0.000381558759568	0.000418505871893	0.0	0.00020626371455	0.0359173598725	0.904181886797	1.0	0.951400002632	0.952402263063	0.952616722783	0.952566569841	-1
IRL	0.999348365033	0.999344328727	0.999373560001	0.999204847547	1.0	0.974116524253	0.055421722396	0.0	0.0155299759008	0.0141456618871	0.0142580160189	0.0142528239013	1
IRN	0.997765270904	0.997759109962	0.997806473364	0.997364137174	1.0	0.961259291405	0.0	0.201013591224	0.161746312751	0.165748823718	0.165336259159	0.165374561755	1
IRQ	0.998010818956	0.998008742537	0.998013186764	0.997960086047	1.0	0.947522615939	0.0	0.0	0.0	0.0	0.0	0.0	1
ISL	0.995761485894	0.995763427358	0.995750174139	0.995754242054	0.997221844673	1.0	0.0	0.0722848755971	0.0599779292149	0.0611906170832	0.0611036737252	0.0611078920065	1
ISR	0.968784556988	0.968790585657	0.968755197646	0.96906020067	0.96746454035	1.0	0.0	0.031274606367	0.0105405846551	0.0119639514977	0.0119792987736	0.0119647809264	1
ITA	0.00166783943766	0.00167125543902	0.00165015118927	0.00174726766074	0.0010352652773	0.0	0.983509697764	0.980765048542	1.0	0.998975992145	0.999024666153	0.999024110029	-1
JAM	0.984611198843	0.984617332329	0.9845701013	0.985007705582	0.990452984811	1.0	0.129054884746	0.0785640638661	0.0	0.00780981114797	0.00725454692545	0.00728647034833	1
JOR	0.999737039862	0.999740754763	0.999703928352	1.0	0.99900544224	0.962858212709	0.0	0.104163657265	0.113771559952	0.112577795319	0.112666467266	0.112661098639	1
JPN	0.00494784486018	0.00495579379361	0.00489369303725	0.00531426340318	0.0	0.0661392686551	0.767963334142	1.0	0.918414611565	0.930347153913	0.929143119677	0.929207706572	-1
KAZ	0.0263902372785	0.026388414651	0.0264091724246	0.0261465564155	0.0287827460509	0.0	0.397701686978	1.0	0.992789005118	0.993391026343	0.993320453452	0.993328540579	-1
KEN	0.999985157487	0.999986951496	0.999973127043	1.0	0.998845496548	0.986331589726	0.0	0.294886494726	0.334476555524	0.327835266597	0.328339367462	0.328314451345	1
KGZ	0.994669391592	0.994661657009	0.994725490596	0.994146140566	1.0	0.942121347518	0.0	0.144596054446	0.124573271531	0.126729577428	0.12655117398	0.126565140388	1
KHM	0.988994476208	0.988992461135	0.989011382519	0.988469913215	1.0	0.86892462922	0.502738180618	0.0	0.0324251867021	0.0326611080632	0.0325434883924	0.0325676025134	1
KOR	0.999837809686	0.999839719996	0.999822900056	0.999925227583	1.0	0.982694611546	0.0	0.66715524097	0.617767168174	0.622781579481	0.622289128659	0.622332925111	0
KWT	0.999225473285	0.999223853685	0.999232699208	0.999121638543	1.0	0.965159614695	0.0	0.0	0.0	0.0	0.0	0.0	1
LAO	0.993128955738	0.993132427959	0.993127742622	0.992819381599	1.0	0.921813783859	0.0	0.0	0.0	0.0	0.0	0.0	1
LBN	0.999921707649	0.999919758813	0.999928532589	0.999952933063	1.0	0.972970400691	0.0	0.00266499043942	0.00426547599066	0.00410034043148	0.00410590110128	0.0041070566313	1
LBR	0.998539440977	0.998537965522	0.99855015402	0.998353182248	1.0	0.953745755068	0.0	0.0	0.0	0.0	0.0	0.0	1
LBY	0.999941309691	0.999942787496	0.999923937513	1.0	0.99831493812	0.987955253892	0.0	0.0	0.0	0.0	0.0	0.0	1
LKA	0.986595560861	0.986600294306	0.986564436704	0.98681231859	0.985404305597	1.0	0.0	0.0	0.0	0.0	0.0	0.0	1
LSO	0.979587174551	0.979565757823	0.979773819909	0.977533502441	1.0	0.824873119898	0.0	0.0	0.0	0.0	0.0	0.0	1
LTU	0.00578808795378	0.00579408776868	0.00572224027482	0.00660536604078	0.0	0.034233337882	1.0	0.788773738429	0.815863421898	0.818898485875	0.818872939084	0.818861639872	-1
LUX	0.998368757253	0.998366908091	0.998386174504	0.998137447641	1.0	0.958385590649	0.0	0.0	0.0	0.0	0.0	0.0	1
LVA	0.985546051017	0.985563849601	0.985381564411	0.987721032489	1.0	0.993921206239	0.428386697714	0.0288389687895	0.0	0.00107927327184	0.000770760149446	0.000814895551977	1
MAR	0.735378166238	0.735390294894	0.735323168896	0.735872705244	0.737252194741	0.894384434812	0.0	1.0	0.974370312185	0.986170244049	0.985386995947	0.985421228286	0
MDA	0.999235253933	0.999238719405	0.999221950049	0.999223245994	1.0	0.988293225129	0.0	0.0	0.0	0.0	0.0	0.0	1
MDG	0.99999806356	1.0	0.999986529678	0.999993298898	0.999919483153	0.986801650357	0.0	0.0780613383569	0.0891830943579	0.08840739165	0.0884555442156	0.088456070941	1
MDV	0.990812202555	0.9908139186	0.990820530552	0.990248095936	1.0	0.891179439461	0.0	0.0	0.0	0.0	0.0	0.0	1
MEX	3.11672908694e-07	0.0	1.04723394478e-06	3.4914878393e-05	0.000505874269134	0.0252452353171	0.751554281813	1.0	0.973652511746	0.975574933532	0.975469631515	0.975476735965	-1
MKD	0.987689067133	0.987695186266	0.987645168937	0.988178234307	0.984308831798	1.0	0.10167849344	0.0	0.0209070079136	0.0193352151871	0.0196147269807	0.0195768587484	1
MLI	0.992831266753	0.992829293612	0.992852529136	0.992417551507	1.0	0.944905453187	0.0	0.484496813285	0.448848641834	0.44727183457	0.447580230521	0.447554044245	1
MLT	0.994393844272	0.994392173117	0.994416499116	0.993997089461	1.0	0.945059613346	0.0	0.0	0.0	0.0	0.0	0.0	1
MMR	0.983763393222	0.983766257593	0.983806362243	0.982671388911	1.0	0.823727631928	0.601995535003	0.0	0.0474040039452	0.0439084529955	0.0436964240307	0.0437475375409	1
MNG	0.994744829626	0.994748459827	0.994742732834	0.99447801602	1.0	0.915178848069	0.0	0.102023352977	0.0956750506031	0.0952718471217	0.0954182022478	0.0953992519929	1
MOZ	0.99588392012	0.995881906581	0.995908295386	0.995607445552	1.0	0.930398730122	0.0218488260247	0.0	0.000952426524375	0.00167730742955	0.00165753335742	0.00165582682514	1
MRT	0.997402190345	0.99740796794	0.997374429881	0.997415552858	1.0	0.963410715817	0.0	0.0	0.0	0.0	0.0	0.0	1
MTQ	0.946976721749	0.946990686745	0.946896312598	0.947500073548	0.954032905756	1.0	0.0	0.0	0.0	0.0	0.0	0.0	1
MUS	0.996264807146	0.99626190003	0.996286965165	0.995990744478	1.0	0.980435627989	0.0204153538488	0.0	0.00439085789635	0.00293193967782	0.00307166206685	0.00306377695981	1
MWI	0.996794454778	0.996792166206	0.996817108334	0.996514189839	1.0	0.909723190499	0.0	0.0633726536205	0.0685599389278	0.0674518250351	0.0675974283612	0.0675832882197	1
MYS	5.60990699686e-06	6.48792471232e-06	3.77068531002e-06	0.0	0.000112782096968	0.0101677387591	1.0	0.726010934992	0.745933227164	0.745308655723	0.745295007555	0.74530446078	-1
NAM	0.996535300884	0.996525293507	0.996605412489	0.995996231463	1.0	0.973862625032	0.0	0.0	0.0	0.0	0.0	0.0	1
NER	0.996861702803	0.996868024646	0.996833798472	0.996605775633	1.0	0.926267685036	0.0	0.0822504171993	0.062822978382	0.0637030790841	0.0636131763012	0.0636222840466	1
NGA	0.996508974712	0.996507277	0.996525486579	0.996261792145	1.0	0.966572929793	0.0	0.0481722787136	0.0388614506635	0.0390170353106	0.0390505858713	0.0390440040795	1
NIC	0.995505104038	0.995505396041	0.995515213238	0.995232643332	1.0	0.95259287832	0.0	0.445573093331	0.430122273421	0.430552298485	0.430515843114	0.430519874544	1
NLD	0.00108991348813	0.00109121916559	0.00108160133791	0.00114121325279	0.000915661591344	0.0	1.0	0.967213886352	0.959781499806	0.960451757433	0.960427220649	0.960423401055	-1
NOR	0.998960889325	0.998961333886	0.99895334405	0.999011151652	1.0	0.974318206204	0.0810545498039	0.00313752752139	0.0	0.000329584248566	0.000332943153007	0.000334225535741	1
NPL	0.992204726737	0.99220293512	0.992227864677	0.991689682326	1.0	0.902111025846	0.00581984660652	0.0	0.000206002590951	6.94297387345e-05	7.88053086138e-05	7.89063995296e-05	1
NZL	0.999612337349	0.999622868741	0.999547525811	1.0	0.999082165135	0.994397648503	0.0	0.140802727611	0.129588919277	0.129757497723	0.129809314093	0.129804108929	1
OMN	0.993140892012	0.993138989775	0.993159568592	0.992697036027	1.0	0.905876925823	0.132430204988	0.0149957780346	0.0	0.00106952415492	0.0010613452287	0.00105832156511	1
PAK	0.999764516056	0.999769664702	0.99973100088	1.0	0.998678095295	0.975642097696	0.0	0.0263061929538	0.0256066162815	0.0269058737146	0.0267402179988	0.0267499652186	1
PAN	0.981090060767	0.981089505794	0.981084391735	0.981244103683	0.981825339875	1.0	0.0	0.0035099772343	0.00478870572001	0.00465309749137	0.00466299202896	0.00466245004865	1
PER	0.011244883988	0.0112445973174	0.0112333517012	0.011484348934	0.0117395646944	0.0	1.0	0.666711066748	0.665661071158	0.668721056389	0.668326866439	0.668356432828	-1
PHL	0.997396182282	0.99739793955	0.997384604559	0.997446127107	1.0	0.973291896889	0.00199218609109	0.000102849852542	6.92384638296e-06	0.0	2.59118916282e-07	1.85049087983e-07	1
PNG	0.995733699377	0.995733597307	0.995742528486	0.995517325382	1.0	0.92047854598	0.0	0.0289161027795	0.0232174942255	0.0236554437056	0.0236415946689	0.023641425501	1
POL	0.999677385617	0.999682152301	0.999640678476	1.0	0.99788993411	0.997020701298	0.0	0.0539087781629	0.0537890431408	0.0537723274777	0.0538087412669	0.0538026027922	1
PRT	0.978862890834	0.978868972236	0.978823013999	0.979191676638	0.976415459143	1.0	0.0527984510246	0.0	0.00695678132221	0.00673127646153	0.00681133865067	0.00680617271309	1
PRY	0.668909307947	0.668918087199	0.668931271025	0.667901388152	0.693468602506	0.676380064914	0.0	1.0	0.844534572846	0.860380872992	0.858945320127	0.859053588778	0
QAT	0.998831911141	0.998830744067	0.99883138501	0.998786960535	1.0	0.941483847596	0.0	0.0	0.0	0.0	0.0	0.0	1
ROU	0.00289196604648	0.00289165478139	0.00286560541131	0.00327451365031	0.0	0.0125848365438	1.0	0.604470432138	0.655934422585	0.648557839752	0.649140116443	0.649089622329	-1
RUS	0.00451504608643	0.00451314685128	0.00452865783814	0.0044049861042	0.00544706691261	0.0	1.0	0.95203217921	0.963698339952	0.96273442217	0.962773694386	0.962777710535	-1
RWA	0.997969854979	0.997971711207	0.997962049282	0.997874523612	1.0	0.950299902441	0.0	0.00645321258383	0.00679777479667	0.00662300906525	0.00662661319666	0.00662738439444	1
SAU	0.00279891712776	0.00279820960618	0.00280294633033	0.00272628721883	0.00333883892959	0.0	0.975081388446	1.0	0.983802403521	0.985235383975	0.985322360809	0.985301055831	-1
SDN	0.996564560677	0.996565556032	0.996563352088	0.996467800814	1.0	0.964409465481	0.0	0.0	0.0	0.0	0.0	0.0	1
SEN	0.0719813948496	0.0719754154586	0.0720394897458	0.0711755808279	0.0788322954856	0.0	0.75039547476	1.0	0.942697633783	0.944887157796	0.945002303148	0.944971825724	-1
SGP	0.00883816603595	0.0088369952114	0.00884917066255	0.00870201007829	0.0112364458531	0.0	1.0	0.873267102841	0.865331673866	0.867029917594	0.866886321947	0.866890013431	-1
SLB	0.991631964274	0.991632706241	0.991642862182	0.991187490157	1.0	0.881470253672	0.0	0.0	0.0	0.0	0.0	0.0	1
SLE	0.997430149012	0.997431300058	0.997431615517	0.997280301628	1.0	0.985750363711	0.0	0.0	0.0	0.0	0.0	0.0	1
SLV	0.995910318687	0.995912313603	0.995900426182	0.995972728987	1.0	0.985632550905	0.0	0.0	0.0	0.0	0.0	0.0	1
SOM	0.99931735165	0.99932935098	0.999236555394	1.0	0.996160861792	0.991358430317	0.0	0.0	0.0	0.0	0.0	0.0	1
SUR	0.982444870123	0.982440996073	0.982507060147	0.981587516689	1.0	0.928484763359	0.0	0.932218560891	0.885596608299	0.890266432473	0.889829094482	0.889863393967	0
SVK	0.999087035806	0.999084793016	0.999100715493	0.999014382573	1.0	0.967066009379	0.0	0.0123207112821	0.00690920359995	0.00615316074633	0.00621741895725	0.00621232498462	1
SVN	0.997691954023	0.99769152212	0.997697486697	0.997531937923	1.0	0.994224732776	0.0	0.0667545929779	0.0761508148982	0.0751397473417	0.0752101358178	0.0752059711288	1
SWE	0.00218246973217	0.00218528805781	0.0021591019643	0.00238274949872	0.0	0.0239048840805	1.0	0.939147171225	0.959685383142	0.955375175267	0.955843765589	0.955802936864	-1
SWZ	0.998423980244	0.998424374296	0.998412090846	0.998582147989	1.0	0.925629433872	0.0	0.0	0.0	0.0	0.0	0.0	1
SYR	0.9998281036	0.999837127404	0.999783564038	1.0	0.999727748198	0.983365934587	0.0431365549541	0.00542185059726	0.000130990904714	0.000139679395197	0.0	2.2760452999e-05	1
TCD	0.999828127231	0.999829454364	0.999815396889	0.999863733091	1.0	0.974582477794	0.0	0.0	0.0	0.0	0.0	0.0	1
TGO	0.992794115228	0.992791039969	0.992830717928	0.992227905023	1.0	0.932177703661	0.0455281514647	0.0	0.000383644900062	0.000172922483294	0.000193031589274	0.00019202853176	1
THA	0.00141532896796	0.00141252536758	0.00142704468432	0.00139856025603	0.0	0.0216645938397	0.678154523147	1.0	0.97331703551	0.973095667748	0.973335118753	0.973305424524	-1
TJK	0.994253208598	0.99424506117	0.994312445799	0.993655018122	1.0	0.928410867358	0.0	0.38558368331	0.38279932869	0.383199216312	0.383132991799	0.383140909141	1
TKM	0.995702249906	0.995698801608	0.995727029275	0.995401221204	1.0	0.90996582247	0.0	0.539265993148	0.562198406647	0.559217300846	0.559347412416	0.559352058711	0
TTO	0.993846481252	0.993847287961	0.993858657982	0.993704421193	1.0	0.964110430359	0.0	0.204590774949	0.189353610496	0.190967471326	0.190847176201	0.19084863132	1
TUN	0.998037974953	0.998036589075	0.998055133051	0.997832924408	1.0	0.985070406607	0.00869296990928	0.00121629739373	7.8833622826e-05	0.0	9.64722410021e-06	1.11721981057e-05	1
TUR	0.656248141937	0.656256442516	0.656201190439	0.656761233262	0.656426187616	0.670258458265	0.0	0.9528412047	1.0	0.995829873649	0.996303939165	0.996267271347	0
TZA	0.998403763727	0.998404483138	0.99839646841	0.998424989048	1.0	0.950512008784	0.00401526098903	0.0	0.00841182044753	0.00895164373761	0.00887446917024	0.00888145651513	1
UGA	0.997085944736	0.99707707377	0.99714571684	0.996582732243	1.0	0.94959330962	0.138180426719	0.00169872928952	0.0	0.00037404764329	0.000339083605601	0.000339989152917	1
UKR	0.0249137660223	0.0249116984228	0.0249309616806	0.0247235219876	0.0267714903445	0.0	0.852136729876	1.0	0.985152979445	0.986157836835	0.986112853474	0.986114204672	-1
URY	0.986784244478	0.986791031564	0.986731378814	0.98732979695	0.985095178105	1.0	0.0	0.00167256501874	0.00073156400531	0.000728599469692	0.000737238968084	0.000736126020412	1
USA	0.000455234440898	0.000454997440989	0.000454600632267	0.000482191082935	0.0	0.000258835433232	0.734462719751	1.0	0.966898147574	0.969540095354	0.96939204328	0.969395634121	-1
UZB	0.0372016141528	0.0371969222121	0.0372393913689	0.0368396481423	0.0399844527425	0.0	1.0	0.939874499208	0.95280608796	0.952969086549	0.952889167879	0.952888775071	-1
VEN	0.97202369313	0.972034867816	0.971966534792	0.972276204754	0.976940384958	1.0	0.0	0.116061484436	0.0830804517473	0.0846825320467	0.0847892526613	0.0847674248676	1
VNM	0.998280874143	0.998277440786	0.998303825718	0.998059164279	1.0	0.966062123414	0.0	0.0	0.0	0.0	0.0	0.0	1
YEM	0.999589787111	0.999589380907	0.999591163446	0.999498089076	1.0	0.958936104536	0.00350667966224	0.0003563757932	0.0	0.000219777425026	0.000203858037753	0.000206598150311	1
ZAF	0.0043385302475	0.00433418409235	0.00435792772379	0.00429892877291	0.00410733229908	0.0	0.899047939891	1.0	0.987172648643	0.987891701104	0.98782657469	0.987832465247	-1
ZMB	0.99940962896	0.999407371037	0.999425156034	0.999351290867	1.0	0.972234602421	0.0	0.192231638237	0.186617209898	0.186632020707	0.1866316385	0.186631234104	1
ZWE	0.97944266981	0.979448439301	0.979399740936	0.979768202243	0.975951999884	1.0	0.0	0.204996619881	0.181070261648	0.184497042803	0.184218694205	0.184236444094	1
