# Supplementary material for: The struggle for existence in the world market ecosystem
Source: PLoS One. 2018 Oct 3;13(10):e0203915. doi: 10.1371/journal.pone.0203915 (PMC6169900; doi:10.1371/journal.pone.0203915)
Supplement: S1 File — (ZIP) [file pone.0203915.s001.zip › clusters/data_norma_M_clustered_decadas_1990_3_.csv]

	k6	k5	k4	k3	k2	k1	v1	v2	v3	v4	v5	v6	cluster
AFG	0.960290728312	0.960289080246	0.960296611476	0.960246521449	0.959757646775	1.0	0.0	0.0	0.0	0.0	0.0	0.0	1
AGO	0.986779780196	0.986740474093	0.987020662367	0.985237773313	1.0	0.996046679352	0.0	0.212653884901	0.190463824393	0.190623426914	0.190660969198	0.190660710567	1
ALB	0.949111280376	0.9491405188	0.948929306186	0.95008679388	0.941698697494	1.0	0.0527552880347	0.00165559474248	0.0	0.000159094718199	0.000149636980853	0.000148838706893	1
ARE	0.0687629439529	0.0687530176578	0.0688184578004	0.0682494528032	0.0740190939577	0.0	0.911922428691	0.996911705615	1.0	0.999675876051	0.999657930196	0.99965644845	-1
ARG	0.851525025809	0.851505590013	0.85162223693	0.851022232946	0.844773797093	1.0	0.0	0.477903636769	0.463568689365	0.463300762662	0.463343884453	0.463337745312	0
ARM	0.00538830886539	0.00527281206245	0.00606847732591	0.0	0.02289387724	0.101228457207	0.391242069882	1.0	0.991154556961	0.989619633076	0.989564181445	0.989561881441	-1
AUS	0.0775680731063	0.0776035542964	0.0773719078426	0.0790315235494	0.0720095567307	0.0	0.970009475456	1.0	0.981239961892	0.9799233696	0.980025542008	0.980016167158	-1
AUT	0.974724489285	0.974734813239	0.974664168399	0.975112946251	0.970726317506	1.0	0.0	0.0141317800555	0.00859494566779	0.00855409567077	0.00854740254388	0.00854795568099	1
AZE	0.982389195903	0.982317568051	0.982772516108	0.979637400321	1.0	0.797560005563	0.0	0.242840760934	0.245797327712	0.246033815816	0.245952654759	0.245952852608	1
BDI	0.951750001839	0.951801756528	0.951451437078	0.954207331096	0.938866742283	1.0	0.0	0.0	0.0	0.0	0.0	0.0	1
BEL	0.0052860088591	0.00530487701077	0.00517957082144	0.00602325637985	0.0	0.0419811179857	1.0	0.959498699385	0.968942033655	0.968772884853	0.96878644802	0.968785704794	-1
BEN	0.994020074317	0.994011724799	0.994067813639	0.993717433145	1.0	0.920154966086	0.0	0.0	0.0	0.0	0.0	0.0	1
BFA	0.995313202933	0.995300646088	0.995392726785	0.994763335938	1.0	0.956869023869	0.0	0.0	0.0	0.0	0.0	0.0	1
BGD	0.964123594757	0.96415051755	0.963968503243	0.965075724879	0.954912557036	1.0	0.0	0.0	0.0	0.0	0.0	0.0	1
BGR	0.994800501184	0.994772465558	0.99496506097	0.99340866136	1.0	0.962133315767	0.167532646718	0.00403286400301	0.0	0.000264233147894	0.000240028222294	0.000240332554351	1
BHR	0.992422237688	0.992370371455	0.992717289841	0.991012053799	1.0	0.815804879992	0.0	0.0111266448384	0.0343265750886	0.0347942683064	0.0347638558571	0.0347634212731	1
BHS	0.954712121288	0.954711842561	0.954713256687	0.954679151073	0.954714627274	1.0	0.0	0.0286676390506	0.0331688363638	0.0333204406926	0.0333029410775	0.0333041332059	1
BIH	0.999593468482	0.999605233296	0.999498137535	1.0	0.995858547244	0.998409326132	0.138463412323	0.0	0.00799031719385	0.00731985422081	0.00732187869545	0.00732269627381	1
BLR	0.99716307707	0.997143130145	0.997268691884	0.99612588089	1.0	0.983866388646	0.0859673322865	0.0	0.0107859804195	0.00975386723227	0.00979384041538	0.0097926001634	1
BLZ	0.969318845862	0.96932074091	0.969314858049	0.969357694303	0.972638187693	1.0	0.000584352759048	0.00183998747946	0.0	5.75928657378e-05	5.5332187837e-05	5.56622652407e-05	1
BOL	0.884054258856	0.884031149619	0.884201112796	0.883025833827	0.885233751137	1.0	0.0	0.15571284559	0.155128023645	0.154978522529	0.154987014962	0.154987902218	1
BRA	0.954754884777	0.954769910108	0.954681825152	0.955191340735	0.950346130351	1.0	0.0	0.0476647960355	0.0451790287793	0.0456763328753	0.0456819963855	0.0456820997886	1
BRN	0.0177307724847	0.0177527920866	0.0176063201219	0.0187451622166	0.0	0.0348539598623	1.0	0.874059081889	0.89050490695	0.891020456351	0.891033016075	0.891031790307	-1
BTN	0.997519117855	0.99757535371	0.997191875374	0.999758851762	0.98419700114	1.0	0.0	0.0576955525758	0.0454250900228	0.0456778731083	0.0456547187795	0.0456551711497	1
BWA	0.929168038991	0.929154910353	0.929259062896	0.928296505518	0.939146009277	1.0	0.0	0.0	0.0	0.0	0.0	0.0	1
CAF	0.999721419347	0.999729877861	0.999673604371	1.0	0.999716644956	0.967601081952	0.0	0.0	0.0	0.0	0.0	0.0	1
CAN	0.950850966556	0.950870679424	0.950743900416	0.951572705848	0.947272227669	1.0	0.192682208846	0.0	0.0078549585769	0.00745588434924	0.00746063529379	0.00746047056311	1
CHE	0.964816079846	0.964814871025	0.96482178498	0.964828028681	0.966056608158	1.0	0.0946632350242	0.00110502635201	1.36061013315e-05	0.0	6.41820624495e-06	5.99655905711e-06	1
CHL	0.758253311094	0.758304492206	0.757957785843	0.76021800535	0.737422904893	1.0	0.0	0.201418060451	0.181129770672	0.183583931354	0.183572179745	0.18357802606	1
CHN	0.000360026456405	0.000350301722952	0.000411696877521	0.0	0.00399968661502	0.0158896191389	0.959799544779	0.99607561782	0.999879194803	1.0	0.999982985713	0.999984220073	-1
CIV	0.977196427206	0.977128121124	0.977585618685	0.974832747793	1.0	0.845474530481	0.0	0.886257514744	0.878910333098	0.879878802579	0.879879408274	0.879880980431	0
CMR	0.90639451951	0.906352719443	0.906637594591	0.9048821524	0.922117756069	1.0	0.0	0.335333505311	0.377348501133	0.377547032959	0.377601400494	0.377599269538	1
COG	0.994613070993	0.994608400767	0.994649577558	0.994516702422	1.0	0.941513722385	0.121956702269	0.0072472992541	0.0	0.000373363043966	0.000365535652937	0.000366995862849	1
COL	0.000811240770725	0.000824196618697	0.000740621350976	0.00116609094686	0.0	0.0208860955057	1.0	0.748962401776	0.757686369359	0.756995484046	0.757028127477	0.757027094509	-1
COM	0.911407408821	0.911410744234	0.911395534307	0.911115230027	0.907222902957	1.0	0.0	0.0	0.0	0.0	0.0	0.0	1
CPV	0.9124086742	0.912389364892	0.912523559181	0.911660070352	0.914909829687	1.0	0.0	0.167914394469	0.156478730843	0.157025768177	0.15700381385	0.157005313038	1
CRI	0.985676535858	0.985675993805	0.985678228426	0.985636475409	0.987372696684	1.0	0.0	0.0	0.0	0.0	0.0	0.0	1
CUB	0.942324485055	0.94234708726	0.942198720354	0.94305847455	0.937051995765	1.0	0.0	0.0802886489956	0.0885924530656	0.0886594091885	0.0886611539439	0.0886611732327	1
CYP	0.999693703516	0.999694610164	0.999688292263	0.999436842664	1.0	0.991904779649	0.015922782124	0.0	0.000219032626166	6.76928417528e-05	6.94605350598e-05	6.93627320459e-05	1
CZE	0.998100188491	0.998107263387	0.998056452117	0.99839858145	0.996288673672	1.0	0.0	0.0850942484721	0.0867337538104	0.085956816468	0.0859970378455	0.0859951474479	1
DEU	0.00801183403838	0.00803688916173	0.00787039103007	0.00904053773116	0.0	0.0628059333654	1.0	0.864346606209	0.868480216412	0.868284187641	0.868296302968	0.868294815365	-1
DJI	0.986453218974	0.986469165078	0.986378700985	0.987111853648	0.982098485781	1.0	0.0127249168189	0.0	0.000694869157962	0.000716515830975	0.000719003826243	0.000718858176858	1
DNK	0.978224812582	0.978208808844	0.978311169151	0.977652762487	0.98218163607	1.0	0.027686676256	0.0	0.000351583420006	0.000542733231313	0.000548824836096	0.000547990076485	1
DOM	0.819553718863	0.819547634986	0.819592115307	0.819420179388	0.822979823345	1.0	0.0	0.0384182598321	0.0346321962598	0.0346412557838	0.0346562905063	0.0346556564203	1
DZA	0.055727333246	0.0556906597113	0.0559434780448	0.0542342846162	0.0637868078857	0.0	0.836293003238	1.0	0.981442418641	0.982820258613	0.98271519847	0.98272192429	-1
ECU	5.95129253396e-06	8.68735140705e-06	0.0	1.93726722306e-05	0.003590262337	0.0458056408966	1.0	0.867871955737	0.869315442626	0.869521533528	0.869457423378	0.86946420813	-1
EGY	0.0529095857569	0.0528911282123	0.0530216517398	0.0521425110539	0.0595055141661	0.0	1.0	0.721774146696	0.712139969801	0.71171530824	0.711732544894	0.711732507659	-1
ERI	0.998843240147	0.99885551717	0.998765726344	1.0	0.991015417182	0.938192738687	0.0	0.0	0.0	0.0	0.0	0.0	1
ESP	0.0520363234874	0.0519813475736	0.0523789832803	0.0497214797642	0.0669330718531	0.0	1.0	0.966014335189	0.974117959271	0.974629559614	0.97460791639	0.974613251965	-1
EST	0.982321255624	0.982279585854	0.982533676117	0.980315438079	1.0	0.825373714947	0.451618272042	0.0	0.00509962465629	0.00325656965679	0.00339958082105	0.00338993713513	1
FIN	0.976615032865	0.97662638898	0.976545503103	0.976962811559	0.969756232147	1.0	0.0	0.0542854094837	0.0499627581162	0.0502375283118	0.050187528034	0.0501885774438	1
FJI	0.903820390902	0.9038251673	0.903807047407	0.903664363265	0.899076805594	1.0	0.0035691181937	0.0	0.00200201574675	0.0021810191494	0.00218112014575	0.00218111487665	1
FRA	0.000761197501957	0.000761136802941	0.00076249080441	0.00074745930502	0.0	0.0199941154891	1.0	0.983470432796	0.984880896755	0.984713167072	0.984726231496	0.984725870923	-1
GAB	0.211998820665	0.211875158251	0.212726342145	0.207023172178	0.253781947661	0.0	0.179227245955	0.958270876305	0.999371482364	0.999971535597	0.999999678146	1.0	-1
GBR	0.00127613991706	0.00128192201985	0.00124381022594	0.00151761358994	0.0	0.0169503160658	0.91120111961	0.997124590731	1.0	0.999578444013	0.999597564171	0.999596535919	-1
GEO	0.987744934059	0.987718182171	0.987891716159	0.986530706476	0.996021759732	1.0	0.0	0.0241070728247	0.0228841005607	0.0226688752585	0.0226719655365	0.022671089063	1
GHA	0.984941459949	0.984966094288	0.984792452368	0.985886804909	0.981511951792	1.0	0.0	0.404114502665	0.403898516402	0.405073204119	0.40504054269	0.405044033283	1
GIN	0.991303880685	0.991260994371	0.991559814981	0.989484200378	0.99892122405	1.0	0.0	0.0	0.0	0.0	0.0	0.0	1
GMB	0.999123878695	0.999130473316	0.999089791684	0.999367316754	1.0	0.9694954805	0.0	0.0	0.0	0.0	0.0	0.0	1
GNB	0.99145912949	0.991425896334	0.991663641615	0.989773266273	1.0	0.985939126253	0.0	0.12092265822	0.130791048019	0.13120034538	0.131190505949	0.131191647569	1
GNQ	0.0359430112623	0.0359386166507	0.035990144869	0.0355599310049	0.0336950723796	0.0	1.0	0.216057622838	0.235393619448	0.233726510355	0.233785590566	0.233780900358	-1
GRC	0.0414460835439	0.041574462271	0.0407090137463	0.0468106842148	0.0	0.24758989319	0.00912590308272	1.0	0.98608413046	0.985864563552	0.9857616887	0.985770936889	-1
GTM	0.880992021343	0.880967323776	0.881134349019	0.880012448528	0.893184728208	1.0	0.0	0.0159637672538	0.027341790416	0.0282927265565	0.0282458798811	0.0282476706911	1
GUY	0.927527364574	0.927556151839	0.927375292707	0.928317260869	0.917790751185	1.0	0.0	0.0	0.0	0.0	0.0	0.0	1
HKG	0.969964237966	0.969976239802	0.969896511407	0.970511210299	0.967969239739	1.0	0.0	0.0473347992385	0.0488093803299	0.0489788636853	0.0489689419837	0.0489695823181	1
HND	0.919565856632	0.919562447383	0.91959284494	0.919390690591	0.921164263339	1.0	0.0	0.121800386142	0.131052969021	0.131086716825	0.13107040062	0.131071525996	1
HRV	0.888661484327	0.888681499998	0.888534986556	0.8895436217	0.877597729783	1.0	0.0	0.101020215025	0.104933255374	0.104759599448	0.104728131956	0.104729921157	1
HTI	0.918061974207	0.918061697553	0.918060134154	0.917823311218	0.922486707324	1.0	0.0	0.0	0.0	0.0	0.0	0.0	1
HUN	0.973004310289	0.973013307842	0.972948802145	0.973264153146	0.96954765058	1.0	0.0	0.046251190198	0.0467864567041	0.0466757739249	0.0466754550336	0.0466760774569	1
IDN	0.992615870951	0.99257847762	0.992811239494	0.991567471783	1.0	0.572730986136	0.632100918126	0.0329208355675	0.0	0.00100654044783	0.00102586054516	0.0010229401849	1
IND	0.999649475653	0.999659880407	0.999589178267	1.0	0.998040481617	0.996673533236	0.0	0.110882095793	0.108039384614	0.108093640747	0.108089899143	0.108090641389	1
IRL	0.999156777277	0.999154227807	0.99917110417	0.999041093883	1.0	0.962696174407	0.00416798642194	0.000566010705795	0.00013996389711	0.0	5.15908325868e-06	4.90870056387e-06	1
IRN	0.0451994615547	0.0451605167381	0.0454190811497	0.0437369143305	0.0552487892254	0.0	0.972174826781	1.0	0.991390559746	0.99212941404	0.992084000585	0.992086047078	-1
IRQ	0.0151084480266	0.0151092393292	0.0151025542409	0.0151544670967	0.014314856168	0.0	1.0	0.738092567572	0.73628395447	0.736144579765	0.736169387805	0.736167776973	-1
ISL	0.995945702189	0.995943492237	0.995957752675	0.995858972081	0.995279524657	1.0	0.0	0.0	0.0	0.0	0.0	0.0	1
ISR	0.965869276339	0.965909662638	0.96563594272	0.967361483791	0.954778432989	1.0	0.0355302298584	0.00650455931325	0.0	0.000199116846489	0.000197278401527	0.000196910483343	1
ITA	0.0149068630627	0.0149663224407	0.0145667672472	0.0172921636558	0.0	0.106206505761	1.0	0.923273001173	0.927855535733	0.928049925304	0.928003904872	0.928008063757	-1
JAM	0.749930479342	0.749952556371	0.749806837211	0.750847426776	0.741396055233	1.0	0.0	0.363310082284	0.364871038993	0.36536422025	0.36540101815	0.365399838805	1
JOR	0.993925486611	0.993898146223	0.994078622979	0.992803916349	1.0	0.93383338578	0.0	0.0886868806108	0.0870573490157	0.0869739627914	0.0869692418186	0.0869686460846	1
JPN	0.996395264542	0.996427173623	0.996203151217	0.997643779466	0.989812753626	1.0	0.0	0.0338731995486	0.0266930317224	0.0265516778205	0.0264786903828	0.0264850341922	1
KAZ	0.0790661483446	0.0790277408292	0.0792802002052	0.0774555155759	0.0909954193952	0.0	1.0	0.869020989104	0.883016476055	0.882031223567	0.882100251288	0.882094689417	-1
KEN	0.999183379109	0.999207141716	0.999056607471	1.0	0.989642352815	0.986422726427	0.0	0.26357574823	0.26507857563	0.265497495912	0.265481011168	0.265482308762	1
KGZ	0.977886182832	0.977808615319	0.978310295585	0.9747954049	1.0	0.756322530991	0.0	0.0799361721921	0.0993648232473	0.0989337377279	0.0988342055648	0.0988277922788	1
KHM	0.977457295607	0.977406700708	0.977769046098	0.975106540932	0.98866698074	1.0	0.0	0.0	0.0	0.0	0.0	0.0	1
KOR	0.99691435421	0.996891648119	0.997051916227	0.995922214215	1.0	0.932992313449	0.0864094765729	0.0	0.01674294191	0.0167778546425	0.0168056133236	0.0168035650071	1
KWT	0.0159635507854	0.015965331532	0.0159527452397	0.0160485054381	0.0151087592863	0.0	1.0	0.807294122295	0.817377740454	0.817237958324	0.817259644782	0.817257858834	-1
LAO	0.998947473544	0.998976860957	0.998785913561	1.0	0.9934753855	0.989515783249	0.0	0.0	0.0	0.0	0.0	0.0	1
LBN	0.991902195486	0.991875162852	0.992052243284	0.990863679663	1.0	0.936787805821	0.0	0.0667065308162	0.0682887887916	0.0681361173882	0.0681379490741	0.0681379431602	1
LBR	0.999983056645	0.999980107049	1.0	0.999776439372	0.999315751904	0.999285635485	0.0	0.0185316307807	0.0188064876148	0.0189090311755	0.0189108097124	0.0189106915025	1
LBY	0.0191651187768	0.0191652400986	0.0191718298653	0.0191578755783	0.0191054047528	0.0	1.0	0.961851606759	0.950829805313	0.950500751803	0.950535611137	0.950534345052	-1
LKA	0.949837167914	0.949848795675	0.94977814854	0.950201876504	0.943156671376	1.0	0.0	0.0104764203621	0.0100269397809	0.0099630497049	0.0099666728956	0.0099665584854	1
LSO	0.0	0.0	0.0	0.0	0.0	0.0	0.0	0.0	0.0	0.0	0.0	0.0	0
LTU	0.974521033192	0.974460395679	0.974851350942	0.971840158896	1.0	0.727073392696	0.619514113838	0.0	0.00834906318523	0.00664047865002	0.00666946192234	0.00666445182282	1
LUX	0.997260585131	0.997251128777	0.99731550634	0.996904290513	1.0	0.957784580477	0.0	0.0	0.0	0.0	0.0	0.0	1
LVA	0.029514039035	0.0295143496815	0.0295076251104	0.0295367632369	0.0290212603131	0.0	1.0	0.51273642429	0.548440550292	0.54840000897	0.548440046272	0.548437442852	-1
MAR	0.999957096902	0.999949471544	1.0	0.999573937272	0.998971815147	0.961679428188	0.0	0.0229439030551	0.0251402544353	0.025126866508	0.025110914323	0.0251117108993	1
MDA	0.9570201116	0.957078322744	0.956646222218	0.959457950044	0.940750012132	1.0	0.246503896277	0.0203487657079	0.0	0.000378916948189	0.000356765572045	0.000360673436352	1
MDG	0.999916161705	0.999914408819	0.999925032284	1.0	0.999704068152	0.935870502608	0.0	0.0389587454474	0.0424511667083	0.0423383849321	0.0423514996969	0.0423510684014	1
MDV	0.915268618267	0.915317795808	0.915000718859	0.917269949705	0.893251849367	1.0	0.0	0.0	0.0	0.0	0.0	0.0	1
MEX	0.0125258022371	0.0125585653821	0.0123255261861	0.0141443245864	0.0	0.0216472380954	1.0	0.497254327441	0.497360661359	0.497579791747	0.497606487849	0.497605216944	-1
MKD	0.996861396089	0.996858846089	0.996870153019	0.996760404327	1.0	0.925949102224	0.0	0.0	0.0	0.0	0.0	0.0	1
MLI	0.990202551843	0.990159948029	0.990446386773	0.98857978275	1.0	0.927996868291	0.0	0.0	0.0	0.0	0.0	0.0	1
MLT	0.999532405134	0.999546786874	0.999457404599	1.0	0.992222845756	0.976850708238	0.0	0.0615248474215	0.0568828686698	0.0571323461608	0.0571202045751	0.0571210830057	1
MMR	0.960948596514	0.960971484727	0.960834924975	0.961630746979	0.947391340509	1.0	0.0	0.0	0.0	0.0	0.0	0.0	1
MNG	0.821726693089	0.821678364369	0.822006435774	0.819821611721	0.832193170717	1.0	0.0	0.0	0.0	0.0	0.0	0.0	1
MOZ	0.987267737968	0.987276121243	0.987222270071	0.987345877321	0.984131933782	1.0	0.0	0.278665373943	0.302719904035	0.302831476338	0.30281288248	0.302812327116	1
MRT	0.999041006254	0.999029914386	0.999104152562	0.998402792969	1.0	0.991805052046	0.103112071902	0.00816438144578	0.000372258129609	2.2786252591e-05	0.0	1.31585733289e-06	1
MTQ	0.983021494296	0.982935449656	0.983542705979	0.979354933769	1.0	0.874635651576	0.0861908965761	0.0100258780735	0.0	0.000237194015921	0.000227137716771	0.000228542689518	1
MUS	0.950321061128	0.950352342299	0.950144626342	0.951464105963	0.939619548961	1.0	0.0	0.0	0.0	0.0	0.0	0.0	1
MWI	0.999985560984	0.999982495173	1.0	0.999951252198	0.998295453668	0.92991024556	0.0	0.085669654573	0.113971183983	0.112082597397	0.112222694007	0.11221632479	1
MYS	0.971577790796	0.971471909568	0.972168854592	0.968519006405	1.0	0.454765716865	0.0	0.996909469269	0.994404547286	0.994176900781	0.994100375813	0.994108137156	0
NAM	0.984019040596	0.983967819124	0.984321893996	0.981799413653	1.0	0.958156383665	0.0	0.0	0.0	0.0	0.0	0.0	1
NER	0.987536771694	0.987502238314	0.987734953705	0.986252633301	1.0	0.963689477316	0.0	0.0157183998903	0.0177456668591	0.0176588329777	0.0176752532859	0.017674840524	1
NGA	0.000314191218069	0.000305225935892	0.000363830811453	0.0	0.00296374097354	0.0124326668373	1.0	0.930898040434	0.930930909194	0.930895350329	0.930906029425	0.93090619154	-1
NIC	0.930047494462	0.930075304526	0.929896800457	0.931035942578	0.924078852507	1.0	0.0749014715983	0.0	0.00264769015617	0.00337925962496	0.0034121929944	0.00340830291789	1
NLD	0.00923218449094	0.00927391225058	0.00899294303207	0.0108912533091	0.0	0.0948224600214	1.0	0.940688965361	0.932258375314	0.932736472028	0.932721375075	0.932722872697	-1
NOR	0.970405611725	0.970297292639	0.971051479331	0.966202290647	1.0	0.741733916797	0.399698626666	0.0174194110353	0.00047761876941	0.0	0.000100041131575	0.000104676055377	1
NPL	0.998109810923	0.99816200749	0.997824028048	1.0	0.981053103461	0.988691589038	0.0	0.0	0.0	0.0	0.0	0.0	1
NZL	0.999127390528	0.999146954125	0.999019163104	1.0	0.991648546515	0.996657467712	0.00539285831693	0.000436469623405	1.32542216912e-05	0.0	4.75410225124e-07	4.13547084456e-07	1
OMN	0.00509806436013	0.00510446284568	0.00506178377153	0.00543004349431	0.0	0.00506297317682	0.900344802738	1.0	0.996762637625	0.996981549974	0.996933447141	0.996934620417	-1
PAK	0.999307479367	0.999325285246	0.999209506597	1.0	0.990700031859	0.987959127689	0.0	0.0789454820486	0.0768714590058	0.077124856098	0.0771007243914	0.0771027929051	1
PAN	0.998538413787	0.998576665218	0.998317225154	1.0	0.990616331769	0.990910707825	0.0	0.186686301613	0.177062903377	0.178246313846	0.178186232192	0.178190506007	1
PER	0.769046395928	0.769053526991	0.768992518857	0.768788941085	0.759428460883	1.0	0.0	0.371770105791	0.387585963851	0.386113438554	0.386024521998	0.386030537414	1
PHL	0.99827541398	0.998315010013	0.998042599141	1.0	0.988485849354	0.980415530721	0.0	0.104065721198	0.0912028383766	0.0913895054448	0.0914028123405	0.0914022493368	1
PNG	0.00687909374784	0.00689786584311	0.00678400085531	0.00750602200799	0.0	0.041873350855	1.0	0.96358069571	0.94460098001	0.945243960477	0.945250537757	0.945249298365	-1
POL	0.0318748143131	0.0318821663784	0.0318334896973	0.0321017538402	0.0312337660584	0.0	1.0	0.490171915638	0.498635766771	0.498217894414	0.498243042745	0.498240228833	-1
PRT	0.999958314732	0.999952198332	1.0	0.99964844188	0.997666728756	0.989686004263	0.0	0.115418899987	0.115563825117	0.115759407827	0.115781433036	0.115781789813	1
PRY	0.747629728462	0.747661287906	0.747488207152	0.74883180883	0.73137162139	1.0	0.231865219466	0.0	0.0332402824697	0.0347886394725	0.0348210698106	0.0348223055022	1
QAT	0.0693745275369	0.069369961659	0.0693882818331	0.0694254296987	0.068177598349	0.0	0.692449059712	1.0	0.985279523219	0.986347078261	0.986311100268	0.986313427465	-1
ROU	0.998991056371	0.99899477091	0.99896183876	0.9989394349	1.0	0.995263072513	0.0465474711105	0.0135209836319	0.000416995790074	0.0	2.9457928392e-06	2.16649104366e-06	1
RUS	0.0194283884245	0.0194199895815	0.0194785467751	0.0190640866229	0.0219365366596	0.0	1.0	0.987701058643	0.99026198177	0.989802909845	0.989839152864	0.989836240474	-1
RWA	0.999119678749	0.999143517783	0.998987120722	1.0	0.993751708757	0.884987043812	0.0	0.0	0.0	0.0	0.0	0.0	1
SAU	0.0200550644286	0.0200387046531	0.0201484673623	0.0193915161459	0.0249660081979	0.0	1.0	0.932313928717	0.937381391939	0.937018493036	0.937042287815	0.937040823568	-1
SDN	0.999027934574	0.99902749594	0.999030592071	0.999014897923	1.0	0.967841374434	0.0	0.0	0.0	0.0	0.0	0.0	1
SEN	0.00029180371987	0.000288674740725	0.000319952025114	0.0	0.00426750208954	0.0569304869717	0.356015430642	0.967532170582	0.9994462011	1.0	0.999976322891	0.999980281306	-1
SGP	2.54817268983e-05	2.97822681943e-05	0.0	7.31547239224e-05	0.0014579677651	0.0193261256124	0.854394053804	1.0	0.988640958143	0.989380331533	0.989371260285	0.98937145433	-1
SLB	0.935747624894	0.935739984628	0.935796331895	0.935195903623	0.936889002325	1.0	0.0	0.0	0.0	0.0	0.0	0.0	1
SLE	0.999966464421	0.999958995212	1.0	0.999958505082	0.998618958879	0.938720994966	0.0	0.0	0.0	0.0	0.0	0.0	1
SLV	5.33224188149e-05	6.08129748583e-05	2.76454876322e-05	0.0	0.00268311920767	0.413786370979	0.614716139765	0.999104359075	0.995225803937	1.0	0.999804514121	0.99981620206	-1
SOM	0.994871729502	0.994823686698	0.995161815049	0.993068068096	1.0	0.905696488962	0.0	0.0	0.0	0.0	0.0	0.0	1
SUR	0.822007684238	0.821955624108	0.82229966127	0.819842368618	0.847259535037	1.0	0.0	0.0645223018833	0.0825166401759	0.0833893482773	0.0833692329616	0.0833725594007	1
SVK	0.989911158899	0.989885888678	0.990037002745	0.988880143069	0.996930973671	1.0	0.0	0.0459162266034	0.0431196597222	0.0425394479385	0.0425567911672	0.0425549637265	1
SVN	0.939414778136	0.939456187369	0.939157975079	0.941122303088	0.92835954227	1.0	0.0	0.0473963348195	0.040235052751	0.04031291195	0.0403054203521	0.0403062669685	1
SWE	0.982272279799	0.982304126129	0.982087369979	0.983533070491	0.973833395694	1.0	0.147127273738	0.00141371162649	0.0	0.000316931204907	0.000299285958225	0.000299273220893	1
SWZ	0.980227820153	0.980191645908	0.980453577197	0.978591916121	1.0	0.959626850798	0.0	0.0	0.0	0.0	0.0	0.0	1
SYR	0.0511703016633	0.0511326397562	0.0513744573081	0.0492930014449	0.0573433724944	0.0	1.0	0.47481720377	0.456238931564	0.457048713793	0.457101022969	0.45709919358	-1
TCD	0.980477599386	0.980430388314	0.980751431978	0.978162651772	1.0	0.972812672659	0.0	0.0	0.0	0.0	0.0	0.0	1
TGO	0.975322115657	0.975282895976	0.975551075168	0.973832860873	0.982977378913	1.0	0.0	0.123939221994	0.129241692331	0.129581985174	0.129582164115	0.129582612665	1
THA	0.999877224332	0.99985478201	1.0	0.999420193796	0.994037733509	0.965117970359	0.258631208605	0.0182441633404	0.0	7.34423528037e-05	2.20285754325e-05	2.30316747817e-05	1
TJK	0.978852418224	0.978817015148	0.979048220157	0.977124724917	1.0	0.921840110426	0.0	0.253221227204	0.254146053549	0.254997305161	0.254924774786	0.254925835465	1
TKM	0.046825584654	0.0467971998297	0.0469865855057	0.0455198251689	0.0542779927929	0.0	0.798728009871	1.0	0.995669666375	0.996709431098	0.996650596667	0.996650544701	-1
TTO	0.118610164893	0.118616759913	0.118599840457	0.118589656422	0.109173436308	0.0	0.687182582408	0.976286723758	0.998544035995	1.0	0.99988721342	0.999906291635	-1
TUN	0.982659963754	0.982670811336	0.982591415182	0.983180958716	0.977028131939	1.0	0.0454697799498	0.0	0.00158385205963	0.00163483248037	0.00162849354231	0.00162917000959	1
TUR	0.996149669529	0.996161863165	0.996083007589	0.996541587936	0.991102051967	1.0	0.0	0.265324498341	0.266533402866	0.266210999328	0.2662060284	0.266205428659	1
TZA	0.998773387177	0.998799918756	0.998624963671	1.0	0.988713883827	0.973450161054	0.0	0.447675641223	0.434825952755	0.436161390784	0.436090032827	0.436093701161	1
UGA	0.942278943158	0.94223372596	0.942632908027	0.940362052836	1.0	0.0	0.549161078352	0.54654391896	0.685092492576	0.678151354246	0.678090974504	0.678074004037	0
UKR	0.0728231532695	0.0726952452131	0.073552612075	0.0676701050528	0.0980823904825	0.0	1.0	0.990590908152	0.953935806774	0.953343098694	0.953324721762	0.953325217916	-1
URY	0.84255006654	0.842580653697	0.842366556263	0.843936044535	0.834856279721	1.0	0.170201322071	0.0	0.00764702006423	0.00778414426087	0.00780168843578	0.00780200782004	1
USA	0.0047276980222	0.00473789402611	0.00466785635852	0.00511399265598	0.00289695543168	0.0	0.844129308249	1.0	0.992818086577	0.993301849237	0.993288409866	0.99328935116	-1
UZB	0.661459694873	0.661163080238	0.663164581799	0.649678326444	0.744186989079	0.261862277024	0.0	1.0	0.989851885782	0.991296994726	0.99102987589	0.991028342367	0
VEN	0.011519915433	0.0115169194207	0.011535818671	0.0114368939097	0.0122522018588	0.0	1.0	0.911121397487	0.914302450832	0.914633721839	0.914625206112	0.91462520691	-1
VNM	0.0791697367626	0.079142537187	0.0793235178709	0.0783366399013	0.0808531825082	0.0	1.0	0.512503860307	0.491208407885	0.490406501993	0.490402220462	0.490400208037	-1
YEM	0.0650899322005	0.0650587665681	0.0652628034529	0.0639612176656	0.0692277468801	0.0	1.0	0.797173695478	0.807118450251	0.806371703347	0.806379435812	0.80637917998	-1
ZAF	0.0540842427983	0.0540619620169	0.0542077667929	0.0533147819149	0.0596768941411	0.0	0.905244983581	0.98124838272	1.0	0.999991625912	0.999994097635	0.999994765751	-1
ZMB	0.99834147322	0.998316249167	0.998497748843	0.997366776579	1.0	0.915230714738	0.0	0.0542955872144	0.0731538513202	0.0734194083693	0.0734347866876	0.0734334081221	1
ZWE	0.964906937734	0.96489932198	0.964947854447	0.964660350123	0.962381324449	1.0	0.201757927778	0.0	0.015825213937	0.0136038718156	0.0137313434812	0.0137237516769	1
