# Supplementary material for: The struggle for existence in the world market ecosystem
Source: PLoS One. 2018 Oct 3;13(10):e0203915. doi: 10.1371/journal.pone.0203915 (PMC6169900; doi:10.1371/journal.pone.0203915)
Supplement: S1 File — (ZIP) [file pone.0203915.s001.zip › clusters/data_norma_M_clustered_decadas_1990_4_.csv]

	k6	k5	k4	k3	k2	k1	v1	v2	v3	v4	v5	v6	cluster
AFG	0.822435074962	0.822408808512	0.822556694394	0.823506649466	0.802656057346	1.0	0.0	0.0	0.0	0.0	0.0	0.0	1
AGO	0.947238374908	0.947247735959	0.947332994782	0.946024421058	0.947302754248	1.0	0.0	0.0	0.0	0.0	0.0	0.0	1
ALB	0.98936296326	0.989342233309	0.989413123815	0.989263680937	1.0	0.896526231078	0.0	0.0	0.0	0.0	0.0	0.0	1
ARE	0.121114006654	0.121136762891	0.120946151818	0.122280152869	0.121809179275	0.0	0.552948463452	0.900009920523	1.0	0.989845038062	0.991157450226	0.991022834936	-1
ARG	0.000330243536274	0.000329710388221	0.000357219970524	0.0	0.00270952734204	0.00250835876521	1.0	0.769792872314	0.776013837134	0.774467525685	0.774806727838	0.774755746504	-1
ARM	0.980674447912	0.980708778033	0.980444594276	0.982444669073	0.972311385614	1.0	0.0	0.0	0.0	0.0	0.0	0.0	1
AUS	0.00791912602838	0.00793827819611	0.00782390075434	0.00861652419622	0.0	0.0988667131937	1.0	0.959877858687	0.961097386295	0.959488554242	0.959692652567	0.959667068329	-1
AUT	0.996616970816	0.99661768262	0.996647521073	0.996356774684	1.0	0.910224489625	0.0	0.203322303407	0.195238082658	0.195683493378	0.195709058087	0.195696213992	1
AZE	0.998584043048	0.998542397474	0.998848811625	0.997284054008	1.0	0.962733325752	0.0	0.142874501801	0.156095597069	0.157287011851	0.157136679306	0.15715817231	1
BDI	0.999459337273	0.999418484571	0.999683049736	1.0	0.98237696821	0.790029704028	0.0	0.421517154017	0.503803858991	0.503998412056	0.503270922134	0.503455822844	0
BEL	0.00497253749988	0.00497634050003	0.00492625969929	0.00553304128502	0.0	0.0201722315665	0.872340525516	1.0	0.999225989053	0.998411203079	0.998650941039	0.998616029144	-1
BEN	0.996128071343	0.996127886811	0.996012677441	0.99704010441	1.0	0.81223327137	0.0	0.184354577505	0.201414090585	0.202951403164	0.202757425285	0.202785158251	1
BFA	0.993129738205	0.993117027298	0.993179960967	0.993390859648	1.0	0.906808273035	0.0	0.0	0.0	0.0	0.0	0.0	1
BGD	0.843080603049	0.843074936758	0.843116292075	0.843035138307	0.842226166008	1.0	0.0	0.0	0.0	0.0	0.0	0.0	1
BGR	0.986600879977	0.986589432204	0.98672998807	0.985066091138	1.0	0.895101545538	0.0	0.2635428477	0.272668423743	0.274501087231	0.274174242066	0.274218155736	1
BHR	0.0391907148538	0.039185558968	0.0392362281256	0.0388684925738	0.0391929573425	0.0	1.0	0.967596273248	0.935155126843	0.932098751426	0.932374167289	0.932373614933	-1
BHS	0.99574349365	0.995722051988	0.995867719984	0.994342636182	1.0	0.943196204606	0.0	0.0	0.0	0.0	0.0	0.0	1
BIH	0.999742679011	0.999706719498	1.0	0.999666217442	0.975405516981	0.955383350089	0.0	0.0	0.0	0.0	0.0	0.0	1
BLR	0.997898510683	0.997887189013	0.997984857196	0.996727100971	1.0	0.973872132645	0.0	0.121216660846	0.132433616992	0.133444429416	0.133316885251	0.133335120206	1
BLZ	0.88146253305	0.881457117519	0.881387795461	0.882271917419	0.878196241848	1.0	0.0	0.0	0.0	0.0	0.0	0.0	1
BOL	0.0609589226272	0.0609720482374	0.0608960927556	0.0610657133045	0.0622447531254	0.0	0.934086871146	0.963367237479	1.0	0.993947741953	0.994393752444	0.994342430881	-1
BRA	0.00136958593428	0.00137135643163	0.00133847246427	0.00171262187828	0.0	0.011750951255	1.0	0.768744316805	0.787925484581	0.786588809665	0.786680846219	0.7866688191	-1
BRN	0.9886520155	0.988655184152	0.988643187869	0.988485246909	1.0	0.939461163362	0.0	0.0	0.0	0.0	0.0	0.0	1
BTN	0.983134313096	0.983145115089	0.982914187334	0.984647632538	1.0	0.894352115439	0.0	0.0	0.0	0.0	0.0	0.0	1
BWA	0.958253621635	0.958190377199	0.958491992063	0.956235137684	0.974368547226	1.0	0.0	0.0	0.0	0.0	0.0	0.0	1
CAF	0.802041205904	0.802001925166	0.802357998673	0.799418493047	0.802656057346	1.0	0.0	0.0	0.0	0.0	0.0	0.0	1
CAN	0.951615907434	0.951608140479	0.951593369935	0.950024921647	1.0	0.54559545444	0.0255593115491	0.271188609296	0.00447634838709	0.0	0.0023920871262	0.0018970217682	1
CHE	0.995570791865	0.995574805386	0.99553226128	0.99573446263	1.0	0.922873435304	0.0939946474176	0.00125161485449	0.0	0.00120527408487	0.000960681165383	0.00100067787556	1
CHL	0.997830937989	0.997864459159	0.997575999018	1.0	0.985738251205	0.919834334646	0.0	0.160801655751	0.103011181676	0.109426748418	0.108656901849	0.108714592707	1
CHN	0.989676954226	0.989665626364	0.989705570013	0.989787539998	0.98854333241	1.0	0.0	0.272519997672	0.259398768375	0.259006516691	0.258923004789	0.258951722778	1
CIV	0.328597866257	0.328637627947	0.328344013769	0.329708239566	0.345176827168	0.0	0.0	0.969413730026	0.999972209077	0.999868863943	0.999944264503	1.0	-1
CMR	0.158195226531	0.158198785153	0.158216295155	0.157199687576	0.1788853179	0.0	0.0	1.0	0.974598636425	0.987436276261	0.985923365342	0.986103452185	-1
COG	0.997514152789	0.997471882092	0.997937092257	0.995273915376	1.0	0.881238448057	0.0	0.0	0.0	0.0	0.0	0.0	1
COL	0.992862904557	0.992867702235	0.992821397372	0.993061753306	1.0	0.938007642444	0.0	0.103983283662	0.106849670213	0.107539929554	0.107382640795	0.107403100226	1
COM	0.0	0.0	0.0	0.0	0.0	0.0	0.0	0.0	0.0	0.0	0.0	0.0	0
CPV	0.862145145943	0.862041944896	0.862652963903	0.859359819391	0.878529017991	1.0	0.0	0.0	0.0	0.0	0.0	0.0	1
CRI	0.0025972068285	0.0026094154265	0.00251951107563	0.00305726657944	0.0	0.014356423223	0.643071060283	1.0	0.978646035975	0.974577366672	0.974836944685	0.974841692939	-1
CUB	0.999866303177	0.999878049366	0.999747651273	1.0	0.997612590126	0.893102945194	0.0	0.0	0.0	0.0	0.0	0.0	1
CYP	0.999483218058	0.999485264057	0.999430361055	1.0	0.999760603777	0.966015396646	0.0	0.00587074166619	0.0328199728124	0.0317393145007	0.0318372510435	0.0318378936109	1
CZE	0.50749639829	0.507602362143	0.507160450818	0.507284921056	0.530017129888	0.0809810427174	0.0	1.0	0.797337071645	0.817274184959	0.815127046468	0.815207114749	0
DEU	0.00238178857021	0.00239495351038	0.00232522722346	0.00265418092756	0.0	0.037773100703	0.791458986368	1.0	0.952216732353	0.960437372938	0.959606417346	0.959678731966	-1
DJI	0.805351752968	0.805302127451	0.805456733244	0.805400665765	0.79367110148	1.0	0.0	0.0	0.0	0.0	0.0	0.0	1
DNK	0.998506330318	0.998525084368	0.998458450866	0.998738011387	1.0	0.858767869055	0.0	0.138687150196	0.107494159995	0.111044594046	0.110156223663	0.110279676082	1
DOM	0.944034772753	0.94406628036	0.943854038327	0.94479643793	0.948781759329	1.0	0.0	0.0	0.0	0.0	0.0	0.0	1
DZA	0.998958503761	0.998993173419	0.998744569168	1.0	0.998200213058	0.94543730005	0.0	0.0	0.0	0.0	0.0	0.0	1
ECU	0.943816217973	0.943828300106	0.943793869928	0.94335123155	0.946703157593	1.0	0.0	0.0	0.0	0.0	0.0	0.0	1
EGY	0.999982510134	0.999975169718	1.0	0.999916550997	0.998634952501	0.993555312944	0.0	0.0464804181745	0.0419867632989	0.0429518917378	0.0428306488025	0.0428507375373	1
ERI	0.998028653446	0.998084036701	0.99768241852	1.0	0.984505428069	0.939194146405	0.0	0.0	0.0	0.0	0.0	0.0	1
ESP	0.0192364674377	0.0192349441447	0.019290493539	0.0186017362965	0.022229067434	0.0	1.0	0.919849928153	0.932940213038	0.933449176338	0.933091044573	0.933151644974	-1
EST	0.999953112996	0.999935947248	1.0	0.999931046521	0.996747360016	0.945660298398	0.0	0.118352850081	0.102898898602	0.105318378119	0.105029777388	0.105059602809	1
FIN	0.988536380374	0.988520073695	0.988656140542	0.988223348112	0.986245774925	1.0	0.0	0.00935871734231	0.00961783215797	0.00966752853824	0.00974087354542	0.00972862912558	1
FJI	0.98757982319	0.987584976285	0.987550117676	0.986866582975	1.0	0.899707517327	0.0	0.0	0.0	0.0	0.0	0.0	1
FRA	8.08590117874e-05	8.2341616064e-05	0.0	0.000169164161357	0.00334478219926	0.0480529098591	0.655440291143	1.0	0.942417613581	0.946545731929	0.946345459267	0.946367173588	-1
GAB	0.998159679315	0.998131603466	0.998300605972	0.99763590525	1.0	0.86398528567	0.0	0.0	0.0	0.0	0.0	0.0	1
GBR	0.924342844406	0.924343979865	0.924363493847	0.924485710954	0.923790732117	1.0	0.0	0.130382348645	0.0949041003387	0.0977300175278	0.0973513505806	0.09741941745	1
GEO	0.999412650949	0.999446077169	0.999264197698	1.0	0.996855191915	0.906270596458	0.0	0.0	0.0	0.0	0.0	0.0	1
GHA	0.99985872685	0.999851403501	0.999981784481	0.998844545552	1.0	0.881155100175	0.0	0.433484671357	0.457193470687	0.457496692604	0.457245702874	0.457279523706	1
GIN	0.989549352312	0.989532533267	0.989660834323	0.988434088538	1.0	0.904473605789	0.0	0.0	0.0	0.0	0.0	0.0	1
GMB	0.933427021799	0.93342099856	0.933423104527	0.933094915335	0.947080903486	1.0	0.0	0.0	0.0	0.0	0.0	0.0	1
GNB	0.997731680525	0.997756368976	0.997487681657	0.999321671282	1.0	0.785705961431	0.0	0.0	0.0	0.0	0.0	0.0	1
GNQ	0.994958254279	0.995016534526	0.994259748482	1.0	0.999573815621	0.816234351621	0.0	0.0	0.0	0.0	0.0	0.0	1
GRC	0.998192215342	0.998139945835	0.998536391593	0.996307048303	1.0	0.911170759473	0.0	0.148227011961	0.137545179652	0.143093712872	0.142314292752	0.142437887491	1
GTM	0.000147261251986	0.000148393733569	0.000127512195448	0.0	0.00448431446927	0.047274359606	0.345345229461	1.0	0.914902823647	0.915482300333	0.91494751573	0.915053706612	-1
GUY	0.997823290074	0.997847137511	0.997575330092	1.0	0.995609164039	0.967185951837	0.0	0.0	0.0	0.0	0.0	0.0	1
HKG	0.997237011926	0.997227831664	0.997248247013	0.997299307668	0.998419018196	1.0	0.0893238104951	0.00473213936056	0.0	0.000258329029916	0.000241908524623	0.00023804536617	1
HND	0.0118308928709	0.011819771144	0.0118539559244	0.0125288446349	0.0	0.0058823748527	0.833186491802	1.0	0.9533578978	0.946994441441	0.947568516425	0.947525733992	-1
HRV	0.999847864982	0.999816038132	1.0	0.998985518597	0.99416283685	0.963338127815	0.142406500667	0.0428435233365	0.0	0.00582691844077	0.00505159854883	0.00511921002351	1
HTI	0.997860003007	0.997876785369	0.997675371193	1.0	0.999200620183	0.910989366824	0.0	0.0	0.0	0.0	0.0	0.0	1
HUN	0.0344336894852	0.0344306276576	0.0344401601071	0.0343664343532	0.0365816469308	0.0	1.0	0.932794234391	0.904330042864	0.908992494773	0.90850931096	0.90855074557	-1
IDN	3.87535742489e-05	3.93459892573e-05	2.98231226448e-05	0.000104860291064	0.0	0.00146814585002	1.0	0.6405256155	0.670183739025	0.666915336088	0.66718219126	0.667160244973	-1
IND	0.975494217067	0.97548408428	0.975553121084	0.975140271927	0.978973750434	1.0	0.00678566235976	0.0011300183616	0.0	0.000223399926756	0.000206588165106	0.000208117819867	1
IRL	0.999572468701	0.999577858773	0.999546167208	1.0	0.996796462339	0.966530755785	0.515616571299	0.0	0.000418558121918	0.00131044022414	0.00119599099437	0.00120281635925	1
IRN	0.985305077266	0.985332874816	0.985200406439	0.985513324327	0.992791009458	1.0	0.0	0.199609284659	0.204919061342	0.200959569801	0.201792096381	0.201683993008	1
IRQ	0.985843414698	0.985860060319	0.985802284583	0.985720882381	1.0	0.866278282218	0.0	0.0	0.0	0.0	0.0	0.0	1
ISL	0.997139125167	0.997140166662	0.997161233647	0.996790617384	1.0	0.980359324197	0.0	0.0317586459949	0.0228445474193	0.0228356977858	0.0228863672597	0.0228797955682	1
ISR	0.999908574277	0.999900427818	0.999940172223	1.0	0.996948691569	0.953950617068	0.0	0.0	0.0	0.0	0.0	0.0	1
ITA	0.000582705250111	0.000567955345098	0.000679701379978	0.0	0.00287234460391	0.0222578601707	1.0	0.925263263291	0.90817454736	0.911511692157	0.911067884503	0.911125146353	-1
JAM	0.857656668631	0.857642493307	0.857698183706	0.857722836671	0.864848220994	1.0	0.0	0.0	0.0	0.0	0.0	0.0	1
JOR	0.966244383817	0.966273065323	0.96593864075	0.969054323338	0.944500893928	1.0	0.0	0.673416328062	0.694594699143	0.699764330293	0.699607020408	0.699630748771	0
JPN	0.999008206859	0.999000234589	0.999033938612	0.999116737734	1.0	0.948723325996	0.0	0.0217019658713	0.0170932944142	0.0172178360967	0.0171868794469	0.0171936701631	1
KAZ	0.999736340559	0.999690446229	1.0	0.998353013043	0.991864290237	0.955763444125	0.0	0.213938511415	0.140792688789	0.14682752169	0.146162467289	0.146216766961	1
KEN	0.48145065351	0.481507343036	0.481080274879	0.483010581913	0.499792310253	0.129339220639	0.0	0.872527430924	1.0	0.996386095271	0.997297802999	0.997198984614	0
KGZ	0.966175084587	0.966157056168	0.966269540629	0.966210593413	0.958728068497	1.0	0.0	0.0	0.0	0.0	0.0	0.0	1
KHM	0.992566929813	0.992566755265	0.992580769886	0.992281733408	0.995000668103	1.0	0.0	0.0	0.0	0.0	0.0	0.0	1
KOR	0.995923384647	0.995924247203	0.995946626528	0.995621503636	1.0	0.94095899652	0.00914292959449	0.00152257477205	0.0	0.000301006695212	0.000278354705625	0.000280415746249	1
KWT	0.998050721649	0.998060690326	0.997951022674	0.998891258389	1.0	0.970754054948	0.0	0.0	0.0	0.0	0.0	0.0	1
LAO	0.998179798153	0.998211331487	0.997912036036	1.0	0.993021270556	0.913751664585	0.0	0.0	0.0	0.0	0.0	0.0	1
LBN	0.998032852085	0.998019773074	0.998097880184	0.997570186738	1.0	0.987983216109	0.0	0.0	0.0	0.0	0.0	0.0	1
LBR	0.996411578356	0.996455635413	0.996299398832	0.995033835161	1.0	0.7487599106	0.0	0.0	0.0	0.0	0.0	0.0	1
LBY	0.985359023093	0.985350102342	0.98541559412	0.985386325141	0.987869750749	1.0	0.0	0.0	0.0	0.0	0.0	0.0	1
LKA	0.999071993788	0.999080710884	0.998968324138	1.0	0.995791163888	0.997483791431	0.0	0.0311568674443	0.0291347348121	0.0286723698274	0.0287626620945	0.0287506541051	1
LSO	0.749616049455	0.749729396679	0.749024303945	0.751680710457	0.758729606447	1.0	0.0	0.0	0.0	0.0	0.0	0.0	1
LTU	0.977461263608	0.977415897514	0.977645508531	0.977354947682	0.970499116267	1.0	0.0	0.489970365517	0.445718084342	0.450567770128	0.450301813648	0.450324428864	1
LUX	0.99866214775	0.998693454348	0.998513136468	1.0	0.985033966611	0.963139858473	0.0	0.0	0.0	0.0	0.0	0.0	1
LVA	0.975142718162	0.975138697068	0.975218766935	0.974973413006	0.973118115658	1.0	0.0	0.0	0.0	0.0	0.0	0.0	1
MAR	0.989758730215	0.989750953658	0.989746032207	0.989640789649	1.0	0.90760638282	0.0	0.06878186987	0.0806657396853	0.0809497198231	0.0808903096797	0.0808997837046	1
MDA	0.999794579661	0.999758872327	1.0	0.998783642096	0.992907426983	0.881931272791	0.0	0.441687944809	0.329293377483	0.337406093807	0.33649862421	0.336563352966	1
MDG	0.993799230938	0.993789164541	0.99382817165	0.993632661963	1.0	0.878040780751	0.0	0.0947733548437	0.105894432698	0.106380358008	0.106253803755	0.106271345995	1
MDV	0.994922284407	0.99497894149	0.994547452377	0.996508560002	1.0	0.803151735246	0.0	0.0	0.0	0.0	0.0	0.0	1
MEX	0.996709508711	0.996716445782	0.996660322514	0.996826289931	1.0	0.898020181193	0.0	0.0849674394367	0.0685770200266	0.0692610238409	0.0691237789813	0.0691345646808	1
MKD	0.999736127809	0.999731521955	0.999729565112	1.0	0.995618779387	0.936711784186	0.0	0.0	0.0	0.0	0.0	0.0	1
MLI	0.993911082161	0.993904625523	0.993904740696	0.994222172113	1.0	0.892691602785	0.0	0.0	0.0	0.0	0.0	0.0	1
MLT	0.999941380513	0.999948243325	0.999885086988	1.0	0.999751805319	0.898358295662	0.0	0.0	0.0	0.0	0.0	0.0	1
MMR	0.990448842127	0.990478080765	0.990310183073	0.990744401808	1.0	0.782558101009	0.0	0.0	0.0	0.0	0.0	0.0	1
MNG	0.9851757867	0.985222626992	0.984816841677	0.987397362841	0.97370299494	1.0	0.0	0.0	0.0	0.0	0.0	0.0	1
MOZ	0.993831121035	0.993865198916	0.993635084709	0.994522485376	1.0	0.930196139615	0.0	0.0	0.0	0.0	0.0	0.0	1
MRT	0.988574360715	0.98853512929	0.988852240487	0.98662920046	1.0	0.979472981706	0.0	0.0	0.0	0.0	0.0	0.0	1
MTQ	0.0	0.0	0.0	0.0	0.0	0.0	0.0	0.0	0.0	0.0	0.0	0.0	0
MUS	0.988032244381	0.988032818588	0.988015464874	0.987512192725	1.0	0.883019477234	0.0	0.179062664091	0.174212720081	0.171898881299	0.172118217485	0.172095711065	1
MWI	0.950109940476	0.950075247056	0.950263102577	0.949231056601	0.963719710645	1.0	0.0	0.0	0.0	0.0	0.0	0.0	1
MYS	0.00373069572359	0.003735872648	0.00370892161941	0.00381880036918	0.00323063569331	0.0	0.89357899891	0.995544702005	1.0	0.998839663429	0.999000502772	0.998989125304	-1
NAM	0.994508000747	0.994533023486	0.994430444218	0.994968614359	1.0	0.920979061082	0.0	0.0	0.0	0.0	0.0	0.0	1
NER	0.98859178821	0.988530756425	0.98887619069	0.987655041174	1.0	0.898810500859	0.0	0.0	0.0	0.0	0.0	0.0	1
NGA	0.988019635744	0.988006722907	0.988087788595	0.987478091462	1.0	0.854405484062	0.0	0.0130589955625	0.0138902702593	0.0146010120574	0.014569498368	0.0145707218015	1
NIC	0.958454019652	0.95849328233	0.958291724948	0.959167986079	0.954844933387	1.0	0.0516349686607	0.0	0.00155489958962	0.00159776170279	0.00160808339998	0.00160573140437	1
NLD	0.00171011306057	0.00171563958151	0.00167256216875	0.00195154084853	0.0	0.0194849038923	1.0	0.907516200666	0.906040480767	0.906398535892	0.906358549044	0.906357570724	-1
NOR	0.995995424428	0.995985085055	0.996060711696	0.995473639414	1.0	0.965754969954	0.0	0.128396454115	0.104811421873	0.105627516206	0.105541668747	0.105547258524	1
NPL	0.996756323217	0.996757945807	0.996595581366	1.0	0.979665585813	0.934577055034	0.0	0.0	0.0	0.0	0.0	0.0	1
NZL	0.99601594401	0.99600380616	0.996087966483	0.995805556721	1.0	0.936578728309	0.0	0.321987717008	0.303720731783	0.305237589508	0.30501979262	0.305042615828	1
OMN	0.996088505896	0.996091283718	0.996070688679	0.996389604617	1.0	0.980435378715	0.0	0.326751132569	0.363478480607	0.361158368729	0.361488161828	0.361478516366	1
PAK	0.998339735152	0.998372745085	0.998082461347	1.0	0.993363614797	0.833171891221	0.0	0.417356528703	0.408384880344	0.404626443272	0.404966101574	0.40491360597	1
PAN	0.94760622968	0.947623434767	0.947557649803	0.948137500345	0.937570286843	1.0	0.0548729376652	0.0114424042067	0.00232232026353	0.0	0.000255432682192	0.000228089024974	1
PER	0.998830883927	0.998836323689	0.998716030126	0.999947369859	1.0	0.929082444637	0.0955665911782	0.0	0.00587369275599	0.00699288969777	0.0066596923233	0.00670214816345	1
PHL	0.988590275155	0.988554815527	0.988766474601	0.987306170038	1.0	0.869599828506	0.869599828506	0.0	0.0165566526849	0.0135634876378	0.0139249340274	0.013855076108	1
PNG	0.987141785055	0.987213253138	0.986806173756	0.9886642667	1.0	0.570031923849	0.931212585853	0.0	0.0216109283772	0.0256801169402	0.0248440921459	0.0249392714531	1
POL	0.998640187297	0.998639173	0.998641656232	0.998725646131	1.0	0.924149497246	0.0662947163577	0.0	0.0164498344048	0.0141792614148	0.0143261025777	0.0143104129627	1
PRT	0.86682105748	0.866793724498	0.866959813382	0.865438628453	0.902325498916	0.484346753807	0.0	1.0	0.746648708693	0.768591460893	0.766236293185	0.76650867476	0
PRY	0.988908027922	0.988890259622	0.989003244059	0.988622245787	1.0	0.943995019422	0.0115005795182	0.0	0.0298933299927	0.0252587146898	0.0257779663706	0.0257288810655	1
QAT	0.939664254162	0.939679460026	0.939540147807	0.940579594428	0.939235453807	1.0	0.0	0.0	0.0	0.0	0.0	0.0	1
ROU	0.0635354999939	0.0635395079237	0.0635015586468	0.0636541617646	0.0651138660625	0.0	1.0	0.809002421526	0.810439656775	0.811592249318	0.811451894008	0.811462708021	-1
RUS	0.998953596919	0.998982566094	0.998788797293	1.0	0.9964421101	0.854315493219	0.0105675715842	0.0	0.0472541763	0.0423171551161	0.042846773156	0.0427994359563	1
RWA	0.842444456568	0.842493641955	0.842106477358	0.843938172357	0.838595880809	1.0	0.0	0.0	0.0	0.0	0.0	0.0	1
SAU	0.992157939125	0.992139403529	0.992275213074	0.991184527349	1.0	0.898675131538	0.0	0.598633161673	0.614554102441	0.61361005872	0.6136146507	0.613638769278	0
SDN	0.995668393561	0.995678189277	0.995602108693	0.995802394777	1.0	0.933001004464	0.0	0.165504516958	0.153796024761	0.15636953953	0.156070403798	0.156100566158	1
SEN	0.97886313331	0.978840856741	0.978871431201	0.979722318395	0.973921428036	1.0	0.0	0.35372529749	0.359097840708	0.357817021553	0.358170864048	0.358137755077	1
SGP	0.00678925870057	0.00678164102425	0.00681626213134	0.00649399686008	0.0103950940707	0.0	0.547093826841	1.0	0.965041337381	0.967364200225	0.967186422398	0.96721230722	-1
SLB	0.992974888735	0.992983248857	0.992903190578	0.993217690992	1.0	0.887515511359	0.0	0.0	0.0	0.0	0.0	0.0	1
SLE	0.999452277504	0.999450267046	0.999376218039	1.0	0.998887077741	0.873064456594	0.0	0.0	0.0	0.0	0.0	0.0	1
SLV	0.0294080711328	0.0294068339232	0.029395873995	0.0298879829392	0.0243341773648	0.0	0.686578521893	1.0	0.94227642602	0.941973958321	0.942304062679	0.942250260598	-1
SOM	0.998057818675	0.998076259425	0.997850710023	1.0	0.982270701223	0.961480832365	0.0	0.0	0.0	0.0	0.0	0.0	1
SUR	0.996724759144	0.996748673672	0.996590614946	0.998015948549	1.0	0.872707582151	0.0	0.0	0.0	0.0	0.0	0.0	1
SVK	0.950620149839	0.950653775947	0.950552042981	0.950861187181	0.934502874344	1.0	0.0	0.00605743487625	0.0230675520017	0.024868761493	0.0248739108702	0.0248646737325	1
SVN	0.978766712927	0.97875071556	0.978831072382	0.978840914434	0.975378498485	1.0	0.0	0.115984108727	0.0824885954815	0.0842962044974	0.0841746398482	0.0841701669176	1
SWE	0.952875429219	0.952895498355	0.952743151794	0.953818801252	0.944728937729	1.0	0.158856739539	0.0	0.0498501072839	0.0471790607873	0.0475960363908	0.0475104501968	1
SWZ	0.984277541601	0.984342077179	0.984028221884	0.984260081425	1.0	0.986331435845	0.0	0.0	0.0	0.0	0.0	0.0	1
SYR	0.998889978767	0.998877116913	0.998945174443	0.998820252238	1.0	0.997739348145	0.119418876734	0.0209526556929	0.0	0.0015328892701	0.00138630166674	0.00139875091958	1
TCD	0.99497516013	0.994967804202	0.994933122521	0.996204612649	0.983202241209	1.0	0.0	0.0	0.0	0.0	0.0	0.0	1
TGO	0.986994151137	0.986995953652	0.986916689821	0.987305142331	1.0	0.768499494026	0.0	0.534017901849	0.493494613445	0.497328742254	0.497032338381	0.497029585006	0
THA	0.995808861918	0.995814074831	0.99578469144	0.995845957353	1.0	0.94637427271	0.0	0.0341486508281	0.0408532198643	0.0395267963035	0.0396463186786	0.0396360736676	1
TJK	0.857467584868	0.857431775284	0.857598307634	0.856405277219	0.859228001687	1.0	0.0	0.0	0.0	0.0	0.0	0.0	1
TKM	0.941091128012	0.941046801493	0.941416902919	0.938519469755	0.942524430141	1.0	0.0	0.0	0.0	0.0	0.0	0.0	1
TTO	0.592273230839	0.59225741004	0.59239771323	0.591775776607	0.600978335082	1.0	0.0	0.38400828973	0.3564134921	0.333937097125	0.334738652764	0.334688356297	0
TUN	0.99945554484	0.999457949575	0.999401521328	1.0	0.997272930036	0.928257231112	0.00919621765976	0.0	0.00916283302329	0.00808102976256	0.0082234644058	0.00821091787228	1
TUR	0.0397172093524	0.039715540797	0.0397136741387	0.0396079540656	0.045565419397	0.0	0.865447778605	0.937982577947	1.0	0.997250200033	0.997356953551	0.99734321253	-1
TZA	0.967850920284	0.967832694326	0.96798967033	0.966606837549	0.979026387931	1.0	0.0	0.271322456772	0.248976450444	0.247003541044	0.247068999278	0.247072990053	1
UGA	0.967420026963	0.967403139423	0.967387333655	0.968509410767	1.0	0.833214176021	0.0	0.0166022562209	0.126390912309	0.0942283734307	0.0990721856573	0.0985701142456	1
UKR	0.00973438346666	0.00974285773267	0.00971647799535	0.00946634605114	0.014895837303	0.0	1.0	0.721597861795	0.777080512685	0.773215087551	0.773594150111	0.773549887629	-1
URY	0.99841893997	0.998418821282	0.998431518054	0.998742705784	1.0	0.876905428308	0.256409948727	0.0	0.00532447251648	0.00358014497098	0.00373065483753	0.00371384951317	1
USA	0.000266933738573	0.000258497366	0.000314938114101	0.0	0.00101930141582	0.000170169059295	0.906216439819	0.992247351811	1.0	0.999021771974	0.999161628975	0.999143487889	-1
UZB	0.885425861087	0.885382823173	0.885849413665	0.880708831427	0.89811387348	1.0	0.0	0.0240218707311	0.0698462246731	0.0688713662294	0.069240213787	0.0692456139848	1
VEN	0.991297370029	0.991278110695	0.991384295351	0.99108336032	0.996396180962	1.0	0.0	0.0	0.0	0.0	0.0	0.0	1
VNM	0.999297235801	0.999320835904	0.999209577789	1.0	0.997271476788	0.899374194933	0.0	0.0	0.0	0.0	0.0	0.0	1
YEM	0.77265839581	0.77272045841	0.772398947795	0.773815594178	0.773670232248	0.657997346249	0.0	0.959547883134	1.0	0.991801184749	0.992973479433	0.992916433023	0
ZAF	0.999818815702	0.999803383944	0.999888277159	1.0	0.999233161149	0.966178853124	0.0	0.698151455386	0.604241462129	0.610959170515	0.610302358373	0.61037253096	0
ZMB	0.999373329796	0.999395732579	0.999218255145	1.0	0.998416430327	0.881998366804	0.0	0.0	0.0	0.0	0.0	0.0	1
ZWE	0.979360694495	0.979357972105	0.97940268877	0.977880235002	1.0	0.923003381733	0.0	0.732776450203	0.669966871802	0.680401422657	0.678699846949	0.678928884393	0
