# Supplementary material for: The struggle for existence in the world market ecosystem
Source: PLoS One. 2018 Oct 3;13(10):e0203915. doi: 10.1371/journal.pone.0203915 (PMC6169900; doi:10.1371/journal.pone.0203915)
Supplement: S1 File — (ZIP) [file pone.0203915.s001.zip › clusters/data_norma_M_clustered_decadas_1990_5_.csv]

	k6	k5	k4	k3	k2	k1	v1	v2	v3	v4	v5	v6	cluster
AFG	0.999003967643	0.999045361952	0.998817171113	1.0	0.997005768354	0.982521107861	0.0	0.0	0.0	0.0	0.0	0.0	1
AGO	0.982866604236	0.982842925919	0.982924868689	0.983108735309	0.982611262267	1.0	0.0	0.0	0.0	0.0	0.0	0.0	1
ALB	0.999569967912	0.999548367953	0.999636583324	0.999231554541	1.0	0.980987640245	0.0	0.0	0.0	0.0	0.0	0.0	1
ARE	0.133792182667	0.133574340368	0.134621980326	0.128806405073	0.162292848897	0.14380590827	0.0	1.0	0.958185060847	0.957501343311	0.957969105029	0.957792646445	-1
ARG	0.995655942889	0.99560968073	0.995799789262	0.995148914834	1.0	0.994580978285	0.0	0.268062063879	0.260627434621	0.260204080023	0.25997365979	0.260095628738	1
ARM	0.977612959919	0.977546326923	0.977830437208	0.976526134206	0.984879116165	1.0	0.0	0.0	0.0	0.0	0.0	0.0	1
AUS	0.997290610503	0.997272318058	0.997356106402	0.99683328202	1.0	0.988216861372	0.0	0.192289033137	0.171563165611	0.176118507652	0.175415680783	0.175506073708	1
AUT	0.974080312013	0.974102342089	0.973974729773	0.974708024576	0.970676374148	1.0	0.0	0.0120242180022	0.0113640642843	0.0117527589727	0.0117195777243	0.0117184448218	1
AZE	0.997710316656	0.997705396584	0.99774172829	0.997624407433	1.0	0.937067905288	0.0	0.0	0.0	0.0	0.0	0.0	1
BDI	0.991207411563	0.991175908409	0.991334100545	0.990222505815	1.0	0.831107265839	0.0	0.0	0.0	0.0	0.0	0.0	1
BEL	0.000866231895981	0.000882356058815	0.000810831150632	0.00110269763074	0.0	0.00714904141417	1.0	0.752517474271	0.802486234327	0.792708653376	0.794184794996	0.793936144051	-1
BEN	0.965617675964	0.965628413745	0.965588010577	0.965711888918	0.957935094132	1.0	0.0	0.0	0.0	0.0	0.0	0.0	1
BFA	0.994856072252	0.994765132506	0.995150183386	0.993952192994	1.0	0.979575223485	0.0	0.0	0.0	0.0	0.0	0.0	1
BGD	0.999020663718	0.99906381774	0.998845285384	1.0	0.995820306788	0.941222376225	0.0	0.0	0.0	0.0	0.0	0.0	1
BGR	0.991349238972	0.991212061047	0.991800799686	0.989505206155	1.0	0.970035040383	0.0	0.114569428273	0.130390537997	0.126857299191	0.127443047922	0.127350084426	1
BHR	0.992556435806	0.992574540888	0.992471154941	0.993171232818	0.993232271311	1.0	0.0	0.0734209742004	0.0667319489318	0.0690928201751	0.0689631352806	0.0689465876242	1
BHS	0.982174124916	0.982106254044	0.982396801073	0.981176370331	0.986468632665	1.0	0.0	0.0	0.0	0.0	0.0	0.0	1
BIH	0.998415862902	0.998328281358	0.998730991674	0.997164683791	1.0	0.93362708426	0.0	0.0	0.0	0.0	0.0	0.0	1
BLR	0.00787509004747	0.00735300817561	0.00968884462608	0.0	0.0464332230117	0.0936218413296	0.0936218413296	1.0	0.995591278312	0.980876478664	0.986073062121	0.984763078655	-1
BLZ	0.995007511653	0.995026788635	0.994940340316	0.995029302562	1.0	0.959973666935	0.0	0.0	0.0	0.0	0.0	0.0	1
BOL	0.99772401183	0.997911737775	0.997104620986	1.0	0.991887093792	0.980831962258	0.0	0.0	0.0	0.0	0.0	0.0	1
BRA	0.99366884272	0.993538765372	0.994045356298	0.992278574687	0.995124653429	1.0	0.0	0.436514193044	0.407862355564	0.413921377962	0.41262337468	0.412920219297	1
BRN	0.984885103092	0.985003593852	0.984432255261	0.987176232131	0.973093574186	1.0	0.0	0.0	0.0	0.0	0.0	0.0	1
BTN	0.929001456128	0.929097718311	0.928647625921	0.930761308388	0.927424105481	1.0	0.0	0.0	0.0	0.0	0.0	0.0	1
BWA	0.996298114951	0.996274485577	0.996494206858	0.994828702196	1.0	0.817382558697	0.0	0.0	0.0	0.0	0.0	0.0	1
CAF	0.976099800697	0.975905252502	0.976703824627	0.973735798167	0.981539879271	1.0	0.0	0.0	0.0	0.0	0.0	0.0	1
CAN	0.946068002768	0.946166008319	0.945692759252	0.948156283488	0.933504104247	1.0	0.0347672892295	0.0289580399953	0.0	0.000752720271383	0.00075756817389	0.00068320543475	1
CHE	0.0153021857046	0.015474647413	0.0146721732581	0.0186377650579	0.0	0.0957167180521	1.0	0.789176704876	0.753358411401	0.758708407617	0.759329796354	0.75902987724	-1
CHL	0.999628238975	0.999651291048	0.999551127388	1.0	0.991322730442	0.975159995622	0.154323114053	0.0747854625165	0.0	0.0134796614463	0.0114133573403	0.011813406707	1
CHN	0.0090707275774	0.00905527544103	0.00912950016603	0.00872001819471	0.01106896475	0.0	1.0	0.908880315814	0.941040732833	0.939274130652	0.939048714069	0.939168661655	-1
CIV	0.0230496761862	0.0230497484422	0.0230584018146	0.0230522240518	0.0246802950591	0.0	1.0	0.814629601102	0.848163678909	0.844033201028	0.844542098458	0.844491385636	-1
CMR	0.998804996602	0.998790278264	0.998859940827	0.998611264018	1.0	0.928537761474	0.0954823641601	0.0	0.0497950433021	0.0440738341693	0.0443726139037	0.0443415540083	1
COG	0.985713156603	0.985583225048	0.986089733123	0.984128557915	1.0	0.966419771104	0.0	0.0	0.0	0.0	0.0	0.0	1
COL	0.0778605000911	0.0778120815746	0.0780586035468	0.0770898921587	0.0796699851661	0.0	0.406983799793	1.0	0.869007393036	0.88610757382	0.882603928339	0.883432834614	-1
COM	0.997845714737	0.997981924425	0.997365371874	1.0	0.992144707304	0.861404162105	0.0	0.0	0.0	0.0	0.0	0.0	1
CPV	0.99117234905	0.991111307902	0.991340454425	0.990678177716	1.0	0.837859109282	0.0	0.0	0.0	0.0	0.0	0.0	1
CRI	0.999852731702	0.999809614522	1.0	0.999560291917	0.99197321701	0.950190655383	0.0	0.607273175606	0.539063182375	0.556190375099	0.552564376956	0.553299515539	0
CUB	0.992963812307	0.992850058177	0.993364103758	0.99112201569	1.0	0.935664459239	0.0	0.0	0.0	0.0	0.0	0.0	1
CYP	0.9999501324	0.999939751893	1.0	0.999754133601	0.997808141037	0.992270624623	0.0	0.00526881668142	0.00464495399933	0.00420693382533	0.00427690507	0.00425981554059	1
CZE	0.943547436022	0.943603536591	0.943344533169	0.944331014027	0.940333511211	1.0	0.20506979619	0.0	0.0390244672349	0.0333937950044	0.0341502124901	0.0340721599417	1
DEU	0.000114292957055	0.000105274405513	0.000141675250506	0.0	0.000291924985161	0.0158390429303	0.749979741813	1.0	0.969830932339	0.97527437248	0.97428537839	0.974424360526	-1
DJI	0.991303818623	0.991247510858	0.991475862664	0.99070939527	1.0	0.918695337963	0.0	0.0	0.0	0.0	0.0	0.0	1
DNK	0.97821065207	0.978290846591	0.977895836125	0.979695021332	0.97153183321	1.0	0.0	0.176821124784	0.176096466286	0.176793924808	0.177000237362	0.176972553649	1
DOM	0.992797022213	0.992745271771	0.992935687698	0.99197707863	1.0	0.954261198271	0.0	0.189051583252	0.164101242635	0.170854818251	0.169529000702	0.169700889566	1
DZA	0.995931557977	0.995885272497	0.996144461681	0.994747795053	1.0	0.92171463016	0.0	0.0736067961805	0.0552925831887	0.0589903736161	0.0582668126312	0.0583760501297	1
ECU	0.997516504901	0.9975136574	0.99752473304	0.997427104173	1.0	0.955432226013	0.0	0.0	0.0	0.0	0.0	0.0	1
EGY	0.998780749768	0.998843660383	0.998523907275	1.0	0.993779328131	0.98792635601	0.0	0.00631943548703	0.0048260586302	0.00443893593243	0.00459846806175	0.00456172263811	1
ERI	0.978317944407	0.978090630014	0.979054822562	0.975462226337	1.0	0.924532030072	0.0	0.0	0.0	0.0	0.0	0.0	1
ESP	0.012191372689	0.0122112640641	0.0121355182356	0.0123721663175	0.0127510127135	0.0	1.0	0.564927673026	0.614192342533	0.607638773078	0.608518432859	0.608409922102	-1
EST	0.96535377455	0.964903992021	0.967327643726	0.955820668106	1.0	0.758336987358	0.758336987358	0.0	0.304549512296	0.27531058925	0.280557173396	0.279445886152	1
FIN	0.959103040958	0.95910356608	0.959067718594	0.95941932951	0.95680545979	1.0	0.170370021565	0.0	0.0298528022083	0.0297999292995	0.0313377770436	0.0308253983265	1
FJI	0.967845578493	0.967845297714	0.967774359347	0.968403252164	0.971678782714	1.0	0.0	0.0	0.0	0.0	0.0	0.0	1
FRA	0.000898752181354	0.00090866082667	0.000861297043545	0.00108856731296	0.0	6.18382826183e-05	1.0	0.928810569868	0.935723196603	0.934316059284	0.934787403022	0.934654690951	-1
GAB	0.997920842047	0.998041440726	0.997492870779	1.0	0.989611266356	0.972366578066	0.0	0.0	0.0	0.0	0.0	0.0	1
GBR	0.000471571677527	0.000484015354419	0.000435520140774	0.00060525634896	0.0	0.00587663094387	1.0	0.956308739594	0.95947513447	0.958512604493	0.95882623041	0.958750084632	-1
GEO	0.988247897231	0.988072672805	0.988849091966	0.985483614798	1.0	0.961182101759	0.110530506434	0.00232483975702	0.0	0.00108881653062	0.00109906224969	0.0011248169423	1
GHA	0.992131978695	0.992000326457	0.992618779083	0.989987466003	1.0	0.926980752048	0.0	0.0	0.0	0.0	0.0	0.0	1
GIN	0.993854814354	0.993762680033	0.994173869452	0.992462918167	1.0	0.91537279841	0.0989510124795	0.0133598976317	0.0	0.00133437482439	0.0013908435648	0.0013859695397	1
GMB	0.995363892657	0.995264430755	0.995693924026	0.994190201371	1.0	0.968347291665	0.0	0.0	0.0	0.0	0.0	0.0	1
GNB	0.995777568547	0.996030012783	0.994878450819	1.0	0.97134826418	0.992779200025	0.0	0.0	0.0	0.0	0.0	0.0	1
GNQ	0.996072836331	0.996232123918	0.995455447457	1.0	0.984227587056	0.93771192119	0.0	0.0	0.0	0.0	0.0	0.0	1
GRC	0.997315009135	0.997480129554	0.99674157008	1.0	0.988243661617	0.951533560824	0.0	0.136534150342	0.160204779672	0.159977620787	0.160296624955	0.160174557946	1
GTM	0.996706545283	0.996661665818	0.996863690533	0.995978147789	1.0	0.956736692617	0.0	0.0791879306319	0.0781616129182	0.0757339390906	0.0761812496468	0.0761562717308	1
GUY	0.937048444608	0.936988626657	0.93721852289	0.936433986554	0.940270412044	1.0	0.0	0.0	0.0	0.0	0.0	0.0	1
HKG	0.940606014455	0.940627358396	0.940480983206	0.941778742033	0.932697299903	1.0	0.0388241464449	0.0	0.0174130532919	0.0134707262107	0.0140851268825	0.0139549959849	1
HND	0.384382050079	0.384183035728	0.385116638291	0.380757483509	0.399237308714	0.312227831354	0.0	1.0	0.642317206851	0.684281856865	0.677331543236	0.678712295523	0
HRV	0.98800466407	0.988114329228	0.987616502765	0.989923558503	0.97893779006	1.0	0.00654264930849	0.0	0.000126730291904	0.000119772544351	0.000123869225842	0.000123519509187	1
HTI	0.989302582131	0.989233441856	0.989563622946	0.987933441946	1.0	0.884897181717	0.0	0.0	0.0	0.0	0.0	0.0	1
HUN	0.981203721327	0.981365786568	0.980553598823	0.984761745359	0.967358738703	1.0	0.0	0.116608434473	0.063565562976	0.066759704271	0.0665666834255	0.0666149727161	1
IDN	0.00315521153694	0.00299632153538	0.00374101329805	0.0	0.0202413856031	0.0117780660723	1.0	0.869617313739	0.778074337115	0.79269780972	0.789126224474	0.789810465249	-1
IND	0.00620915840305	0.0062001034145	0.00624467838121	0.00598310923976	0.0083294033587	0.0	0.864954079372	1.0	0.978585205412	0.976458728303	0.976940502189	0.976911630122	-1
IRL	0.000112301489733	0.000109783051335	0.000132187401748	0.0	0.000961866635968	9.30053747766e-05	1.0	0.289298117143	0.347071902041	0.340829460547	0.341344684817	0.34128967839	-1
IRN	0.0364763441086	0.0363473281381	0.0369592196845	0.0341386677069	0.044363215279	0.0	0.318862284859	1.0	0.874017925531	0.897665032045	0.894121213384	0.894659607162	-1
IRQ	0.999204434212	0.999232358292	0.999046318609	1.0	0.996679027038	0.948271128426	0.0	0.0	0.0	0.0	0.0	0.0	1
ISL	0.992333019233	0.992256280157	0.992603709865	0.990851750197	1.0	0.964879298895	0.0	0.0	0.0	0.0	0.0	0.0	1
ISR	0.987641419148	0.987629617631	0.987667238079	0.987689378366	0.989722503256	1.0	0.0	0.200337162366	0.190286197181	0.188308652526	0.188777092591	0.188688701299	1
ITA	0.00271704385127	0.00274354299835	0.00262424226362	0.00310315336741	0.0	0.0243648818618	1.0	0.809542877293	0.859522221525	0.855211854395	0.85577530264	0.855669567347	-1
JAM	0.94200977017	0.941858210724	0.942460922443	0.940073597823	0.94957803193	1.0	0.0	0.240278758499	0.130540265636	0.142290830396	0.141956240316	0.141968677714	1
JOR	0.997462627028	0.997597907026	0.996957552876	1.0	0.987659147483	0.963725994739	0.0	0.0422407212333	0.0530358483874	0.0513669371971	0.0516659321913	0.0515545865063	1
JPN	0.0129738095873	0.013010203909	0.0127711348702	0.0146627750371	0.0	0.13083750407	0.751648023698	1.0	0.888927535453	0.907290706904	0.904140884017	0.904598121692	-1
KAZ	0.867935195095	0.867583089354	0.869266999677	0.862235142035	0.889224150052	0.663136698705	0.0	1.0	0.768730051365	0.793506579733	0.791776478975	0.791770780252	0
KEN	0.992287990444	0.992165004013	0.992708100781	0.990149031086	1.0	0.984106995363	0.0	0.387335774729	0.358712045499	0.352622215371	0.353884587295	0.353777314185	1
KGZ	0.999994852272	1.0	0.999981073858	0.999944153794	0.99939052668	0.945038354933	0.0	0.145988165483	0.135383331917	0.135366016924	0.135492893369	0.135487638253	1
KHM	0.986128435044	0.986065988959	0.986334607304	0.984811811889	1.0	0.971074508417	0.0	0.0	0.0	0.0	0.0	0.0	1
KOR	0.022864472956	0.022802128286	0.0230871334231	0.0217222879678	0.0277208722958	0.0	0.851940507957	1.0	0.998078846214	0.998384351855	0.997877317758	0.998097129119	-1
KWT	0.978636739162	0.978520500141	0.979055912441	0.976399295857	0.991794545092	1.0	0.0	0.0	0.0	0.0	0.0	0.0	1
LAO	0.998051736457	0.998150937775	0.99768370817	1.0	0.991118716352	0.957960426561	0.0	0.0	0.0	0.0	0.0	0.0	1
LBN	0.991177736958	0.991091171643	0.991496912757	0.989642994543	1.0	0.960522498532	0.0	0.0	0.0	0.0	0.0	0.0	1
LBR	0.976790336733	0.976728080212	0.976977068384	0.975983773526	0.981819396181	1.0	0.0	0.0	0.0	0.0	0.0	0.0	1
LBY	0.998958033811	0.999029396066	0.998739350114	1.0	0.994789865367	0.963001202408	0.0	0.0	0.0	0.0	0.0	0.0	1
LKA	0.977964718547	0.978040562925	0.977641344258	0.979669154368	0.973799136218	1.0	0.0	0.0105780080158	0.0127123418	0.0124886388386	0.0125706439662	0.0125499322952	1
LSO	0.967589617074	0.967328012923	0.968592365421	0.961853507473	1.0	0.804207469098	0.0	0.0	0.0	0.0	0.0	0.0	1
LTU	0.0521509235515	0.0522663558846	0.0518336463326	0.0536147217136	0.0407465200722	0.0	0.817804916079	0.942210167699	1.0	0.991638679014	0.994547030447	0.993611475642	-1
LUX	0.998253975674	0.998234672699	0.998368260179	0.997337904342	1.0	0.938286312334	0.0	0.0	0.0	0.0	0.0	0.0	1
LVA	0.996806953767	0.997067071247	0.996015944234	1.0	0.986712694696	0.796393219988	0.0	0.115709173187	0.251947459926	0.228821148589	0.232802898576	0.232156797759	1
MAR	0.992491854575	0.992552026237	0.992206586931	0.994283067083	0.987229948968	1.0	0.0	0.00035501967514	0.0328943960638	0.0325623499397	0.032728197725	0.0327525814283	1
MDA	0.999285655668	0.999335429452	0.999129728657	1.0	0.99718992937	0.984916214054	0.0	0.0	0.0	0.0	0.0	0.0	1
MDG	0.986913271005	0.986821815332	0.987215262729	0.985502192994	1.0	0.910685995785	0.0	0.0	0.0	0.0	0.0	0.0	1
MDV	0.999837402948	0.999794344154	1.0	0.998987137134	0.998214528286	0.944210353639	0.0	0.0	0.0	0.0	0.0	0.0	1
MEX	0.000259046681418	0.000239481913015	0.000313766461565	0.0	0.000688202323613	0.00734964393665	0.749883821102	1.0	0.964824281313	0.969503105668	0.968313188148	0.968601238892	-1
MKD	0.998436000411	0.998554213246	0.998087639033	1.0	0.988298084046	0.890338560798	0.0	0.0507569507369	0.0650423169448	0.0604837760021	0.061304953733	0.0611558908894	1
MLI	0.999638065716	0.999648221736	0.99963176985	0.999436868894	1.0	0.932087398283	0.0	0.0	0.0	0.0	0.0	0.0	1
MLT	0.994135305679	0.994102585194	0.994267787813	0.993434023398	1.0	0.945480981293	0.0	0.0	0.0	0.0	0.0	0.0	1
MMR	0.992728950351	0.992634670611	0.993094900104	0.990897108551	1.0	0.894472001795	0.0	0.0	0.0	0.0	0.0	0.0	1
MNG	0.996121526502	0.996124566216	0.996053524601	0.99654276382	1.0	0.959027395282	0.0	0.0	0.0	0.0	0.0	0.0	1
MOZ	0.996846745473	0.996839706962	0.996865352237	0.996848543761	1.0	0.907608080165	0.0	0.0	0.0	0.0	0.0	0.0	1
MRT	0.999640670941	0.999698022032	0.99948892799	1.0	0.994944668787	0.992205523666	0.0	0.0	0.0	0.0	0.0	0.0	1
MTQ	0.997647182163	0.997593280859	0.997717529288	0.99837330654	1.0	0.916253024906	0.0	0.0	0.0	0.0	0.0	0.0	1
MUS	0.990790002891	0.990682899286	0.991114072933	0.989583252944	1.0	0.925763747496	0.0	0.123384215397	0.0742473006512	0.077708937298	0.0771082443209	0.0771734566409	1
MWI	0.999611196228	0.999598973271	0.999655185405	0.999197973971	1.0	0.893696825365	0.0	0.0	0.0	0.0	0.0	0.0	1
MYS	0.0202378114575	0.0202037088702	0.0203454356129	0.0197674216908	0.0231287834048	0.0	1.0	0.889855762405	0.897362775103	0.900306721604	0.899133758578	0.899531856948	-1
NAM	0.989143023528	0.989024583055	0.989623283419	0.986411986023	1.0	0.845783009553	0.0	0.0	0.0	0.0	0.0	0.0	1
NER	0.980429204522	0.980237932753	0.980996236202	0.977766495395	1.0	0.924218868236	0.0	0.0	0.0	0.0	0.0	0.0	1
NGA	0.955861887036	0.955840414656	0.955899473334	0.955916788731	0.953506572256	1.0	0.0	0.0	0.0	0.0	0.0	0.0	1
NIC	0.99156701332	0.9915423754	0.991664963672	0.990990732652	0.990064783883	1.0	0.0	0.0	0.0	0.0	0.0	0.0	1
NLD	0.00272546930718	0.00276477858788	0.00258829365343	0.00336646006685	0.0	0.0117838169975	0.958059821679	0.987592034899	1.0	0.995524090698	0.996474840071	0.996271608064	-1
NOR	0.998299032214	0.998390793408	0.997967453089	1.0	0.993882789862	0.98652762402	0.046015483289	0.00855110081117	0.000599894917661	0.0	0.000157838374681	0.000141445220343	1
NPL	0.998176734636	0.998317867701	0.997699426178	1.0	0.994618073111	0.949272429905	0.0	0.0	0.0	0.0	0.0	0.0	1
NZL	0.996124186301	0.996221908596	0.995782289151	0.99715855328	1.0	0.970662280306	0.242853205672	0.0626425940249	0.0	0.0169826343616	0.0143348415924	0.0146706231155	1
OMN	0.988571305828	0.988434147143	0.989062442628	0.986040488141	1.0	0.937532452456	0.0	0.0	0.0	0.0	0.0	0.0	1
PAK	0.997148432108	0.997132495472	0.997182424756	0.997129300987	0.998039274849	1.0	0.0	0.382930923992	0.346169376907	0.351603023384	0.350834966305	0.350970527167	1
PAN	0.000683296579645	0.000883912598927	0.0	0.00339037070611	0.00123855114729	0.0908357321011	0.642750009874	1.0	0.865938032441	0.885412373343	0.881718889834	0.882623879723	-1
PER	0.989867973247	0.98976273737	0.990236011317	0.988022016371	1.0	0.900905475737	0.0	0.0	0.0	0.0	0.0	0.0	1
PHL	0.99729708531	0.997290565388	0.997315279322	0.997362072848	1.0	0.94872434968	0.0	0.0123614748547	0.0123968982641	0.0110588422585	0.0112231986092	0.0111984713728	1
PNG	0.998612105231	0.998695262414	0.998284997774	1.0	0.998908002667	0.896766397813	0.0	0.132122434905	0.136135971629	0.137822259861	0.137213967274	0.137343177622	1
POL	0.997133002068	0.997308009208	0.996493137452	1.0	0.986178726769	0.990434391254	0.0	0.194602819314	0.17054977571	0.173589929085	0.173341961285	0.173357138625	1
PRT	0.999310462884	0.999339467996	0.999197379286	1.0	0.997651485609	0.990282015251	0.0	0.0788382506252	0.0778587557668	0.0774167002063	0.0775122363441	0.0775096311265	1
PRY	0.999819964064	0.99978846503	0.999884193301	1.0	0.996268622668	0.986560448884	0.0	0.0	0.0	0.0	0.0	0.0	1
QAT	0.999093474341	0.999144771758	0.998906579608	1.0	0.999330962148	0.96383889165	0.0	0.0225009170927	0.0293428554935	0.0286040481585	0.0285409677546	0.0285561867376	1
ROU	0.99280310947	0.99287673438	0.992524431607	0.99418475719	0.986368595941	1.0	0.0	0.150509794503	0.139292857549	0.141001996151	0.140674353034	0.140740292672	1
RUS	0.0163850246092	0.0163264052265	0.0165886076506	0.0154614165304	0.020087322897	0.0	1.0	0.847349279078	0.854238898504	0.853230427323	0.853483493334	0.853416909826	-1
RWA	0.999542056379	0.999502530664	0.999564342003	1.0	0.996841301214	0.93487658506	0.0	0.0	0.0	0.0	0.0	0.0	1
SAU	0.0041574019537	0.00422147745227	0.00391130572555	0.00527904820219	0.0	0.0478843952414	0.996607558907	1.0	0.871856598336	0.887596733105	0.885228646741	0.885466191473	-1
SDN	0.989360573372	0.989275432741	0.989658715685	0.987692955656	1.0	0.907806247869	0.0	0.0	0.0	0.0	0.0	0.0	1
SEN	0.0896690520636	0.0896731260532	0.0896302811845	0.0896640978829	0.0872136753082	0.0	0.239801719252	0.978593205072	1.0	0.98555837093	0.989801696452	0.988821666637	-1
SGP	0.0273660241178	0.0273514648048	0.0274356756842	0.0271323937124	0.0269306348068	0.0	0.774127105489	0.988882399318	0.999553797454	1.0	0.999727377575	0.999916658415	-1
SLB	0.992165769088	0.992060224045	0.992492529308	0.99101486438	1.0	0.879017466224	0.0	0.0	0.0	0.0	0.0	0.0	1
SLE	0.983125507021	0.982965917464	0.983705449198	0.980160528002	1.0	0.922826448096	0.0	0.0	0.0	0.0	0.0	0.0	1
SLV	0.00214308555244	0.00218442937571	0.00192452991475	0.00334237682351	0.0	0.000224894798597	0.355501607526	1.0	0.912715207657	0.925845513205	0.923423790519	0.923882091178	-1
SOM	0.995771216229	0.995731612202	0.995838429488	0.995682912311	1.0	0.986114903473	0.0	0.0	0.0	0.0	0.0	0.0	1
SUR	0.991169290468	0.991075981094	0.99149094515	0.989456936945	1.0	0.920147591105	0.0	0.0	0.0	0.0	0.0	0.0	1
SVK	0.998777934428	0.998877885261	0.99845188754	1.0	0.996243212479	0.99252383916	0.0	0.0	0.0	0.0	0.0	0.0	1
SVN	0.998474067944	0.998561466835	0.998157512591	1.0	0.993983769171	0.963385670925	0.0	0.465451261122	0.442348940312	0.446827376702	0.445797963164	0.44600282411	1
SWE	0.956208081196	0.956256341697	0.956017534584	0.957270807649	0.952838759969	1.0	0.0	0.0550430406374	0.0500581887112	0.0494664906006	0.0495090515318	0.0495384179178	1
SWZ	0.988550652242	0.988367453233	0.989175269831	0.985635636764	1.0	0.901663908579	0.0	0.0	0.0	0.0	0.0	0.0	1
SYR	0.999865682688	0.999881933068	0.999820640057	1.0	0.998655050717	0.999052738277	0.0	0.0	0.0	0.0	0.0	0.0	1
TCD	0.970243833302	0.97012717326	0.970575663154	0.968973371901	0.976260012241	1.0	0.0	0.0	0.0	0.0	0.0	0.0	1
TGO	0.999997299423	1.0	0.999969205677	0.999997538414	0.999514457326	0.998060508088	0.0	0.0	0.0	0.0	0.0	0.0	1
THA	0.00947287808057	0.00941501039408	0.00968685123763	0.00844118171558	0.0136566511081	0.0	0.84611124881	1.0	0.983870672137	0.98978336807	0.988290024709	0.988693198904	-1
TJK	0.981966679627	0.981922455676	0.9820981577	0.981561075424	0.983471754206	1.0	0.0	0.0	0.0	0.0	0.0	0.0	1
TKM	0.990477559182	0.99025040234	0.991291798637	0.98659833987	1.0	0.958652779066	0.0	0.108353095983	0.120720489245	0.114366709835	0.11578985198	0.115550428181	1
TTO	0.993558811464	0.99348703928	0.993863350727	0.991859077124	1.0	0.988496517984	0.0	0.0299889948734	0.0889126455748	0.0852831173209	0.0860405485155	0.0860509436339	1
TUN	0.99904224484	0.999106523856	0.998827864969	1.0	0.998892379226	0.935012811163	0.21213962677	0.0	0.0694719087158	0.0624020122258	0.0629026967711	0.0628901850294	1
TUR	0.0188463746634	0.0187846332971	0.0190402990155	0.0178551812609	0.0248902772861	0.0	0.591463368168	1.0	0.962444547209	0.968361411983	0.967614461707	0.967654935535	-1
TZA	0.99388531141	0.99381871344	0.994142419213	0.992575903229	1.0	0.925936286439	0.0	0.0	0.0	0.0	0.0	0.0	1
UGA	0.991568530832	0.991553325586	0.99164367721	0.99048193911	1.0	0.848523358115	0.0884223315632	0.0	0.041333257952	0.0282417623385	0.0312506129647	0.0307245997042	1
UKR	0.0235928900897	0.0234807913062	0.0240009854434	0.0215913732908	0.0319743112598	0.0	0.560909430062	1.0	0.957078732626	0.969153842731	0.967362098461	0.967629082598	-1
URY	0.994588967494	0.99453717662	0.994774711131	0.993884363126	1.0	0.928942734269	0.0	0.0597943043566	0.0752196477438	0.069170461761	0.0699515646083	0.0698372508713	1
USA	0.00641181516036	0.00640705012819	0.00642377753405	0.00642156099625	0.00617684619686	0.0	1.0	0.954390794747	0.940389840823	0.945404914816	0.9442790377	0.944478621395	-1
UZB	0.967538060445	0.967305993778	0.968375363319	0.963985990927	0.971558874481	0.952022083111	0.0	1.0	0.915471741647	0.925967143989	0.924192131656	0.924442685117	0
VEN	0.00832047716652	0.00841130448602	0.00802017586003	0.00981177473965	0.0	0.00610684719377	0.605732569231	1.0	0.985119690972	0.992133115245	0.990477004309	0.990965360418	-1
VNM	0.996375338898	0.996330110941	0.996562127337	0.995380035482	1.0	0.941022847659	0.0	0.0	0.0	0.0	0.0	0.0	1
YEM	0.871185768881	0.871028443463	0.871707016265	0.86872142641	0.88300740178	0.747302945995	0.0	1.0	0.801654519038	0.815085489493	0.812966977634	0.813313094162	0
ZAF	0.0165682553636	0.016564183934	0.016596628145	0.0163832288614	0.0178234339987	0.0	0.871977353549	0.989387562492	1.0	0.999086039408	0.999439665799	0.999377976182	-1
ZMB	0.994970752942	0.994885835029	0.99521640317	0.99409498699	1.0	0.92825395756	0.0	0.0	0.0	0.0	0.0	0.0	1
ZWE	0.996334952718	0.99625702123	0.996557636534	0.995910532848	1.0	0.992138228917	0.0	0.215858321228	0.17126755142	0.173112331714	0.172957274979	0.172993345197	1
