# Supplementary material for: The struggle for existence in the world market ecosystem
Source: PLoS One. 2018 Oct 3;13(10):e0203915. doi: 10.1371/journal.pone.0203915 (PMC6169900; doi:10.1371/journal.pone.0203915)
Supplement: S1 File — (ZIP) [file pone.0203915.s001.zip › clusters/data_norma_M_clustered_decadas_1990_6_.csv]

	k6	k5	k4	k3	k2	k1	v1	v2	v3	v4	v5	v6	cluster
AFG	0.996868147184	0.996799988829	0.997047458473	0.996116204536	1.0	0.970362057588	0.0	0.0	0.0	0.0	0.0	0.0	1
AGO	0.990911713165	0.990693782187	0.991482143138	0.988595287161	1.0	0.962208952181	0.0	0.0	0.0	0.0	0.0	0.0	1
ALB	0.991652843735	0.991774197634	0.991343715926	0.992815079788	0.987698800619	1.0	0.0	0.0	0.0	0.0	0.0	0.0	1
ARE	0.0146485045524	0.0145201946044	0.0149802889361	0.0133291852978	0.0191103913005	0.0	0.810886643485	1.0	0.950154099513	0.960857531873	0.957971069082	0.95879133538	-1
ARG	0.999707421639	0.9997187458	0.999679475759	0.9997935443	1.0	0.987058632868	0.0	0.0654259263039	0.0569526185309	0.0583081588922	0.0580426178773	0.0581048872212	1
ARM	0.991976884438	0.991778166921	0.992501945469	0.989736269067	1.0	0.981445556484	0.0	0.200681086183	0.193893256376	0.193768800055	0.194179337926	0.194061662832	1
AUS	0.998278606942	0.998265828006	0.998308315436	0.998155584658	1.0	0.992661315956	0.0	0.0902469836544	0.0797091427198	0.0845545429516	0.0832887655937	0.0836238439423	1
AUT	0.991122483664	0.991306088901	0.99065227853	0.992956546592	0.985137754906	1.0	0.0	0.0418763674635	0.0401153680102	0.0400439774767	0.0401300282505	0.0400988999731	1
AZE	0.990372183322	0.990172238822	0.990892573878	0.988147363796	1.0	0.963569652194	0.0	0.0	0.0	0.0	0.0	0.0	1
BDI	0.99867560077	0.99867662069	0.998676137674	0.998684640305	1.0	0.96892189079	0.0	0.0	0.0	0.0	0.0	0.0	1
BEL	0.00243152516648	0.00250853197545	0.00223294515877	0.00321126077361	0.0	0.00592263196454	0.914161573562	0.979517428396	1.0	0.99281320595	0.994964095106	0.994344213949	-1
BEN	0.993165078558	0.993026697023	0.993530823035	0.991681743082	0.998768778851	1.0	0.0	0.2070309029	0.203148056568	0.203485608327	0.203418965915	0.203440594429	1
BFA	0.995217746133	0.995100152064	0.995519961093	0.99406536978	1.0	0.967615067904	0.0	0.0	0.0	0.0	0.0	0.0	1
BGD	0.986444672641	0.986596245165	0.986055385196	0.987986307183	0.98179124706	1.0	0.0928453672626	0.0	0.0134795115819	0.0108920265609	0.0115144781911	0.0113490351119	1
BGR	0.994776159085	0.994680798967	0.995026999528	0.993703926257	1.0	0.962514117704	0.0	0.0559078734659	0.0471827619593	0.0477867844136	0.0477567530444	0.047761501646	1
BHR	0.996290478125	0.996236604691	0.996433612722	0.995677304486	1.0	0.975829827861	0.0	0.0	0.0	0.0	0.0	0.0	1
BHS	0.996724030197	0.996636847191	0.996948814141	0.99588222255	1.0	0.987552763853	0.0	0.0	0.0	0.0	0.0	0.0	1
BIH	0.993819876002	0.99367430929	0.994195692661	0.992322851669	1.0	0.977377836554	0.0	0.0	0.0	0.0	0.0	0.0	1
BLR	0.462344043225	0.46069590654	0.466594485481	0.445113343886	0.529635935112	0.223513899143	0.0	1.0	0.995867672671	0.990190324863	0.991874417113	0.991518314175	0
BLZ	0.997951005376	0.997877431902	0.998147223273	0.99713025131	1.0	0.981825366849	0.0	0.0637113841423	0.0549305713043	0.0561078833494	0.0558978155785	0.0559371476459	1
BOL	0.996817752072	0.996718256315	0.997079195878	0.995810013956	1.0	0.977660937033	0.0	0.0	0.0	0.0	0.0	0.0	1
BRA	0.0162990652141	0.0167909997136	0.0150368198155	0.021246181025	0.0	0.0663550616874	1.0	0.807762290151	0.974492681965	0.935702188158	0.946628218655	0.943576014479	-1
BRN	0.991252335329	0.991066361805	0.991731545998	0.989324528915	1.0	0.933541221366	0.0	0.0	0.0	0.0	0.0	0.0	1
BTN	0.994204966046	0.994055894676	0.994593508329	0.992691601932	1.0	0.945582012971	0.0	0.0	0.0	0.0	0.0	0.0	1
BWA	0.985510714964	0.985226982294	0.986235384509	0.98265753362	1.0	0.933935363676	0.0	0.0	0.0	0.0	0.0	0.0	1
CAF	0.99359061561	0.993446605981	0.993970317435	0.991997987922	1.0	0.958537261907	0.0	0.0	0.0	0.0	0.0	0.0	1
CAN	0.972717971647	0.972978604271	0.972050367784	0.975356361465	0.964071652056	1.0	0.124943531012	0.0	0.0552651493077	0.0434410043427	0.0462689459171	0.0455060070757	1
CHE	0.972732577542	0.97298270228	0.972090639674	0.975308880511	0.964509598035	1.0	0.383802666668	0.0	0.0326190942894	0.0297133043035	0.0303160715703	0.0301524357444	1
CHL	0.992696367186	0.992435403661	0.993369143082	0.990115935386	1.0	0.926519341707	0.0271688542971	0.0	0.0309483565143	0.0173718959132	0.0218900781789	0.0204692682601	1
CHN	0.00409816249425	0.00407866274167	0.00414776070076	0.00390376084706	0.00479519468985	0.0	1.0	0.957476812058	0.945171418532	0.949838722304	0.9485610963	0.948903923304	-1
CIV	0.987099169487	0.986736512076	0.988044379609	0.983375049348	1.0	0.921078799829	0.0	0.970252538145	0.875108814102	0.893225355849	0.888339766312	0.889685066612	0
CMR	0.983217666312	0.982855438506	0.984176068219	0.979127573015	1.0	0.899196735095	0.0	0.971893972189	0.867811867776	0.882155199652	0.879546200628	0.880145541556	0
COG	0.997506576209	0.997468934602	0.997607074286	0.997079165191	1.0	0.983892575311	0.0	0.0	0.0	0.0	0.0	0.0	1
COL	0.999350923922	0.99942658771	0.999166569784	1.0	0.998149138317	0.977384843958	0.0	0.274585083059	0.28201547899	0.281184948935	0.281049226932	0.281079552121	1
COM	0.991724259512	0.991583492837	0.992087418306	0.990350440806	1.0	0.96305248268	0.0	0.0	0.0	0.0	0.0	0.0	1
CPV	0.991824977031	0.991608646277	0.992384566328	0.989650312742	1.0	0.94792066456	0.0	0.0	0.0	0.0	0.0	0.0	1
CRI	0.864354701857	0.864038402573	0.865186324749	0.860931646821	0.87868715188	0.779721123068	0.0	1.0	0.980919395054	0.979443727578	0.979782245532	0.97969206535	0
CUB	0.99420683773	0.99407777475	0.99454653997	0.992760314108	1.0	0.978894772542	0.0	0.096268902265	0.0746545752459	0.0811356684917	0.0793778569298	0.079858620707	1
CYP	0.999566813602	0.999605602868	0.999469216135	1.0	0.997314602837	0.995226365287	0.0	0.0	0.0	0.0	0.0	0.0	1
CZE	0.949915218933	0.950031322079	0.949611741619	0.951185118363	0.94479178359	1.0	0.503646789631	0.0	0.0606135642873	0.0504158348466	0.0526066961619	0.0520599190423	1
DEU	0.00233014458666	0.00239506277588	0.00216407019395	0.00298709387552	0.0	0.0132415662325	0.927301054974	0.993492716678	1.0	0.993652678203	0.995792911033	0.995169813447	-1
DJI	0.999139126906	0.999131900463	0.999159431848	0.999033220283	1.0	0.978659175812	0.0	0.0	0.0	0.0	0.0	0.0	1
DNK	0.99266010973	0.99277123921	0.992375406918	0.993798256197	0.988170349687	1.0	0.0	0.0503626174818	0.0480205664157	0.0483205027143	0.0481863875239	0.0482303027328	1
DOM	0.998309928688	0.998267623864	0.99842423382	0.997832391883	1.0	0.996650198296	0.0	0.0	0.0	0.0	0.0	0.0	1
DZA	0.998867199847	0.998984539546	0.998565597243	1.0	0.997401722541	0.974277728968	0.0	0.212998204441	0.186500614283	0.191458542663	0.190197967559	0.190534750359	1
ECU	0.997885559375	0.997820902479	0.99805056009	0.997271503002	1.0	0.968782051455	0.0	0.0	0.0	0.0	0.0	0.0	1
EGY	0.999564985133	0.999608859191	0.999453267727	1.0	0.99758534991	0.999882659114	0.0	0.0353008190006	0.0366240737331	0.036881010803	0.0367364787988	0.0367869022203	1
ERI	0.990422501776	0.990152101801	0.991115279917	0.987727959969	1.0	0.913370432027	0.0	0.0	0.0	0.0	0.0	0.0	1
ESP	0.000804037924685	0.000831188831608	0.000731893464835	0.00109945757581	0.0	0.00800432140273	1.0	0.753223056546	0.776694536808	0.775261901705	0.775218984909	0.775264681988	-1
EST	0.990286533553	0.990033431662	0.990941239184	0.987623590182	1.0	0.949066218429	0.0	0.0610080558491	0.0505669180961	0.0527254376544	0.0521107019816	0.0522901843577	1
FIN	0.977451607295	0.977612180118	0.977042221383	0.979020035363	0.972445852171	1.0	0.0	0.0232151716146	0.0172526452829	0.0165763789279	0.0167565321196	0.0167191445967	1
FJI	0.994431467928	0.994295644389	0.994788260428	0.992930872682	1.0	0.95769378157	0.0	0.0	0.0	0.0	0.0	0.0	1
FRA	0.00239731270496	0.00246652142857	0.00221926902955	0.00309081143619	0.0	0.00926664370843	1.0	0.956412667011	0.977412691816	0.969223834742	0.97176384112	0.971047326225	-1
GAB	0.993800047651	0.99364626383	0.994194218823	0.992201255222	1.0	0.974394407121	0.0	0.0	0.0	0.0	0.0	0.0	1
GBR	0.00149793164149	0.00154109970803	0.00138753555034	0.00192848548875	0.0	0.00858371023813	1.0	0.955362276497	0.980707549402	0.972805518638	0.974898305969	0.974334115021	-1
GEO	0.991242384544	0.991017400491	0.991827951721	0.988894111755	1.0	0.955004493579	0.0	0.0	0.0	0.0	0.0	0.0	1
GHA	0.996681403236	0.996576373187	0.996951370452	0.995605276466	1.0	0.976347657942	0.063405466836	0.0134279475791	0.0	0.00226464259317	0.00178138710372	0.00189897233921	1
GIN	0.991941363587	0.991762903451	0.99241027046	0.990073763352	1.0	0.954898864299	0.0	0.0	0.0	0.0	0.0	0.0	1
GMB	0.994306149113	0.99416965523	0.994658295336	0.992899486878	1.0	0.971428607259	0.0	0.0312446094201	0.0413060904712	0.0396027576147	0.0399923832352	0.0398883834757	1
GNB	0.994915681715	0.994839869469	0.995122361095	0.993983957812	1.0	0.969051259617	0.0	0.0	0.0	0.0	0.0	0.0	1
GNQ	0.98839791991	0.988095314433	0.989184231391	0.985228442219	1.0	0.977422250706	0.0	0.0	0.0	0.0	0.0	0.0	1
GRC	0.988102601067	0.988398676245	0.987337041749	0.991210981976	0.977758445	1.0	0.0	0.360538504244	0.339288480929	0.32800779869	0.331807817847	0.330791529435	1
GTM	0.996933421388	0.996836108331	0.997195874884	0.995815995799	1.0	0.951249788448	0.0	0.233285408296	0.218312592497	0.222355291112	0.220822640721	0.221296999229	1
GUY	0.997127070114	0.997035678746	0.997363885673	0.996199424118	1.0	0.998564222701	0.0	0.0	0.0	0.0	0.0	0.0	1
HKG	0.00250459660613	0.00258180985787	0.00230729272392	0.00326247902516	0.0	0.0122491708242	1.0	0.969148367338	0.970929803025	0.970080030676	0.97031755591	0.970251266035	-1
HND	0.994650815023	0.99451412061	0.995006205779	0.993250343739	1.0	0.980194745075	0.0	0.0	0.0	0.0	0.0	0.0	1
HRV	0.992724383693	0.992764820789	0.992619471962	0.993111815946	0.991327384731	1.0	0.0	0.0273397574934	0.023571744966	0.0240769517864	0.0239868077409	0.0240036858734	1
HTI	0.997046060642	0.997023357582	0.997112540715	0.996713746569	1.0	0.969123573045	0.0	0.0	0.0	0.0	0.0	0.0	1
HUN	0.982885674115	0.983100716294	0.982329118839	0.985118718055	0.975280952896	1.0	0.0	0.0368803232068	0.0325629086945	0.0324512973634	0.0324785633183	0.0324678047903	1
IDN	0.00437136744559	0.00431363472174	0.00452000907741	0.00377748175581	0.00651779243076	0.0	1.0	0.700099896044	0.695133514375	0.701393814612	0.699351692034	0.699943931167	-1
IND	0.00547206532173	0.00542052648489	0.00560482665503	0.00493925955141	0.00737685141537	0.0	0.75939757866	1.0	0.959267824734	0.968585028357	0.96609805911	0.966782128284	-1
IRL	0.999321045342	0.999385245131	0.999154554782	1.0	0.997741192179	0.987726477037	0.0	0.027535405737	0.0260615594985	0.0258274985564	0.0259355094258	0.025905082057	1
IRN	0.97344997958	0.972685674389	0.975427558502	0.96562457099	1.0	0.859972050852	0.0	0.915710492908	0.801252176454	0.828790131386	0.821582671298	0.823570624818	0
IRQ	0.995833315093	0.995765353396	0.996018974841	0.995028778841	1.0	0.966328279648	0.0	0.0	0.0	0.0	0.0	0.0	1
ISL	0.992391505323	0.992189242486	0.99291391114	0.990264051512	1.0	0.950973326484	0.0	0.0	0.0	0.0	0.0	0.0	1
ISR	0.999747735202	0.999777525703	0.999673715721	1.0	0.999099856197	0.990153646392	0.0	0.0571477853379	0.0607069685436	0.0591246599929	0.0595652098875	0.0594459234928	1
ITA	0.000858888459233	0.000875398284857	0.000816020826692	0.00104068784577	0.0	0.00430267444292	1.0	0.864895173848	0.883009731363	0.879777551133	0.880382728834	0.880238433077	-1
JAM	0.994305503333	0.994298086123	0.994331587508	0.994120411783	0.995634456526	1.0	0.0	0.0	0.0	0.0	0.0	0.0	1
JOR	0.996809520413	0.996759056724	0.996941524199	0.996227363202	1.0	0.967655556652	0.0	0.0	0.0	0.0	0.0	0.0	1
JPN	0.00238000289557	0.00243618511782	0.00223413418935	0.00298332739988	0.0	0.014202583693	1.0	0.937339357985	0.963599307367	0.955922647925	0.958119763553	0.957493031697	-1
KAZ	0.0856677935744	0.0851473096473	0.087018837256	0.080123025341	0.107770054682	0.0	0.796121092727	1.0	0.942770228624	0.940508553671	0.941850414006	0.941449261075	-1
KEN	0.997073148706	0.997005592049	0.997251428889	0.996427913548	1.0	0.954420697203	0.0	0.619049421363	0.568430837258	0.581108254906	0.577219009918	0.578350591106	0
KGZ	0.996227663867	0.996124992445	0.9964948616	0.995157297561	1.0	0.97625971609	0.0	0.02020700381	0.0231070281725	0.0221779201135	0.022390701173	0.0223370244146	1
KHM	0.994312141436	0.994183918907	0.994652839264	0.992851519557	1.0	0.968229511487	0.0	0.0	0.0	0.0	0.0	0.0	1
KOR	0.000402930113939	0.000404441482348	0.000398224070489	0.000437832698534	0.0	0.00504857021549	1.0	0.929739336624	0.93916601601	0.939580368248	0.939103867957	0.939261944602	-1
KWT	0.993259774141	0.993073329626	0.993742230159	0.99135263005	1.0	0.944545100828	0.0	0.0	0.0	0.0	0.0	0.0	1
LAO	0.999786371754	0.999772579965	0.999826774162	0.999628309111	1.0	0.965325080384	0.0	0.0	0.0	0.0	0.0	0.0	1
LBN	0.994681749427	0.994521582989	0.995093325706	0.99307567652	1.0	0.963123353932	0.00500915864211	0.0	0.000199323925547	0.000206795602841	0.000208246382365	0.000207430291201	1
LBR	0.995425144836	0.995310247438	0.99572552195	0.994234572736	1.0	0.966060029632	0.0	0.0	0.0	0.0	0.0	0.0	1
LBY	0.999722185339	0.999750625202	0.999647857646	1.0	0.999654350487	0.954760449318	0.0	0.0	0.0	0.0	0.0	0.0	1
LKA	0.998771514935	0.998716084165	0.998914775361	0.998205806294	1.0	0.991378174693	0.0	0.113454080028	0.106318491345	0.107678249956	0.107257256312	0.10738313622	1
LSO	0.982881826581	0.982477350815	0.983945518415	0.978459457194	1.0	0.979588628661	0.0	0.0	0.0	0.0	0.0	0.0	1
LTU	0.974201854071	0.974375608597	0.973755144778	0.97592153669	0.967786004441	1.0	0.0	0.174335617548	0.172830468123	0.173510704208	0.173579526671	0.173518271114	1
LUX	0.990312573896	0.990036173279	0.991023110401	0.98751554578	1.0	0.955510624107	0.0	0.0	0.0	0.0	0.0	0.0	1
LVA	0.988482038595	0.988192356358	0.989239225798	0.985389770888	1.0	0.915601614844	0.0	0.226717497847	0.220267758366	0.216321067855	0.217963180401	0.217508151033	1
MAR	0.991120959561	0.991142414463	0.991066825373	0.991362217352	0.990613831507	1.0	0.0	0.0928588786252	0.103218602213	0.103651802428	0.103505289525	0.103533770137	1
MDA	0.998338543939	0.998282880967	0.998477071102	0.997770688785	1.0	0.984319378219	0.0	0.0	0.0	0.0	0.0	0.0	1
MDG	0.994577953011	0.994430273108	0.994954849601	0.993083110381	1.0	0.965002294643	0.0	0.0	0.0	0.0	0.0	0.0	1
MDV	0.992234668271	0.992073518064	0.992655240608	0.99043427578	1.0	0.955045558444	0.0	0.0	0.0	0.0	0.0	0.0	1
MEX	0.0204637535305	0.020383228779	0.0206725678436	0.0196546242683	0.0232789361703	0.0	0.901322278754	1.0	0.979170256386	0.994939057011	0.989719149914	0.991222721884	-1
MKD	0.998661256962	0.998671825255	0.99863254405	0.998724557575	1.0	0.94779680377	0.209668983016	0.0	0.00835344148199	0.00472819595822	0.00566214481527	0.00542951610189	1
MLI	0.992299364229	0.992093464062	0.992830944058	0.990232153588	1.0	0.945655564776	0.0	0.0	0.0	0.0	0.0	0.0	1
MLT	0.997821137061	0.997792449928	0.99790071977	0.997468576037	1.0	0.986274760634	0.0	0.00730332019168	0.00806897869455	0.00800411577673	0.00802925745676	0.00802389728519	1
MMR	0.995720029786	0.995646746555	0.995915799761	0.994830115642	1.0	0.968423964369	0.0	0.0	0.0	0.0	0.0	0.0	1
MNG	0.996673903399	0.99661321433	0.996834984443	0.995981878776	1.0	0.982948997952	0.0	0.0	0.0	0.0	0.0	0.0	1
MOZ	0.999876383748	0.999885749875	0.999853752794	0.999951048367	1.0	0.990459149836	0.0	0.0	0.0	0.0	0.0	0.0	1
MRT	0.992726883766	0.992553718596	0.993170864514	0.990869053591	1.0	0.940771481346	0.0	0.0	0.0	0.0	0.0	0.0	1
MTQ	0.999895129362	0.999856757841	1.0	0.999691681912	0.998313590929	0.989999338128	0.0	0.0	0.0	0.0	0.0	0.0	1
MUS	0.967852315527	0.967820746103	0.967934131753	0.967597663657	0.970347822558	1.0	0.0	0.228571413572	0.214455808737	0.216522712125	0.21706511494	0.216778798543	1
MWI	0.995442858808	0.995349937073	0.995686391806	0.99439423919	1.0	0.970572655571	0.0	0.0	0.0	0.0	0.0	0.0	1
MYS	0.992090476488	0.991813498139	0.99278738015	0.989594670993	1.0	0.962762500393	0.0	0.740634019161	0.650098188229	0.668618964966	0.664191811587	0.665375916852	0
NAM	0.991228299722	0.990984276475	0.991862299919	0.988668388257	1.0	0.960047412664	0.0	0.0	0.0	0.0	0.0	0.0	1
NER	0.991769397463	0.991575462946	0.992277170784	0.989672451459	1.0	0.957522809722	0.0	0.0	0.0	0.0	0.0	0.0	1
NGA	0.994177235222	0.994040500155	0.994530645361	0.992778600701	1.0	0.941560672239	0.0680938517654	0.0	0.0134807278196	0.0111001642128	0.0116826759744	0.0115075359094	1
NIC	0.997149550941	0.99707329236	0.997344334456	0.996376849598	1.0	0.986828604286	0.0	0.0	0.0	0.0	0.0	0.0	1
NLD	0.00421706172971	0.00434678958117	0.00388270117755	0.00552243305408	0.0	0.0225826722957	1.0	0.624938379731	0.659292617276	0.649890937204	0.652852756064	0.652001334605	-1
NOR	0.992523639409	0.992635987199	0.992231199993	0.993679692613	0.988770092295	1.0	0.0	0.00996844559681	0.0142376618701	0.0135546032987	0.0138735795123	0.0137778853403	1
NPL	0.997850242368	0.997816056916	0.997941871528	0.997437844651	1.0	0.979660641351	0.0	0.0	0.0	0.0	0.0	0.0	1
NZL	0.997145467001	0.997076310615	0.997325267137	0.996428007293	1.0	0.978587017798	0.0	0.0393682829095	0.0383939440394	0.0384966103699	0.0385179473651	0.0385052639313	1
OMN	0.993901577082	0.993747456545	0.99430840852	0.992241435991	1.0	0.960774707141	0.0	0.0824669088544	0.0710155051508	0.0753806616198	0.0739978369623	0.0744023334436	1
PAK	0.00273974142705	0.00282268010653	0.00252176440528	0.0036411388836	0.0	0.00463886971592	1.0	0.96251961199	0.957324510779	0.955555917222	0.956340689093	0.956098327787	-1
PAN	0.996042464973	0.995963529038	0.996250721561	0.995187061664	1.0	0.980243819562	0.0	0.0	0.0	0.0	0.0	0.0	1
PER	0.971071847006	0.971293369906	0.970504236417	0.973351779234	0.963703579019	1.0	0.0360156012143	0.0093910325384	0.0	0.0016092252828	0.000892472141107	0.00109001344749	1
PHL	0.997330526988	0.997289319594	0.997436369296	0.996928619894	1.0	0.975220372999	0.0	0.0	0.0	0.0	0.0	0.0	1
PNG	0.999277689083	0.999277985483	0.999284274138	0.999227379673	1.0	0.980273176969	0.0	0.0	0.0	0.0	0.0	0.0	1
POL	0.998380333655	0.998540794485	0.997966749228	1.0	0.99314391801	0.993171064788	0.0323538882155	0.0	0.0214722308644	0.0181311119417	0.0187955060123	0.0186242336111	1
PRT	0.98346847134	0.983615364565	0.983087028589	0.985013803609	0.978058270362	1.0	0.0	0.0328027078597	0.0315735296699	0.032692209182	0.0323435035441	0.0324380733171	1
PRY	0.999424293704	0.9994484094	0.999366291025	0.999674508775	0.997896526447	1.0	0.0	0.0	0.0	0.0	0.0	0.0	1
QAT	0.999790799297	0.999813722708	0.999729809659	1.0	0.999589953865	0.974525291343	0.0	0.0	0.0	0.0	0.0	0.0	1
ROU	0.99676146087	0.997074084699	0.995951764938	1.0	0.986461717056	0.985022226777	0.271048964395	0.0	0.0973960113382	0.0823384910489	0.0854327929634	0.0846351245938	1
RUS	0.00790370611435	0.00783815535749	0.00807327714873	0.00722699894168	0.0101869121185	0.0	0.991280846193	1.0	0.98555712901	0.990673915117	0.989190813656	0.989610866828	-1
RWA	0.992107877494	0.991881924621	0.992703379161	0.98974594692	1.0	0.94736418267	0.0	0.368738811831	0.341222890039	0.346374342453	0.345128530879	0.345460069795	1
SAU	0.0567815464746	0.0566629907549	0.0570924387829	0.0553624543884	0.0646399902443	0.0	0.701271784744	1.0	0.969111875082	0.974570349767	0.973500549013	0.973748284249	-1
SDN	0.997447487803	0.997403458445	0.997564957016	0.996937390395	1.0	0.979210093235	0.0	0.0	0.0	0.0	0.0	0.0	1
SEN	0.124443462673	0.124071516241	0.125415761492	0.120637514268	0.138086656569	0.031092603263	0.0	1.0	0.929948787813	0.940380868205	0.938998086093	0.939181575387	-1
SGP	0.998759625999	0.998885479336	0.998439958935	1.0	0.994353911075	0.985701922736	0.0	0.372388655497	0.31897338086	0.322607101458	0.322414057754	0.322408456456	1
SLB	0.997038257316	0.996939706265	0.997294064988	0.9959860637	1.0	0.969549467825	0.0	0.0	0.0	0.0	0.0	0.0	1
SLE	0.992004976841	0.991790532528	0.992561246014	0.989831918015	1.0	0.93459755914	0.0	0.0	0.0	0.0	0.0	0.0	1
SLV	0.988134362023	0.987761383852	0.989102117151	0.984409501884	1.0	0.865673588808	0.0	0.166313686476	0.086225521532	0.11327696698	0.105628307825	0.107679119735	1
SOM	0.994728131957	0.994560589032	0.995160319836	0.993026610924	1.0	0.962615142386	0.0	0.0	0.0	0.0	0.0	0.0	1
SUR	0.9957307696	0.995591206018	0.996094320973	0.994409006166	1.0	0.944236177056	0.0	0.0	0.0	0.0	0.0	0.0	1
SVK	0.998489726803	0.9984548085	0.998579345964	0.998132485557	1.0	0.990470682129	0.0	0.00485088557349	0.00659660247336	0.00612457074401	0.00622911993748	0.00620325546646	1
SVN	0.984091275219	0.984136052984	0.98397356636	0.984592648916	0.981544965856	1.0	0.0	0.0201726297005	0.0139272693065	0.0146756509809	0.0145069310144	0.0145585329714	1
SWE	0.97285463647	0.973112480691	0.97218928149	0.975524570918	0.963862235333	1.0	0.22317811523	0.0	0.00976827135022	0.00834855377438	0.00873003174367	0.00861009168524	1
SWZ	0.986712140139	0.986326337439	0.987703357246	0.982814766442	1.0	0.918538848167	0.0	0.0	0.0	0.0	0.0	0.0	1
SYR	0.999845027725	0.999857214529	0.999813682486	1.0	0.999466634475	0.990843139183	0.0	0.0962365787098	0.099787699968	0.0977542892327	0.0983590747033	0.0981917221523	1
TCD	0.995651183736	0.995572088575	0.995859603171	0.994786991841	1.0	0.963317509759	0.0	0.0	0.0	0.0	0.0	0.0	1
TGO	0.985836310293	0.985513088604	0.986684587346	0.982458765558	1.0	0.921871193737	0.0	0.0773210785733	0.025923460085	0.0391877712369	0.036719225947	0.0372243404041	1
THA	0.00309332255401	0.00305719803878	0.00318691347494	0.0027677470863	0.00432546906619	0.0	0.495674916648	1.0	0.940747233918	0.950712551484	0.947820988777	0.948657993612	-1
TJK	0.991073521349	0.990841792685	0.991678229621	0.988566778968	1.0	0.951710316322	0.0	0.0	0.0	0.0	0.0	0.0	1
TKM	0.990586362128	0.990369581643	0.991147498333	0.988250977746	1.0	0.969523279898	0.0	0.0	0.0	0.0	0.0	0.0	1
TTO	0.994272855566	0.994178864925	0.994522955254	0.993183889477	1.0	0.975622862164	0.0	0.0538115957776	0.0143358821884	0.0181742253048	0.0175512275083	0.0176650324466	1
TUN	0.993711204473	0.993673217359	0.99381101805	0.993339252827	0.995250797698	1.0	0.0	0.0539101419796	0.0756080704862	0.073298133313	0.0737328403674	0.073622378207	1
TUR	0.00579278825043	0.00576638612929	0.00585925464338	0.00551434445829	0.00699335193	0.0	0.906353015451	1.0	0.99206667641	0.995141732081	0.994486134445	0.994655203166	-1
TZA	0.993038282648	0.992874911449	0.993463556206	0.991323480137	1.0	0.951841591333	0.0	0.44995538399	0.406034616626	0.410422766812	0.409523981056	0.409775905392	1
UGA	0.994977001596	0.994875772324	0.995243257732	0.993914814926	1.0	0.971021879631	0.0	0.122147131626	0.096193190812	0.0994281701535	0.0987241861735	0.0989113462749	1
UKR	0.0173338359494	0.0172033617254	0.0176698182094	0.0160107974112	0.0218729390694	0.0	0.881435052129	1.0	0.962014233395	0.970713600046	0.968519072944	0.969123851619	-1
URY	0.999704028423	0.99973822353	0.999621937882	1.0	0.999766808558	0.97894815023	0.0	0.0	0.0	0.0	0.0	0.0	1
USA	0.0011197797301	0.00114756871735	0.00104683698287	0.00141716022782	0.0	0.00472167904516	1.0	0.804235012837	0.824194040053	0.819980919135	0.82118571316	0.820845037811	-1
UZB	0.99029218415	0.990022658813	0.990988279506	0.987480063804	1.0	0.945003815313	0.0	0.101998714668	0.0930537623151	0.0943928474694	0.0938447490682	0.0939996295675	1
VEN	0.0135625691816	0.0134946407955	0.0137402481782	0.0128936335258	0.0163759013237	0.0	0.847865145052	0.992819115231	1.0	0.999055242036	0.999154425007	0.999123980843	-1
VNM	0.990159548373	0.989885422807	0.990867600574	0.987326492906	1.0	0.948366330654	0.0	0.0	0.0	0.0	0.0	0.0	1
YEM	0.996222618011	0.996127923139	0.996469256732	0.995237332997	1.0	0.97758011879	0.0	0.0	0.0	0.0	0.0	0.0	1
ZAF	0.000286632279741	0.000261656554298	0.000353339632157	0.0	0.0013284214955	0.00065017175978	0.768666643917	1.0	0.967672469321	0.972056564244	0.971029301023	0.971316443447	-1
ZMB	0.995368761854	0.995285878367	0.995586714935	0.994484475976	1.0	0.934343428585	0.0	0.762926706058	0.686750645784	0.703563191061	0.698997077252	0.700303828582	0
ZWE	0.981301375812	0.981396823958	0.981060736856	0.982240004495	0.978727153344	1.0	0.0	0.0199720993212	0.0152104149433	0.0160155557116	0.0159606010188	0.0159633686942	1
