# Supplementary material for: The struggle for existence in the world market ecosystem
Source: PLoS One. 2018 Oct 3;13(10):e0203915. doi: 10.1371/journal.pone.0203915 (PMC6169900; doi:10.1371/journal.pone.0203915)
Supplement: S1 File — (ZIP) [file pone.0203915.s001.zip › clusters/data_norma_M_clustered_decadas_1990_7_.csv]

	k6	k5	k4	k3	k2	k1	v1	v2	v3	v4	v5	v6	cluster
AFG	0.991546001642	0.991551583688	0.991523482654	0.991417622943	1.0	0.88037531591	0.0	0.0	0.0	0.0	0.0	0.0	1
AGO	0.995277285706	0.995278617502	0.995231125332	0.995646020249	1.0	0.943149083524	0.0	0.0	0.0	0.0	0.0	0.0	1
ALB	0.995856746053	0.995861926845	0.995824255523	0.996063167467	1.0	0.875168774924	0.0	0.0	0.0	0.0	0.0	0.0	1
ARE	0.0801621369626	0.0801573604005	0.0801801681559	0.0801089611403	0.0810593619926	0.0	0.756409031345	1.0	0.995997752136	0.998003482537	0.997731265995	0.997756842262	-1
ARG	0.997662507374	0.997664376166	0.997645996769	0.997878449698	1.0	0.890126511275	0.0	0.13703009729	0.129029565751	0.129695773192	0.129618107689	0.129622596224	1
ARM	0.998833366451	0.998833139978	0.998823680609	0.998691063371	1.0	0.966172843021	0.0	0.0310573306463	0.065882042177	0.0636859257513	0.0636753076841	0.0636826357919	1
AUS	0.999738072342	0.999741420425	0.999710297952	1.0	0.997888206305	0.945131690365	0.0	0.119514843697	0.136434420499	0.132602562781	0.13279976696	0.132817969311	1
AUT	0.999952358463	0.999969966232	0.999934230856	1.0	0.994571933556	0.842880611604	0.0	0.98667320751	0.920824633476	0.929299127757	0.928155620547	0.928323286328	0
AZE	0.994379007779	0.99437750005	0.994363355968	0.994198547656	1.0	0.943848612481	0.0	0.0	0.0	0.0	0.0	0.0	1
BDI	0.997090313846	0.997095010922	0.997063070736	0.997181550451	1.0	0.900864262026	0.0	0.0	0.0	0.0	0.0	0.0	1
BEL	8.7609337846e-05	8.78041897771e-05	8.8196326887e-05	0.0	0.000842833156806	0.0115564505599	1.0	0.78513600823	0.790286444749	0.792220524093	0.791967520777	0.791994246034	-1
BEN	0.995327995488	0.995330567203	0.995290301778	0.99539568912	1.0	0.941990788539	0.0	0.0	0.0	0.0	0.0	0.0	1
BFA	0.994157657761	0.994160065952	0.994137668648	0.994192926007	1.0	0.927623370564	0.0	0.0	0.0	0.0	0.0	0.0	1
BGD	0.994508843733	0.994512336882	0.994473207875	0.994623509827	1.0	0.939357959615	0.0	0.0144622888447	0.00896276801882	0.00871552352353	0.00875866320377	0.00875578733915	1
BGR	0.995006415621	0.995005185864	0.9950090737	0.994837068419	1.0	0.941609026411	0.0123068397618	0.0	0.00763567539219	0.00727652941878	0.00720829577566	0.00721810460467	1
BHR	0.997806488485	0.997807649784	0.997796857796	0.997925286349	1.0	0.915388210927	0.0	0.0	0.0	0.0	0.0	0.0	1
BHS	0.995791198017	0.995792614759	0.995778925877	0.995777943282	1.0	0.916253789676	0.0	0.0	0.0	0.0	0.0	0.0	1
BIH	0.993814032207	0.993814045922	0.993805604328	0.993646862708	1.0	0.91703049809	0.0	0.0	0.0	0.0	0.0	0.0	1
BLR	0.278315014876	0.278315650601	0.278414790799	0.275390538347	0.328423108662	0.0	0.121242932685	1.0	0.907244023412	0.917065131953	0.91506154017	0.915243080963	-1
BLZ	0.993661175252	0.993664097058	0.993656875826	0.993496949942	1.0	0.915927375801	0.0	0.0	0.0	0.0	0.0	0.0	1
BOL	0.994304818117	0.994306317934	0.994289057503	0.994365544643	1.0	0.894068276544	0.179221259592	0.0	0.00593601521593	0.00645185685663	0.0064803839455	0.00646822537631	1
BRA	0.980556240764	0.980581341553	0.980368923809	0.980917929001	1.0	0.750589395186	0.0	0.291138745716	0.115894128304	0.110824466055	0.112174537697	0.112123962984	1
BRN	0.999016725436	0.999017752625	0.999018887963	0.9989864134	1.0	0.944323704065	0.0	0.0	0.0	0.0	0.0	0.0	1
BTN	0.995303825964	0.99530645883	0.995285727543	0.995326493692	1.0	0.835808796849	0.0	0.0	0.0	0.0	0.0	0.0	1
BWA	0.989236357553	0.989234404174	0.989256090668	0.988511461931	1.0	0.91988163111	0.0	0.0	0.0	0.0	0.0	0.0	1
CAF	0.992938419317	0.99294055206	0.992897411517	0.993274009059	1.0	0.911357666836	0.0	0.0	0.0	0.0	0.0	0.0	1
CAN	0.0605700546275	0.0605732477389	0.0605148747517	0.0611280619424	0.0632452717203	0.0	0.977897525949	0.934753886617	1.0	0.999153140073	0.999190169963	0.999155423885	-1
CHE	0.0197531485167	0.0197599535036	0.019734857172	0.0196321088608	0.0221875564452	0.0	1.0	0.51112385247	0.493601686655	0.497104744558	0.496926840178	0.496940184192	-1
CHL	0.999816910239	0.999817895881	0.999802613996	1.0	0.999821042226	0.860805503752	0.155567354166	0.0	0.00471070332958	0.00685759389141	0.00661903012244	0.00663324146308	1
CHN	6.00225776513e-05	5.87577927909e-05	6.7901259896e-05	0.0	0.000541373915023	0.000253181906962	1.0	0.848474915252	0.851110768242	0.850622808028	0.850790796029	0.850765601689	-1
CIV	0.993226972472	0.993229302559	0.993211587284	0.993265978621	1.0	0.896419415445	0.0	0.058355324318	0.105524704429	0.10223192754	0.102279990735	0.102289760637	1
CMR	0.994310098732	0.994316432016	0.994268761072	0.994594782898	1.0	0.869448135753	0.0	0.130778528186	0.221630471539	0.217356951388	0.217301212514	0.217331304968	1
COG	0.989338722276	0.989342349696	0.989310549067	0.989356061371	1.0	0.940144028434	0.00429676462425	0.000376707137161	0.0	9.69063908739e-05	0.000103776789958	0.000102593651613	1
COL	0.999474872246	0.999472927359	0.999500586361	0.999568852421	1.0	0.879288553978	0.0	0.0479019816381	0.0502995759294	0.0494022801644	0.049446974606	0.0494386578844	1
COM	0.997446514057	0.99745096779	0.99737877643	0.998110796096	1.0	0.90632948159	0.0	0.0	0.0	0.0	0.0	0.0	1
CPV	0.992113414212	0.992113288109	0.992116288136	0.99192109029	1.0	0.917409719576	0.0	0.0	0.0	0.0	0.0	0.0	1
CRI	0.992217392345	0.992217490587	0.992225844612	0.991960596158	1.0	0.884420030775	0.0	0.239883384502	0.275278351259	0.268850994664	0.269620230291	0.269552445271	1
CUB	0.998626727689	0.998627415493	0.998618157867	0.99893309649	1.0	0.867332811822	0.0	0.0	0.0	0.0	0.0	0.0	1
CYP	0.997171352869	0.997173222135	0.997169619703	0.997110597035	1.0	0.904980932606	0.0	0.0	0.0	0.0	0.0	0.0	1
CZE	0.0627681168316	0.0627594533751	0.0628337594591	0.0624093549126	0.0652946980532	0.0	0.786755063711	0.462399005454	1.0	0.976851621185	0.97630348841	0.976493842778	-1
DEU	0.000311241940547	0.000311160703759	0.00031119976295	0.000333287926016	0.0	0.00183966606246	0.661433002556	1.0	0.979556632765	0.980750145507	0.980666046025	0.980668465722	-1
DJI	0.995529735786	0.99553695631	0.995469752501	0.995830027251	1.0	0.906603604894	0.0	0.0	0.0	0.0	0.0	0.0	1
DNK	0.112444678186	0.112471736212	0.11228135521	0.113555677152	0.113901332563	0.0	0.506312071913	0.673340428936	1.0	0.983269140638	0.982650430355	0.982789739922	-1
DOM	0.993346567552	0.993347750761	0.993346551417	0.993126548312	1.0	0.894762251688	0.0	0.0	0.0	0.0	0.0	0.0	1
DZA	0.997426762779	0.99742712949	0.997407808893	0.997692235396	1.0	0.907099135331	0.0	0.0219194560864	0.019197460676	0.0191208719663	0.0191468383236	0.0191437476496	1
ECU	0.997099038019	0.997103051121	0.99707414907	0.997296030035	1.0	0.857633305218	0.0	0.0	0.0	0.0	0.0	0.0	1
EGY	0.996826952494	0.996828708536	0.996806250391	0.996893438182	1.0	0.918543923165	0.0	0.0	0.0	0.0	0.0	0.0	1
ERI	0.98349190236	0.983492973076	0.983459357452	0.983045335179	1.0	0.931377594568	0.0	0.0	0.0	0.0	0.0	0.0	1
ESP	0.00103708779815	0.001034368143	0.00104207180282	0.00112198612955	0.0	0.0053778816345	1.0	0.662984496244	0.650350280533	0.652879124021	0.652711246288	0.652720914079	-1
EST	0.991812301105	0.991811055761	0.991826091229	0.991247851256	1.0	0.970891764418	0.0	0.0738365113739	0.142183401202	0.140525657946	0.140253314677	0.140280850067	1
FIN	0.994886879195	0.994890249204	0.994845569956	0.995714570635	0.979464211427	1.0	0.0	0.64509895101	0.85693264142	0.841192443297	0.84110694402	0.841217253637	0
FJI	0.999203721404	0.999213284046	0.999121923411	1.0	0.998960065702	0.903738139873	0.0	0.0	0.0	0.0	0.0	0.0	1
FRA	0.00028905512833	0.000289250754665	0.000290254700985	0.000281262525469	0.0	0.0047936035587	0.910234590461	1.0	0.983706637493	0.984328506584	0.984329947385	0.984328762311	-1
GAB	0.992034748984	0.992036379409	0.992029881284	0.991863969205	1.0	0.927488383772	0.0	0.0	0.0	0.0	0.0	0.0	1
GBR	0.000281235855885	0.000281402792204	0.000282746371472	0.000276656365334	0.0	0.00330521458551	0.882930047499	0.99749029347	1.0	0.99873575515	0.998752843585	0.998763660965	-1
GEO	0.995632288796	0.995631714832	0.995646789352	0.995206416799	1.0	0.964367174757	0.0	0.00138640820389	0.00184570750953	0.00156924231113	0.00156124443251	0.00156337430006	1
GHA	0.995333043068	0.995333629479	0.995320859953	0.995435013353	1.0	0.934414026591	0.00516250843421	0.0	0.0	0.0	0.0	0.0	1
GIN	0.997327391141	0.997325281623	0.997312186766	0.997695326747	1.0	0.917015088735	0.0	0.0	0.0	0.0	0.0	0.0	1
GMB	0.995101713568	0.995101906183	0.995107049655	0.994858797996	1.0	0.919578285243	0.0	0.0	0.0	0.0	0.0	0.0	1
GNB	0.99221578776	0.992220125206	0.992199255708	0.99219810257	1.0	0.907812945994	0.0	0.0	0.0	0.0	0.0	0.0	1
GNQ	0.999568446603	0.999571890104	0.9995275116	1.0	0.99973910407	0.917493176102	0.0	0.0	0.0	0.0	0.0	0.0	1
GRC	0.998114896209	0.998115711014	0.998130219709	0.998037972979	1.0	0.889173843487	0.389857631003	0.0	0.0228323085336	0.0250307615428	0.0246722169787	0.0247164216263	1
GTM	0.990268264523	0.990273980344	0.990237734929	0.990196504192	1.0	0.875290577652	0.108836869174	0.00900921616053	0.0	0.00186060697027	0.00187132192465	0.00186608233642	1
GUY	0.997761844111	0.997760199271	0.997758860818	0.997918112755	1.0	0.910932550175	0.0	0.0	0.0	0.0	0.0	0.0	1
HKG	0.0475978537025	0.0476043603018	0.0475719108023	0.0478510345156	0.0467358908202	0.0	1.0	0.818713245717	0.835167549358	0.83373861688	0.833908702887	0.83384016576	-1
HND	0.996157062531	0.996157892874	0.996120041172	0.996375396421	1.0	0.912050262556	0.0	0.0	0.0	0.0	0.0	0.0	1
HRV	0.994518705665	0.994521897193	0.994478901836	0.994647878985	1.0	0.912165498351	0.0977335551992	0.031371073026	0.0	0.00224058789698	0.00215764207496	0.00214847523851	1
HTI	0.994540886884	0.994544756513	0.994522201024	0.994535108662	1.0	0.886069344986	0.0	0.0	0.0	0.0	0.0	0.0	1
HUN	0.999737704229	0.999738713663	0.999724111606	1.0	0.998457430487	0.917207161369	0.448089047661	0.0201266024203	0.0	0.00399662552903	0.00360068030956	0.00361988364702	1
IDN	0.997518189677	0.997508508093	0.997583301333	0.997124687751	1.0	0.896642092751	0.0	0.0131701700299	0.0227662040679	0.0216655273125	0.0217671391501	0.0217528480046	1
IND	0.553574341468	0.553577249091	0.553519066731	0.553637774087	0.566858307211	0.536420121323	0.0	1.0	0.889300183484	0.881194304599	0.8824418151	0.882422884535	0
IRL	0.996450802658	0.996449853122	0.996449497735	0.996443532667	1.0	0.941920322719	0.128812966315	0.0122137562566	0.0	0.00261316041373	0.00254820479473	0.00253865159081	1
IRN	0.999265428087	0.999264084436	0.999268217305	0.999314253601	1.0	0.947538732292	0.0	0.0210899426398	0.0326195026902	0.0318565618138	0.0318245161687	0.0318338127699	1
IRQ	0.996876511014	0.996876975546	0.996875871978	0.996960662093	1.0	0.876908027658	0.0	0.0	0.0	0.0	0.0	0.0	1
ISL	0.999725965864	0.999726712087	0.999717859276	1.0	0.998987403834	0.897896447663	0.0	0.0	0.0	0.0	0.0	0.0	1
ISR	0.99818153836	0.998183354978	0.998144414709	0.998599896116	1.0	0.92740005028	0.0764949046934	0.0	0.0196780055455	0.0210731225245	0.0208328720857	0.0208482722627	1
ITA	0.00066581164232	0.000666013638262	0.000660450577808	0.000739438668144	0.0	0.00349212158925	0.882383890733	1.0	0.971664731204	0.974813581257	0.974576503013	0.974593839758	-1
JAM	0.996560480355	0.996561390994	0.996540314474	0.996754190965	1.0	0.862119351323	0.0	0.0	0.0	0.0	0.0	0.0	1
JOR	0.999724340493	0.999725066674	0.999697255821	1.0	0.999816650381	0.922146425628	0.0	0.0	0.0	0.0	0.0	0.0	1
JPN	0.000169422249061	0.000169329000388	0.000168959624889	0.000170162618891	0.000198081383478	0.0	0.51219567528	1.0	0.969238077131	0.969089345414	0.969191993291	0.969187217403	-1
KAZ	0.981552136362	0.981549836267	0.981601012286	0.98063606312	0.991730702168	1.0	0.0	0.239722657686	0.263465664302	0.261446532623	0.261588071642	0.26157203166	1
KEN	0.995862250635	0.995867427054	0.995826491741	0.996156252248	1.0	0.849762039616	0.119763871891	0.0	0.000280646798527	0.00287050778784	0.00263032044129	0.00267042107559	1
KGZ	0.99114227183	0.991143885174	0.991142369496	0.990672876224	1.0	0.985664371846	0.0	0.0	0.0	0.0	0.0	0.0	1
KHM	0.993711285952	0.993710363568	0.993700989122	0.993803303252	1.0	0.888056973192	0.0	0.0	0.0	0.0	0.0	0.0	1
KOR	0.000396300459945	0.000395207886992	0.000400507041939	0.000385827667447	0.0	0.0112811032887	1.0	0.831740964893	0.84365177749	0.842735714376	0.842766291252	0.842761804938	-1
KWT	0.994897325087	0.994899218819	0.994886802361	0.994806701361	1.0	0.946473720041	0.0	0.0	0.0	0.0	0.0	0.0	1
LAO	0.994937561335	0.994941605046	0.994905183578	0.9952287099	1.0	0.884431397069	0.0	0.0	0.0	0.0	0.0	0.0	1
LBN	0.999005460157	0.99900325781	0.999024405598	0.998856986507	1.0	0.928863426892	0.0	0.0	0.0	0.0	0.0	0.0	1
LBR	0.991415241195	0.991418853573	0.991390372242	0.991383201933	1.0	0.902768792496	0.0	0.0214926463083	0.0149833387497	0.0147393143801	0.0147881578898	0.0147849154046	1
LBY	0.995246289901	0.995254317674	0.9951853257	0.995516193876	1.0	0.902505279669	0.0	0.0	0.0	0.0	0.0	0.0	1
LKA	0.997208286117	0.997210657617	0.997174282409	0.997548317669	1.0	0.913781615443	0.0	0.0480198391766	0.0392085918286	0.0390777415263	0.0390647401892	0.0390703875996	1
LSO	0.984696072477	0.9847019282	0.984649018686	0.984333253249	1.0	0.903842262143	0.0	0.0	0.0	0.0	0.0	0.0	1
LTU	0.999624795548	0.9996411025	0.999534509585	1.0	0.999824911007	0.88053924979	0.0	0.443957385738	0.439019903405	0.441658865159	0.440619050164	0.440735421658	1
LUX	0.995777644723	0.99577411542	0.995791230049	0.995635445037	1.0	0.910641771241	0.0	0.0	0.0	0.0	0.0	0.0	1
LVA	0.994928456713	0.994928052278	0.994926749509	0.994893657353	1.0	0.899191860105	0.0	0.0416417651782	0.0557372963009	0.0546456345953	0.054550936187	0.054575405781	1
MAR	0.998868950661	0.998869201241	0.998869574961	0.998975650134	1.0	0.94858805825	0.0	0.0	0.0	0.0	0.0	0.0	1
MDA	0.992982229463	0.992982505048	0.992978430337	0.992741153933	1.0	0.913395215814	0.0	0.0	0.0	0.0	0.0	0.0	1
MDG	0.995218993393	0.995223262016	0.995206966728	0.995137155399	1.0	0.940251332833	0.0	0.0	0.0	0.0	0.0	0.0	1
MDV	0.995078759974	0.995084795543	0.995009704881	0.995585092339	1.0	0.840695918054	0.0	0.0	0.0	0.0	0.0	0.0	1
MEX	0.0659906210521	0.0659895870225	0.0659726870695	0.0662456405913	0.0668732673262	0.0	0.880827647134	0.996074768558	0.999406431276	0.999648532467	1.0	0.999929004984	-1
MKD	0.999620080288	0.999620410738	0.999575957655	1.0	0.999516835315	0.948852355518	0.0	0.00950577856036	0.00693029502016	0.00683798524013	0.00685643995103	0.00685550272019	1
MLI	0.993584473269	0.993586820923	0.993591475826	0.993305865759	1.0	0.957737469129	0.0	0.0	0.0	0.0	0.0	0.0	1
MLT	0.996955684842	0.99695847285	0.996921408242	0.997100313954	1.0	0.903632335754	0.0	0.00252456301285	0.00325842482403	0.00324636732911	0.00325240995439	0.00325158985286	1
MMR	0.995007643398	0.995010468606	0.994967688057	0.995388576319	1.0	0.854396540317	0.0	0.0	0.0	0.0	0.0	0.0	1
MNG	0.997523930932	0.997525449185	0.997529479802	0.99746717853	1.0	0.921912699796	0.0	0.0	0.0	0.0	0.0	0.0	1
MOZ	0.99594686127	0.99594874518	0.995946307325	0.995805522487	1.0	0.925194846412	0.0	0.0	0.0	0.0	0.0	0.0	1
MRT	0.99585192609	0.995850737566	0.995840132906	0.996055612075	1.0	0.899831621805	0.0	0.0	0.0	0.0	0.0	0.0	1
MTQ	0.999254161012	0.999261822356	0.999227863356	0.999460749902	1.0	0.882533544847	0.0	0.0	0.0	0.0	0.0	0.0	1
MUS	0.994378172965	0.994383846272	0.994343180914	0.994485743169	1.0	0.92828125948	0.0	0.0	0.0	0.0	0.0	0.0	1
MWI	0.995128937981	0.995128741171	0.995104623974	0.995422252607	1.0	0.917183081715	0.0	0.0	0.0	0.0	0.0	0.0	1
MYS	2.15439102106e-06	1.85940554416e-06	0.0	4.24847756749e-06	0.00030850406047	0.00550598867301	0.944735349182	1.0	0.967529179288	0.966836603166	0.967421068062	0.967333984937	-1
NAM	0.990226294443	0.99022363064	0.990246449792	0.989742406897	1.0	0.901528183486	0.0	0.0	0.0	0.0	0.0	0.0	1
NER	0.99371975933	0.993719214083	0.993704314072	0.993761313604	1.0	0.923530682918	0.0	0.046730767963	0.0529860999797	0.0531231374614	0.0530541059119	0.0530550389916	1
NGA	0.997841224684	0.997841028129	0.99781770583	0.998150404862	1.0	0.905592081981	0.00329757574417	0.000380910424399	0.000122266796862	0.0	8.73255132284e-06	8.40927516449e-06	1
NIC	0.995982791685	0.995984281692	0.995989183621	0.995902136958	1.0	0.929186752498	0.0	0.0	0.0	0.0	0.0	0.0	1
NLD	2.59743738014e-05	2.73302984992e-05	2.32866573934e-05	0.0	0.000298296438972	0.0118274966177	1.0	0.743911566619	0.75219125199	0.753218953251	0.753015403855	0.753044101946	-1
NOR	0.995143434096	0.995155703137	0.995064381556	0.995479878929	1.0	0.857475975727	0.0	0.17472248909	0.125752940707	0.127280635646	0.127227363215	0.12723270774	1
NPL	0.999652029819	0.999652553561	0.999648201164	0.999646261051	1.0	0.875591465712	0.0	0.0	0.0	0.0	0.0	0.0	1
NZL	0.999688866296	0.999691937057	0.999660138845	1.0	0.999480330497	0.930705183499	0.0	0.12078576286	0.151503479281	0.1484174503	0.148527804653	0.1485287272	1
OMN	0.993033388495	0.993028962014	0.993037920381	0.992984259192	1.0	0.873899113139	0.0	0.052134598953	0.0558682724051	0.0547186181839	0.0548631969844	0.0548474201971	1
PAK	0.999715962659	0.999714226431	0.999708736709	0.9998754094	1.0	0.946869465753	0.0	0.0933168851852	0.127366447421	0.12310166001	0.123300366897	0.123301526701	1
PAN	0.985675525892	0.985679951386	0.985650425122	0.985517419638	1.0	0.740025649205	0.0350994001938	0.0	0.0351141962356	0.0327376138689	0.032821023907	0.0328243351299	1
PER	0.996574253068	0.996577770483	0.996547397952	0.99670834362	1.0	0.864109781239	0.0	0.0	0.0	0.0	0.0	0.0	1
PHL	0.993710333482	0.993703025793	0.993782931979	0.992889374267	1.0	0.897730481999	0.676574203339	0.0	0.0271360901928	0.020146964036	0.0209599576971	0.0208623687546	1
PNG	0.995563869031	0.995572316795	0.995501787382	0.995799108963	1.0	0.890120286562	0.0	0.0	0.0	0.0	0.0	0.0	1
POL	0.99179008419	0.991800696311	0.991726258691	0.991975170797	1.0	0.859058750214	0.0	0.254598452471	0.3056269377	0.299360489328	0.299552316008	0.299578575496	1
PRT	0.998494315485	0.998497828908	0.998468096494	0.99857058633	1.0	0.961772185533	0.0	0.240891889228	0.249667664811	0.248504940166	0.248395521835	0.248421446107	1
PRY	0.996104701043	0.996104447822	0.996130010005	0.99590245087	1.0	0.898747934905	0.0	0.0	0.0	0.0	0.0	0.0	1
QAT	0.998619275082	0.998623023272	0.998582057358	0.99891182635	1.0	0.908296287137	0.0	0.0	0.0	0.0	0.0	0.0	1
ROU	0.997780368003	0.997783146439	0.997768980607	0.997737013498	1.0	0.941788563387	0.0639580783301	0.00601209845079	0.000237585578895	0.0	0.000133169498887	0.000117508258459	1
RUS	0.0682734049699	0.0682713175122	0.068289291025	0.0680653859366	0.0714482659701	0.0	0.593483608916	1.0	0.926829259793	0.935441577886	0.935202305339	0.935178336394	-1
RWA	0.993491822518	0.993495305876	0.993444894203	0.993618848817	1.0	0.896860858556	0.0	0.0	0.0	0.0	0.0	0.0	1
SAU	0.996555783757	0.996561981291	0.996522718525	0.996640580126	0.999300224364	1.0	0.0	0.30236485416	0.285810253373	0.291519606055	0.291160433485	0.291178901999	1
SDN	0.995217809611	0.995220225182	0.995187706045	0.99538245135	1.0	0.896932774825	0.0	0.0	0.0	0.0	0.0	0.0	1
SEN	0.994126423964	0.994132954953	0.994092728699	0.994244618327	1.0	0.92849789908	0.0	0.114744460358	0.104879861942	0.104305231876	0.104392897956	0.104385664438	1
SGP	0.02364808333	0.0236472799165	0.023662416443	0.0234318657563	0.026269789317	0.0	1.0	0.936897749414	0.956336791551	0.954329999486	0.954646308841	0.954602029892	-1
SLB	0.989642757883	0.989650033372	0.989573802985	0.989874683693	1.0	0.886181183441	0.0	0.0	0.0	0.0	0.0	0.0	1
SLE	0.992022399064	0.992023211939	0.992004637377	0.992114276704	1.0	0.884205368757	0.0	0.0	0.0	0.0	0.0	0.0	1
SLV	0.997114680275	0.99711790122	0.997099404574	0.997256503518	1.0	0.854090302556	0.0	0.0	0.0	0.0	0.0	0.0	1
SOM	0.997728555613	0.997731399215	0.997692815039	0.997942757785	1.0	0.89866490359	0.0	0.0	0.0	0.0	0.0	0.0	1
SUR	0.999714542727	0.999710846417	0.999737254938	1.0	0.995105639575	0.933204500852	0.0	0.0	0.0	0.0	0.0	0.0	1
SVK	0.998139107283	0.998139218355	0.998126305332	0.998192616923	1.0	0.969767780948	0.0	0.0293649071044	0.0333071864977	0.0327479292526	0.0327666878699	0.0327670711547	1
SVN	0.999534071831	0.999536001835	0.999502280833	1.0	0.99510923298	0.940953599911	0.0	0.0685140624809	0.0701141270426	0.070510142162	0.0704538587702	0.0704509577409	1
SWE	1.72585967052e-05	1.88787436587e-05	1.38428741521e-05	0.0	0.000247861939723	0.00215202142747	1.0	0.642905625225	0.637853187135	0.638982706636	0.639007444911	0.638998791748	-1
SWZ	0.988838581499	0.988837708628	0.988847738804	0.988196343306	1.0	0.92416480149	0.0	0.0	0.0	0.0	0.0	0.0	1
SYR	0.999726287083	0.999728625411	0.999693555597	1.0	0.999263059117	0.938865607161	0.0	0.0	0.0	0.0	0.0	0.0	1
TCD	0.992736590336	0.992741641403	0.992705663583	0.992890952318	1.0	0.92785474364	0.0	0.0	0.0	0.0	0.0	0.0	1
TGO	0.993707355063	0.993706899244	0.993728667329	0.993312849268	1.0	0.988167593401	0.0	0.0	0.0	0.0	0.0	0.0	1
THA	0.0775795120624	0.0775756465665	0.0775982300755	0.0773501806417	0.0816449340541	0.0	0.597298175792	0.911240580247	1.0	0.98888672383	0.989462685207	0.989421472832	-1
TJK	0.99433883288	0.9943372561	0.994341961044	0.994144129081	1.0	0.907760087293	0.0	0.0	0.0	0.0	0.0	0.0	1
TKM	0.99460251278	0.994603871406	0.99459482852	0.993980455233	1.0	0.930980981142	0.0824386304991	0.0	0.0341057045113	0.032210034489	0.0322415292722	0.0322460710284	1
TTO	0.99274830193	0.992749685606	0.992752066026	0.992561577938	1.0	0.887676056182	0.184692772294	0.00341300693489	0.0	0.00221193810364	0.00207019507117	0.0020796350609	1
TUN	0.997630725864	0.997632543818	0.997619036944	0.997735524774	1.0	0.921893265855	0.00388009955547	0.0	0.000350350991602	0.000320231264462	0.000318476737814	0.00031874440998	1
TUR	0.00848897107231	0.00848645102563	0.00851251600225	0.00827311611115	0.00920474952906	0.0	0.759949286484	0.899852275535	1.0	0.994619268439	0.994545953368	0.994569218152	-1
TZA	0.999765587645	0.999761528646	0.999773748001	1.0	0.998627039013	0.922328195	0.0	0.0	0.0	0.0	0.0	0.0	1
UGA	0.997607244781	0.997605615735	0.99761856198	0.997490571898	1.0	0.959881970284	0.0	0.146232939388	0.135503936963	0.135145961967	0.135164978731	0.135172646527	1
UKR	0.850813414379	0.850811676736	0.850807224434	0.850516024582	0.86378454844	0.727773635541	0.0	0.991581589364	1.0	0.999617251942	0.999387659801	0.999386468782	0
URY	0.988237207033	0.988243002746	0.98822944092	0.988035174882	1.0	0.849254970035	0.23353420805	0.00123670133845	0.0	0.00342145904148	0.00315354599745	0.00316984494732	1
USA	0.00132379383868	0.00132394225135	0.00132255153663	0.00133299071608	0.00118238773327	0.0	0.689926250499	1.0	0.980901814065	0.980209871928	0.980445821365	0.980416934103	-1
UZB	0.988231740192	0.988232063365	0.988229060046	0.987540999163	1.0	0.961329322272	0.0	0.0	0.0	0.0	0.0	0.0	1
VEN	0.994723815446	0.994730284497	0.994724090348	0.994484300127	1.0	0.901384903372	0.220986549454	0.0188931683138	0.0	0.00210084518143	0.00210627354565	0.00209535734182	1
VNM	0.994681214492	0.994676641492	0.99470669619	0.994523623658	1.0	0.898140408955	0.0	0.0	0.0	0.0	0.0	0.0	1
YEM	0.999458379192	0.999458168473	0.999442873931	0.999728723724	1.0	0.885324418222	0.0	0.0	0.0	0.0	0.0	0.0	1
ZAF	0.0258557433609	0.0258534602215	0.0258943617861	0.0252488206904	0.0329879980656	0.0	0.519803520221	1.0	0.994908542591	0.988012921499	0.988367066142	0.988384616748	-1
ZMB	0.995155490237	0.995154566531	0.995143657885	0.995335167559	1.0	0.925084017053	0.0	0.00248506292765	0.0049048586334	0.00446040707507	0.00446744304258	0.00446770309173	1
ZWE	0.9983236676	0.998327961371	0.998283219514	0.998827786102	1.0	0.868504820948	0.0	0.112830429942	0.0940390952199	0.0923833087724	0.0925308683204	0.0925422942628	1
