# Supplementary material for: The struggle for existence in the world market ecosystem
Source: PLoS One. 2018 Oct 3;13(10):e0203915. doi: 10.1371/journal.pone.0203915 (PMC6169900; doi:10.1371/journal.pone.0203915)
Supplement: S1 File — (ZIP) [file pone.0203915.s001.zip › clusters/data_norma_M_clustered_decadas_1990_8_.csv]

	k6	k5	k4	k3	k2	k1	v1	v2	v3	v4	v5	v6	cluster
AFG	0.996346653352	0.996342134153	0.996387643578	0.996034473684	1.0	0.977172436168	0.0	0.0	0.0	0.0	0.0	0.0	1
AGO	0.99416656774	0.994165643069	0.994195669237	0.993762690655	1.0	0.956779828307	0.0	0.0	0.0	0.0	0.0	0.0	1
ALB	0.998488953243	0.998490534823	0.998478350358	0.998595014555	1.0	0.976076886474	0.0	0.0	0.0	0.0	0.0	0.0	1
ARE	0.0319642639109	0.0319516182176	0.0320527319454	0.0312860508985	0.0366117250097	0.0	0.754122630364	1.0	0.964782320803	0.969516046864	0.968900058527	0.968993641138	-1
ARG	0.986989639215	0.987005409599	0.986884516522	0.98777170845	0.981851206378	1.0	0.0	0.0879074965537	0.102057331556	0.0992267021386	0.0996016919433	0.0995297625862	1
ARM	0.992104482604	0.992091250631	0.992237651659	0.990993309826	1.0	0.891396686073	0.0	0.141605566352	0.116169145667	0.118030772881	0.117873690197	0.117888855463	1
AUS	0.997398701212	0.99740516757	0.997382691016	0.997362435828	1.0	0.961767337581	0.0	0.0634562207182	0.0690247805676	0.0686322512061	0.0686408684961	0.0686414547937	1
AUT	0.954378915119	0.954401727034	0.954227840476	0.955488540278	0.946478209352	1.0	0.0203508771244	0.0	0.0118097615441	0.00863199362109	0.00905787433826	0.00901236109387	1
AZE	0.995508973119	0.99549950619	0.99556905535	0.995050797538	1.0	0.982293789784	0.0	0.0	0.0	0.0	0.0	0.0	1
BDI	0.994892209656	0.994880391351	0.994980567718	0.994208025065	1.0	0.952388348694	0.0	0.0	0.0	0.0	0.0	0.0	1
BEL	0.961241669283	0.96125028637	0.961180058787	0.961646294104	0.958256663101	1.0	0.0	0.654457229823	0.621309506567	0.621157964461	0.621710437637	0.621552736975	0
BEN	0.996952369599	0.996951760231	0.996968649785	0.996672331691	1.0	0.982423326478	0.0	0.0576302180264	0.0578622008118	0.0571651684657	0.0572203860883	0.0572247874049	1
BFA	0.990742540333	0.990731158837	0.990847977837	0.989804735944	1.0	0.926227606026	0.0	0.0	0.0	0.0	0.0	0.0	1
BGD	0.99938489991	0.999387987307	0.999375498339	0.999401206997	1.0	0.983451865989	0.0	0.028166353535	0.0261773773199	0.0269362427671	0.0268713385535	0.0268774673257	1
BGR	0.992672922819	0.992659476215	0.992769432484	0.991802262691	1.0	0.94310502235	0.0464146772338	0.00665415997868	0.0	0.00168745809876	0.00145054792731	0.00148287820061	1
BHR	0.991694805248	0.991678823515	0.991813941806	0.990681613688	1.0	0.94452792608	0.0	0.0	0.0	0.0	0.0	0.0	1
BHS	0.998223135256	0.998224192921	0.998229758196	0.998062299328	1.0	0.992917826956	0.0	0.0	0.0	0.0	0.0	0.0	1
BIH	0.994737676356	0.99473320861	0.994775205548	0.994482101095	1.0	0.931578445749	0.0	0.0	0.0	0.0	0.0	0.0	1
BLR	0.990557121352	0.990542809011	0.990696932107	0.989315556063	1.0	0.883161434424	0.301845121369	0.0273347631951	0.0	0.00231977171306	0.00217848733906	0.0021839908788	1
BLZ	0.994089821949	0.9940812635	0.99415828354	0.993597209134	1.0	0.982293789784	0.0	0.0	0.0	0.0	0.0	0.0	1
BOL	0.992134849399	0.992118920393	0.992262974205	0.991164644088	1.0	0.932557835378	0.0	0.0	0.0	0.0	0.0	0.0	1
BRA	0.980174103398	0.980186337498	0.980090413246	0.980809338096	0.976494194147	1.0	0.0	0.363416584039	0.342920917911	0.34525865971	0.344539676014	0.344668144342	1
BRN	0.993323378615	0.993307845913	0.993437689913	0.992437132218	1.0	0.95451296786	0.0	0.0	0.0	0.0	0.0	0.0	1
BTN	0.991856248131	0.991838636337	0.991970849591	0.990921989383	1.0	0.952108869354	0.0	0.0	0.0	0.0	0.0	0.0	1
BWA	0.985710826934	0.985683462422	0.985915231925	0.983848310389	1.0	0.904120836812	0.0	0.0	0.0	0.0	0.0	0.0	1
CAF	0.996044375481	0.996041749316	0.996075022896	0.995701344597	1.0	0.997469699438	0.0	0.0	0.0	0.0	0.0	0.0	1
CAN	0.999362378255	0.999386169492	0.9992469149	1.0	0.998585055966	0.967751659128	0.0	0.0449640534251	0.0833582958954	0.0819769274746	0.0819081219228	0.0819002411033	1
CHE	0.00460347709397	0.00461692732019	0.00450805898949	0.00534036171773	0.0	0.0362490676351	1.0	0.539277129808	0.574762333495	0.571635464855	0.572085403972	0.572021050438	-1
CHL	0.996003963736	0.996009684552	0.995972213802	0.996138804738	0.995219425481	1.0	0.252229575642	0.0	0.00387507534294	0.00317872290209	0.00319016546229	0.00321021215231	1
CHN	0.000544956615683	0.000544822225559	0.000545268451163	0.000540363805087	0.000590964360524	0.0	0.943374549774	1.0	0.975850082413	0.98037507046	0.979602654808	0.979720823264	-1
CIV	0.0312666441463	0.0312545813386	0.0313652200742	0.0304268721318	0.0370359189939	0.0	0.607700202459	1.0	0.993628478072	0.993693719766	0.992973060438	0.993135742613	-1
CMR	0.991370670599	0.991357558647	0.991498058544	0.990142927648	1.0	0.920311029425	0.0	0.313094297202	0.294613415598	0.296557145084	0.296224404292	0.296239141339	1
COG	0.936599585699	0.936595712208	0.936622835913	0.936362273783	0.939649170657	1.0	0.0	0.0287920931183	0.0443169410835	0.0448166203044	0.0445586443225	0.0446170562821	1
COL	0.974216126166	0.974223732359	0.974156497118	0.974627484541	0.971599061697	1.0	0.0	0.108597652048	0.114877165533	0.112406039161	0.112888066814	0.112803999573	1
COM	0.990898053401	0.990884723216	0.991006885606	0.989958289413	1.0	0.962739971167	0.0	0.0	0.0	0.0	0.0	0.0	1
CPV	0.989518500022	0.989518211004	0.989539783046	0.989370211077	0.992064476142	1.0	0.0	0.0	0.0	0.0	0.0	0.0	1
CRI	0.982014662284	0.981993286206	0.98220247469	0.980154103921	1.0	0.926829560148	0.117743473083	0.0030675748562	0.00217096513117	0.0	0.000455765555557	0.000455576814097	1
CUB	0.993191451123	0.993184115694	0.993260466929	0.99247477906	1.0	0.956019741939	0.0	0.0	0.0	0.0	0.0	0.0	1
CYP	0.988202195163	0.988209462284	0.988154073178	0.988497243677	0.98621568172	1.0	0.0	0.0	0.0	0.0	0.0	0.0	1
CZE	0.993795151141	0.993764265464	0.99398276454	0.992618641901	1.0	0.934239965331	0.0165803959822	0.0	0.0293386600432	0.023847992759	0.0250211717862	0.0248110639925	1
DEU	0.000314171749184	0.00031698456527	0.00030079661806	0.000382445942932	0.0	0.00271390766254	0.824187738238	1.0	0.993771560371	0.991514967286	0.991975501464	0.991908688667	-1
DJI	0.992844640319	0.992864322228	0.992727921347	0.993621634264	0.98747964558	1.0	0.0	0.0	0.0	0.0	0.0	0.0	1
DNK	0.999511991643	0.999523601864	0.999443626739	1.0	0.997183730209	0.995296236944	0.0	0.168534189973	0.172656598608	0.170796849538	0.171141163816	0.171084206466	1
DOM	0.99673293709	0.996718281353	0.996814743527	0.99632978193	1.0	0.981985168889	0.0	0.0	0.0	0.0	0.0	0.0	1
DZA	0.995474351737	0.995472784218	0.995511242564	0.995060681359	1.0	0.949722094665	0.0	0.0	0.0	0.0	0.0	0.0	1
ECU	0.995972767043	0.995965949576	0.996021682406	0.995591529504	1.0	0.98066512451	0.0	0.0	0.0	0.0	0.0	0.0	1
EGY	0.999861862269	0.999861854299	0.999852752238	1.0	0.999597221544	0.978112131589	0.0	0.0265150800528	0.0263685469278	0.0272712849722	0.0270993098802	0.0271250990717	1
ERI	0.992550180219	0.992531867332	0.992702851634	0.991387576424	1.0	0.924598570636	0.0	0.0	0.0	0.0	0.0	0.0	1
ESP	0.000581005975481	0.000581643273025	0.000581031941547	0.000525200087997	0.00119838348371	0.0	1.0	0.775352623516	0.769504484385	0.771964448496	0.771750028853	0.771750257961	-1
EST	0.986408527824	0.986377556594	0.986632540269	0.984646551635	1.0	0.914353716284	0.0	0.186509307612	0.112485680182	0.118522095225	0.118279338645	0.118237476633	1
FIN	0.972519605091	0.972539499044	0.972392166098	0.973461272627	0.966586620375	1.0	0.0	0.0473147602749	0.0460857535868	0.04562923935	0.0456361056112	0.045644367592	1
FJI	0.999842131955	0.999844415397	0.999828887948	1.0	0.999125307389	0.99154620357	0.0	0.0	0.0	0.0	0.0	0.0	1
FRA	0.000575490677524	0.000576524367622	0.000567704287744	0.000643441163457	0.0	3.47432812978e-05	0.936120404786	0.998295278927	1.0	0.997634625585	0.998329309969	0.998177388314	-1
GAB	0.995206570682	0.995200603763	0.995254977557	0.99475224859	1.0	0.978375360861	0.0	0.0	0.0	0.0	0.0	0.0	1
GBR	0.00295242715854	0.00295167725997	0.00295838713064	0.00290098720748	0.0034684417969	0.0	0.996065674322	1.0	0.988178638974	0.989115105488	0.989189749876	0.989149582344	-1
GEO	0.996834236441	0.996820387289	0.996923541217	0.996168046705	1.0	0.988885408276	0.0	0.0	0.0	0.0	0.0	0.0	1
GHA	0.993662506657	0.993654026664	0.993754407665	0.992807522045	1.0	0.931467999139	0.0	0.0	0.0	0.0	0.0	0.0	1
GIN	0.996776868619	0.996776395018	0.996798780262	0.9965177241	1.0	0.973877022961	0.0	0.0	0.0	0.0	0.0	0.0	1
GMB	0.994673144649	0.994675003799	0.994704984355	0.994216323926	1.0	0.938952883109	0.0	0.0	0.0	0.0	0.0	0.0	1
GNB	0.996261704177	0.996262562997	0.996288262901	0.995940331292	1.0	0.937696797124	0.0	0.0	0.0	0.0	0.0	0.0	1
GNQ	0.992127050108	0.992109629062	0.99225087923	0.991228678841	1.0	0.914873893382	0.0	0.0	0.0	0.0	0.0	0.0	1
GRC	0.999746915053	0.999750539704	0.999717608466	1.0	0.998193015949	0.994075317095	0.0	0.225586956119	0.219785958695	0.21938618594	0.219505853249	0.219472424454	1
GTM	0.995014741851	0.995003312499	0.995107491162	0.994338419712	1.0	0.97011446605	0.0	0.127954603032	0.117324842071	0.116969380788	0.117092970106	0.117078667265	1
GUY	0.995331328195	0.995332121259	0.995348848104	0.995003497001	1.0	0.966617628451	0.0	0.0	0.0	0.0	0.0	0.0	1
HKG	0.000101525824962	9.88563867869e-05	0.000113932685356	4.56109360995e-05	0.0	0.00312596328037	1.0	0.853937629991	0.880909925007	0.876090334307	0.876823031082	0.876722609263	-1
HND	0.993623940843	0.993618813312	0.993659465903	0.993361280907	0.996164775007	1.0	0.0	0.0	0.0	0.0	0.0	0.0	1
HRV	0.992225199459	0.992227720028	0.992189744203	0.992616598558	0.989087796861	1.0	0.0	0.0346300294016	0.036481637503	0.035737177498	0.0358525857373	0.0358312265311	1
HTI	0.995599328218	0.995593910816	0.995637497389	0.995286994197	1.0	0.986607856398	0.0	0.0	0.0	0.0	0.0	0.0	1
HUN	0.958564319359	0.958584348959	0.958428223891	0.959586315766	0.952140961363	1.0	0.0563494084063	0.0234839923576	0.0	0.00411464413957	0.00365565085867	0.00369953404956	1
IDN	0.0146704566274	0.0146629563749	0.0147198508249	0.0143454858569	0.0169612900304	0.0	1.0	0.757505578612	0.760864150012	0.761147463089	0.761015125141	0.761041913003	-1
IND	0.015947763113	0.0159390273108	0.0160079120598	0.0155320724001	0.018433220137	0.0	0.946845346651	1.0	0.993312101186	0.99639505852	0.995756792199	0.995872571509	-1
IRL	0.999663659998	0.999671101184	0.999618339967	1.0	0.997575604727	0.997359890536	0.0	0.0239322396405	0.0205398467268	0.0211662957052	0.0210543575973	0.0210713749533	1
IRN	0.974682181864	0.974655507377	0.974993465594	0.971720588141	1.0	0.698638413075	0.0	0.947538629986	0.906756596646	0.920140859614	0.917618197661	0.918104448303	0
IRQ	0.994703318577	0.994697796954	0.994761492852	0.994153766018	1.0	0.928014516459	0.0	0.0	0.0	0.0	0.0	0.0	1
ISL	0.994933692239	0.99492635182	0.995001099634	0.994299427425	1.0	0.963849706753	0.0	0.0	0.0	0.0	0.0	0.0	1
ISR	0.999466538131	0.999492094573	0.999354242155	1.0	0.995970607375	0.992293831156	0.541762873384	0.0	0.0388985160191	0.0326060660831	0.0336274863366	0.0334759966282	1
ITA	0.000267764763447	0.000270118251724	0.00025662144311	0.00032299721951	0.0	0.00179369154577	0.915659284627	1.0	0.996800364593	0.99544740433	0.995858854092	0.995769304953	-1
JAM	0.998000411678	0.99800752704	0.997982930448	0.997894196055	1.0	0.95298230978	0.0347473195004	0.0	0.0493641043841	0.0471238486734	0.047345973644	0.0473235251803	1
JOR	0.999817544418	0.999819899194	0.999790884134	1.0	0.998555247347	0.999927303542	0.0	0.00567065476167	0.00630089478981	0.00625503855502	0.00628344448569	0.00627747648299	1
JPN	0.00284982115292	0.00285517255279	0.00280456877024	0.0032375024235	0.0	0.0221556030484	1.0	0.751469360012	0.752853954768	0.75661618177	0.755619605158	0.755806654697	-1
KAZ	0.993966759317	0.993949775839	0.994086939624	0.993073296961	1.0	0.93726799978	0.0	0.0	0.0	0.0	0.0	0.0	1
KEN	0.994688602626	0.99468366265	0.994738017944	0.994250159126	1.0	0.930906602282	0.0	0.245502574708	0.213508671669	0.21418103594	0.214557677619	0.214485715518	1
KGZ	0.996632721261	0.996624038879	0.996703375001	0.996105288177	1.0	0.976421012863	0.0	0.0	0.0	0.0	0.0	0.0	1
KHM	0.99413129206	0.994115307481	0.994245436041	0.993233974873	1.0	0.957546768003	0.0	0.0	0.0	0.0	0.0	0.0	1
KOR	0.00139745146647	0.00139584380737	0.0013931085319	0.00158768431123	0.0	0.0195000596117	1.0	0.763841078163	0.794765444198	0.791995501181	0.791889051326	0.791994651564	-1
KWT	0.997377506996	0.997366126681	0.997444283225	0.9969427327	1.0	0.978339290903	0.0	0.0	0.0	0.0	0.0	0.0	1
LAO	0.992052225981	0.99203225506	0.99219643865	0.991015834475	1.0	0.90812879789	0.0	0.0	0.0	0.0	0.0	0.0	1
LBN	0.995967314338	0.995955986195	0.996037644516	0.995484523741	1.0	0.967330443768	0.00299853498951	0.0	0.000129424686653	0.000145828226201	0.00014537036524	0.000145380009385	1
LBR	0.997485133308	0.997485400247	0.99748593713	0.997501364917	1.0	0.979973548551	0.0	0.0	0.0	0.0	0.0	0.0	1
LBY	0.99770388405	0.99770740947	0.997697839552	0.99767978753	1.0	0.979721762879	0.0	0.0	0.0	0.0	0.0	0.0	1
LKA	0.998093899333	0.998093107679	0.998109987795	0.997961334764	1.0	0.97314691034	0.0	0.129514776993	0.132422649414	0.131575191519	0.131615531918	0.131609370547	1
LSO	0.989458604756	0.989452828209	0.989579828586	0.9880151697	1.0	0.872626372212	0.0	0.0	0.0	0.0	0.0	0.0	1
LTU	0.997378463222	0.997377667534	0.997400586051	0.997118384365	1.0	0.946417227936	0.0	0.249947915654	0.260924357083	0.256896954186	0.257962135705	0.257726394695	1
LUX	0.992112675059	0.992090879365	0.992265860436	0.990995612023	1.0	0.927241405535	0.0	0.0	0.0	0.0	0.0	0.0	1
LVA	0.999636179117	0.999645825807	0.999578408471	1.0	0.997426485093	0.966984003547	0.00525372516365	0.0337048381821	0.0	0.00436311472306	0.00371482063153	0.00382714326329	1
MAR	0.993502006282	0.993499163465	0.993539918795	0.99307467354	1.0	0.915437300023	0.0721100170705	0.0231644489787	0.00167835426314	0.0	0.00109646057599	0.00086114257976	1
MDA	0.999165588374	0.999154837628	0.999221205717	0.998858589476	1.0	0.970307403414	0.0	0.0	0.0	0.0	0.0	0.0	1
MDG	0.996247978221	0.996245645787	0.996280580859	0.995849606608	1.0	0.952111215781	0.0	0.0	0.0	0.0	0.0	0.0	1
MDV	0.996105172552	0.996110946203	0.996100617763	0.995919827531	1.0	0.975079314459	0.0	0.0	0.0	0.0	0.0	0.0	1
MEX	0.458156842398	0.458172137387	0.458096060147	0.458431583365	0.458152106678	0.382375164371	1.0	0.00935669932782	0.0	0.00732605640592	0.00645126102876	0.00656225794886	1
MKD	0.999333927752	0.99934474096	0.999265967249	1.0	0.992393550914	0.978642106452	0.292222203898	0.0	0.0261785459863	0.0220786664569	0.0229075575707	0.0227607121785	1
MLI	0.990787791883	0.990770029337	0.990931764213	0.989565060437	1.0	0.948978458322	0.00451737970882	0.00031081119723	9.98442437366e-05	7.2341030982e-06	0.0	4.72600393375e-06	1
MLT	0.999694769475	0.999701549071	0.999655410699	1.0	0.998451544219	0.978621537674	0.0	0.0267737959096	0.0260655103267	0.026529752253	0.0263627527867	0.0263961017048	1
MMR	0.994227892084	0.994228786083	0.99425726338	0.993775954123	1.0	0.937392286861	0.0	0.0	0.0	0.0	0.0	0.0	1
MNG	0.998437942554	0.998442732936	0.998412169196	0.998574627132	1.0	0.967699715246	0.0	0.0	0.0	0.0	0.0	0.0	1
MOZ	0.996332751582	0.996328725627	0.996359181593	0.996003242047	1.0	0.996497579632	0.0	0.0	0.0	0.0	0.0	0.0	1
MRT	0.994884693116	0.99487237821	0.994965895976	0.994294352344	1.0	0.931223288126	0.0	0.0	0.0	0.0	0.0	0.0	1
MTQ	0.924025604852	0.924023664698	0.924013468107	0.924237435615	0.923389623436	1.0	0.0	0.0	0.0	0.0	0.0	0.0	1
MUS	0.994898663617	0.994895736671	0.994942924163	0.994419149013	1.0	0.972879024977	0.0	0.0848750063219	0.0823282857692	0.0836097736505	0.0834451052109	0.0834507182156	1
MWI	0.995376968988	0.995374571371	0.995411925326	0.994994189945	1.0	0.97110893962	0.0	0.0	0.0	0.0	0.0	0.0	1
MYS	0.997722495763	0.997721117473	0.997743323029	0.997446544862	1.0	0.968595601577	0.0	0.407728268022	0.429510141188	0.427367445526	0.427158325848	0.427255731397	1
NAM	0.996375319556	0.996383330656	0.996349039639	0.996331731653	1.0	0.964933544116	0.0	0.0	0.0	0.0	0.0	0.0	1
NER	0.990199662739	0.990181575302	0.990351663056	0.98897758003	1.0	0.924078694412	0.0	0.0	0.0	0.0	0.0	0.0	1
NGA	0.99496977534	0.994959737788	0.995041732171	0.994420445075	1.0	0.96531881163	0.0	0.0521637172145	0.0550907765063	0.0540341868576	0.0542170670452	0.0541833354226	1
NIC	0.996248627093	0.996237828068	0.996315015367	0.995777095487	1.0	0.970956364933	0.0	0.0	0.0	0.0	0.0	0.0	1
NLD	0.00221016253938	0.00221935901734	0.00215245382356	0.00261310513238	0.0	0.0197413446597	1.0	0.719768742336	0.722925164325	0.722897593411	0.723225944704	0.723126629459	-1
NOR	0.999625812746	0.999639381779	0.999556167715	1.0	0.997815976809	0.983290397885	0.0658181325707	0.0	0.00781888889979	0.00704209569933	0.00705056315915	0.00706697869582	1
NPL	0.993112871663	0.993099388534	0.993228863428	0.992195551066	1.0	0.919244410623	0.0103433297739	0.0	0.0100533813895	0.010149581907	0.0100646022981	0.0100899020059	1
NZL	0.997769930088	0.997781416394	0.997702595187	0.998234541499	0.99555296872	1.0	0.0	0.061445657789	0.0665016289666	0.0658039439476	0.0659223812899	0.0658999179792	1
OMN	0.99372604377	0.99371454927	0.993818442082	0.992925739764	1.0	0.945452824293	0.0	0.107531508393	0.0973057111872	0.0980163895562	0.0980116048039	0.0980003191187	1
PAK	0.721169798406	0.721188725963	0.72109718128	0.721327206996	0.724897578208	0.627873191191	0.0	0.990308779374	1.0	0.99593288958	0.996927280379	0.996825403042	0
PAN	0.0213025880885	0.0212820008134	0.0214411198046	0.020225166747	0.0304966354128	0.0	1.0	0.808150962238	0.805489655834	0.812853862787	0.811053905749	0.811383808568	-1
PER	0.998610046484	0.998618357448	0.998575497885	0.998713763829	1.0	0.98539980902	0.0871715480863	0.0	0.00382625863796	0.00408841941897	0.00391689321085	0.0039583032398	1
PHL	0.996674406693	0.996669429629	0.996717220561	0.996301557875	1.0	0.979661678826	0.0	0.0	0.0	0.0	0.0	0.0	1
PNG	0.989701755478	0.989689111064	0.989825341502	0.988517322256	1.0	0.921075381225	0.0	0.0	0.0	0.0	0.0	0.0	1
POL	0.0136298135633	0.0136312850826	0.0136219959598	0.0136788625659	0.0140276218528	0.0	0.931175952937	1.0	0.975594605134	0.979983495577	0.979876885649	0.979765148686	-1
PRT	0.999988448218	0.999986195951	1.0	0.999983209178	0.999399785653	0.986310259784	0.0	0.214333686075	0.207919133404	0.2087476748	0.208529859311	0.208558472241	1
PRY	0.995912278476	0.995913021167	0.995927475011	0.995643630435	1.0	0.950999257257	0.0	0.0	0.0	0.0	0.0	0.0	1
QAT	0.995852355238	0.995847667079	0.9958987328	0.995443357742	1.0	0.968525144522	0.0	0.0	0.0	0.0	0.0	0.0	1
ROU	0.99989651822	0.99989922034	0.999881183807	1.0	0.998461751486	0.990695223998	0.0286685191788	0.00626428971056	0.00366568352789	0.0	0.00107287570514	0.000848566226781	1
RUS	0.0168633410711	0.0168538983	0.0169273085975	0.0163704858539	0.0204617254381	0.0	0.502531738266	0.988902731389	1.0	0.9933012503	0.994634628742	0.994424594765	-1
RWA	0.952497548987	0.952492973701	0.952543238988	0.951896775297	0.954788487256	1.0	0.0	0.0	0.0	0.0	0.0	0.0	1
SAU	0.999217490206	0.999217520282	0.999227047686	0.999139812756	1.0	0.984213663816	0.0	0.0380203583003	0.042839133351	0.0427046301256	0.0427074632316	0.0427093181188	1
SDN	0.995904929116	0.995898445169	0.995948121719	0.995595752365	1.0	0.959824261288	0.0	0.0	0.0	0.0	0.0	0.0	1
SEN	0.985265737271	0.985230631041	0.985514242695	0.983453594751	1.0	0.913965777519	0.122157636536	0.0	0.0273246151148	0.025648640538	0.0250959298665	0.0252780839482	1
SGP	0.00654814047723	0.00654884524098	0.00653910829889	0.00664624035375	0.00662258695511	0.0	0.717669054399	0.973363340633	1.0	0.998215404859	0.997946143979	0.998035534407	-1
SLB	0.991083742864	0.991063119952	0.991241195781	0.989804102581	1.0	0.922512576686	0.0	0.0	0.0	0.0	0.0	0.0	1
SLE	0.993963201728	0.993928652632	0.994155261944	0.992747272286	1.0	0.99354415731	0.0	0.0	0.0	0.0	0.0	0.0	1
SLV	0.993044585391	0.99303217222	0.993138229821	0.992342432075	1.0	0.941064019234	0.0	0.066354258296	0.0853474938902	0.0836061894895	0.0834485848062	0.083505902651	1
SOM	0.999704517059	0.999711721212	0.999692034984	0.999589207562	1.0	0.980991301583	0.0	0.0	0.0	0.0	0.0	0.0	1
SUR	0.994957645419	0.994941489577	0.995055934733	0.994266050425	1.0	0.980874560282	0.0	0.0	0.0	0.0	0.0	0.0	1
SVK	0.997634131229	0.997632813424	0.997637011875	0.997623202473	0.998737675614	1.0	0.0600834822584	0.00470286593096	0.0	0.000154398928408	0.000204837415338	0.000195320669556	1
SVN	0.980487036791	0.980492699401	0.980437160628	0.980922907472	0.977228988028	1.0	0.0	0.00355980544628	0.00236215877067	0.00249052660393	0.00248164748949	0.00248058216409	1
SWE	0.998532236473	0.998575172264	0.998294570984	1.0	0.991028898505	0.986053782281	0.0	0.12130062845	0.130328501738	0.131300963018	0.131092612449	0.131152291024	1
SWZ	0.988433201207	0.988405619375	0.988635475104	0.986804540261	1.0	0.913718257963	0.0	0.0	0.0	0.0	0.0	0.0	1
SYR	0.99572949335	0.995732454533	0.995708218388	0.995904982663	0.994069907969	1.0	0.191938953383	0.0	0.0247728116604	0.0243387106636	0.0242797197938	0.0243034213213	1
TCD	0.996063340627	0.996060399269	0.996102444916	0.995675681503	1.0	0.965307277757	0.0	0.0	0.0	0.0	0.0	0.0	1
TGO	0.995354030301	0.995345653155	0.995426332634	0.994768226036	1.0	0.982984477606	0.0	0.0	0.0	0.0	0.0	0.0	1
THA	0.000744028574172	0.000742468887026	0.000746482953531	0.000784297909391	0.0	0.0114003997478	1.0	0.79381463711	0.828537223292	0.823704579529	0.824269588838	0.824218772504	-1
TJK	0.989779764656	0.989745286563	0.990013503945	0.98822178603	1.0	0.901322985597	0.0	0.0	0.0	0.0	0.0	0.0	1
TKM	0.999299494214	0.999297527758	0.999317499093	0.999262945633	1.0	0.958573920761	0.0	0.0	0.0	0.0	0.0	0.0	1
TTO	0.9955221557	0.995521955581	0.995539141714	0.995315024031	1.0	0.942276941525	0.0	0.305814728627	0.292564344455	0.294094704784	0.293701739718	0.293772568296	1
TUN	0.994991446959	0.994983846858	0.995057819447	0.994438031785	1.0	0.94268102815	0.0	0.0710091424424	0.0397855195291	0.042319896218	0.0420359436703	0.0420784238974	1
TUR	0.0111124793052	0.011106971285	0.0111558584936	0.0107438255289	0.0140482780471	0.0	1.0	0.91673320787	0.892764506779	0.893295191718	0.893633435256	0.893557499229	-1
TZA	0.99382861386	0.993824643247	0.993892316087	0.99313376696	1.0	0.936135075616	0.0	0.0237431746854	0.0223399307992	0.0220374711014	0.0220899158441	0.0220815593648	1
UGA	0.990196781499	0.990195818772	0.990265477397	0.98939429102	1.0	0.898461732872	0.118109047544	0.0	0.00888491645483	0.00869117817977	0.00867733017248	0.00869139219428	1
UKR	0.963353495027	0.963237241961	0.964141754466	0.957583771779	1.0	0.7311095763	0.0	0.876116478351	0.957245917843	0.938429597341	0.941825506508	0.941196952967	0
URY	0.997743131737	0.997731017533	0.997809087997	0.997362961274	1.0	0.984748089717	0.0	0.0	0.0	0.0	0.0	0.0	1
USA	0.000414432242722	0.000415387555684	0.000408039495167	0.000458678694345	0.0	0.00220770186961	0.90708400169	1.0	0.981399263928	0.985526618026	0.984637974082	0.984801022607	-1
UZB	0.99809848577	0.998093751881	0.998134223618	0.997852965135	1.0	0.9452893849	0.0	0.0	0.0	0.0	0.0	0.0	1
VEN	0.990925185078	0.990925775129	0.990933175826	0.99074547053	0.993908182141	1.0	0.0708387934796	0.0	0.0231210960525	0.023391715583	0.0231695426962	0.0232336067736	1
VNM	0.993059632037	0.993044100722	0.993168264096	0.992207668368	1.0	0.953216131475	0.0	0.0	0.0	0.0	0.0	0.0	1
YEM	0.990857825031	0.990833277808	0.991027380495	0.989724783781	1.0	0.921792553869	0.0	0.209715628801	0.215841467919	0.214233369842	0.214455690972	0.214432385464	1
ZAF	0.0481484316386	0.048123995257	0.0483063348989	0.0470741055385	0.0559547688759	0.0	0.0604683584946	1.0	0.959683910716	0.964609037992	0.9638972621	0.963990928674	-1
ZMB	0.994182924295	0.994181185661	0.994235494818	0.993483511049	1.0	0.98321988332	0.0	0.0	0.0	0.0	0.0	0.0	1
ZWE	0.966738202883	0.966750783412	0.966652790381	0.96743262788	0.963425789556	1.0	0.0	0.464062294849	0.422971608805	0.428397846506	0.427746998827	0.427841855057	1
