# Supplementary material for: The struggle for existence in the world market ecosystem
Source: PLoS One. 2018 Oct 3;13(10):e0203915. doi: 10.1371/journal.pone.0203915 (PMC6169900; doi:10.1371/journal.pone.0203915)
Supplement: S1 File — (ZIP) [file pone.0203915.s001.zip › clusters/data_norma_M_clustered_decadas_2000_1_.csv]

	k6	k5	k4	k3	k2	k1	v1	v2	v3	v4	v5	v6	cluster
AFG	0.999985230633	0.999984659682	1.0	0.999920816747	0.995652718614	0.9971500954	0.0	0.0	0.0	0.0	0.0	0.0	1
AGO	0.999792996691	0.999794900996	0.999773821828	1.0	0.998546796208	0.949175534477	0.0	0.0	0.0	0.0	0.0	0.0	1
ALB	0.996571355525	0.9965701291	0.99657963864	0.996495191513	1.0	0.903223163323	0.0	0.0150565492163	0.0194871236496	0.0191754257184	0.0191855727833	0.0191858601968	1
ARE	0.0214780861578	0.0214772005011	0.0214910939661	0.0212576267748	0.0242973977337	0.0	0.786006947874	0.999482619226	1.0	0.999954687375	0.99996864336	0.999965909784	-1
ARG	0.0294733679328	0.0294727230184	0.0294832811426	0.029350982691	0.0318780184764	0.0	1.0	0.877242596169	0.868759077069	0.871235501794	0.8709886227	0.870994622581	-1
ARM	0.999277342616	0.99927624563	0.999282203181	0.99928231417	1.0	0.925923824212	0.0	0.0642495661594	0.0585399460012	0.0584563846039	0.0585018777425	0.0584969713251	1
AUS	0.0126537537877	0.0126573751221	0.0125777117391	0.0135494763116	0.0	0.0965832051022	0.829868430053	0.999158866977	1.0	0.996331172756	0.996782024966	0.996728321437	-1
AUT	0.00331382165568	0.00331337203864	0.00332215636049	0.00318801344992	0.00449403457671	0.0	1.0	0.946855031347	0.943992564444	0.944305764621	0.944278246559	0.944281376114	-1
AZE	0.999742538563	0.999742738597	0.999732545582	1.0	0.996826062874	0.982110369098	0.0	0.00752448603889	0.00771004264423	0.00775589917946	0.0077478938362	0.00774833171311	1
BDI	0.999673320212	0.999675675314	0.999655835421	1.0	0.99241662847	0.999459338515	0.0	0.0827153583609	0.0809043034184	0.0811765017043	0.0811466176664	0.0811473206953	1
BEL	0.0116405916903	0.0116411014557	0.0116332900273	0.0116155684948	0.0132661214572	0.0	1.0	0.336627438027	0.357001469904	0.359221375564	0.358969877464	0.358983297387	-1
BEN	7.67714073521e-05	8.56453642904e-05	0.0	0.00034230851506	0.00906720944787	0.0408772869814	0.215568792621	0.875626113394	1.0	0.992438180293	0.99258953907	0.992619540284	-1
BFA	0.268853376067	0.268857356407	0.268744012551	0.272093666644	0.225088333436	0.196674616538	0.0	0.837625765137	0.996677280459	1.0	0.99876717358	0.998914710047	-1
BGD	0.996634738959	0.996633121166	0.996631593207	0.996681679463	1.0	0.915880730103	0.0	0.0909073812846	0.0924228592573	0.0922401609408	0.092250801878	0.0922521248677	1
BGR	0.999483490312	0.9994834929	0.999467837063	1.0	0.991195559782	0.945221003223	0.552321046239	0.019483831796	0.0	0.00145723142962	0.00110535470546	0.00114691126988	1
BHR	0.999224701782	0.999224389953	0.99921965751	0.999277762435	1.0	0.925011773809	0.00602869224974	0.0	0.000872069376415	0.000772312298622	0.00075975135667	0.000762426583372	1
BHS	0.998728785082	0.998728673666	0.998718052607	0.998857085737	1.0	0.944750855191	0.069382623473	0.00292591119116	0.0	0.000509573785395	0.000486172423717	0.000485666026573	1
BIH	0.999354705647	0.999353274498	0.999372391063	0.999163831046	1.0	0.946006557053	0.0	0.048709214049	0.0470411332787	0.0469115905308	0.0469252586175	0.0469251088435	1
BLR	0.997273678121	0.997270946888	0.997295656238	0.997159281206	1.0	0.87126311915	0.0	0.00761087842798	0.00781689466214	0.00758706628261	0.00757916907196	0.00758196949507	1
BLZ	0.999481467852	0.999482167851	0.999454239386	1.0	0.998102557659	0.933054706555	0.0	0.0	0.0	0.0	0.0	0.0	1
BOL	0.999833082456	0.999834266988	0.999818977743	1.0	0.999941945353	0.972296332365	0.0	0.0	0.0	0.0	0.0	0.0	1
BRA	3.32869913933e-06	3.77897624992e-06	1.25548867727e-06	5.83439025063e-06	0.0	2.815725449e-05	0.905218979329	1.0	0.995626126199	0.995478874324	0.995544958435	0.995538166156	-1
BRN	0.999995942609	0.999994444816	1.0	0.999994323539	0.999116543093	0.870655357947	0.0	0.0	0.0	0.0	0.0	0.0	1
BTN	0.00094635619614	0.000945139555925	0.000955228279515	0.00108428823433	0.0	0.0125712136575	1.0	0.557484119959	0.55170360901	0.550827620323	0.550930148132	0.550910234518	-1
BWA	0.00443169803038	0.00443121393582	0.00443343885334	0.00453047694052	0.00043088245849	0.0	0.307730031995	0.944298116828	1.0	0.995271856489	0.99535257547	0.99536914103	-1
CAF	0.996800555283	0.996799444895	0.996794939705	0.996898497656	1.0	0.979397386534	0.0	0.0	0.0	0.0	0.0	0.0	1
CAN	0.97890178075	0.978904192915	0.978869815036	0.979169684501	0.978768358229	1.0	0.0562678536404	0.01164116548	0.0	0.000572669612435	0.000555134342769	0.000550166967624	1
CHE	0.00188565412342	0.00188632273864	0.00187725352954	0.00202819279649	0.0	0.0167122959674	1.0	0.85852791452	0.859039084365	0.85960710128	0.859560030661	0.859560886924	-1
CHL	0.069370896099	0.0693677156124	0.0693892252719	0.0692011111909	0.0724778897964	0.0	0.811409420489	1.0	0.956472135816	0.959945463869	0.959747076978	0.959740859518	-1
CHN	0.00249360129951	0.00249311416069	0.00250646135311	0.00240589625585	0.0	0.0765167155984	0.889124873554	1.0	0.992951525341	0.991178834284	0.991395896202	0.991378736234	-1
CIV	0.934988503996	0.934996862988	0.934866022112	0.935992910988	0.938955726547	1.0	0.0	0.577198754976	0.56325897797	0.561903197959	0.562211907442	0.562180458242	0
CMR	3.85064939606e-05	4.10725270454e-05	0.0	0.000546656764984	0.00395259530182	0.0478815904124	0.320717126853	1.0	0.924112978602	0.923754531339	0.92419800254	0.924156983903	-1
COG	0.999923676606	0.999923823608	0.999914299313	1.0	0.99995471542	0.969550982981	0.0	0.0837484391211	0.0788127992258	0.0786703753243	0.078711670363	0.0787071058527	1
COL	0.999577026301	0.999576983693	0.999573295728	0.999725347175	1.0	0.965715193878	0.0	0.0385319897908	0.0437557812816	0.0434595259621	0.0434525075226	0.0434552624299	1
COM	0.99538636289	0.995381975156	0.995394738561	0.995474499253	1.0	0.855414521135	0.0	0.0	0.0	0.0	0.0	0.0	1
CPV	0.999586870505	0.999587911974	0.999566123568	1.0	0.994950905004	0.95404651661	0.0	0.0	0.0	0.0	0.0	0.0	1
CRI	0.994508049825	0.99450773558	0.994516323703	0.994228771105	1.0	0.911515354922	0.0	0.220185182623	0.220263006453	0.217761368297	0.217995648688	0.217979790613	1
CUB	0.99746176987	0.997461851885	0.997434534992	0.997870572688	1.0	0.902901782842	0.060979382313	0.0222488554632	0.0	0.00162254066767	0.00156368516904	0.00155855565877	1
CYP	0.999224537016	0.99922599596	0.999211434506	0.999330579956	0.998312786902	1.0	0.0822407622899	0.0	0.0164304840178	0.0152438393232	0.0152762840155	0.0152761719156	1
CZE	0.887937871957	0.887936352393	0.887942603171	0.887705310046	0.893065015288	0.852712336682	1.0	0.0	0.0508656088941	0.0521328532814	0.0517837407609	0.0518173818255	1
DEU	0.000424460195623	0.000424364234111	0.000426210498933	0.000420021668057	0.0	0.00818454612652	1.0	0.964053492953	0.961053656693	0.96172489848	0.961666071926	0.961671642571	-1
DJI	0.997986163904	0.997987932083	0.997968594261	0.997985835693	1.0	0.927286484365	0.000914607512252	0.00397754400318	0.0	0.001326824069	0.00124675935262	0.00124846275669	1
DNK	0.980083330272	0.980084861095	0.980063250166	0.980155748509	0.981725440276	1.0	0.0675430328687	0.00416468838307	0.0	0.000605654559323	0.000580793212152	0.000578753739961	1
DOM	0.999750876213	0.999750535145	0.999747356755	0.999905511471	1.0	0.94346878658	0.216119355331	0.0	0.0054330719808	0.00710130803806	0.0069015493843	0.00691307786631	1
DZA	0.999971801794	0.999966392789	1.0	0.999968024609	0.998833228084	0.821945407549	0.134096721597	0.0	0.0244096121705	0.0232392025412	0.0232386333688	0.0232512099141	1
ECU	0.999568973065	0.999571150836	0.999542675944	1.0	0.995819547544	0.975833583996	0.032908545226	0.0	0.00544711135429	0.00471517864273	0.00476984523744	0.00476775004122	1
EGY	0.609682265236	0.609684809427	0.609517689051	0.614724812836	0.534099513947	1.0	0.397390234744	0.0	0.420482984532	0.393013437005	0.393520738503	0.393665945532	0
ERI	0.999475097464	0.999474792494	0.999478736264	0.999454534206	1.0	0.919515937437	0.0	0.0	0.0	0.0	0.0	0.0	1
ESP	0.000973017511521	0.000972845918509	0.00097454698778	0.000989294769239	0.0	0.00443254895851	0.888489663683	1.0	0.984257571592	0.984938215437	0.984955455256	0.984951470656	-1
EST	0.997863124726	0.997863662967	0.997855182406	0.997855789839	1.0	0.978436832711	0.0	0.0634720178843	0.0560062362935	0.0560753139039	0.0561089344703	0.0561048243261	1
FIN	0.999141079066	0.999140211747	0.999148839271	0.999070935119	1.0	0.95284704906	0.0	0.00520631322017	0.00764279429904	0.00763811904839	0.00759644863609	0.00760310202978	1
FJI	0.999716179551	0.999715435016	0.999706577811	1.0	0.996660670246	0.942250874529	0.0	0.0	0.0	0.0	0.0	0.0	1
FRA	0.000929585553484	0.000929768586964	0.000926319557258	0.00099438206491	0.0	0.00458267458173	0.799049303561	1.0	0.985862800118	0.986323024811	0.98633606058	0.986333062057	-1
GAB	3.21602189156e-08	0.0	8.82938005593e-07	1.6886800451e-05	0.0037739209031	0.0708650401993	0.441736866327	0.990723671747	1.0	0.997533933082	0.997804920589	0.997787826952	-1
GBR	0.000415306217651	0.000414862879465	0.000418796940347	0.000402874915659	0.0	0.00696812900851	0.759497191609	1.0	0.977395004854	0.978385094535	0.978384886924	0.978379664793	-1
GEO	0.949555164313	0.949558758881	0.949493520061	0.950343032377	0.949982329291	0.787816717963	0.0	1.0	0.989949258891	0.986631101513	0.987080506722	0.987053280763	0
GHA	0.99847197709	0.998471418544	0.998466662256	0.99861123621	1.0	0.992848827346	0.0	0.00634451139119	0.00489295488256	0.00549257555494	0.00547893047932	0.00547571615615	1
GIN	0.995321063321	0.995322110825	0.995293373371	0.995575255403	1.0	0.963327647264	0.0	0.0	0.0	0.0	0.0	0.0	1
GMB	0.999819637335	0.999820603528	0.999807065669	1.0	0.998737866164	0.996060274905	0.0	0.00912966637003	0.010809697242	0.0105838712432	0.0105933967734	0.0105936982883	1
GNB	0.992218391014	0.992215486164	0.992210640608	0.992586227779	1.0	0.956895883727	0.0	0.0	0.0	0.0	0.0	0.0	1
GNQ	0.861649265132	0.861650172831	0.86163891947	0.862046944127	0.861869468632	1.0	0.0	0.0	0.0	0.0	0.0	0.0	1
GRC	0.00146020127413	0.0014624130272	0.00143750574127	0.00161434536058	0.0	0.0330465050096	0.917599984306	0.988378594907	1.0	0.998073149609	0.998413648206	0.998382021743	-1
GTM	0.999865266574	0.99986746792	0.999844969318	1.0	0.999942297809	0.91957076143	0.057608308242	0.0	0.0227409733057	0.0221109851916	0.0220612988679	0.0220642244637	1
GUY	0.999610486871	0.999611371726	0.999586530955	1.0	0.997984474977	0.963452371357	0.0	0.0037944373559	0.00400300322004	0.00394894823611	0.00394358398125	0.00394448628237	1
HKG	0.925735485116	0.925745805784	0.925660613712	0.925349508067	0.937881417158	1.0	0.0	0.306132446741	0.223118357631	0.223691970803	0.224561365541	0.224453729404	1
HND	0.999723247106	0.999723195848	0.999710912837	1.0	0.99929798592	0.925339144587	0.00374969898452	0.00349347916593	0.00086030340551	0.0	9.38291820151e-05	8.81299851471e-05	1
HRV	0.999793255035	0.999793031616	0.999794284287	1.0	0.997499846521	0.92424885053	0.0	0.0209629711572	0.0189504191034	0.0185807828197	0.0186344819917	0.0186280575263	1
HTI	0.99956278889	0.99956360309	0.999546131118	1.0	0.997534313835	0.921796712755	0.0	0.0	0.0	0.0	0.0	0.0	1
HUN	0.999540045269	0.999540986085	0.999508495663	1.0	0.996325108025	0.94699135152	0.0853368414977	0.0	0.000992518886745	0.00155095286117	0.00144829686394	0.00146020856746	1
IDN	0.947212368701	0.947213987701	0.947196811648	0.947478721679	0.943383692896	1.0	0.0	0.206663679785	0.22634185558	0.221793655716	0.222169231422	0.222148261164	1
IND	0.000100632062313	0.000100663275811	0.000105344882184	0.0	0.00076565920767	0.00767419294968	1.0	0.809705676413	0.820215464433	0.819681639627	0.819729722603	0.81972931415	-1
IRL	0.999701820852	0.999697607088	0.999723971977	0.999667052188	1.0	0.96887296577	0.470333118848	0.0114144771887	0.0	0.00632494965421	0.00582927139785	0.00584618402937	1
IRN	0.998660876686	0.998660763876	0.998657330789	0.998700853868	1.0	0.967543381649	0.0	0.0377850740486	0.04021104212	0.0403185281513	0.0402948249884	0.0402964432018	1
IRQ	0.998702248878	0.998701746776	0.998692843338	0.998844913816	1.0	0.888186611565	0.0	0.0	0.0	0.0	0.0	0.0	1
ISL	0.999916754445	0.999915904397	0.999919228177	1.0	0.998892968428	0.938931833465	0.0	0.0	0.0	0.0	0.0	0.0	1
ISR	0.998247727155	0.998248238694	0.998235524623	0.998331821615	1.0	0.979679399841	0.0	0.0	0.0	0.0	0.0	0.0	1
ITA	0.000940507388846	0.000940494539238	0.000938960870207	0.000983871904996	0.0	0.0270952519778	0.831268961396	1.0	0.97379213411	0.975097272244	0.975096528826	0.975090072954	-1
JAM	0.99946083933	0.999462618192	0.999427471446	1.0	0.99700984633	0.930637200727	0.0	0.104816653046	0.101607975815	0.101260957259	0.101282649297	0.101278313206	1
JOR	0.999575483811	0.999574818804	0.999585827421	0.999434226508	1.0	0.985563722124	0.0	0.0108205117608	0.012305162945	0.0118860133962	0.0119066765178	0.0119065543328	1
JPN	0.999839924416	0.999839772561	0.999837939762	0.99990505275	1.0	0.970332401313	0.131001647319	0.0	0.000437296657508	0.00106088386615	0.00100476026853	0.00100769251109	1
KAZ	0.748036207229	0.748030383834	0.748083116168	0.747982309986	0.749392675768	0.509108437539	0.0	1.0	0.986235938095	0.983073317324	0.983116222336	0.98312760877	0
KEN	0.154029719132	0.15402791176	0.154036282841	0.15403039931	0.157389567683	0.0	0.0572193878982	1.0	0.995973900145	0.990861075937	0.991360766255	0.991337921514	-1
KGZ	0.999828521521	0.999827683081	0.999828507741	1.0	0.997538145743	0.928604493563	0.0	0.0113233113931	0.0283264426619	0.0267338226484	0.0267560031541	0.0267636679745	1
KHM	0.999848660894	0.999850141895	0.999827318077	1.0	0.998704324528	0.951185188652	0.0	0.103763399349	0.102516406181	0.102183354468	0.102252983808	0.102247962168	1
KOR	0.996123025458	0.996121497423	0.996140383201	0.995868631717	1.0	0.967709666563	0.0	0.0710196902013	0.0906004834675	0.0884987675447	0.0886131766451	0.0886137631532	1
KWT	0.991712427304	0.991712972799	0.991721915974	0.991093740517	1.0	0.891517505237	0.0	0.107404058016	0.0935265127874	0.0937409596912	0.0936995326525	0.0937056119023	1
LAO	0.993949252983	0.993949004885	0.993935414575	0.993957711451	1.0	0.910772579065	0.0	0.0	0.0	0.0	0.0	0.0	1
LBN	0.995844305068	0.995842215833	0.995857439557	0.9956877993	1.0	0.929626794372	0.0	0.0444947955166	0.0531660259346	0.0520438269021	0.052138497311	0.0521332228841	1
LBR	0.999587420666	0.999588573764	0.999565761499	1.0	0.997137702857	0.997273543252	0.0	0.0	0.0	0.0	0.0	0.0	1
LBY	0.997590057882	0.997589798977	0.997586686084	0.997496776728	1.0	0.92685164138	0.0	0.0745478839149	0.0880305752521	0.0875231162325	0.0875352837499	0.0875350408058	1
LKA	0.998626806447	0.998627356194	0.998618929117	0.998658874984	1.0	0.960053588693	0.0	0.0305174979955	0.029029719735	0.0290134176893	0.0290232344669	0.0290222835484	1
LSO	0.999728040757	0.999729132971	0.999704084788	1.0	0.999740087702	0.972614380756	0.0	0.158852736382	0.164706141228	0.163192209203	0.16326915759	0.163268429804	1
LTU	0.997001744754	0.996997796091	0.997041273093	0.996563026955	1.0	0.946090066726	0.418052237975	0.0	0.00886932983086	0.00876051235586	0.00881708173642	0.00880776845501	1
LUX	0.996834883529	0.996834114271	0.996836945109	0.996794522543	1.0	0.940818242761	0.109999643181	0.0	0.00846092370435	0.0084216181102	0.00841923301642	0.0084190564164	1
LVA	0.999109131272	0.999108213297	0.999114809526	0.999082631487	1.0	0.925422864213	0.0	0.0782899861796	0.0548803830013	0.0557858794325	0.0557677098266	0.0557640354466	1
MAR	0.995738122995	0.995738379875	0.995731430219	0.995720437561	1.0	0.959756914047	0.0	0.102120763457	0.107724772715	0.107634986243	0.107671958322	0.10766685176	1
MDA	0.996233513047	0.996229001441	0.996266778744	0.996012964805	1.0	0.835392790712	0.0	0.385889528169	0.371968792201	0.367401466741	0.367729778915	0.367718672718	1
MDG	0.991724523936	0.991722233766	0.991728902024	0.991612747509	1.0	0.926570434367	0.0	0.156861260753	0.144223670284	0.143075555502	0.143272063956	0.143266536808	1
MDV	0.999663285578	0.999663230601	0.999653839881	1.0	0.995878054759	0.937542328334	0.0	0.0	0.0	0.0	0.0	0.0	1
MEX	0.993735617217	0.993736022018	0.993724964141	0.993676515611	1.0	0.9050259943	0.0	0.203709623183	0.189821692477	0.18886211434	0.189028302891	0.189013950008	1
MKD	0.822587149492	0.822594770331	0.822492972492	0.823919361525	0.819733589191	0.861924048666	1.0	0.018412859135	0.0	0.00336354973811	0.00308228902505	0.00308261565467	1
MLI	0.998618720545	0.998620995703	0.998586476878	0.998820813216	1.0	0.968461977793	0.0	0.0464596616399	0.0516369581966	0.0511304474211	0.0511601407866	0.0511597522345	1
MLT	0.996980321934	0.99698116814	0.996961515034	0.997114853006	1.0	0.930615827059	0.0	0.0439498681669	0.0370105218036	0.0374577995888	0.0374499483027	0.037448141864	1
MMR	0.997615554584	0.997616362989	0.99759774257	0.997700241992	1.0	0.93438088166	0.0	0.0	0.0	0.0	0.0	0.0	1
MNG	0.993954951401	0.9939537306	0.993972588878	0.993597004311	1.0	0.900246051406	0.0	0.0	0.0	0.0	0.0	0.0	1
MOZ	0.99988680477	0.999886409413	0.9998807241	1.0	0.999822063374	0.966801300531	0.0	0.0393948342325	0.0354672440654	0.0353881874619	0.0354018170357	0.0354019543183	1
MRT	0.994003595699	0.99400430299	0.993992212465	0.993988003101	0.995803401764	1.0	0.0	0.0	0.0	0.0	0.0	0.0	1
MUS	0.997753713824	0.997754551458	0.99774764014	0.997564635357	1.0	0.964500482399	0.026371620239	0.0101455808101	0.0	0.000549514839784	0.00052011394112	0.000520802285253	1
MWI	0.0105628856543	0.0105643778316	0.0105525283681	0.0105883172498	0.0108488460758	0.0	1.0	0.907575266972	0.918961552669	0.918287462168	0.918339159669	0.918328905214	-1
MYS	0.999769062731	0.999766913313	0.999772134914	1.0	0.999044261484	0.972558441312	0.121852038123	0.0	0.0155919164884	0.0144582072284	0.0145473744619	0.0145431505579	1
NAM	0.999335537706	0.999336174739	0.999302250824	1.0	0.996995531391	0.911614124205	0.0	0.209443684816	0.204618073088	0.204772789832	0.204775643465	0.204772762891	1
NER	0.998748213278	0.998748006398	0.998738095559	0.9988945039	1.0	0.984062142175	0.0	0.0	0.0	0.0	0.0	0.0	1
NGA	0.0156717737361	0.0156705314063	0.0156915565839	0.0154512806325	0.0173674853469	0.0	0.999607633243	0.982999460763	1.0	0.998941101379	0.99897234342	0.998973970938	-1
NIC	0.999564165133	0.99956555793	0.999528022679	1.0	0.999301316983	0.907273988358	0.0	0.102468138477	0.109324040892	0.106666146491	0.106883497651	0.106873933983	1
NLD	2.56071382258e-06	2.51495762803e-06	2.8678842466e-06	0.0	1.52384862121e-05	0.00177659421922	1.0	0.923863128093	0.923738633353	0.924424753015	0.924319940372	0.924330658774	-1
NOR	0.99997820003	0.999978172146	0.99998207607	1.0	0.999054556291	0.985479189879	0.000992192541565	0.00145064054968	0.0	4.73831213151e-05	5.35845574724e-05	5.2823276363e-05	1
NPL	0.999879878318	0.99987904214	0.999878105881	1.0	0.999095232644	0.870874979327	0.0	0.138025716219	0.127682018334	0.12824078125	0.128208158552	0.128213089543	1
NZL	0.996534890509	0.996533680687	0.996544407532	0.996388575623	1.0	0.946101232432	0.162921194343	0.0	0.00721403074431	0.00766946676907	0.00759067733066	0.00759820307251	1
OMN	0.99828685636	0.998287306585	0.998275367369	0.998352721317	1.0	0.932361976608	0.0	0.192341509174	0.196562576097	0.195737551984	0.195811283988	0.195805555573	1
PAK	0.999752084898	0.999752429068	0.999742118536	0.999842754445	1.0	0.960325656768	0.0	0.0435706277695	0.0422056243835	0.042337372979	0.0423149930371	0.0423168412338	1
PAN	0.0927557208323	0.0927536587106	0.0927682039027	0.0925830019816	0.0988940644746	0.0	0.911027723662	1.0	0.985475255145	0.986244220512	0.986184516402	0.986188519875	-1
PER	0.998755854471	0.998755468595	0.998756467316	0.998797590958	1.0	0.941072343777	0.0	0.00850258678965	0.0113645987475	0.0111732003517	0.0111317130835	0.0111384369125	1
PHL	0.997024313057	0.997025309859	0.997025366712	0.996852731401	1.0	0.967926196726	0.0358879235703	0.0111412436574	0.0	0.000441907173795	0.00044911970144	0.00044460609717	1
PNG	0.999686914994	0.99968649908	0.999679351255	1.0	0.994695646514	0.921883796402	0.0	0.0914633042511	0.100080837252	0.0991735573295	0.0991078027646	0.099119540631	1
POL	0.0110499583258	0.0110493172689	0.0110572288624	0.0109539522663	0.0122878864754	0.0	1.0	0.793108622872	0.802046422091	0.802570466084	0.802408995652	0.802427579943	-1
PRT	0.687132582868	0.687133764421	0.687114903416	0.687297347985	0.686281232909	0.744644137459	1.0	0.0	0.0663038113925	0.0670053247856	0.06660090225	0.0666457896608	1
PRY	0.998928795212	0.998928131897	0.998915929541	0.999215695901	1.0	0.923685586985	0.0	0.103392904435	0.0935785991225	0.0934146653504	0.0934802597795	0.0934707990107	1
QAT	0.996934621045	0.996932285709	0.996945053135	0.996905269349	1.0	0.911468950853	0.0	0.0221849692965	0.0194218385887	0.0194318223894	0.0194429164859	0.0194419971366	1
ROU	0.994388301276	0.994388438472	0.994369331237	0.994493730109	1.0	0.939918670259	0.537184654102	0.0	0.00362442378897	0.00596064403858	0.00574243495329	0.00575598848082	1
RUS	0.999085540479	0.999086133972	0.999072425305	0.999233383196	1.0	0.97955670104	0.0	0.458276224644	0.461803726974	0.458850116701	0.459100773465	0.459083863368	1
RWA	0.999984655732	0.999987523665	0.99996213166	1.0	0.999191588946	0.996734288882	0.0	0.208717902424	0.179987967188	0.179631373057	0.179776432208	0.179764732211	1
SAU	0.996317941659	0.996315223657	0.996336485332	0.996085223454	1.0	0.936008141597	0.0	0.0607125569914	0.0608803003088	0.0611734475663	0.0611256844459	0.0611301818494	1
SDN	0.997016813647	0.997015949836	0.997027684941	0.996811781741	1.0	0.935661222167	0.0	0.0	0.0	0.0	0.0	0.0	1
SEN	0.00683732002663	0.00683725007601	0.00683792877804	0.00681142756923	0.0080741093153	0.0	0.946740531129	0.981288562314	1.0	0.99934159623	0.99931404142	0.999323028619	-1
SGP	0.0713505150252	0.0713519483564	0.0713265512368	0.071650515971	0.0721054634431	0.0	0.689008117777	0.956703710855	1.0	0.997719991677	0.997774947028	0.997772368093	-1
SLB	0.999472556218	0.999475154842	0.999426922211	0.99981777036	1.0	0.989863123265	0.0	0.0	0.0	0.0	0.0	0.0	1
SLE	0.999746792574	0.999746952814	0.999734062677	1.0	0.997887707417	0.954869686337	0.0	0.0	0.0	0.0	0.0	0.0	1
SLV	0.0186899975241	0.0186911091638	0.018683519626	0.0187616156149	0.018288012987	0.0	0.922339195106	1.0	0.968508800095	0.96595381455	0.966283261201	0.966254869596	-1
SOM	0.959846563832	0.959851619236	0.959783835511	0.960402083538	0.955920335026	1.0	0.0	0.0	0.0	0.0	0.0	0.0	1
SUR	0.998197514107	0.998199948181	0.998166969233	0.998885398153	0.988651709031	1.0	0.0	0.197893031817	0.202863081006	0.201406825403	0.201466386172	0.201468245614	1
SVK	0.999847788114	0.999847848767	0.999834008431	1.0	0.999230255439	0.951039412737	0.0505767488987	0.0	0.000723876655536	0.000900880104978	0.000867641604256	0.00087088825462	1
SVN	0.999704638569	0.999705906265	0.999688173801	0.999883971293	1.0	0.971475424035	0.0	0.0527151469607	0.049946701697	0.049873802345	0.0498876544904	0.0498865618748	1
SWE	0.997020030555	0.997017433757	0.997037710112	0.996881126303	1.0	0.941743346083	0.0	0.0790270014577	0.0678750904092	0.0681317627395	0.068150175152	0.0681494561429	1
SWZ	0.997035827139	0.997035351685	0.99703585954	0.996946828967	1.0	0.929598863218	0.0	0.0178355148233	0.0223420722445	0.0222317571836	0.0222085848473	0.0222124047773	1
SYR	0.996445723486	0.996446170295	0.996428462952	0.99659972189	1.0	0.943790477076	0.0	0.103723829984	0.113281475007	0.112064268502	0.112160607035	0.112154614476	1
TCD	0.958895162471	0.958896362899	0.958858753059	0.959627259603	0.95061830737	1.0	0.0	0.0734478197057	0.110970479403	0.107492809283	0.107639131883	0.107639791397	1
TGO	0.102386612999	0.102384506495	0.102397936786	0.102305556493	0.106456846492	0.0	0.634749008243	0.986865637424	1.0	0.998957906169	0.998991956548	0.998993215221	-1
THA	0.99988714813	0.999884911943	0.999903193889	1.0	0.996910128191	0.890662119008	0.0	0.000775135229793	0.0257820327016	0.0216426934851	0.0219024466801	0.0218951662286	1
TJK	0.999596804767	0.999596588777	0.999584642372	1.0	0.99243153543	0.945690081066	0.0	0.0	0.0	0.0	0.0	0.0	1
TKM	0.999300474888	0.99930131359	0.99926406422	1.0	0.994637539956	0.906932368208	0.0	0.0	0.0	0.0	0.0	0.0	1
TTO	0.941142893623	0.941145030453	0.941118890747	0.941555288345	0.935313751811	1.0	0.0	0.101488415157	0.0961599165072	0.0973162310045	0.0970823276382	0.0971070753238	1
TUN	0.994737110046	0.994738461873	0.994719185976	0.994899988452	0.995486808005	1.0	0.0	0.0451445953845	0.0536762586858	0.0535899846238	0.0535602803364	0.0535688050674	1
TUR	2.36698305552e-05	2.49220052863e-05	1.73439190282e-05	0.0	0.000635826336509	0.0118659047706	1.0	0.80903912524	0.819042925105	0.817678808846	0.817782364277	0.817776845622	-1
TZA	0.999257037123	0.999253907589	0.999267171326	0.999309976424	1.0	0.900473899733	0.0	0.355518090548	0.366012818294	0.363981067753	0.364109124004	0.36409977118	1
UGA	0.999780323407	0.99978076039	0.999767793832	1.0	0.995953661414	0.971227507546	0.0	0.366295839678	0.367256777126	0.365398266029	0.36558637484	0.365578598193	1
UKR	0.998100197036	0.998103093331	0.99806305326	0.998390924341	1.0	0.995322059562	0.0	0.928708086306	0.95386797703	0.947348947277	0.947833668834	0.947808828175	0
URY	0.999759009243	0.999760249138	0.999741253893	1.0	0.998923409235	0.975089844555	0.0	0.0334230650261	0.0319756017708	0.031958884668	0.0319672649195	0.0319655931985	1
USA	0.000522142935344	0.000522380755083	0.000518980055982	0.000558873401043	0.0	0.0143004565287	0.960100108394	1.0	0.994872301562	0.995273821979	0.995225793742	0.995228779345	-1
UZB	0.999919657413	0.999919191643	0.999917565128	1.0	0.999614933104	0.938308964131	0.0	0.0124435070837	0.00911650374315	0.0092793694456	0.00928004155249	0.00928003219086	1
VEN	0.998309930357	0.998316362822	0.998215989717	1.0	0.984345674582	0.96089359176	0.0	0.105615932689	0.0971152963756	0.0946803511812	0.0948255151254	0.0948333731119	1
VNM	0.997478733799	0.997471988557	0.9975253536	0.997225567686	1.0	0.851523274837	0.0	0.615536002931	0.67535503716	0.668020458437	0.668602917786	0.668585259827	0
YEM	0.999950080515	0.999949279111	0.999948524986	1.0	0.999827158617	0.957478798595	0.0	0.0353361876355	0.0482119380979	0.047069252035	0.0470461061424	0.0470548227343	1
ZAF	0.00419800403499	0.00419797733525	0.00419757994484	0.00421240776473	0.00415607927024	0.0	0.946692552497	0.993404123179	1.0	0.999676980166	0.999649980989	0.999657835821	-1
ZMB	0.997837739494	0.997835798731	0.997850412368	0.997623480117	1.0	0.899519484959	0.0	0.0419840459566	0.0591874298195	0.0578450789484	0.0578777281754	0.0578798319379	1
ZWE	0.179869992966	0.179878016849	0.179805413825	0.18019629192	0.181031611063	0.0	0.496792041731	1.0	0.977671457244	0.977485062416	0.977843436792	0.977792153346	-1
