# Supplementary material for: The struggle for existence in the world market ecosystem
Source: PLoS One. 2018 Oct 3;13(10):e0203915. doi: 10.1371/journal.pone.0203915 (PMC6169900; doi:10.1371/journal.pone.0203915)
Supplement: S1 File — (ZIP) [file pone.0203915.s001.zip › clusters/data_norma_M_clustered_decadas_2000_2_.csv]

	k6	k5	k4	k3	k2	k1	v1	v2	v3	v4	v5	v6	cluster
AFG	0.999987122129	0.999986981611	0.999988874384	1.0	0.999232735371	0.996483876193	0.0	0.0153747469648	0.0136034317809	0.0136821257602	0.013695287605	0.0136942556637	1
AGO	0.999192183966	0.999191866879	0.999195938253	0.999140110809	1.0	0.955481178267	0.0	0.111477083675	0.103313103763	0.103480791913	0.10347262416	0.103472639546	1
ALB	1.0	0.999999843358	0.999997638583	0.999993737271	0.999018132932	0.970339002073	0.0227663754009	0.0	0.00308346489597	0.00282749252877	0.00279662184971	0.00280095996088	1
ARE	0.00086178608934	0.000862042450402	0.000859877111266	0.000849665135684	0.0012979570669	0.0	0.8078262022	1.0	0.999296092863	0.998756664005	0.99879443159	0.998794163638	-1
ARG	7.8975778884e-05	7.91989651857e-05	7.36973930597e-05	0.000170403414047	0.0	0.00822580075073	1.0	0.887526387943	0.880255630668	0.880279744478	0.880345855007	0.880344901898	-1
ARM	0.998207730118	0.998207180706	0.998216993513	0.998124546278	1.0	0.995176260648	0.0	0.129766244094	0.113718750656	0.11416420363	0.114168990585	0.114167501625	1
AUS	0.00109304934345	0.00109282773364	0.00109444684411	0.00109207875552	0.0	0.0115694941083	1.0	0.923741684978	0.92652252364	0.926138828521	0.926145754832	0.926148215295	-1
AUT	0.0351371828738	0.0351356016436	0.0351436230325	0.0351911938743	0.0353310576824	0.0	1.0	0.700768484823	0.703298976273	0.704172751561	0.704149874366	0.704144024494	-1
AZE	0.998638957102	0.998639476793	0.998637169922	0.998600972625	1.0	0.994754313263	0.00358800500578	0.00837128320851	0.0	4.05963114477e-05	6.00004918805e-05	5.87027179704e-05	1
BDI	0.999974846274	0.99997452739	0.999969818487	1.0	0.998602532738	0.97869795359	0.0	0.118876046727	0.123039256186	0.12275872351	0.122786675977	0.122785050193	1
BEL	0.000734669360202	0.000734571095415	0.000732908692007	0.000769198865417	0.0	0.00264285163425	1.0	0.967547881402	0.964612811802	0.964909871581	0.964892865082	0.964891206716	-1
BEN	0.995178246259	0.995178188819	0.995181075727	0.995160266368	0.994753510951	1.0	0.0	0.163081561797	0.159290277838	0.159298802263	0.15929898281	0.159300223314	1
BFA	0.010923866893	0.0109243838801	0.0109253348333	0.0108290669441	0.0129043573206	0.0	0.559792685444	1.0	0.973988282878	0.975467329936	0.97550313761	0.975492924317	-1
BGD	0.999535860782	0.999535398185	0.999537193169	0.999532775126	1.0	0.998571236162	0.0	0.0	0.0	0.0	0.0	0.0	1
BGR	0.997904139731	0.997904046688	0.997907371261	0.997691174223	1.0	0.981668623265	0.0	0.123777286722	0.137275824318	0.135191612513	0.135312140521	0.135307627194	1
BHR	0.99781817638	0.997817424558	0.997830842344	0.99771769551	1.0	0.909414494774	0.0	0.0583509246784	0.0674626170281	0.0668811783856	0.0668222963576	0.0668285155144	1
BHS	0.978572137626	0.978571402042	0.978577097954	0.978587297129	0.97892989198	1.0	0.0	0.0	0.0	0.0	0.0	0.0	1
BIH	0.998861438005	0.998860389936	0.998881642306	0.998616170414	1.0	0.925936529486	0.520955777289	0.0	0.0254965748777	0.0252713069198	0.0253366915362	0.0253234754733	1
BLR	0.999751305114	0.999751554685	0.999749475675	0.999688688029	1.0	0.97814636803	0.0	0.00796853283911	0.00888898424129	0.00895367842928	0.0089354835114	0.00893594360464	1
BLZ	0.992378991197	0.992378691162	0.99238340068	0.992424034287	0.993648470576	1.0	0.0	0.0	0.0	0.0	0.0	0.0	1
BOL	0.998639376732	0.998640174466	0.998640045777	0.998549503495	1.0	0.970740463185	0.0	0.19826430783	0.189656182824	0.188332795345	0.188426218933	0.188425659477	1
BRA	0.00160401049399	0.00160406299671	0.00160304254251	0.00161363387813	0.00152901061403	0.0	1.0	0.914254639598	0.914355598933	0.914425893429	0.914399353778	0.91440218214	-1
BRN	0.999935562995	0.999934704282	0.999941430121	0.999931261258	1.0	0.957897610865	0.0	0.0	0.0	0.0	0.0	0.0	1
BTN	0.99814052366	0.998140143652	0.998130978072	0.998082321679	1.0	0.918012543268	0.0	0.0	0.0	0.0	0.0	0.0	1
BWA	0.182202603099	0.182203162865	0.182191898947	0.181907496944	0.185883106249	0.0	1.0	0.875170784035	0.955797850736	0.943670052503	0.94395647647	0.944019854641	-1
CAF	0.999844899798	0.999845864418	0.999834162178	1.0	0.997525408117	0.987177280142	0.0	0.22764297998	0.223221177531	0.223235125389	0.223219735612	0.223223750339	1
CAN	8.03143897618e-05	8.03152074596e-05	8.08398339362e-05	6.59037204875e-05	0.000129431216259	0.0	1.0	0.879727136903	0.878216169267	0.878919205278	0.878867568983	0.878868877543	-1
CHE	0.993911989871	0.993911802412	0.993903954634	0.994125763913	0.991037528705	1.0	0.0	0.0171964080992	0.000313734633917	0.000413231480817	0.00043830017503	0.000438082434675	1
CHL	8.24556155217e-07	8.23714742886e-07	0.0	2.65486481755e-05	3.6660000258e-05	0.00489055023677	1.0	0.728620145491	0.741411998893	0.74175843286	0.74168590147	0.741691009633	-1
CHN	8.17403561196e-06	8.300301568e-06	7.23035441754e-06	0.0	5.82301037232e-05	0.000733193578064	1.0	0.906804126002	0.906099725499	0.906550154665	0.906505074509	0.906508209053	-1
CIV	0.999850398136	0.999850329215	0.999850915817	0.99983537694	1.0	0.99237082071	0.0	0.231391719129	0.238088041703	0.237386976463	0.237405737042	0.237407287223	1
CMR	0.999994126039	0.999993755421	1.0	0.999943908116	0.999658231205	0.97622209834	0.045777076877	0.0	0.00954917621501	0.00886630234159	0.00889492701786	0.00889580917284	1
COG	0.98826426785	0.988264267014	0.988263616671	0.988230004462	0.988714803015	1.0	0.0	0.0279438844369	0.0359859684675	0.0358014197998	0.0358074130742	0.0358062883875	1
COL	0.998617030884	0.998615936696	0.998626179838	0.998615396884	1.0	0.999572380925	0.0	0.319300653023	0.293076340411	0.29631882866	0.296077371594	0.296089827445	1
COM	0.998071475861	0.998072722323	0.998060454586	0.998123601434	1.0	0.97858264623	0.0	0.0	0.0	0.0	0.0	0.0	1
CPV	0.997758022505	0.997757112893	0.997762704136	0.997769017254	0.998038289703	1.0	0.0	0.0	0.0	0.0	0.0	0.0	1
CRI	0.999468511741	0.999468612189	0.99947086537	0.99939356672	1.0	0.992622939552	0.0	0.0117677621229	0.0107330651787	0.010745297059	0.0107526180954	0.0107517082728	1
CUB	0.998718837872	0.998718562274	0.998726103818	0.998689530079	1.0	0.978736556682	0.0	0.0280174414976	0.0248103871109	0.0247700974291	0.0247888437586	0.024787466886	1
CYP	0.999694373102	0.999694031218	0.99969560981	0.999722110927	1.0	0.991145507917	0.0	0.0	0.0	0.0	0.0	0.0	1
CZE	0.998549729408	0.998549271533	0.998562661043	0.998318399207	1.0	0.94882434775	0.0519463005659	0.0	0.0141501254243	0.013874145932	0.0139516905762	0.0139414124783	1
DEU	2.45848531272e-07	3.05033824243e-07	3.75673799807e-07	0.0	0.000132911296209	0.000959653546952	1.0	0.939621877119	0.942388537004	0.942184625951	0.942209289822	0.942206484056	-1
DJI	0.999137971999	0.999137733704	0.999146431739	0.998940251833	1.0	0.971855240254	0.0	0.148028233977	0.135814558035	0.135471805613	0.135534100426	0.135531083362	1
DNK	0.999749200762	0.999748165035	0.99975889591	0.999755751805	0.999210623933	1.0	0.0216450124028	0.0	0.0131318229543	0.0136361895439	0.0135607889509	0.0135627080004	1
DOM	0.997990857862	0.997990858432	0.997993816786	0.997895702317	1.0	0.974188433506	0.0	0.233675546355	0.21213845626	0.21274520796	0.212755455433	0.212752173791	1
DZA	0.999977444825	0.999977423078	0.999977744448	1.0	0.999790181552	0.9790219897	0.0	0.0	0.0	0.0	0.0	0.0	1
ECU	0.999962149493	0.999961656251	0.999961742303	1.0	0.999639184983	0.990667117396	0.0993721602829	0.0	0.00392603099636	0.00412922546719	0.00414414722559	0.00414182253414	1
EGY	0.00653121159743	0.00653138837455	0.00652957096025	0.00652899765242	0.00668958142509	0.0	1.0	0.984265887262	0.991235050341	0.991015752541	0.991011976732	0.991010525634	-1
ERI	0.999996119178	0.999995270647	1.0	0.999992730957	0.999286887304	0.97037504034	0.0	0.0	0.0	0.0	0.0	0.0	1
ESP	0.00237524274121	0.00237383142129	0.0023744386416	0.00243144876311	0.0	0.0106486604231	1.0	0.952583622428	0.953717407735	0.952227342411	0.952275724462	0.9522717083	-1
EST	0.999995678812	0.999995477432	0.999994764263	1.0	0.999099706659	0.97800089726	0.0	0.0367656754317	0.0439228623968	0.0435676745346	0.0435732625321	0.0435705437449	1
FIN	0.0137620351409	0.0137627797132	0.0137365642188	0.0140690093892	0.0109274912058	0.0	0.946001042731	1.0	0.970641902844	0.967879232447	0.968321605228	0.968298821851	-1
FJI	0.998187540701	0.998187256147	0.998192284508	0.998036952184	0.998971265157	1.0	0.123797014658	0.0	0.0164968957636	0.0161030816846	0.0160465751373	0.0160494582437	1
FRA	0.00127871733411	0.00127794693564	0.00128421617799	0.00128203365883	0.0	0.0169751919507	0.653214899701	0.986904074884	1.0	0.997598847327	0.997682639224	0.997684634119	-1
GAB	0.999758362525	0.999758702139	0.999756412271	0.999722782097	1.0	0.979194381178	0.068999266862	0.00280434677489	0.0	0.000190282571582	0.000167675222247	0.000169488857592	1
GBR	8.5916335534e-05	8.56533664047e-05	8.79905366499e-05	7.56782968517e-05	0.0	0.00547685568881	1.0	0.958824010954	0.951747257615	0.951998705806	0.952032875602	0.952030060919	-1
GEO	0.997859954396	0.997860392749	0.997861717108	0.997813132278	1.0	0.959862639956	0.0484645616329	0.0	0.00915064187096	0.0100043252667	0.00989225134224	0.00989807828957	1
GHA	0.999899509014	0.999899612694	0.999892634195	1.0	0.999266235364	0.975538086493	0.0	0.213837289677	0.205728499961	0.20591866708	0.205938690408	0.205942288351	1
GIN	0.994751229133	0.994750090912	0.994775359656	0.993762278759	0.996425067172	1.0	0.155395142469	0.0131442551512	0.0044388864888	0.0	0.000221374106302	0.000239012733342	1
GMB	0.999781929017	0.999781188296	0.99978815503	0.999778216515	1.0	0.98984214456	0.0	0.0682642185448	0.0708247861054	0.0718727842055	0.0717870441725	0.0717899330687	1
GNB	0.997981914572	0.99798241352	0.997981702262	0.997983845095	1.0	0.94841803439	0.0	0.0	0.0	0.0	0.0	0.0	1
GNQ	0.999659192929	0.999658931758	0.999665609923	0.999584044584	1.0	0.97339998417	0.0	0.0	0.0	0.0	0.0	0.0	1
GRC	0.99906966025	0.9990693167	0.999064516355	0.999110673153	0.997361171165	1.0	0.500755441265	0.0	0.0396229228405	0.0393307539129	0.0392599889907	0.0392577638869	1
GTM	0.99899367816	0.998994140839	0.998987433962	0.99896876895	1.0	0.956956921986	0.0653436595699	0.0	0.00280666601393	0.00304777315584	0.00295669788382	0.00296901431069	1
GUY	0.999966258741	0.999966628718	0.999958477217	1.0	0.999674707328	0.988645625312	0.0	0.198920007931	0.202624487925	0.202531176005	0.202530383838	0.202528655322	1
HKG	0.999943244816	0.999943028606	0.999946285976	0.999902795962	1.0	0.979316628619	0.0	0.0354149181549	0.033476985038	0.0336784802271	0.0336762212252	0.0336756260241	1
HND	0.975740362841	0.975740225733	0.975738117881	0.975880080935	0.974497345741	1.0	0.0	0.0205684209838	0.018118240583	0.0183970877353	0.0183728185896	0.0183736685596	1
HRV	0.999613128883	0.99961333928	0.999612217638	0.999607107102	1.0	0.970768250009	0.0	0.0231684303195	0.029163309466	0.02861654479	0.0286389988373	0.0286383200555	1
HTI	0.996523691468	0.996523410995	0.996529618803	0.996345231611	1.0	0.957226860326	0.0	0.0	0.0	0.0	0.0	0.0	1
HUN	0.000277485721802	0.000276615938179	0.000279069900543	0.0	0.00132418738828	0.00868344778408	1.0	0.829824381991	0.890896547501	0.888546508876	0.888572345359	0.888562625034	-1
IDN	0.00165983331845	0.00165931943795	0.001661035444	0.00172187016548	0.0	0.0334224048664	1.0	0.765257989868	0.764470063847	0.765935906992	0.765838163787	0.765845446309	-1
IND	0.000366635151459	0.000366826168925	0.000363841028986	0.000418831239806	0.0	0.00600771568876	0.997847202388	0.980581987899	1.0	0.998956902898	0.998980079735	0.998982556749	-1
IRL	0.99697336289	0.996971574498	0.997006631654	0.996609188027	1.0	0.991845157925	0.0	0.0942144409093	0.11503649554	0.12008742063	0.119847403902	0.119844930031	1
IRN	0.231679787201	0.231673274735	0.231771545333	0.230711525278	0.229562390744	0.354822055759	0.0	1.0	0.850448980716	0.850097895918	0.850331549318	0.850315568096	-1
IRQ	0.997748642469	0.997748781573	0.997738016289	0.997870078198	1.0	0.985191997287	0.250529610159	0.017497790482	0.0	0.00192167732562	0.00187722476657	0.0018777266798	1
ISL	0.993032826515	0.993033032004	0.993034131557	0.992997575494	0.993337625501	1.0	0.00418904378538	0.000809093895477	0.0	3.76906620038e-05	4.09427418061e-05	4.07264492444e-05	1
ISR	0.989621222067	0.989621652354	0.989616111588	0.989724553045	0.988961670016	1.0	0.0210943347644	0.0155741960509	0.0	0.000879307577892	0.00088263636887	0.000880421382284	1
ITA	0.000777353022867	0.000776945000717	0.000779703376264	0.000750637621702	0.0	0.00722409315298	0.831812197907	1.0	0.997039440608	0.995961025594	0.996087809874	0.996077380443	-1
JAM	0.0232567604036	0.023256737315	0.0232525959585	0.0232086995232	0.0242953284588	0.0	1.0	0.396024908319	0.370153949558	0.372681482954	0.372801048706	0.372784655156	-1
JOR	0.998426680812	0.998426686872	0.998428029043	0.998361972773	1.0	0.98871144024	0.0	0.0883231110784	0.0837428754801	0.0838449862971	0.0838719603089	0.0838693999288	1
JPN	0.943987425072	0.943985979841	0.943996363601	0.944004588862	0.943283832184	1.0	0.114908256374	0.0	0.000912341937343	0.00140406160954	0.00136841015557	0.00136975943619	1
KAZ	0.988880339482	0.988881324165	0.988878470948	0.988882894246	0.988983413664	1.0	0.0	0.262347575292	0.26891197972	0.26773061091	0.267675245848	0.267682939886	1
KEN	0.999985627178	0.999985527314	0.999985263972	1.0	0.999501471067	0.998703525862	0.0	0.146976208468	0.150901882022	0.150911440466	0.150888029601	0.150890981993	1
KGZ	0.999170243434	0.999170822856	0.999168572202	0.999187565564	1.0	0.984101837419	0.0	0.0841145984413	0.0869333105332	0.0867025260835	0.0866733080175	0.0866776714647	1
KHM	0.999864142744	0.99986423305	0.999865417276	0.999918744182	1.0	0.998069290572	0.00525145920402	0.0	4.93540847449e-05	8.69464164505e-05	8.25336272345e-05	8.23393006266e-05	1
KOR	0.00243398678219	0.00243433694902	0.00243188610517	0.0024311358245	0.00212557243036	0.0	1.0	0.871480731804	0.864461352513	0.86435529273	0.864372220451	0.864372608905	-1
KWT	0.998764369666	0.99876426542	0.998768870056	0.998689385847	1.0	0.964544257901	0.0	0.093123913565	0.0954955076015	0.0946012935095	0.0946661055332	0.0946633807424	1
LAO	0.999956171922	0.999956034476	0.999955262801	1.0	0.998803687721	0.970352838809	0.0	0.0	0.0	0.0	0.0	0.0	1
LBN	0.999411332613	0.999411300911	0.999409421366	0.999414268117	1.0	0.981245434214	0.0	0.0101835181362	0.00940736179361	0.00944292114537	0.0094428203088	0.00944239006215	1
LBR	0.9988475956	0.998848333787	0.998841691174	0.998825454747	1.0	0.979426080224	0.0	0.042850047238	0.0410372938743	0.041093712215	0.041068386349	0.0410707696927	1
LBY	0.998382820318	0.998383596729	0.998375157924	0.998364036933	1.0	0.975468359512	0.0	0.0	0.0	0.0	0.0	0.0	1
LKA	0.998345273609	0.998345056829	0.998352928856	0.998335727774	1.0	0.980961215013	0.0	0.0725002248001	0.0750420787846	0.0746417781232	0.0746427982084	0.0746449104233	1
LSO	0.997615836754	0.997615849027	0.997609054419	0.997592189288	1.0	0.97144119656	0.0	0.0	0.0	0.0	0.0	0.0	1
LTU	0.99842546089	0.998425741561	0.998427146742	0.998437550068	1.0	0.990922564905	0.236114984707	0.0	0.00860871152377	0.0085865076295	0.00859131158948	0.00858886038248	1
LUX	0.999986780717	0.999986242859	0.999989041082	0.999944883482	1.0	0.994913101142	0.0	0.0	0.0	0.0	0.0	0.0	1
LVA	0.997006964124	0.997007587769	0.997004351743	0.996947293673	1.0	0.934758318295	0.206354439772	0.0188902366706	0.0	0.00153404711195	0.00149688109138	0.00148186484171	1
MAR	0.999854673499	0.999854479767	0.99984921387	1.0	0.997361707254	0.987814777048	0.0	0.294665652021	0.275291351565	0.275823686721	0.275819011859	0.275806256356	1
MDA	0.999566533814	0.999566786102	0.999567068458	0.999570037237	1.0	0.994629178205	0.0	0.0	0.0	0.0	0.0	0.0	1
MDG	0.99868180461	0.998682386174	0.998681880499	0.998621110538	1.0	0.977064774279	0.0749616333234	0.000541932041524	0.0	0.000756312967847	0.000747199076793	0.000743733598534	1
MDV	0.997818615545	0.997818879852	0.997819553474	0.997609071367	1.0	0.931617880122	0.0	0.0	0.0	0.0	0.0	0.0	1
MEX	0.540371980194	0.540370646831	0.540383411242	0.540347535913	0.542503337103	0.5674015822	0.0	1.0	0.938712236086	0.942276828606	0.942107626366	0.942114402763	0
MKD	0.998956718083	0.998956687267	0.998958121078	0.9988547234	1.0	0.959309533411	0.0418472638211	0.0	0.0245267310744	0.0238968450035	0.0238655704398	0.0238719408239	1
MLI	0.999677431637	0.999677733889	0.999674347674	0.999602487904	1.0	0.982797930009	0.0	0.113117830729	0.111534520984	0.111609275231	0.111622769999	0.111622341588	1
MLT	0.999076980634	0.999077054324	0.999085225749	0.999047386094	1.0	0.984912899269	0.0	0.0	0.0	0.0	0.0	0.0	1
MMR	0.999892913336	0.999893058013	0.999889742521	1.0	0.999116862944	0.987706111179	0.0	0.00360264728887	0.00298892251478	0.00304428205571	0.00303934745451	0.00303955498856	1
MNG	0.999928134465	0.99992808278	0.99991969162	1.0	0.99979088049	0.993840719246	0.00678643420236	0.000130446215057	0.0	8.38592585734e-05	8.20047344483e-05	8.17027457278e-05	1
MOZ	1.0	0.999999825171	0.999999710242	0.999934917537	0.999857202154	0.970957984614	0.0	0.0441872082789	0.0435793688206	0.0430233350321	0.0430751155723	0.0430714310108	1
MRT	0.999801626165	0.999802039683	0.99979528659	0.999923771329	1.0	0.968230206096	0.0	0.00297060231787	0.00176713566382	0.0018326902977	0.00188913693979	0.0018844867867	1
MUS	0.999858685866	0.999858603511	0.999855173169	1.0	0.997123615762	0.996993089281	0.0	0.0481659097295	0.0511485068681	0.0512312882287	0.0511991073495	0.0512034427387	1
MWI	0.999999977971	1.0	0.99999151633	0.999978010923	0.999713122068	0.964767681005	0.135132175952	0.0	0.0095069270963	0.009683745798	0.00948439491737	0.0094978546077	1
MYS	0.0021500345833	0.00214881513482	0.0021560859043	0.00226662269986	0.0	0.0312849198117	0.695749484528	0.954861455675	1.0	0.995943096943	0.996078887959	0.996077775462	-1
NAM	0.0352211126985	0.0352210127044	0.0352228680993	0.0353759991175	0.0338420850553	0.0	1.0	0.857348074772	0.875300839051	0.881440486238	0.881161052483	0.881163799967	-1
NER	0.998239669216	0.998239119062	0.998245504033	0.998225512631	0.998879841373	1.0	0.0	0.0359561792598	0.0338208669393	0.0339161720838	0.0339057097122	0.0339066528864	1
NGA	0.998305768014	0.998306530794	0.998307431652	0.998310480734	1.0	0.969432481482	0.0	0.359728838607	0.369591593366	0.368737434323	0.368699477382	0.368705259985	1
NIC	0.998428255417	0.99842821003	0.998431569999	0.998461134583	1.0	0.979759525049	0.0	0.186114154676	0.182102989781	0.181162411149	0.181200287295	0.181199989517	1
NLD	0.00260654920685	0.00260649605481	0.00260733940072	0.00259886381425	0.00270588217198	0.0	0.95179228753	1.0	0.988908760159	0.989201138706	0.989224496263	0.989217886249	-1
NOR	0.99998053198	0.999980281927	0.99997934885	1.0	0.999466212657	0.988613488103	0.0	0.0677191934554	0.0613802505418	0.0613622102801	0.0613748392962	0.0613735476545	1
NPL	0.987683494543	0.987684072056	0.98767865432	0.987740288148	0.987823226164	1.0	0.0	0.0	0.0	0.0	0.0	0.0	1
NZL	0.999505868516	0.999505633822	0.999504161748	0.9996252162	0.998923060439	1.0	0.0	0.16754564745	0.16588671451	0.165661162633	0.165663436529	0.165664160352	1
OMN	0.999165329439	0.999165847944	0.999165154173	0.999143421914	1.0	0.979541933684	0.120246563938	0.0	0.00389930853731	0.00374937230221	0.00372091643521	0.00372507450151	1
PAK	0.999998209116	0.999998458618	1.0	0.999992579662	0.999896725625	0.99475530777	0.230703029072	0.0	0.000334115729331	0.00140721152452	0.00138693930871	0.00138680823567	1
PAN	0.992474079417	0.992474036525	0.992478607029	0.992358493043	0.992377085772	1.0	0.0	0.0	0.0	0.0	0.0	0.0	1
PER	0.00538099383987	0.00538110874143	0.00538053456426	0.00537013792079	0.00628552680313	0.0	1.0	0.673947757946	0.68122349136	0.682282682732	0.682220448935	0.682225220006	-1
PHL	0.999665689965	0.999665460768	0.999669290871	0.999554961718	1.0	0.997266224579	0.0	0.0246788090051	0.0187920130986	0.018611156896	0.0186495626958	0.0186474877231	1
PNG	0.999746580742	0.999745758698	0.999748593012	0.999773114918	1.0	0.964541875309	0.0	0.00248734705273	0.00624083860531	0.00594364178875	0.00604845455596	0.00604096787987	1
POL	0.000683355094818	0.000683122902847	0.000680906646593	0.000735946036985	0.0	0.0162492736375	1.0	0.781254885394	0.79319160326	0.791871958613	0.791951884635	0.791945676699	-1
PRT	0.998406202603	0.998406524685	0.998401346818	0.998385235613	1.0	0.974262889758	0.0991772470786	0.00469855960326	0.0	0.000124646130594	9.9090157313e-05	0.000101893381587	1
PRY	0.00253378002067	0.00253400749466	0.00252460338678	0.00289790865554	0.0	0.0700642019741	1.0	0.133275023835	0.138051696389	0.138643039129	0.138917816567	0.138900743017	-1
QAT	0.997664657888	0.997664705163	0.997672121771	0.997509901555	1.0	0.977814275344	0.0212933407475	0.0	0.000864784388419	0.00140270590436	0.00134708578298	0.00134906236697	1
ROU	7.09958755737e-05	7.04991798316e-05	8.06509637797e-05	0.0	0.00143827863169	0.0050096145181	0.721849693578	1.0	0.994636751456	0.994326285778	0.994384492877	0.99437953598	-1
RUS	0.000313929449293	0.000313729310467	0.000317111072601	0.000287833797763	0.000728668815196	0.0	0.9611012594	0.997333808283	1.0	0.998997276188	0.999093476795	0.999088666089	-1
RWA	0.999565962339	0.999565266999	0.999572641903	0.999407019851	1.0	0.980013599013	0.0	0.0244626396048	0.026595478006	0.0270221074108	0.0269551499619	0.0269541557737	1
SAU	0.881958897061	0.881957729111	0.88198301321	0.881733486527	0.884161820092	0.876866485584	0.0	1.0	0.946674708734	0.948139502233	0.948031037617	0.948045210336	0
SDN	0.999468439355	0.999468598654	0.999468879644	0.999466841873	1.0	0.992918981518	0.0	0.0	0.0	0.0	0.0	0.0	1
SEN	0.9787250457	0.978724775567	0.978725730351	0.978829112192	0.978229756475	1.0	0.0	0.898691336326	0.890358588516	0.890340115664	0.890278708089	0.890290926678	0
SGP	0.999999528207	0.999998928156	1.0	0.999935856162	0.99912913152	0.97085118078	0.0	0.0319346822146	0.0471846856796	0.0463200275485	0.0462448096135	0.0462556244174	1
SLB	0.997197088328	0.997196839102	0.997191536493	0.997136971877	1.0	0.971697830683	0.0	0.0	0.0	0.0	0.0	0.0	1
SLE	0.997918844123	0.997919012523	0.997920457632	0.997823467285	1.0	0.949979575386	0.0	0.0	0.0	0.0	0.0	0.0	1
SLV	0.999355958681	0.999355971628	0.999350349527	0.999408870408	1.0	0.97042932779	0.138395081845	0.0	0.0272543714777	0.0260333911684	0.0257866561914	0.0258160575544	1
SOM	0.998462366141	0.99846243981	0.998468831559	0.998343299729	1.0	0.930355041875	0.0	0.0	0.0	0.0	0.0	0.0	1
SUR	0.0515249666677	0.0515266690896	0.0515361846643	0.0515745308671	0.0576887632913	0.0	0.431610316935	0.976187865593	1.0	0.996800982641	0.996837840631	0.996844927121	-1
SVK	0.967336836029	0.967334844813	0.967361773123	0.967337538764	0.969899801448	1.0	0.0	0.0197126378506	0.0504247634713	0.0483282859175	0.0483272031696	0.0483187034132	1
SVN	0.970771214223	0.970770590762	0.970771693457	0.970969707199	0.968972563186	1.0	0.0	0.000634576306854	0.0134690346014	0.0121261072947	0.012242998885	0.0122363633833	1
SWE	0.0016585612898	0.00165632863052	0.00167563047123	0.00175010496117	0.0	0.0248383513771	1.0	0.775636451418	0.819229702563	0.814305295642	0.814171022418	0.814194506805	-1
SWZ	0.999000551185	0.998999126202	0.999005747579	0.999124528965	1.0	0.984150627727	0.323569046938	0.0	0.0210733125629	0.0223046065543	0.0221154341379	0.0221296032194	1
SYR	0.999172654498	0.999172610782	0.999175844806	0.999156677994	1.0	0.987704938054	0.0	0.100769699659	0.0955923201149	0.0961464446936	0.0961463373556	0.0961437577261	1
TCD	0.99994845202	0.999947986136	0.999948184492	1.0	0.998935872703	0.987234485505	0.0	0.0	0.0	0.0	0.0	0.0	1
TGO	0.9976454721	0.997645483465	0.99764422098	0.997592932552	1.0	0.95556698067	0.151451055788	0.0	0.0144632212797	0.0146559449921	0.0146445678724	0.0146456262459	1
THA	4.08761219248e-05	4.05769057366e-05	4.28485009572e-05	0.0	0.000102969706733	0.00364234587269	1.0	0.560704508112	0.574321924068	0.573994688395	0.574045846211	0.574043193615	-1
TJK	0.999779154176	0.999779892472	0.999761318746	1.0	0.998260949051	0.961975268209	0.0609443899804	0.0	0.0391789930872	0.0383125605773	0.0381714716362	0.0381799090178	1
TKM	0.9914178013	0.991417811085	0.991414953065	0.991524871755	0.991478641581	1.0	0.00383470002627	0.00101449300593	0.0	1.46923979256e-06	6.18806894398e-06	6.09892394559e-06	1
TTO	0.998823412148	0.998823823546	0.998820707472	0.998754784533	1.0	0.956788415494	0.0	0.133884879916	0.128538941139	0.127555060257	0.127614107737	0.127614915248	1
TUN	0.999567788359	0.999567283959	0.999573865382	0.999582598802	1.0	0.988935042193	0.0	0.26586438166	0.245238965491	0.247120052084	0.247077294007	0.247074538878	1
TUR	0.00908854811783	0.00908845204148	0.00908814482152	0.00907922269443	0.00922102695953	0.0	0.95720379182	0.996880621571	1.0	0.999384565131	0.999459293211	0.999450966685	-1
TZA	0.999789742099	0.999790184962	0.999781264079	1.0	0.997182077865	0.996046072824	0.102767028868	0.00679888937144	0.0	0.00113567137663	0.00111302279861	0.00110668060716	1
UGA	0.997228090685	0.997227520684	0.997232554116	0.997212852087	0.997325878593	1.0	0.0788706646759	0.0	0.00169498643972	0.00174800687726	0.00174888830633	0.00174874403365	1
UKR	0.0197737496905	0.0197748478341	0.0197635281135	0.0197939286542	0.0204662305523	0.0	0.589292960924	1.0	0.973431718937	0.972882010649	0.972958685194	0.972956505531	-1
URY	0.989115490088	0.989115131092	0.989118070434	0.989173282885	0.989241279176	1.0	0.0	0.00888237240108	0.00979772849777	0.00981557688365	0.00979913055534	0.00980063681991	1
USA	0.000609451065967	0.000609555726154	0.000608925706945	0.000606934618857	0.000674255401187	0.0	0.813286801531	1.0	0.98433253204	0.985028753429	0.98500521019	0.985006026786	-1
UZB	0.998376710756	0.99837683641	0.998380339729	0.998283629464	1.0	0.981521574776	0.0	0.0807305221379	0.0992585978634	0.0984588771561	0.0983947014584	0.0984020064917	1
VEN	0.981828340273	0.981827264787	0.981833847253	0.981900301783	0.980262928047	1.0	0.0	0.191016359917	0.164197685561	0.1643270451	0.164327445947	0.164331140429	1
VNM	0.951906877779	0.951907126285	0.951902555383	0.951991508079	0.950079351486	1.0	0.0	0.445093191824	0.428019811896	0.428108832268	0.428108513025	0.428107803955	1
YEM	0.999863037431	0.999862918278	0.999865990322	0.999935585318	1.0	0.997463683122	0.0	0.0244319778266	0.0214567525871	0.0209655978861	0.0209778859718	0.0209813436037	1
ZAF	0.00844456730829	0.00844473843793	0.00844478868263	0.00841626468178	0.00884890934523	0.0	1.0	0.88734755716	0.892764887548	0.892888565824	0.892852004976	0.89285637328	-1
ZMB	1.0	0.99999948274	0.999999060602	0.999911228159	0.999416429282	0.924643048553	0.363240411026	0.0	0.00444742372366	0.00660793076087	0.00646181168696	0.00647196347153	1
ZWE	0.999874910528	0.999874366108	0.999879316903	0.999859138091	1.0	0.995681620366	0.0	0.366416380885	0.342850335282	0.342376243228	0.342477305712	0.342473678545	1
