# Supplementary material for: The struggle for existence in the world market ecosystem
Source: PLoS One. 2018 Oct 3;13(10):e0203915. doi: 10.1371/journal.pone.0203915 (PMC6169900; doi:10.1371/journal.pone.0203915)
Supplement: S1 File — (ZIP) [file pone.0203915.s001.zip › clusters/data_norma_M_clustered_decadas_2000_3_.csv]

	k6	k5	k4	k3	k2	k1	v1	v2	v3	v4	v5	v6	cluster
AFG	0.971341516186	0.971341117858	0.971358902407	0.970924046515	0.978017851495	1.0	0.0	0.0	0.0	0.0	0.0	0.0	1
AGO	5.32484149457e-05	5.31843371732e-05	6.99499544987e-05	0.0	0.00139150808727	0.0253380390102	1.0	0.739713779719	0.741647978726	0.741721747716	0.741768834641	0.741766421758	-1
ALB	0.981389654381	0.981390105243	0.981373910131	0.981438621771	0.979131446753	1.0	0.0	0.00589825500219	0.00564256707636	0.00592314556493	0.00591266781669	0.00591224831175	1
ARE	0.0531222271838	0.0531215885301	0.0531322587072	0.0528294448482	0.0580068068164	0.0	0.755902072978	0.983941963521	1.0	0.997675359252	0.997673749445	0.997669726799	-1
ARG	0.933955662504	0.933957523162	0.933934531954	0.934284333567	0.931487886228	1.0	0.0	0.0798666155999	0.0491555242158	0.0506180677838	0.0506019641972	0.050612641197	1
ARM	0.969778921216	0.969781724395	0.969731534859	0.969785148079	0.966737586835	1.0	0.0	0.0	0.0	0.0	0.0	0.0	1
AUS	0.00339409158415	0.0033949671588	0.00338625664848	0.00350251310424	0.0	0.0281364881652	1.0	0.843036801996	0.789718699356	0.792416439485	0.792436436058	0.79244965039	-1
AUT	0.976720018869	0.97672100791	0.976712341418	0.976784523427	0.977078942761	1.0	0.0808256124116	0.00458266365973	0.0	0.000166488756889	0.000171216223788	0.000170769774439	1
AZE	0.00144738258063	0.00144659418454	0.00144702323358	0.00134609383037	0.0	0.00581656968285	1.0	0.680845222619	0.694074293081	0.693868126845	0.693855451244	0.693854633204	-1
BDI	0.92702141484	0.927020850658	0.927044439406	0.926933721269	0.931678359455	1.0	0.0	0.0	0.0	0.0	0.0	0.0	1
BEL	0.00696035441417	0.0069639314091	0.00691372441951	0.00767051277357	0.0	0.117841981307	1.0	0.574190849715	0.593860336805	0.595079801205	0.59507298243	0.595065143938	-1
BEN	0.0304858122801	0.0304845641504	0.0305213995854	0.0299973606132	0.036922492826	0.0	0.948062946307	0.978082352138	1.0	0.999615335311	0.99958936916	0.999588130426	-1
BFA	0.982376166894	0.98237737788	0.982358867044	0.982132313551	0.979706893985	1.0	0.0	0.0	0.0	0.0	0.0	0.0	1
BGD	0.970217349955	0.970216657267	0.970206958254	0.969977649021	0.96378912101	1.0	0.0	0.0	0.0	0.0	0.0	0.0	1
BGR	0.972213322987	0.972212264971	0.972207619489	0.971846857197	0.97066857068	1.0	0.0	0.0613114473554	0.0477356032095	0.0482500422943	0.0482644439947	0.0482631456079	1
BHR	1.0	0.999998920334	0.999990943321	0.999932540657	0.991569995946	0.856164650191	0.0	0.372430641632	0.346198296438	0.341985742218	0.341914135711	0.341919995017	1
BHS	0.86444382427	0.864446160912	0.864456903759	0.864818128643	0.869471068608	1.0	0.0	0.21520391673	0.228512894448	0.228374820947	0.228486595629	0.22848233753	1
BIH	0.953721480065	0.95372020618	0.953705070732	0.953137921088	0.954512009569	1.0	0.0	0.0181916297278	0.0150097306644	0.0156334604539	0.0156127689976	0.0156107024981	1
BLR	0.0320724891736	0.0320662580462	0.0320009518884	0.0315227515972	0.0224389951195	0.0	1.0	0.551007619975	0.586152341988	0.593325073199	0.592608124953	0.592623176254	-1
BLZ	0.440444596631	0.44044741064	0.440447875126	0.442731658054	0.447855165606	1.0	0.641069502343	0.0220018344714	0.0	0.016493567495	0.0165495319508	0.0165507346615	1
BOL	0.0259166993516	0.0259319028033	0.0258712726678	0.0281276828938	0.0	0.29140756043	0.459382561837	1.0	0.978960554609	0.98254894944	0.982275502132	0.98231635769	-1
BRA	0.199781818432	0.199765350118	0.1999983398	0.196653148685	0.234603528487	0.0	0.545523046607	1.0	0.903584070754	0.90523921178	0.905505341472	0.905539145402	-1
BRN	0.016852698912	0.0168580176962	0.0167683850526	0.017570090675	0.0	0.197915618948	1.0	0.888724951418	0.816579559845	0.817739849923	0.817696819905	0.817710654604	-1
BTN	0.99999984436	1.0	0.999977092263	0.999843406182	0.999736542059	0.93356821346	0.0	0.0	0.0	0.0	0.0	0.0	1
BWA	0.968826322373	0.96882154795	0.968885931656	0.9679448865	0.972159462819	1.0	0.0	0.260595326605	0.251304857065	0.255255179784	0.255295190595	0.255286628749	1
CAF	0.989556486955	0.989554186305	0.989585071265	0.988998437201	1.0	0.86285831159	0.0	0.215319532005	0.204683140976	0.206472666813	0.206471901895	0.206469372249	1
CAN	0.965316740585	0.965317175272	0.96531215566	0.965307431325	0.966347080469	1.0	0.0432450883259	0.0	0.00218350033859	0.00206311863524	0.00205748158606	0.00205868589524	1
CHE	0.997680903895	0.997680511846	0.997696831707	0.997621159445	1.0	0.974852026725	0.0	0.0475811539466	0.055354485073	0.0559140810068	0.0558378597294	0.0558333474836	1
CHL	0.922526418609	0.922527911148	0.922537316596	0.922654681718	0.922299354605	1.0	0.0	0.0334443053194	0.0363270052508	0.0364242962387	0.0364327696137	0.0364335882546	1
CHN	0.00228599704081	0.00228686414668	0.00227202458656	0.00245677137343	0.0	0.0322575650754	0.936984820717	1.0	0.996736226597	0.996790430764	0.996780097463	0.996782457176	-1
CIV	0.224320899776	0.224318589755	0.224387573779	0.223602786699	0.233820181878	0.212335383154	0.0	0.953868709506	1.0	0.999121154422	0.999214624913	0.999220389369	-1
CMR	0.924740993534	0.924742262	0.924745334936	0.924667673113	0.922788804651	1.0	0.0898618450199	0.0178079439295	0.0	0.00177820766522	0.00174446665827	0.00175089476706	1
COG	0.0472840705643	0.0472846920203	0.0472859391741	0.0473895861463	0.0487500107786	0.0	0.913195790274	0.988721644968	1.0	0.999528690435	0.999613244778	0.999607478949	-1
COL	0.00395317767727	0.00395280833602	0.00395824852519	0.00395038890944	0.00531447278481	0.0	1.0	0.927255288438	0.933852613644	0.935045938436	0.934999028532	0.935004022064	-1
COM	0.671275006931	0.671267420281	0.671329561144	0.670361388706	0.679973093341	1.0	0.0	0.0	0.0	0.0	0.0	0.0	1
CPV	0.999472324191	0.99947829745	0.99940960863	1.0	0.980647670854	0.998238707365	0.0	0.0	0.0	0.0	0.0	0.0	1
CRI	0.898822433163	0.898824135397	0.898810758259	0.898975099585	0.900507996375	1.0	0.0	0.0	0.0	0.0	0.0	0.0	1
CUB	0.994150248865	0.994150387722	0.994159126366	0.994193036903	1.0	0.980625211303	0.0	0.0	0.0	0.0	0.0	0.0	1
CYP	0.995523660155	0.995522751469	0.99552065241	0.995153890832	0.998053811108	1.0	0.0	0.0	0.0	0.0	0.0	0.0	1
CZE	0.999685877696	0.999685413508	0.999688502746	0.999524881172	1.0	0.94241478203	0.387635943218	0.0	0.0144853566703	0.0152380817539	0.0152486155049	0.0152466584191	1
DEU	0.00409137397302	0.00409355826336	0.00406957736195	0.00447067371697	0.0	0.046679313528	1.0	0.956059228134	0.945366748284	0.946763532292	0.946646898993	0.946652032924	-1
DJI	0.999938390547	0.999933250433	0.999991502517	0.999292914361	1.0	0.931465517512	0.0	0.0195052716475	0.0204283095447	0.0202427026311	0.020260257508	0.0202586037635	1
DNK	0.996988601415	0.996987479533	0.997009113242	0.996776724294	1.0	0.969238272192	0.0596716287673	0.00229931451781	0.0	0.000186268946626	0.000156718758141	0.000157603571635	1
DOM	0.900984822486	0.900987924581	0.900977149302	0.901859183213	0.900086537588	1.0	0.192783407125	0.0	0.00844001239696	0.00780873198499	0.00783164067135	0.00783277917294	1
DZA	0.0274626479534	0.0274609966451	0.0274756157359	0.0273245910063	0.028662829347	0.0	0.938159985451	1.0	0.990214990709	0.99085939601	0.990867962136	0.990865670121	-1
ECU	0.000342393426581	0.000343607876474	0.000440752330609	0.0	0.0132391056758	0.134716397447	1.0	0.781414164805	0.790687163236	0.791369697138	0.791568257235	0.791616235088	-1
EGY	0.0020764035637	0.00207654511071	0.0020731917218	0.00215960758483	0.0	0.0448302033379	1.0	0.911676889867	0.915084838599	0.914211745732	0.914181644834	0.914184679927	-1
ERI	0.995865848621	0.995864108867	0.995890011246	0.995475187112	1.0	0.908229190774	0.0	0.0	0.0	0.0	0.0	0.0	1
ESP	0.00553199525928	0.00553628174138	0.00551022457425	0.00613981068604	0.0	0.0853626242975	0.925174083729	1.0	0.968445968353	0.968680309288	0.968794530554	0.968792076419	-1
EST	0.948801335324	0.948802803659	0.948790420195	0.948866196976	0.949987489312	1.0	0.0561840342073	0.000357408327164	0.0	9.92362176325e-05	6.69098104674e-05	6.83846165354e-05	1
FIN	0.928816356044	0.928818006567	0.928779642318	0.929044820384	0.923516972836	1.0	0.0137073212537	0.00183568624721	0.0	0.00022057573708	0.000232154876261	0.00023036871591	1
FJI	0.0189432676167	0.0189484854456	0.0188497992135	0.0198175375783	0.0	0.00955277549138	1.0	0.883739048173	0.898119867391	0.90676478942	0.906640044131	0.906634415061	-1
FRA	0.00406209616334	0.00406252570109	0.00405681458973	0.00426328175781	0.0	0.0348488644346	1.0	0.972608316992	0.996181187434	0.996498284097	0.996412663287	0.996415226373	-1
GAB	0.0894343657938	0.0894347551182	0.0894705577449	0.0894378422498	0.0894298953035	0.0	1.0	0.808611482263	0.815731536027	0.817551796877	0.817678336161	0.817683244135	-1
GBR	0.00198859896104	0.00198964357826	0.00197459782841	0.00221842946966	0.0	0.0479710474057	0.699379517813	1.0	0.992182785371	0.992385237036	0.992423855763	0.992419136988	-1
GEO	0.915777184357	0.915776348886	0.915778722814	0.915366535779	0.915294872697	1.0	0.0	0.0574455408888	0.0554394180839	0.055319443228	0.055323584182	0.0553249121656	1
GHA	0.00901719780964	0.00901756941067	0.00906875738862	0.00880554133536	0.0188832840752	0.0	0.612805997636	1.0	0.995459457763	0.998963271605	0.998646097328	0.998658231836	-1
GIN	0.995932216445	0.995931400509	0.99595139539	0.995683231273	1.0	0.988677939689	0.0	0.0130284841291	0.0192652040968	0.0195661106559	0.0195490435802	0.0195500397118	1
GMB	0.994953608799	0.994953179289	0.994971295764	0.994811055509	0.99347018075	1.0	0.0	0.0	0.0	0.0	0.0	0.0	1
GNB	0.999964026559	0.999963266712	1.0	0.999885106189	0.999509799618	0.864581469195	0.0	0.0	0.0	0.0	0.0	0.0	1
GNQ	0.00143476638383	0.00143503417632	0.00143799448643	0.00160545790068	0.0	0.00185330863847	1.0	0.976250862985	0.98001586892	0.980833116502	0.980845425847	0.980845596794	-1
GRC	0.997168822026	0.99716666038	0.997192193215	0.996444489741	1.0	0.9982766445	0.0	0.168836740337	0.166287482604	0.164448907172	0.164406921549	0.16441277087	1
GTM	5.77162465381e-05	5.64433155573e-05	0.000149295910963	0.0	0.0101186063586	0.0403731497508	1.0	0.437585077175	0.483551574058	0.483268610673	0.483408344897	0.483464584647	-1
GUY	0.999339545918	0.999341775056	0.999313333031	1.0	0.994186881894	0.962829733006	0.0	0.0	0.0	0.0	0.0	0.0	1
HKG	0.986347633957	0.98634819789	0.986339467215	0.986568371821	0.984314259698	1.0	0.0	0.0	0.0	0.0	0.0	0.0	1
HND	0.483827979555	0.483809830119	0.48419467896	0.479443532135	0.559021646103	1.0	0.0	0.597411569162	0.831547955111	0.823650573996	0.824354345269	0.824428548472	0
HRV	0.998854762802	0.998853072741	0.99885974888	0.998384114076	1.0	0.991588999335	0.0	0.0369143764417	0.0303671387716	0.03105050776	0.0310346597447	0.03103518901	1
HTI	0.957435045035	0.957444921389	0.957339805682	0.958816392657	0.941293973112	1.0	0.0	0.0	0.0	0.0	0.0	0.0	1
HUN	0.937098013822	0.937098111433	0.937097347759	0.937126587068	0.933843911858	1.0	0.0	0.121578113584	0.121570479804	0.12103432485	0.12105210723	0.121051032531	1
IDN	0.995011357776	0.995012448628	0.995017011767	0.994581058355	1.0	0.958458398605	0.0	0.308321710786	0.307678093029	0.306527852524	0.30658924041	0.306592122999	1
IND	0.0039221236242	0.00392547986468	0.00389263492192	0.00428151284363	0.0	0.0701135047704	1.0	0.861366322375	0.917355367136	0.912829165559	0.91294193018	0.912933821924	-1
IRL	0.982116514993	0.982116771596	0.982107630862	0.981972175934	0.982858365369	1.0	0.0	0.00797440117082	0.00745006645843	0.00740800228986	0.00741117157241	0.00741170535151	1
IRN	0.00676906486907	0.00676902011917	0.00676979644322	0.00676743369567	0.00703293578826	0.0	1.0	0.954507883565	0.953664590816	0.953411052478	0.95340224043	0.953401529899	-1
IRQ	0.0174248169274	0.0174247471077	0.0174208343457	0.0174586257472	0.0151901181378	0.0	1.0	0.6841925668	0.686143529301	0.68641800132	0.686382631502	0.686382380139	-1
ISL	0.996061212598	0.996060197232	0.99607682151	0.995761471172	1.0	0.925881047018	0.0	0.0	0.0	0.0	0.0	0.0	1
ISR	0.944786992657	0.944787466306	0.94477491759	0.944821740128	0.942022921778	1.0	0.0	0.0116557823675	0.0136574648188	0.0136661136532	0.0136685320753	0.0136678239596	1
ITA	0.00376148927237	0.00376310158741	0.00374527864136	0.00412462594961	0.0	0.0445058889057	0.832529472675	0.992284272281	1.0	0.999965996232	0.999936505735	0.999932032708	-1
JAM	0.923483637784	0.923485715415	0.923468876789	0.923950145602	0.919643030364	1.0	0.000882453563931	0.0	0.000218722883663	0.000254455632001	0.000257028004173	0.000256677627266	1
JOR	0.999999844738	1.0	0.999978051372	0.999902474698	0.999656359882	0.952822880153	0.0	0.120360967074	0.121150432948	0.120929847058	0.12093206758	0.120932000519	1
JPN	0.968252552919	0.968253387394	0.968243614804	0.968346922902	0.966860275868	1.0	0.0595421169356	0.0	0.000841606925799	0.000782637503449	0.000789505576598	0.000789411658351	1
KAZ	0.0118504823004	0.011850328758	0.0118517903868	0.0118142886459	0.0117418778277	0.0	1.0	0.837690969833	0.840399911417	0.83996240236	0.839979021759	0.839976144246	-1
KEN	0.995969692295	0.995969541674	0.995973465657	0.995888469697	1.0	0.948131534923	0.0	0.274512246472	0.301871222754	0.302947956942	0.30271346064	0.302710558484	1
KGZ	0.766210515277	0.766213606782	0.766117239468	0.766923068526	0.746470988719	1.0	0.0502562200028	0.0	0.00379694063878	0.00440221748064	0.00433617425916	0.00433043998549	1
KHM	0.88107598727	0.881073043003	0.881097447546	0.880091660483	0.87933129028	1.0	0.0	0.0	0.0	0.0	0.0	0.0	1
KOR	0.953827527664	0.953828331703	0.953808810824	0.95436280499	0.950039238859	1.0	0.0	0.13089634689	0.130036119297	0.130142511678	0.130113388192	0.130109409056	1
KWT	0.0053549183257	0.00535335004495	0.00536867251724	0.004981368592	0.00532930648732	0.0	1.0	0.841504455431	0.836424659044	0.8362642732	0.836287180691	0.836289406575	-1
LAO	0.99732717292	0.997328422938	0.99732985049	0.997094971689	1.0	0.927387739437	0.0	0.0	0.0	0.0	0.0	0.0	1
LBN	0.994849384317	0.994847677029	0.994875294704	0.994307577928	1.0	0.957582615478	0.0	0.0183512487247	0.0190423660828	0.0190719833636	0.0190720523975	0.0190706467499	1
LBR	0.99922983084	0.999230416064	0.999237221185	0.999321377425	1.0	0.972071203903	0.0	0.0139989701173	0.0121159254523	0.0127810010893	0.0127823190141	0.0127828793768	1
LBY	0.0149564085472	0.0149554604027	0.0149640411385	0.0148967700471	0.0141695943616	0.0	1.0	0.768022152923	0.757980480565	0.758006000845	0.757972191495	0.757972142509	-1
LKA	1.0	0.999999542073	0.999995888189	0.999942565455	0.995349344121	0.971769595116	0.0	0.0	0.0	0.0	0.0	0.0	1
LSO	0.998799371452	0.998803641619	0.998699786198	1.0	0.985892519384	0.936743820924	0.0	0.0	0.0	0.0	0.0	0.0	1
LTU	0.968496618799	0.968496814845	0.968482795837	0.968416095461	0.970719369944	1.0	0.0	0.0689602825087	0.0568223707848	0.0583253655278	0.0582335560553	0.0582348910849	1
LUX	0.991264824213	0.991264167049	0.991264356525	0.991118333933	0.988676859511	1.0	0.0	0.0307890876758	0.0298521186101	0.0298148447278	0.029777267986	0.0297780149553	1
LVA	0.999997203939	0.999995944524	1.0	0.999758132487	0.999583973902	0.960757028114	0.00357594911255	0.00172805352074	0.0	8.58353805409e-05	8.18304604818e-05	8.13200827292e-05	1
MAR	0.980071716324	0.980070850303	0.980093243009	0.979657681364	0.98248080677	1.0	0.0	0.112094356167	0.110502101676	0.109735393769	0.109739975252	0.109741952635	1
MDA	0.980977422912	0.980977523781	0.9809357105	0.980909858231	0.982584101601	1.0	0.0	0.0	0.0	0.0	0.0	0.0	1
MDG	0.890857130813	0.890857464998	0.890851293386	0.890951151812	0.88916339824	1.0	0.0	0.120718369933	0.127156520986	0.128693537302	0.128652127101	0.128647692086	1
MDV	0.999422145608	0.999422203137	0.999379945129	1.0	0.99040270498	0.91898827325	0.0	0.0	0.0	0.0	0.0	0.0	1
MEX	0.966019501647	0.966021573475	0.965992404474	0.966317058859	0.963755744238	1.0	0.0	0.109756374909	0.102663292304	0.102823816053	0.102823062463	0.102827825262	1
MKD	0.999880842361	0.999880902453	0.999869098582	0.999553598567	1.0	0.949547735304	0.0	0.0	0.0	0.0	0.0	0.0	1
MLI	0.98394514711	0.983945819174	0.983947893551	0.983793676153	0.983531101982	1.0	0.0	0.0	0.0	0.0	0.0	0.0	1
MLT	0.975190068058	0.975189564705	0.975207302309	0.974867062146	0.976221632484	1.0	0.0	0.0801200073947	0.0802580575003	0.0801774756896	0.0801572634399	0.0801589369938	1
MMR	0.999995753554	0.999994371852	1.0	0.999715571548	0.999195010102	0.908698221347	0.0	0.0	0.0	0.0	0.0	0.0	1
MNG	0.962597823251	0.962596295049	0.962624604502	0.962567511922	0.966079046245	1.0	0.0	0.0	0.0	0.0	0.0	0.0	1
MOZ	0.00120256869211	0.00120153232442	0.00121997515665	0.0	0.00321676186393	0.0377080196949	0.80792348093	0.94183095538	0.998721232457	1.0	0.999834799938	0.999826858489	-1
MRT	0.835664871883	0.835662963831	0.835698086219	0.835346203721	0.836196026355	1.0	0.0	0.0	0.0	0.0	0.0	0.0	1
MUS	0.994849526513	0.994846249876	0.994860110569	0.994477901147	1.0	0.955634156793	0.114209314244	0.0	0.00505503417616	0.00389694865001	0.00387405821969	0.00387004020044	1
MWI	3.00896959373e-05	3.12787908388e-05	0.0	9.98022156885e-06	0.00234164488692	0.118692662433	1.0	0.325716964462	0.343236644021	0.34163959891	0.341779088014	0.341774847543	-1
MYS	0.999993661493	0.999992440612	1.0	0.999843292352	0.999520734171	0.997748100558	0.0	0.166361915582	0.167846267124	0.167780905253	0.167739666242	0.167743339558	1
NAM	0.96338626723	0.963385825013	0.963394285603	0.963074348868	0.96676276005	1.0	0.0	0.0756808150604	0.0826505135788	0.0832013961036	0.0831765722772	0.0831765869907	1
NER	0.967982436117	0.96798035616	0.968018184935	0.967580944348	0.974596134599	1.0	0.0	0.0	0.0	0.0	0.0	0.0	1
NGA	0.000408996016616	0.000408242728725	0.000417061439598	0.000312648805502	0.00203357026577	0.0	1.0	0.921848077751	0.932674093583	0.932935385644	0.93293073621	0.9329295821	-1
NIC	0.785157789246	0.785159178141	0.785169690941	0.785274924959	0.790680875847	1.0	0.0	0.0	0.0	0.0	0.0	0.0	1
NLD	0.00030068506441	0.000302126503702	0.000343459282775	0.0	0.00164720016607	0.0763134312399	0.800733954169	0.957205478215	0.999068479868	1.0	0.9998857018	0.999900930418	-1
NOR	0.010056542904	0.0100609804367	0.00997191990402	0.0107476662097	0.0	0.221725450998	0.854070931586	1.0	0.943085747253	0.942001404334	0.942738851673	0.942726759354	-1
NPL	0.994117623344	0.994117749123	0.994098577306	0.994355787299	0.988093117413	1.0	0.0	0.0	0.0	0.0	0.0	0.0	1
NZL	0.999948044922	0.999947276452	0.999954815684	0.999818527361	1.0	0.990612698541	0.0167561932615	0.0	0.00570229828049	0.00678893218587	0.00676664700466	0.00676576029574	1
OMN	0.999923742748	0.999923563626	0.999888283093	1.0	0.985605705942	0.878444131576	0.66383737731	0.0481908938601	0.00147892810126	0.0	0.000134251343313	0.000137492001364	1
PAK	0.988344852306	0.988345091999	0.988328919741	0.988217463511	0.986475374948	1.0	0.042031716142	0.00167899783966	0.0003916884164	0.0	4.73351376201e-05	4.50297329073e-05	1
PAN	0.895416276392	0.895418357267	0.895417876249	0.895678944042	0.898741496827	1.0	0.0	0.0856336009486	0.0902976461589	0.0894530224132	0.0895446792018	0.0895401916355	1
PER	0.914289680996	0.914290056849	0.914326253603	0.914416416455	0.918999236058	1.0	0.0	0.0522760047195	0.0262004455291	0.0259273677574	0.0260744261146	0.0260848881671	1
PHL	0.997520375633	0.997522467528	0.997478612297	0.997668112484	1.0	0.899543387613	0.0	0.19310852644	0.173526151754	0.173299025529	0.173271164988	0.173275015319	1
PNG	0.796709883265	0.796712255926	0.796663115574	0.796430357056	0.780713226148	1.0	0.174936774927	0.0475711563985	0.0	0.000672030339544	0.000661462728681	0.000656915739217	1
POL	0.996593347848	0.99659228904	0.99660653944	0.9960947185	1.0	0.980066676749	0.019747368847	0.0152013657511	0.0	0.000246586466461	0.000235034441264	0.000233934887514	1
PRT	0.98754156832	0.987541076514	0.987548343331	0.987308927456	0.98877764105	1.0	0.0	0.00991761674877	0.0163782673752	0.0163159639572	0.016345698282	0.0163468755844	1
PRY	0.904647320244	0.904649039732	0.90463471794	0.904762391256	0.902797586912	1.0	0.0	0.0466425407679	0.0474082688067	0.0478845382793	0.0478837385312	0.0478832473035	1
QAT	0.0252738658213	0.0252716792274	0.0252877496277	0.0249830414904	0.0269773546356	0.0	1.0	0.697618119891	0.68122502092	0.681269913724	0.681210763512	0.681209041319	-1
ROU	0.959710997497	0.959711330014	0.959701481911	0.959553480846	0.954887318879	1.0	0.0	0.0486308032106	0.0317683866136	0.0324442924832	0.0324308191752	0.0324293350289	1
RUS	0.0163023579187	0.0163023977756	0.0163011146007	0.0163067938497	0.0170449889538	0.0	1.0	0.931454017158	0.925954991995	0.926369310525	0.926439091167	0.926434313519	-1
RWA	0.671319995445	0.671315415687	0.671346975666	0.669967503585	0.668450723634	1.0	0.24966405699	0.0737230285018	0.0	0.000741056601683	0.000522660793609	0.00052726482564	1
SAU	0.0173421084887	0.0173420557667	0.0173422433019	0.0173363343501	0.018374466485	0.0	0.887276070711	1.0	0.984399909351	0.984902697496	0.984863848624	0.984864769953	-1
SDN	0.138074194923	0.138071039765	0.138088356405	0.137191174112	0.144755327135	0.0	1.0	0.473133054967	0.456395532938	0.456656418973	0.456815082473	0.456815483541	-1
SEN	0.996548934492	0.996549129689	0.996605617242	0.996041838978	1.0	0.903777386821	0.0	0.617707266711	0.65283273163	0.651581797033	0.651616699008	0.65160163998	0
SGP	0.917430566186	0.917427478706	0.917457962317	0.917361965035	0.910390587979	1.0	0.0	0.454991809459	0.439192726734	0.438931708244	0.438966750907	0.438968798215	1
SLB	0.325373925341	0.325374226127	0.325358131947	0.325137646613	0.323283562603	1.0	0.0	0.0	0.0	0.0	0.0	0.0	1
SLE	0.969931924638	0.969933308492	0.969895885675	0.969517218714	0.969090020602	1.0	0.0	0.0	0.0	0.0	0.0	0.0	1
SLV	0.0	1.67454775516e-06	2.34680985254e-05	0.000470326285424	0.00946898823074	0.0876670830777	1.0	0.883340697894	0.924089794405	0.9223826226	0.922582995983	0.922599304054	-1
SOM	0.998583171135	0.998581423531	0.998594913963	0.998313014602	1.0	0.940200501795	0.0	0.0	0.0	0.0	0.0	0.0	1
SUR	0.999097608262	0.999100694638	0.99909284785	0.999193226686	0.997089114482	1.0	0.0	0.0221467105622	0.0175542301291	0.0178710250465	0.0179072644384	0.0179065875913	1
SVK	0.919531705934	0.91953248269	0.919481584905	0.91978266244	0.910613363533	1.0	0.0	0.221696091627	0.231644457968	0.230622423963	0.23076247716	0.230743522363	1
SVN	0.959430013701	0.959431882248	0.95939387165	0.959525460324	0.954273425253	1.0	0.0	0.0628924749123	0.0607912667815	0.0607508592895	0.0607705406684	0.0607684076131	1
SWE	0.976794325664	0.976794732277	0.976794804944	0.976823845867	0.97764089262	1.0	0.0	0.0463940655223	0.0452734080571	0.0457891949032	0.0458032310183	0.0458029902411	1
SWZ	0.998726444044	0.998726913155	0.998712980255	0.998773044369	1.0	0.948043165311	0.0	0.0729977056427	0.072841162396	0.0722144647688	0.0722546243034	0.0722550120747	1
SYR	0.225414245101	0.225393399825	0.225523467064	0.221432699677	0.20821574155	0.0	1.0	0.445063488467	0.423601769062	0.423239425192	0.422776562347	0.422737075418	-1
TCD	0.809906895806	0.809915576339	0.809821957576	0.811239467605	0.79969161272	1.0	0.0	0.224677916037	0.24149714287	0.241944256802	0.241968981582	0.241959327506	1
TGO	0.000106808357106	0.000107207685533	0.000127502409987	0.0	0.00275848137321	0.00846600308678	0.801021813514	0.983722492596	0.998984354779	1.0	0.999942374638	0.999945708022	-1
THA	0.998655807499	0.998654845986	0.998658551225	0.998600321532	1.0	0.991673200136	0.0	0.070376412176	0.0696632185615	0.0696298498604	0.0696482390059	0.0696478398279	1
TJK	0.989348859556	0.989343062556	0.989391723094	0.988704363182	1.0	0.849650719562	0.0	0.0	0.0	0.0	0.0	0.0	1
TKM	0.0783192152672	0.0783105930396	0.0783850378758	0.0769107283806	0.0768399000952	0.0	0.609227978097	0.976398599465	0.999215095384	1.0	0.999805586209	0.99980272936	-1
TTO	0.0391673812727	0.0391660424194	0.0391846508014	0.0390823087064	0.0426844158869	0.0	1.0	0.882218384839	0.887797781457	0.887228194031	0.887352233186	0.887356988899	-1
TUN	0.997084183006	0.997083510248	0.997104736385	0.996568193252	1.0	0.995607530209	0.0	0.0209821150829	0.0290967221166	0.029032057718	0.0289581820679	0.0289585009164	1
TUR	0.999998194743	0.999997749979	1.0	0.999991671453	0.999931366254	0.940445046137	0.0	0.147152929625	0.144834718776	0.145093906417	0.145008188731	0.145010346393	1
TZA	0.999099311246	0.999097848473	0.999105416452	0.998879201127	1.0	0.897545878416	0.0	0.207374603307	0.247409545076	0.246511339386	0.246403847897	0.24639736142	1
UGA	0.034809773756	0.0348197333017	0.0344891414195	0.0323962140423	0.0	0.217359657691	1.0	0.455848255841	0.336281538412	0.334814512468	0.335049188271	0.334990006392	-1
UKR	0.0550792553469	0.0550770151855	0.055116877265	0.0542293247628	0.0622786475776	0.0	1.0	0.629917984076	0.610238418163	0.610782745386	0.610645256484	0.610654304429	-1
URY	0.991081934024	0.99108093019	0.991101146413	0.99087283441	1.0	0.99654195832	0.0367118811868	0.00284243003708	0.0	0.00049763491181	0.000456992634005	0.000457241889875	1
USA	0.000334896410018	0.00033533004123	0.000330287036259	0.000357945143785	0.0	0.00171659646217	0.977636427822	0.999375835793	1.0	0.999446144906	0.999470672311	0.999469933156	-1
UZB	0.0213409744244	0.0213394864746	0.0213405903449	0.0213882515702	0.0219894771625	0.0	0.85577668343	0.996210586067	0.999875055803	1.0	0.999941673377	0.999940436141	-1
VEN	0.00184202323652	0.00184219157865	0.00184132980196	0.00182323281806	0.00377104311733	0.0	1.0	0.977565522104	0.969972830654	0.969809541961	0.969940336863	0.969947192175	-1
VNM	0.999998733496	1.0	0.999973659734	0.999948256996	0.997919342674	0.986021758532	0.048019775129	0.00437633455305	0.000501131778226	0.0	2.11243340188e-05	2.10727826995e-05	1
YEM	0.137381067679	0.13738339649	0.137329474264	0.137750398748	0.132137587618	0.0	1.0	0.938559927068	0.922927369246	0.919728860704	0.919871852025	0.919869951153	-1
ZAF	0.000993555468849	0.000994052093762	0.000984942580711	0.00109861314952	0.0	0.00560276047336	0.875753291064	0.984416199954	1.0	0.999540884894	0.999513490165	0.999513768006	-1
ZMB	0.00277341426763	0.00277438915484	0.00275529298835	0.00301223498011	0.0	0.0762368472753	0.887607209422	0.97771650469	0.998717785983	0.999928193089	1.0	0.999984474012	-1
ZWE	0.999386587834	0.999388472646	0.999357416517	0.99954993185	1.0	0.992616778472	0.0	0.0708806651523	0.0772075192242	0.0776439850387	0.0776832406266	0.0776795872588	1
