# Supplementary material for: The struggle for existence in the world market ecosystem
Source: PLoS One. 2018 Oct 3;13(10):e0203915. doi: 10.1371/journal.pone.0203915 (PMC6169900; doi:10.1371/journal.pone.0203915)
Supplement: S1 File — (ZIP) [file pone.0203915.s001.zip › clusters/data_norma_M_clustered_decadas_2000_4_.csv]

	k6	k5	k4	k3	k2	k1	v1	v2	v3	v4	v5	v6	cluster
AFG	0.966962486141	0.96696891636	0.966910130413	0.967155734951	0.958378386479	1.0	0.0	0.0	0.0	0.0	0.0	0.0	1
AGO	0.998560981957	0.998594515947	0.99837892819	1.0	0.987839377823	0.980340192566	0.0	0.109832174061	0.126905947786	0.126359126771	0.126484231088	0.126461173764	1
ALB	0.961935956937	0.961945773668	0.961884201878	0.962167122438	0.956827850116	1.0	0.0	0.0	0.0	0.0	0.0	0.0	1
ARE	0.00687626047131	0.0068665348014	0.00692932411489	0.00650164926927	0.00935005373424	0.0	0.636700161984	0.955566112	1.0	0.995900780946	0.996236553148	0.996209729509	-1
ARG	0.00453247614816	0.00452958730843	0.00454632448074	0.00443750202317	0.00521570658241	0.0	1.0	0.818944037194	0.840755110597	0.837259431145	0.837686126848	0.8376280825	-1
ARM	0.955412985961	0.955452161255	0.955175481897	0.957271629494	0.943467111873	1.0	0.0	0.269426520508	0.281424167849	0.278308472269	0.27850530061	0.278492243119	1
AUS	0.988472162069	0.988481678061	0.988443323426	0.988387786584	0.983078646258	1.0	0.401525489465	0.0	0.0185039917419	0.0189755172267	0.0188688905417	0.018853283509	1
AUT	0.999421475962	0.99943843928	0.999319279031	1.0	0.992368867953	0.983530174194	0.0	0.0218545077279	0.0151755236375	0.0139459394212	0.0140019983671	0.0139986905084	1
AZE	0.917954987426	0.91805315433	0.917460864655	0.921186845305	0.877514362513	1.0	0.0612724070217	0.0	0.020715727636	0.020952232618	0.0215499151423	0.0214080596668	1
BDI	0.997277866495	0.997331418825	0.996969685117	1.0	0.978922233477	0.930145738117	0.0	0.0	0.0	0.0	0.0	0.0	1
BEL	0.0137529472522	0.0138076279979	0.0134313244246	0.0159970051392	0.0	0.108252273538	0.251847987816	1.0	0.949325295185	0.955063772883	0.954381945179	0.954493878733	-1
BEN	0.652200762241	0.65222108121	0.652119766729	0.652506296372	0.64539036275	0.681912789198	1.0	0.0411433869175	0.00535846709107	0.0	0.00105173961404	0.000934806053502	1
BFA	0.997856945004	0.997855394751	0.997868474782	0.997663671891	1.0	0.973979782173	0.0	0.0	0.0	0.0	0.0	0.0	1
BGD	0.996855981938	0.996854900449	0.9968686017	0.996438399206	1.0	0.927214986885	0.0	0.0263807270437	0.0234712828627	0.023610985026	0.0235601915654	0.0235735323695	1
BGR	0.999195337621	0.999218102556	0.999068253719	1.0	0.991967205021	0.949118648213	0.0567338204138	0.0308516801586	0.0	0.00309675802671	0.00302237962011	0.00302621674319	1
BHR	0.999117564143	0.99913408174	0.998996492837	1.0	0.992541639576	0.958000049948	0.0	0.0175949674818	0.0203301632114	0.0202425632157	0.0202626047602	0.0202589110077	1
BHS	0.987664293664	0.987652890189	0.98775197293	0.986954116503	1.0	0.973799888675	0.0	0.0	0.0	0.0	0.0	0.0	1
BIH	0.999957124263	0.999954350276	1.0	0.999165499539	0.988484423337	0.882162118617	0.253406760994	0.160072476701	0.0	0.0218486382616	0.0203462687937	0.0204764128448	1
BLR	0.996906145714	0.99686820075	0.997168567295	0.994569355943	1.0	0.97161729271	0.0	0.1929431763	0.196526043231	0.192267481224	0.192237313896	0.192268449263	1
BLZ	0.999463931978	0.999476121938	0.999409020591	0.999659987727	1.0	0.888914501456	0.0	0.0	0.0	0.0	0.0	0.0	1
BOL	0.962157170979	0.962182497015	0.962048602609	0.96289566882	0.961015101703	1.0	0.0	0.206100439526	0.167877439701	0.17321191798	0.173169734077	0.173147411786	1
BRA	0.000126916286926	0.000122665246414	0.000150887079078	0.0	0.000801258199627	0.00623673797539	1.0	0.658479200895	0.685437124867	0.683514031511	0.683746142808	0.683721152523	-1
BRN	0.991101856252	0.991096149554	0.991123055359	0.990415925538	1.0	0.858086778576	0.0	0.0	0.0	0.0	0.0	0.0	1
BTN	0.991918513729	0.991923472685	0.991941765491	0.991265203969	1.0	0.885966957539	0.0	0.0	0.0	0.0	0.0	0.0	1
BWA	0.990544364803	0.990537157333	0.99055883812	0.990314911291	1.0	0.872379141998	0.0	0.0	0.0	0.0	0.0	0.0	1
CAF	0.999410414117	0.999424765411	0.999346271657	1.0	0.998764877273	0.937813780104	0.0	0.0	0.0	0.0	0.0	0.0	1
CAN	0.894334843173	0.894341178632	0.894386629921	0.893587101337	0.899715957248	1.0	0.949108445768	0.0	0.141812084843	0.129796296346	0.130662914084	0.130670260046	1
CHE	0.999790498533	0.999797228438	0.999750786483	1.0	0.998122515436	0.959423279782	0.0381479685162	0.00377735140619	0.0	0.000373681871789	0.000356479474006	0.000358041615905	1
CHL	0.994497632933	0.994510221838	0.994462297319	0.99508516982	1.0	0.941583046867	0.706243131316	0.0	0.13297538125	0.123206236733	0.124533398105	0.124370862642	1
CHN	0.993396079925	0.993365314014	0.993563499254	0.992292587162	1.0	0.985741439964	0.701650807826	0.0	0.0342017276603	0.0281376982731	0.0289088672651	0.0287993810531	1
CIV	0.16522301359	0.165235985496	0.165086740618	0.16668103793	0.160531288021	0.0	0.398311955946	0.967934232137	1.0	0.989896930882	0.990976024491	0.990834216385	-1
CMR	0.732035322399	0.73205886512	0.731885894503	0.733668792234	0.720290235665	0.693966037633	0.0	0.922180991962	0.999880373178	0.999716217046	1.0	0.99993334027	0
COG	0.913752134559	0.913750358132	0.913740756509	0.913739439083	0.916465921182	1.0	0.0435128588716	0.0	0.000908029102826	0.00078435594116	0.00080240244217	0.000801084033238	1
COL	0.0341577667869	0.0341554054297	0.0341772024552	0.033986894396	0.0372549428164	0.0	1.0	0.71034346014	0.754181647978	0.752592572219	0.752887868344	0.752832131884	-1
COM	0.996546530075	0.996531226058	0.996564424649	0.996267503994	1.0	0.949100232549	0.0	0.0	0.0	0.0	0.0	0.0	1
CPV	0.875690128531	0.875702575371	0.875622876082	0.876331400339	0.869361969315	1.0	0.0	0.0	0.0	0.0	0.0	0.0	1
CRI	0.999570590191	0.999571255324	0.99957415506	1.0	0.999821885018	0.985536796245	0.0	0.454873143032	0.377470738586	0.38214894301	0.381205460451	0.381371782456	1
CUB	0.995192344646	0.995213056539	0.995076102045	0.996267053678	0.988271661167	1.0	0.0	0.0	0.0	0.0	0.0	0.0	1
CYP	0.998909172218	0.998929858638	0.998783867978	1.0	0.990538860944	0.994697857996	0.0	0.0	0.0	0.0	0.0	0.0	1
CZE	0.992146883878	0.992115625564	0.992300509415	0.991463753858	0.983629190683	1.0	0.0	0.109638685706	0.0455921771006	0.0478658140845	0.0475117651935	0.0475987033853	1
DEU	0.00276318932213	0.00278425952793	0.00263606735389	0.00361486245006	0.0	0.00760991063039	0.391040737607	1.0	0.938076884164	0.943808403228	0.942913051146	0.943049117409	-1
DJI	0.991328524998	0.991339990555	0.991276359964	0.991192020036	1.0	0.847684434683	0.0	0.0	0.0	0.0	0.0	0.0	1
DNK	0.00900522786074	0.00903326469114	0.00885526609654	0.0101073644643	0.0	0.0792738227791	1.0	0.602416198456	0.576953913682	0.583869352135	0.583028270973	0.583117304897	-1
DOM	0.936345058883	0.936370403517	0.936211761833	0.937868215893	0.927425393912	0.869536534346	0.0	0.895765561245	1.0	0.988087601874	0.989926518788	0.989647062358	0
DZA	0.998960829959	0.998959328666	0.998966536298	0.998912967388	1.0	0.979762306469	0.0	0.189891829517	0.189199432537	0.188675714499	0.188720827918	0.188727746499	1
ECU	0.995283958325	0.99526893274	0.995362555014	0.994688171421	1.0	0.904734585948	0.0	0.31288910438	0.333282861627	0.328419902195	0.329060908429	0.328970394643	1
EGY	0.173366203385	0.173310721327	0.173707741116	0.170428580241	0.185473518765	0.0	0.504007207052	0.826050835655	1.0	0.978612982209	0.980040567552	0.979836318873	-1
ERI	0.999165060557	0.999179130104	0.999063087638	1.0	0.994054883335	0.934111333123	0.0	0.0	0.0	0.0	0.0	0.0	1
ESP	0.00228329840802	0.0022794551516	0.00230277482979	0.00217194657967	0.00342227037536	0.0	0.864346835087	1.0	0.984363507878	0.986143209704	0.985828464502	0.985891563562	-1
EST	0.898644603303	0.898664739646	0.898545610117	0.899083454763	0.885399447344	1.0	0.0	0.0672534385557	0.0722299624083	0.0696842831119	0.0698177663141	0.0698082277523	1
FIN	0.994924449906	0.994916371297	0.994983464178	0.994337439804	1.0	0.945329332743	0.0	0.107750546246	0.0918877523865	0.0918115613772	0.0918231665765	0.0918299739061	1
FJI	0.999112852647	0.999140175162	0.998947772231	1.0	0.990145051093	0.96699809323	0.0	0.0374469289722	0.0183447113925	0.0201259472168	0.0201930997284	0.0201798227176	1
FRA	0.00572978042867	0.00574761684262	0.00563502647804	0.00639179400323	0.0	0.0587507517935	1.0	0.970142062122	0.886142157677	0.894496541974	0.893479699874	0.893620574524	-1
GAB	0.824093611997	0.824152225626	0.823767675968	0.827499105227	0.792988437136	1.0	1.0	0.0225470233404	0.00282337692936	0.0	0.00110115673292	0.000934054676082	1
GBR	0.999736111774	0.999745082588	0.999693724286	0.999773900672	1.0	0.987077642921	0.275453378804	0.0	0.00282313393481	0.00300601926581	0.00285474608843	0.0028868989842	1
GEO	0.99508904561	0.99508863537	0.99509053521	0.994789431138	1.0	0.970561471951	0.0	0.082839274413	0.115144236459	0.114146259758	0.114115523505	0.114136593476	1
GHA	0.998439521	0.998442765066	0.998426900881	0.998428828467	1.0	0.967430022404	0.0	0.0170939710571	0.0250942803961	0.025488199532	0.025457439367	0.025459375911	1
GIN	0.999325996584	0.999334291529	0.999279082475	1.0	0.996247955407	0.910081583685	0.0236743662929	0.0	0.010986902288	0.0117405919913	0.0116600811215	0.0116615817719	1
GMB	0.993989366506	0.993987584759	0.99402344221	0.993512405321	1.0	0.933844025032	0.0	0.241605683063	0.258490880475	0.258683812051	0.258537003578	0.258581346099	1
GNB	0.959131124486	0.959172295842	0.958892638916	0.961732123375	0.924885609834	1.0	0.0	0.0	0.0	0.0	0.0	0.0	1
GNQ	0.894856479409	0.894896246564	0.894598559887	0.896869524191	0.879143624278	1.0	0.0	0.0	0.0	0.0	0.0	0.0	1
GRC	0.999265509216	0.999290978563	0.999119416946	1.0	0.996463856533	0.934321488356	0.805548081122	0.0954633710987	0.0	0.0120567910682	0.0109976323229	0.0111177246101	1
GTM	0.997652686261	0.997658756494	0.99762067169	0.997843964879	1.0	0.953265142455	0.0	0.805852295263	0.771106314126	0.77924650753	0.777663358267	0.777958354726	0
GUY	0.982214832993	0.982202035354	0.982296603594	0.981398934359	1.0	0.957098671089	0.288935125618	0.0	0.0389742550437	0.0452057171057	0.0445630247583	0.0446467307627	1
HKG	0.996733664424	0.996739660025	0.996700372455	0.996929223606	0.994135170562	1.0	0.0	0.0107617015303	0.00983767959801	0.00993048841332	0.00990492200062	0.00991044129487	1
HND	0.840295430581	0.840317042628	0.840151418015	0.841582146116	0.83470067016	1.0	0.0	0.633017779556	0.710767763715	0.703630835259	0.704324851814	0.704267235946	0
HRV	0.999990881314	0.999990856991	1.0	0.999772963283	0.996907925273	0.988388972875	0.0	0.0498097064104	0.0426851066982	0.0425042371287	0.0425482053539	0.042542962285	1
HTI	0.963128613303	0.963149580233	0.963019928602	0.964120381871	0.954792722585	1.0	0.0	0.0	0.0	0.0	0.0	0.0	1
HUN	0.014556172237	0.0145754065942	0.0144402292356	0.0154829869817	0.00688114858806	0.0	0.980832545159	1.0	0.957623429129	0.960022009571	0.959713982011	0.95975831486	-1
IDN	2.845271661e-05	2.72738579152e-05	3.40342081953e-05	0.0	0.000249234234315	0.0036243677901	1.0	0.99065542609	0.991074122394	0.989815883138	0.990155539469	0.990083249671	-1
IND	0.864652392816	0.864666810089	0.864581090024	0.865170910105	0.855143143088	1.0	0.0	0.11839997564	0.0788891843739	0.0851077226304	0.0841519950451	0.0843196446991	1
IRL	0.999970542883	0.999975473512	0.999948337725	1.0	0.99865517129	0.981526215987	0.0	0.0	0.0	0.0	0.0	0.0	1
IRN	0.999421394849	0.999444715152	0.999293514832	1.0	0.990955308794	0.983196952141	0.0	0.303311870954	0.367886365424	0.365428563092	0.36535255873	0.36538905025	1
IRQ	0.999668365034	0.999676694336	0.999616914892	1.0	0.995962510196	0.941811572892	0.0	0.0	0.0	0.0	0.0	0.0	1
ISL	0.999955089545	0.999953766408	0.999959642102	1.0	0.999257815067	0.980893281943	0.0	0.016752965519	0.0142107869609	0.0138494354813	0.0138675262584	0.0138679750602	1
ISR	0.999881163313	0.999883950303	0.999866803287	1.0	0.997264555357	0.990824830168	0.0	0.0123979221128	0.00776377628125	0.00794624893999	0.00793958017352	0.00794086428063	1
ITA	7.29340228506e-05	7.40178982321e-05	6.53222713249e-05	0.0	0.00190563204452	0.0044629499914	0.835324961176	1.0	0.992104256139	0.991867112548	0.991687438356	0.991727407641	-1
JAM	0.994254695757	0.994250915452	0.994287494064	0.993985415001	1.0	0.993304407065	0.0167435705302	0.0	0.000494934822628	0.000403145141431	0.000415955492864	0.000415854191368	1
JOR	0.999690501064	0.999698583541	0.999650814373	1.0	0.99333428816	0.978104833032	0.118934162808	0.0106320286262	0.0	0.00136051480814	0.00133187722662	0.0013207605884	1
JPN	0.994059348975	0.994070174125	0.993990347836	0.994460742459	0.991955342467	1.0	0.0	0.00973759001211	0.00736754414672	0.0075214550553	0.00752138871228	0.00752092746692	1
KAZ	0.0993475355406	0.0993671328536	0.0992351084329	0.100117989412	0.0951915624163	0.037371240396	0.0	0.932947984931	0.997641529649	1.0	0.999006241848	0.999080999009	-1
KEN	0.10782956246	0.107822494555	0.107867271542	0.107288016742	0.114959837384	0.0	0.438118150908	1.0	0.992260604752	0.992889252832	0.992611239086	0.992655610871	-1
KGZ	0.979073277836	0.979080741025	0.979055976475	0.97892856227	0.975487890168	1.0	0.0	0.0	0.0	0.0	0.0	0.0	1
KHM	0.199907299633	0.19991041882	0.199892219588	0.199890791915	0.208332138081	0.0	1.0	0.168379979357	0.12985233521	0.135680806185	0.135157614565	0.13518844084	0
KOR	0.998180178944	0.998182660629	0.998160939318	0.998188449627	1.0	0.948785442928	0.000338051329715	0.00111234492211	0.0	5.42208712169e-05	4.46074107589e-05	4.58299646315e-05	1
KWT	0.998979198082	0.999008180139	0.998825809436	1.0	0.994220022349	0.927288371957	0.0	0.0391713315946	0.0278905796397	0.0286503423481	0.0286108728616	0.0286147478517	1
LAO	0.980790648605	0.980759089737	0.980951423945	0.979947668318	1.0	0.736442565652	0.0	0.0	0.0	0.0	0.0	0.0	1
LBN	0.997280957126	0.997279141097	0.9972963377	0.997032375683	1.0	0.96660235657	0.0	0.0187137561523	0.0161649508521	0.0165368748557	0.0165097034983	0.0165101488708	1
LBR	0.99994241366	0.999941292375	0.999950260482	1.0	0.999037833042	0.958798245544	0.0	0.0	0.0	0.0	0.0	0.0	1
LBY	0.990037478796	0.990030744903	0.990087813859	0.98950854235	1.0	0.934326511428	0.0	0.0120110883916	0.0139674048101	0.0137703514106	0.0138109552539	0.0138078027478	1
LKA	0.99957129002	0.9995807815	0.999512585653	1.0	0.99746357823	0.960426940534	0.131058940006	0.00104089158423	0.0	4.47309246191e-05	8.77647789829e-05	7.97967262918e-05	1
LSO	0.991320839465	0.9913162071	0.991334494671	0.990454328648	1.0	0.799646294883	0.0	0.0	0.0	0.0	0.0	0.0	1
LTU	0.974182615522	0.974158721054	0.974343627235	0.972883716098	0.970540256685	1.0	0.0	0.19180194131	0.199165594004	0.198655596585	0.198776616635	0.198762111046	1
LUX	0.999468312541	0.999482321689	0.999383878995	1.0	0.992526206795	0.984451466633	0.0	0.0	0.0	0.0	0.0	0.0	1
LVA	0.997341073741	0.997330376994	0.997412529169	0.996806455697	1.0	0.899867060843	0.0	0.200065236239	0.212472585594	0.210373190401	0.210507587767	0.210505561707	1
MAR	0.993002047264	0.992996810353	0.993040395736	0.992615145703	1.0	0.902971022844	0.0	0.212727292245	0.222102427545	0.222530109438	0.222544576598	0.222535164873	1
MDA	0.0817194894135	0.0816926239595	0.0818580055305	0.0813949206557	0.0696527378447	0.0	0.433848952245	1.0	0.955928927909	0.96113927038	0.959968398428	0.96014984117	-1
MDG	0.99927731565	0.999282571713	0.999239836526	0.999573327356	1.0	0.961909852812	0.0169594532232	0.000539314648398	0.000132464868765	2.45003320671e-06	0.0	7.74543158072e-07	1
MDV	0.934981246085	0.934984927697	0.934977329012	0.934838585167	0.931078266932	1.0	0.0	0.0787226435317	0.0584198000433	0.0604605400293	0.0603158760538	0.0603309175995	1
MEX	0.950139571554	0.950139680735	0.950151289813	0.950139417545	0.946793082406	1.0	0.0	0.31637074887	0.380112628964	0.377410265103	0.37734267333	0.377391158042	1
MKD	0.999995084855	0.999998558964	1.0	0.99985948452	0.998198613099	0.920327816766	0.0	0.10721170976	0.100187048794	0.101019288062	0.101117490085	0.101079301796	1
MLI	0.9996083689	0.999610913979	0.999580091535	1.0	0.998929940869	0.974754901445	0.104355447471	0.000684418355508	0.0	0.000482956966297	0.000433703486774	0.000444174882729	1
MLT	0.999212547342	0.999223293298	0.999142994917	1.0	0.991981538368	0.994553223915	0.0	0.0	0.0	0.0	0.0	0.0	1
MMR	0.996701369927	0.996706025583	0.996669265874	0.996766303485	1.0	0.873069801065	0.0	0.0	0.0	0.0	0.0	0.0	1
MNG	0.990330714849	0.990318850564	0.990421636367	0.989085308773	1.0	0.857361138405	0.0	0.0	0.0	0.0	0.0	0.0	1
MOZ	0.999813568969	0.999818640995	0.999784512587	1.0	0.995545612168	0.877654490063	0.0	0.152478739983	0.162266403507	0.16431102138	0.163843624966	0.16391225874	1
MRT	0.999475993821	0.999489351575	0.999387769099	1.0	0.993895525176	0.999786579575	0.0	0.0	0.0	0.0	0.0	0.0	1
MUS	0.991007195965	0.990996143176	0.99107615224	0.990024597462	1.0	0.878479998128	0.00371730656176	0.0	0.00867015614071	0.0084726663119	0.0085141452412	0.00850344550962	1
MWI	0.988026968405	0.988018550775	0.988095564824	0.986672052829	1.0	0.932255414223	0.0	0.0	0.0	0.0	0.0	0.0	1
MYS	5.22017397717e-05	5.09027485715e-05	6.00771228247e-05	0.0	0.000365586363485	0.00069010611764	0.770765707668	1.0	0.9960062257	0.995065499005	0.995346061171	0.995289734836	-1
NAM	0.999951256127	0.999944032813	1.0	0.999701369699	0.996303686399	0.969362695219	0.0	0.0158329484562	0.00476650058643	0.00670181989725	0.00649408813604	0.00652636725439	1
NER	0.991759606375	0.99174505134	0.991843933844	0.990864170453	1.0	0.997987442634	0.0	0.0	0.0	0.0	0.0	0.0	1
NGA	0.99950288717	0.999513692336	0.99943484886	1.0	0.997625318361	0.943194006212	0.105673798636	0.0	0.00520395997152	0.00561262067767	0.00554477111262	0.00555127141661	1
NIC	0.945693237775	0.945718883165	0.945534028904	0.947126734737	0.939763863938	1.0	0.0223550249041	0.0109509344995	0.0	0.00117700761444	0.00120626950712	0.00120146643429	1
NLD	0.000372170845575	0.000382548355988	0.000313946901063	0.000682770282525	0.0	0.0220170994218	0.829892720042	1.0	0.985225472805	0.988442799488	0.987816942634	0.987927479848	-1
NOR	0.981248312251	0.98126157344	0.98118405134	0.98168778189	0.974665248077	1.0	0.0140522762439	0.0159312774036	0.0	0.00110980076267	0.000934287067543	0.000962749582683	1
NPL	0.999649348173	0.999652536428	0.999626568517	0.999905297281	1.0	0.913321158079	0.0	0.0	0.0	0.0	0.0	0.0	1
NZL	0.999490653016	0.999502651027	0.999416162247	1.0	0.994778510774	0.988128530202	0.0	0.0616946752782	0.0564257841123	0.056845974523	0.0568313616202	0.0568316974348	1
OMN	0.998025033429	0.998081388504	0.997698449488	1.0	0.992046159319	0.868307584	0.0	0.0119009875606	0.0415483304531	0.0339888140853	0.0356248337823	0.0353311748196	1
PAK	0.996412674019	0.996408689597	0.996441111336	0.996058458256	1.0	0.943430446061	0.0	0.000169639377952	0.00218134849518	0.00249348045646	0.00246967353487	0.00247122825323	1
PAN	0.991537562305	0.991540882736	0.99151754415	0.991725949939	0.990290552552	1.0	0.0276957131492	0.0	0.00124322893677	0.00132380820533	0.00131669234758	0.00131843438587	1
PER	0.99775314216	0.997760561152	0.997715904459	0.998085970589	1.0	0.934512591644	0.0862011360885	0.00232251984702	0.000832597075857	0.0	0.000232544188266	0.000200303618355	1
PHL	0.995641849139	0.995637368999	0.995676499029	0.99509611289	1.0	0.927137002687	0.0345299331281	0.00382827982888	0.0	0.000166526768693	0.000157599401618	0.000162086999662	1
PNG	0.0641577477822	0.0641564622917	0.0641669067509	0.0639253500655	0.0679125276441	0.0	1.0	0.331204219967	0.309225877258	0.307598642544	0.307900909662	0.3078537363	-1
POL	0.0483419004575	0.0483352731564	0.0483817605084	0.0481707566192	0.047248476979	0.0	0.900134798401	1.0	0.9912832667	0.989919927631	0.990070978715	0.990060200952	-1
PRT	0.999994117983	1.0	0.999999715786	0.999613556705	0.994467197175	0.98496540351	0.0	0.187558724574	0.213855863323	0.213765027919	0.214064726441	0.213944035916	1
PRY	0.667643060608	0.667639382657	0.667680044284	0.666555417728	0.67543522085	0.549219181404	0.0	0.782324957325	1.0	0.979051462504	0.980469596514	0.980376965927	0
QAT	0.998855082556	0.998878453126	0.99871289294	1.0	0.990249903627	0.973638809147	0.0	0.0	0.0	0.0	0.0	0.0	1
ROU	0.0330131506899	0.0330041484295	0.0330617465123	0.0329035207203	0.0318668868615	0.0	1.0	0.861627623746	0.889550245195	0.89076460182	0.890527357717	0.890555421747	-1
RUS	0.0230120032754	0.0230032918141	0.0230609147889	0.0226740211953	0.0254945789587	0.0	0.944633860885	0.994499540858	1.0	0.998759244403	0.998973844693	0.998935297446	-1
RWA	0.965157890329	0.965143456649	0.965244118026	0.964774962863	0.970194161677	1.0	0.0	0.0804691973733	0.0932467573567	0.0921369729459	0.0923786415252	0.0923316304656	1
SAU	0.994717258501	0.994713957945	0.994753154897	0.99436462091	1.0	0.916411132465	0.0	0.372825262916	0.381557151277	0.377026752048	0.377673033441	0.377575217547	1
SDN	0.999604317643	0.999617008268	0.999544279777	1.0	0.998469194776	0.969060424926	0.0	0.0	0.0	0.0	0.0	0.0	1
SEN	0.976762152028	0.976759772916	0.97680279031	0.976090291594	1.0	0.704908688642	0.645852525624	0.0	0.0219322099747	0.0213343945152	0.0215800463774	0.0215340018965	1
SGP	0.00332837042624	0.00334704817312	0.00324132274378	0.00374863132429	0.0	0.0533334356202	0.826875170013	1.0	0.994455338533	0.995723872606	0.995490075708	0.995511890627	-1
SLB	0.991693314023	0.991689139083	0.991704182459	0.991279102542	1.0	0.883526600185	0.0	0.00901100142589	0.0146265862546	0.015779401754	0.0156933060754	0.0156979611793	1
SLE	0.983681965767	0.983694348731	0.983607239513	0.984603167478	0.97470933412	1.0	0.0	0.0328642855847	0.0414666298227	0.040462854906	0.0405761664362	0.0405559920087	1
SLV	0.903732264985	0.903768014052	0.903522756935	0.905389424619	0.888967074084	1.0	0.0	0.712365381333	0.635561914115	0.640013323184	0.639052328064	0.639168142431	0
SOM	0.999365771331	0.999380992868	0.999266104078	1.0	0.999593353448	0.842433254873	0.0	0.100829286643	0.0717919747593	0.0737476481762	0.0736460514215	0.0736560258714	1
SUR	0.984162061301	0.98416342256	0.984151786603	0.9842627919	0.983711541287	1.0	0.0426829840508	0.0	0.00951077538611	0.0087663717108	0.00890855807363	0.0088916968327	1
SVK	0.999977212715	0.999974172318	1.0	0.99981724708	0.997931942767	0.954674667272	0.0	0.015483818692	0.00720602226569	0.0101102902969	0.00968004609445	0.00975397265323	1
SVN	0.999984308013	0.999981610043	1.0	0.999936688208	0.997320902531	0.955653718934	0.0	0.0579314626931	0.0518447689709	0.0528794002145	0.0526627095779	0.052700244334	1
SWE	0.993817829389	0.993867007876	0.993525179897	0.996347938364	0.973633786948	1.0	0.0	0.387266067244	0.32797078397	0.333394331204	0.332518120312	0.332687935547	1
SWZ	0.990985340238	0.990971250471	0.991032909265	0.9903969909	1.0	0.911058218827	0.0	0.00370306583376	0.01527686637	0.016447572485	0.0163014691736	0.0163162515431	1
SYR	0.97977780429	0.979742490069	0.980019886097	0.977403607433	1.0	0.86299108209	0.412178017361	0.0	0.0257122006215	0.0222495419998	0.0226836017331	0.0226390519104	1
TCD	0.986631506551	0.986622071551	0.986753759189	0.984782222799	1.0	0.836247020818	0.0	0.0	0.0	0.0	0.0	0.0	1
TGO	0.980219838303	0.98021983456	0.980235934178	0.980212076896	0.986040866909	1.0	0.0	0.0825394440931	0.084576204741	0.0838866178535	0.0838728255151	0.0838917868934	1
THA	0.989794819012	0.989779343458	0.989885527601	0.988846315029	1.0	0.852420179209	0.205532600686	0.0	0.0299034923892	0.0303474536124	0.0299320914098	0.030020374967	1
TJK	0.999030321765	0.999062891441	0.998889594833	1.0	0.990626841096	0.972955793627	0.0	0.0	0.0	0.0	0.0	0.0	1
TKM	0.994868935142	0.994862792965	0.994899513262	0.994584364572	1.0	0.909117103762	0.0	0.0	0.0	0.0	0.0	0.0	1
TTO	0.961386121209	0.961406108702	0.961269926505	0.962480482414	0.95514328639	1.0	0.0	0.0133302164318	0.0133592214971	0.0134522357752	0.0135165235159	0.0135043749625	1
TUN	0.999852856709	0.999858128993	0.999829456718	1.0	0.997602823994	0.977821362615	0.268867754025	0.0	0.0038336141331	0.0036707174281	0.00407462483864	0.0039876689085	1
TUR	9.91845953909e-05	9.868561965e-05	0.0001187086451	2.72103307605e-05	0.0	0.00386524598881	0.781943497984	1.0	0.978035876712	0.982561694698	0.982210307548	0.982221186585	-1
TZA	0.213464569844	0.213454407618	0.213473230822	0.213209072808	0.21990453182	0.0	0.826931712747	1.0	0.936518522076	0.941209945493	0.94115050087	0.941097013104	-1
UGA	0.139157463082	0.139151068342	0.139215880171	0.138556746845	0.150355828046	0.0	0.753441314291	0.96892644621	0.997055681545	1.0	0.999534277567	0.999616363729	-1
UKR	0.0188413255847	0.0188360841424	0.0188698235432	0.0186464930934	0.0205042974028	0.0	1.0	0.783379241674	0.786837886178	0.785507476172	0.785819483154	0.785769433314	-1
URY	0.986645367217	0.986676428029	0.986489646221	0.987544889761	0.980417878178	1.0	0.0	0.0587571199496	0.0747341661931	0.0729928939942	0.0732980199919	0.0732492839266	1
USA	0.00216780920246	0.0021709037939	0.00214820917769	0.00235394593919	0.0	0.0191539203815	1.0	0.893268623275	0.902978372514	0.903261626694	0.903188585173	0.90320244525	-1
UZB	0.993139744767	0.993118761941	0.993287565267	0.991450306053	1.0	0.896654567513	0.0928785002581	0.0	0.0422751068504	0.0375059703674	0.0381769286712	0.0380444567624	1
VEN	0.961178129674	0.961200102868	0.961066241754	0.962054012841	0.960742763663	1.0	0.00565131511228	0.00102666758785	0.0	0.000193306678476	0.000179105246148	0.000181034544294	1
VNM	0.99999681927	1.0	0.999973106386	0.999979199048	0.999692351767	0.925591032771	0.0	0.0392879691876	0.0407605068548	0.0404820624271	0.0404802279375	0.0404821235391	1
YEM	0.999408957375	0.999428264888	0.999296479768	1.0	0.997520612085	0.942870357074	0.0	0.235893522134	0.251503777784	0.251935213371	0.251902854528	0.251904745371	1
ZAF	0.999810899976	0.999815178	0.999787885107	1.0	0.999874086551	0.959307279305	0.0	0.157996605871	0.167982269203	0.168734106595	0.168534890996	0.168575239387	1
ZMB	0.999163931242	0.999186884544	0.999035015878	1.0	0.99288178633	0.982211868722	0.0192297313142	0.0	0.000529342161912	0.000563320819989	0.000570418874742	0.000568796270646	1
ZWE	0.954631677336	0.954627238796	0.954641547119	0.954591947671	0.953659205542	1.0	0.0	0.0	0.0	0.0	0.0	0.0	1
