# Supplementary material for: The struggle for existence in the world market ecosystem
Source: PLoS One. 2018 Oct 3;13(10):e0203915. doi: 10.1371/journal.pone.0203915 (PMC6169900; doi:10.1371/journal.pone.0203915)
Supplement: S1 File — (ZIP) [file pone.0203915.s001.zip › clusters/data_norma_M_clustered_decadas_2000_5_.csv]

	k6	k5	k4	k3	k2	k1	v1	v2	v3	v4	v5	v6	cluster
AFG	0.999336710755	0.999369317707	0.999213601248	1.0	0.998748206326	0.971064092324	0.0	0.0	0.0	0.0	0.0	0.0	1
AGO	0.998604919245	0.998627034795	0.998530741952	0.999017637671	0.996906515527	1.0	0.0	0.0	0.0	0.0	0.0	0.0	1
ALB	0.996308827549	0.996288138012	0.996373080374	0.995977986957	1.0	0.967447721729	0.0	0.0	0.0	0.0	0.0	0.0	1
ARE	0.0082531733806	0.00820632610448	0.00841633775681	0.00745750042395	0.0119596583992	0.0	0.405081171435	1.0	0.963493515667	0.962350013728	0.962883689412	0.962769362196	-1
ARG	0.999563455686	0.999582424401	0.999486472935	1.0	0.999059184124	0.963308909702	0.118416311305	0.0	0.0268100193937	0.0272437022885	0.0269231046569	0.0269803180436	1
ARM	0.994331704614	0.994284347369	0.994501719673	0.993362538404	1.0	0.978596238959	0.0	0.0	0.0	0.0	0.0	0.0	1
AUS	0.99968140932	0.999699094933	0.99961924009	1.0	0.998748627425	0.993172979941	0.0300105845298	0.0	0.0118513866484	0.0138938548167	0.0133906738616	0.0134757814129	1
AUT	0.986009261683	0.986066741961	0.985804307198	0.986911143304	0.984296559485	1.0	0.0	0.0946203107192	0.126559789057	0.123393475837	0.123379539629	0.123443416486	1
AZE	0.997936817738	0.997934263598	0.99792870005	0.998001791419	1.0	0.959992847016	0.0	0.0	0.0	0.0	0.0	0.0	1
BDI	0.993471422327	0.993425746257	0.993636690524	0.992501333633	1.0	0.974677323047	0.0	0.0	0.0	0.0	0.0	0.0	1
BEL	0.000220895681945	0.000223350751939	0.00021295208406	0.000260598221124	0.0	0.00213037714924	1.0	0.913913262912	0.917492773791	0.917629024662	0.917443585878	0.917502282413	-1
BEN	0.999230967801	0.999269930372	0.999087903346	1.0	0.997580263137	0.980305043125	0.0	0.0477001746912	0.0503664994836	0.0514136715317	0.0512325144771	0.0512620692082	1
BFA	0.998985493744	0.998974515023	0.999022168551	0.998896237551	1.0	0.951220470621	0.0	0.0	0.0	0.0	0.0	0.0	1
BGD	0.998103447906	0.998111965806	0.998061080992	0.998264578611	1.0	0.958393441273	0.0	0.00663217544868	0.0120293250278	0.011616312054	0.0116616987642	0.0116558742619	1
BGR	0.998843920914	0.998889375762	0.998685595165	0.999447290655	1.0	0.968781635606	0.0	0.196918345214	0.206087496018	0.20763560639	0.207048873783	0.207208534342	1
BHR	0.999113249165	0.999111003949	0.999123257318	0.99906467024	1.0	0.97921534427	0.0	0.0	0.0	0.0	0.0	0.0	1
BHS	0.999556719574	0.999580518913	0.99947158771	1.0	0.99804999699	0.986809360384	0.0	0.0	0.0	0.0	0.0	0.0	1
BIH	0.990962935733	0.990893045143	0.991198244323	0.989693448968	1.0	0.957230790263	0.0	0.0	0.0	0.0	0.0	0.0	1
BLR	0.996635757585	0.996613729371	0.996702480819	0.996265664488	1.0	0.97409951364	0.0319722077939	0.0	0.0017166604871	0.0014340929824	0.00142199096847	0.00142815067847	1
BLZ	0.97572880723	0.975805668942	0.9754576514	0.977151588786	0.968312334166	1.0	0.0	0.0	0.0	0.0	0.0	0.0	1
BOL	0.999928232811	0.999931945798	0.999917441241	1.0	0.999098949029	0.990253112604	0.0	0.0	0.0	0.0	0.0	0.0	1
BRA	0.0239181992305	0.0238824672549	0.0240365261825	0.0233082638049	0.0271285523605	0.0	1.0	0.913420410447	0.927144860095	0.924870599513	0.925515616287	0.925333789322	-1
BRN	0.999083434208	0.999153919771	0.998857804229	1.0	0.996857502705	0.972890451197	0.0	0.0	0.0	0.0	0.0	0.0	1
BTN	0.999825222384	0.999837208205	0.999785934289	1.0	0.999406815397	0.977953141584	0.0	0.0	0.0	0.0	0.0	0.0	1
BWA	0.999853722287	0.999863695662	0.999824190452	1.0	0.999131009271	0.985343034181	0.0	0.0664441600466	0.0593104477088	0.0597909830695	0.0597374697086	0.0597437632874	1
CAF	0.999492233954	0.999515468935	0.999404323502	1.0	0.997900461678	0.979189864569	0.0	0.0	0.0	0.0	0.0	0.0	1
CAN	0.999465055511	0.99949033038	0.999372781063	1.0	0.996872092796	0.989376345908	0.0	0.0494067431362	0.0491045054344	0.0488726739151	0.0489125478005	0.0489037327166	1
CHE	0.000147726639649	0.000151565115721	0.000135494158091	0.000189967103893	0.0	0.00221986376538	1.0	0.695769629041	0.711252306326	0.712130673759	0.711783713887	0.711859469372	-1
CHL	0.998740948476	0.998733560916	0.998763491229	0.998660574421	1.0	0.978643054279	0.0	0.0665576393264	0.0748191914945	0.0742539482285	0.0742872164753	0.0742804480713	1
CHN	0.00270507153565	0.00269632736474	0.00273582016798	0.0025526149585	0.0034222633161	0.0	1.0	0.913996035575	0.924390006718	0.922064597321	0.922585296431	0.922463521905	-1
CIV	0.0194601779163	0.0194472054032	0.0195073740925	0.0191677015862	0.0216418568273	0.0	1.0	0.644338262253	0.670924189784	0.668134774165	0.668039696736	0.668124435184	-1
CMR	0.0690170682244	0.0689794535071	0.0691471453678	0.0682771109514	0.0761373205592	0.0	0.500843560772	0.92621765368	1.0	0.987661903263	0.989470854406	0.989194198804	-1
COG	0.997058802056	0.997025780861	0.997167262918	0.996535247715	1.0	0.981891228753	0.0	0.0	0.0	0.0	0.0	0.0	1
COL	0.999695689381	0.999684459473	0.999724489861	0.999671685635	1.0	0.984316991796	0.0	0.18553991879	0.177672368199	0.176558730396	0.17670571227	0.176662152929	1
COM	0.99976793102	0.999768809394	0.99976179967	1.0	0.999278386939	0.922966665515	0.0	0.0	0.0	0.0	0.0	0.0	1
CPV	0.999194081685	0.999228775203	0.999059041438	1.0	0.995040322632	0.945550691503	0.0	0.0	0.0	0.0	0.0	0.0	1
CRI	0.998933335944	0.998986365751	0.998739311746	1.0	0.995022757387	0.98089673508	0.0	0.0823278875152	0.0492203164681	0.0538196332877	0.0536837003193	0.0536694274325	1
CUB	0.9991240542	0.999170083091	0.998954443147	1.0	0.996210604203	0.980018870808	0.0	0.0327760150742	0.0230895003816	0.0235824596497	0.0236104263481	0.0235993793515	1
CYP	0.999497081373	0.999523242206	0.999405469453	1.0	0.997092670666	0.98899907403	0.0	0.0912458046472	0.0767865184896	0.0777373765892	0.0776671701424	0.0776815116896	1
CZE	0.994529269815	0.994458795943	0.994766034536	0.99345501998	1.0	0.983244448429	0.435113125012	0.0	0.0694133612044	0.066187251603	0.0660920489168	0.0661808095451	1
DEU	0.00110407258069	0.00111564064766	0.00106446697594	0.00130268373899	0.0	0.00744505450619	0.701028687037	1.0	0.976438485343	0.977817516371	0.977700596206	0.977712730658	-1
DJI	0.99875586057	0.998733100266	0.998837694	0.998418653872	1.0	0.963905234532	0.0	0.0	0.0	0.0	0.0	0.0	1
DNK	0.984308051463	0.984379791902	0.984057735562	0.985529691639	0.977910760259	1.0	0.0	0.166303256448	0.151116670987	0.152549234895	0.152535984926	0.152510529202	1
DOM	0.997223363431	0.997210089578	0.997256071839	0.997099490608	1.0	0.966391619423	0.0	0.111053956075	0.0939691100582	0.0946275464536	0.0947409689647	0.0946864328067	1
DZA	0.998933608614	0.998929614737	0.998935032248	0.998982612993	1.0	0.973505860674	0.0	0.0	0.0	0.0	0.0	0.0	1
ECU	0.999023781427	0.999023122094	0.999025748337	0.999005028395	1.0	0.972113985497	0.0	0.0	0.0	0.0	0.0	0.0	1
EGY	0.0738052918585	0.0736561177241	0.074327124424	0.0711899865341	0.0871494065438	0.0	0.614889124691	1.0	0.989230730402	0.982329800207	0.984448250837	0.983955534168	-1
ERI	0.999327684259	0.999365436892	0.999191958337	1.0	0.99724198952	0.986261140603	0.0	0.0	0.0	0.0	0.0	0.0	1
ESP	0.00121051747643	0.00123096198215	0.00113574473779	0.00158088863366	0.0	0.00219355752538	1.0	0.725477008887	0.743071022188	0.746307161993	0.745331772484	0.745532136808	-1
EST	0.997005955171	0.997029546673	0.996914771582	0.997413639171	0.996535101494	1.0	0.0	0.0491127651897	0.0544784872917	0.0548304965662	0.0547522265523	0.0547595331301	1
FIN	0.999809753978	0.999822854192	0.999761147902	1.0	0.999898235698	0.988482296311	0.0	0.0719340668521	0.0481937993895	0.0493395964539	0.0494064234523	0.0493798525789	1
FJI	0.997439339592	0.997428539938	0.997483832342	0.997139183191	1.0	0.98434861588	0.0	0.140442820089	0.163654805419	0.158683482194	0.159071329786	0.159038013726	1
FRA	0.00076666522958	0.000773065174038	0.000745050304153	0.000883456247474	0.0	0.00134864387342	0.815453591268	1.0	0.985141201623	0.985731780038	0.985601528682	0.985636345393	-1
GAB	0.999413122196	0.999448799095	0.99928778691	1.0	0.997531828518	0.975924306025	0.0	0.0	0.0	0.0	0.0	0.0	1
GBR	0.00472034521817	0.00478023829119	0.00450907768869	0.00574236638292	0.0	0.036726407363	0.696657240437	1.0	0.986554099354	0.989152362285	0.988435044528	0.988612996151	-1
GEO	0.999521792976	0.999547678308	0.999434459581	1.0	0.997175688777	0.988699422504	0.0	0.211109924136	0.201308462157	0.202422516446	0.202247341073	0.202285614894	1
GHA	0.99393252445	0.993910638987	0.994003846153	0.993454811963	1.0	0.977644957935	0.183795555387	0.0	0.0220927026708	0.0193512144853	0.0200919895555	0.0199465887429	1
GIN	0.999713202281	0.999720144602	0.999679658044	1.0	0.999011054003	0.977558363972	0.0	0.0	0.0	0.0	0.0	0.0	1
GMB	0.999128226872	0.999176525009	0.998960136858	1.0	0.99544862182	0.97864711136	0.0	0.0	0.0	0.0	0.0	0.0	1
GNB	0.999762702919	0.999767285546	0.999743262479	1.0	0.998133612352	0.939630367313	0.0	0.0	0.0	0.0	0.0	0.0	1
GNQ	0.997509694852	0.997490667661	0.997571702423	0.997183609309	1.0	0.967243278864	0.0	0.0	0.0	0.0	0.0	0.0	1
GRC	0.999090178512	0.99914090636	0.998904138305	1.0	0.996158099693	0.987853966249	0.0	0.144103810465	0.13308442554	0.132814470494	0.132838834989	0.132849684516	1
GTM	0.994831890188	0.994800446583	0.994930978122	0.994353894347	1.0	0.892941991896	0.506103150913	0.0	0.00277461587759	0.00226326355265	0.00154201948888	0.00169178720671	1
GUY	0.999343705663	0.999381052696	0.999207215822	1.0	0.997651919149	0.981431384518	0.0	0.0	0.0	0.0	0.0	0.0	1
HKG	0.99952252132	0.999548339998	0.999428095956	1.0	0.998735705251	0.988048401701	0.0	0.0496394524274	0.0445099079139	0.0444999962716	0.0444611898095	0.044478365797	1
HND	0.999182660935	0.999226653865	0.999033764604	1.0	0.995597299699	0.999992185295	0.0	0.0871626902155	0.0816234676015	0.0822323772873	0.0820140543953	0.0820655666804	1
HRV	0.999491106098	0.999510897733	0.999413826605	1.0	0.996954816285	0.974529114742	0.0	0.00214351921874	0.00256087372822	0.00246989833198	0.00245881069335	0.00246198909888	1
HTI	0.999642141299	0.999648677231	0.999613735356	1.0	0.998403785048	0.969581470853	0.0	0.0	0.0	0.0	0.0	0.0	1
HUN	0.976264939033	0.976204290775	0.976480571413	0.974625706143	0.990496928723	1.0	0.0	0.852736713886	0.780103652046	0.776972915143	0.777818760927	0.777853852416	0
IDN	0.0174969510106	0.0175355358677	0.0173569887508	0.0182150426559	0.0150497597862	0.0	1.0	0.957115648444	0.997654420236	0.9930345118	0.99381564205	0.993655795642	-1
IND	0.00454084036141	0.00452821511309	0.00458484692689	0.00433348491133	0.00544969070864	0.0	0.931501520738	0.980684057131	1.0	0.996658410313	0.997203571442	0.997096254421	-1
IRL	0.00568124698856	0.00574279399176	0.00546117264441	0.00672934698795	0.0	0.0466594595733	1.0	0.658507524709	0.650245757527	0.652869577423	0.652419286154	0.652479593264	-1
IRN	0.999845948045	0.999848137259	0.999832502347	1.0	0.998865944365	0.982387716588	0.0	0.338900478834	0.341183559299	0.341674538768	0.341512457524	0.34155985495	1
IRQ	0.99775586665	0.997778773923	0.997669372647	0.998036767549	1.0	0.971594884454	0.0	0.0522984984768	0.0167219242168	0.0201958231665	0.0200065028685	0.020032838743	1
ISL	0.999669954462	0.999681571812	0.999616776867	1.0	0.999120705179	0.996520216256	0.0	0.0	0.0	0.0	0.0	0.0	1
ISR	0.792635711754	0.792681341897	0.792466417823	0.793518692583	0.791131602728	0.77441758814	1.0	0.0	0.0516342935494	0.0533578781472	0.0526907643837	0.052801206871	1
ITA	0.00232778880241	0.00236600078854	0.00218982004546	0.00299607615238	0.0	0.00691821708559	1.0	0.690758392323	0.688466804478	0.6922690938	0.691499118943	0.691621479661	-1
JAM	0.999651981058	0.999635138212	0.999712064063	0.999352003427	1.0	0.981256144451	0.0	0.0	0.0	0.0	0.0	0.0	1
JOR	0.998467412276	0.998428286767	0.998608008104	0.997838875674	1.0	0.967784660715	0.086776176668	0.013891407885	0.0	0.0015354169758	0.00153155323953	0.00150137990025	1
JPN	0.993225818349	0.993286891026	0.992995469885	0.994401810906	0.990844121269	1.0	0.0	0.157757410648	0.0969753595881	0.0992354311607	0.0997250683774	0.0995685564572	1
KAZ	0.992527403706	0.992483324884	0.992635868645	0.992218459289	1.0	0.866207312067	0.0	0.337272892081	0.26766027485	0.267068584786	0.267204246815	0.267315384426	1
KEN	0.9975657793	0.997550820947	0.997615620103	0.997347991736	1.0	0.953041393289	0.0	0.347348540952	0.378219712337	0.373383999826	0.373674905679	0.373671271892	1
KGZ	0.999345241095	0.999352126501	0.999307917937	0.999653810793	1.0	0.950246069921	0.0	0.0	0.0	0.0	0.0	0.0	1
KHM	0.998364528169	0.99834037274	0.998448901696	0.998003856672	1.0	0.974981968842	0.0	0.0	0.0	0.0	0.0	0.0	1
KOR	0.00178453786053	0.00176725299803	0.00184480449487	0.00151516624246	0.00269339903933	0.0	1.0	0.842038030188	0.854079884014	0.851954869837	0.852471811639	0.852353513795	-1
KWT	0.999265582739	0.999273561951	0.99923406276	0.999481966017	0.998935280612	1.0	0.356774152322	0.00305675474738	0.0	0.00240409521804	0.00267422219288	0.0025479594585	1
LAO	0.999942588592	0.999925878362	1.0	0.999736394672	0.999022480845	0.989026751756	0.0	0.0	0.0	0.0	0.0	0.0	1
LBN	0.999383366572	0.999370233334	0.999429134171	0.999185129688	1.0	0.96645669037	0.0	0.0117035183739	0.017658295076	0.0172226788024	0.0172352241262	0.0172367972698	1
LBR	0.99723303128	0.997215407819	0.997300202502	0.996802454928	1.0	0.948419394445	0.0	0.0	0.0	0.0	0.0	0.0	1
LBY	0.999631829391	0.999649612678	0.999564295185	1.0	0.999603356859	0.991307362847	0.0	0.0	0.0	0.0	0.0	0.0	1
LKA	0.999634571845	0.999655292189	0.999557546769	1.0	0.998793049654	0.988481410756	0.0	0.00283708009972	0.00211376109422	0.00209626175337	0.00210181929544	0.0021008655285	1
LSO	0.999646401169	0.999678473703	0.999539997891	1.0	0.999250313388	0.981019054179	0.0365061832941	0.0	0.00392212815639	0.00353094521626	0.00357692022352	0.00357140377101	1
LTU	0.996493374405	0.996461443735	0.996597647447	0.995997670461	1.0	0.956359543061	0.011694209441	0.0133406752881	0.000257293051523	0.0	0.000229772423309	0.000189630660454	1
LUX	0.992034732147	0.992075096526	0.9918954103	0.992665355517	0.988921382614	1.0	0.0	0.0	0.0	0.0	0.0	0.0	1
LVA	0.994036464881	0.994018483012	0.994082667109	0.99371412232	1.0	0.974291971069	0.202681076825	0.0236400623549	0.0	0.00812285795327	0.00804624888278	0.00798583565136	1
MAR	0.995398137214	0.995361477138	0.995526062479	0.994728173153	1.0	0.933131220007	0.126573106805	0.00726255961548	0.00174964264389	0.0	0.000505717759651	0.00039818496212	1
MDA	0.995447109776	0.995397780814	0.995608536742	0.994677466169	1.0	0.961756712528	0.0	0.0	0.0	0.0	0.0	0.0	1
MDG	0.996540218079	0.996506746964	0.996662591314	0.995961055792	1.0	0.954708749678	0.0	0.0	0.0	0.0	0.0	0.0	1
MDV	0.999329090748	0.999376685007	0.999166053901	1.0	0.999402201949	0.962944492686	0.0	0.0	0.0	0.0	0.0	0.0	1
MEX	0.999585416284	0.999603385277	0.999512963499	1.0	0.99950942696	0.96344228568	0.0	0.636600218609	0.614062500174	0.618264090479	0.617513774867	0.617656557774	0
MKD	0.998793696524	0.998777695448	0.998837936611	0.998667423041	1.0	0.959130787756	0.0	0.0	0.0	0.0	0.0	0.0	1
MLI	0.999509832613	0.999528850155	0.999433601234	1.0	0.997511943729	0.981175684706	0.0822485033094	0.0	0.00244728663818	0.00240330553275	0.00252566950522	0.00248487345508	1
MLT	0.999713992805	0.999721163364	0.99967814811	1.0	0.999693261924	0.983508717873	0.0	0.0	0.0	0.0	0.0	0.0	1
MMR	0.999620742135	0.999634982803	0.99956920861	1.0	0.998871790723	0.951331348562	0.0	0.0	0.0	0.0	0.0	0.0	1
MNG	0.99837570387	0.998384428242	0.998340204757	0.998630180326	1.0	0.942997159889	0.0	0.0	0.0	0.0	0.0	0.0	1
MOZ	0.999223519157	0.9992207639	0.999234409512	0.999256150913	1.0	0.975772478654	0.0	0.0101839517468	0.00164948611548	0.000404565572922	0.000694933616416	0.000647645895655	1
MRT	0.997917305641	0.997913453313	0.997932529044	0.997784603409	1.0	0.971074646925	0.00551919796691	0.000294004962672	0.0	0.000148603745963	0.000129403148365	0.000130425677475	1
MUS	0.999726186749	0.999740420435	0.999672232658	1.0	0.999510599339	0.973986410128	0.0	0.110702868754	0.106877212254	0.106228995757	0.106236132169	0.106257801035	1
MWI	0.99289491801	0.992845843026	0.993058140519	0.992004962667	1.0	0.990371566219	0.0	0.0	0.0	0.0	0.0	0.0	1
MYS	0.988644146208	0.98853787786	0.989012568319	0.986647853636	1.0	0.979558707854	0.0721580703175	0.0	0.12416030702	0.118935434296	0.118522548697	0.118645769645	1
NAM	0.993105172101	0.993060893203	0.993248711043	0.992394884612	1.0	0.936033130281	0.0	0.138955561521	0.113310224987	0.11390495359	0.113577288594	0.113689782802	1
NER	0.981789793967	0.981842423165	0.981602965469	0.982688715944	0.97783985341	1.0	0.0	0.0	0.0	0.0	0.0	0.0	1
NGA	0.997215367292	0.997162833917	0.99739424763	0.996437172894	1.0	0.965980180752	0.00620945995227	0.0	0.0100297997058	0.0127075216747	0.0120818820572	0.0121969728331	1
NIC	0.999962471361	0.999964453273	0.999958615203	1.0	0.998709042326	0.999426342296	0.0	0.0	0.0	0.0	0.0	0.0	1
NLD	0.00175181365362	0.00177178073321	0.00168248193585	0.00208193876816	0.0	0.0131060648634	1.0	0.932196515571	0.935466117675	0.935828042585	0.935538199237	0.935633286537	-1
NOR	0.999258020897	0.999296441919	0.999114628193	1.0	0.996681502872	0.989284279217	0.109634118161	0.0	0.00198214582361	0.00459111617354	0.0041944137454	0.00425204587633	1
NPL	0.99864359619	0.998629024813	0.998704063586	0.998300331579	1.0	0.96650004329	0.0	0.0128191916798	0.0232512279722	0.0224529239288	0.0225406509412	0.022529392884	1
NZL	0.999658274532	0.999673000225	0.999600050192	1.0	0.998548227959	0.975922521362	0.0	0.138245583255	0.134092939949	0.134331876931	0.134197900561	0.134236268872	1
OMN	0.998721211259	0.99871616335	0.998736276704	0.998624441305	1.0	0.972905594973	0.0	0.0364799402969	0.0342760723575	0.0342797185061	0.0342669308255	0.0342672381387	1
PAK	0.998685583817	0.998665075152	0.998755236871	0.998385279523	1.0	0.966221965696	0.0	0.0417319527195	0.0399914212547	0.0402434369347	0.0401881320529	0.0401974668093	1
PAN	0.0090699626051	0.00905973538121	0.00910888393082	0.00884450448844	0.0105071256003	0.0	0.866671901153	1.0	0.996804966566	0.998406546666	0.9985406125	0.998434062586	-1
PER	0.997005157305	0.996968014326	0.997129765289	0.996490631594	1.0	0.951712584114	0.0175176866138	0.0	0.0235050668856	0.0222573334901	0.0222901998206	0.0222759303659	1
PHL	0.99731998783	0.997297271591	0.997389793429	0.997040943397	1.0	0.969344659783	0.0	0.0	0.0	0.0	0.0	0.0	1
PNG	0.998674989782	0.998745006148	0.998425182366	1.0	0.994531545514	0.974006390965	0.0	0.0	0.0	0.0	0.0	0.0	1
POL	0.0142953540307	0.0142428214862	0.0144800197112	0.0133011846544	0.0192608171319	0.0	0.894135190402	0.991442745167	1.0	0.990514759456	0.992085854509	0.991906217436	-1
PRT	0.988238231766	0.988316953141	0.987948470801	0.989729735184	0.982545534202	1.0	0.0	0.0494294177507	0.0395136822376	0.0399631208799	0.0400505187121	0.0400191183893	1
PRY	0.999192020701	0.999181147488	0.999216663024	0.999251339497	1.0	0.923559686106	0.0	0.0935207317792	0.0661753452589	0.0690275677455	0.0689927282202	0.0689625399494	1
QAT	0.164903894442	0.164794178535	0.165235576753	0.163553617982	0.174558459042	0.0	0.886676154241	0.814468577322	1.0	0.973095356307	0.976416528849	0.975704619057	-1
ROU	0.99443813075	0.994457620306	0.99438218509	0.994706242309	0.99209755546	1.0	0.0485428516759	0.0	0.0245358089647	0.0213656183908	0.0215344471021	0.0215415769567	1
RUS	0.000769473691396	0.000775462194457	0.000748457554364	0.000866047885163	0.0	0.00617272281979	0.977133693229	1.0	0.98816803516	0.986119149627	0.986793473494	0.986640251093	-1
RWA	0.999817802257	0.999825383874	0.999794243005	1.0	0.998127188901	0.975805256831	0.0	0.0	0.0	0.0	0.0	0.0	1
SAU	0.000305831256941	0.000300138960967	0.000326768072361	0.00020888696868	0.000739520908365	0.0	1.0	0.967958705448	0.960227068818	0.96083075094	0.960983889429	0.960916671206	-1
SDN	0.999339029332	0.999377924857	0.99919451956	1.0	0.999073097984	0.977268258184	0.0	0.0	0.0	0.0	0.0	0.0	1
SEN	0.999660086713	0.999681486908	0.999586681289	0.999968394682	1.0	0.975163546765	0.0	0.429504847556	0.437396881102	0.436841224894	0.436595441786	0.43666892838	1
SGP	0.00258514766859	0.0026126798573	0.0024507990531	0.00326787480832	0.00408238977645	0.0	0.65876213646	1.0	0.890457272361	0.894169095442	0.894317307295	0.894369054296	-1
SLB	0.997242612197	0.997237504335	0.997260997933	0.997140789686	1.0	0.928732944437	0.0	0.0	0.0	0.0	0.0	0.0	1
SLE	0.999508951452	0.999535305151	0.999411744536	1.0	0.999082255808	0.956788558833	0.0	0.0	0.0	0.0	0.0	0.0	1
SLV	0.999879510552	0.999877681414	0.999884718049	0.999900309304	1.0	0.968499240054	0.0167174770892	0.0	0.00314915953814	0.0027369927519	0.0027042044642	0.00271362495443	1
SOM	0.99942202291	0.999431417304	0.999390180931	0.999585431802	1.0	0.928930107001	0.0	0.0	0.0	0.0	0.0	0.0	1
SUR	0.997390461456	0.997390943251	0.997385630372	0.997305784537	1.0	0.975121668399	0.0	0.0405642167588	0.0379217821499	0.0380492049487	0.0380633098714	0.0380520141084	1
SVK	0.999200290045	0.999244555698	0.999040864525	1.0	0.997091567377	0.97321726387	0.0	0.0156844560811	0.0153934471068	0.0153614138443	0.0153412649205	0.0153516741013	1
SVN	0.990072548892	0.99010261529	0.989973455763	0.990541192726	0.98667284477	1.0	0.00219046636028	0.0	0.0016617722404	0.00144435315789	0.00144556356727	0.00144884030857	1
SWE	0.999362867496	0.99939732358	0.999240490465	1.0	0.996200286906	0.997691335249	0.0	0.248662273999	0.212370112269	0.214144720301	0.214124318681	0.214118052755	1
SWZ	0.956795705973	0.956704869599	0.957113428655	0.95513850638	0.961883732846	1.0	0.89197716899	0.0481881153108	0.0	0.0095800433301	0.00853668706289	0.00880902594155	1
SYR	0.990343307613	0.990244881499	0.990693154432	0.988589268406	1.0	0.920846605992	0.0732519575009	0.0245863791761	0.0	0.00167534780242	0.0018392909225	0.00178890383231	1
TCD	0.988683717761	0.98874415925	0.988472221919	0.989628818624	0.985782357502	1.0	0.0	0.0	0.0	0.0	0.0	0.0	1
TGO	0.999095348375	0.99914265894	0.998929998119	1.0	0.995715875679	0.990842947706	0.0	0.00231884509707	0.0170310752403	0.0148537803514	0.0152760649715	0.015237299405	1
THA	0.000170858847944	0.000155643274452	0.000220118918096	0.0	0.000430555063416	0.000160196370113	1.0	0.783754097449	0.796717307863	0.795180680245	0.795590352657	0.79549400896	-1
TJK	0.999076204559	0.999124440514	0.998905258559	1.0	0.995917681541	0.984816436172	0.0	0.0	0.0	0.0	0.0	0.0	1
TKM	0.999256648278	0.999275551634	0.999177059485	0.999764260194	1.0	0.958459397296	0.167272021239	0.0	0.00402184715706	0.00427551102152	0.00416644775318	0.00418136128002	1
TTO	0.997222868663	0.99718013417	0.997369746949	0.996570449242	1.0	0.965415900261	0.0	0.201622981573	0.215230003576	0.219670733266	0.219032633338	0.219115781053	1
TUN	0.996400435993	0.996382787802	0.996466674044	0.996049523316	1.0	0.932973147288	0.0	0.0873674584018	0.0671963177546	0.0714441784646	0.0710317786051	0.0711134319494	1
TUR	0.0467846170821	0.046733651903	0.0469606234803	0.0459426018373	0.0521840175558	0.0	0.824418830252	0.932556439311	1.0	0.992250012696	0.992865408361	0.992804719085	-1
TZA	0.826835017846	0.826727124905	0.827194803852	0.824910759362	0.846816835829	0.493889457867	0.0	0.959576690292	0.996194972013	1.0	0.997132809386	0.99792883218	0
UGA	0.654558919386	0.654453256095	0.654953640839	0.652568050419	0.662278358053	0.489578320697	0.0	0.925951558641	1.0	0.991039398055	0.991546407396	0.99153221031	0
UKR	0.99642217183	0.996390110237	0.996535152746	0.995766014337	1.0	0.979836777235	0.0	0.566979796364	0.527360097432	0.522204512613	0.523870976274	0.52355790214	0
URY	0.999827823368	0.999829875461	0.999812828097	0.999998079372	1.0	0.953219660715	0.0	0.0131473465244	0.0143334310101	0.013986839521	0.0140189261225	0.0140123309085	1
USA	6.26611730552e-05	6.04052376781e-05	7.18139591506e-05	0.0	0.000307712590279	0.0024718237528	0.948855268738	1.0	0.966652794697	0.970618743415	0.970256298433	0.970290037819	-1
UZB	0.994383321603	0.994314369579	0.99461724821	0.993339544593	1.0	0.931750176909	0.0	0.225093446159	0.252406929066	0.24708529344	0.24771235907	0.247629629593	1
VEN	0.998666421219	0.998731903907	0.99842320186	1.0	0.992448802603	0.990587598111	0.0295846436411	0.0180874809712	0.0	0.0018278015725	0.00150078404967	0.00159265524765	1
VNM	0.998718273305	0.998703256446	0.998760483551	0.998601737037	1.0	0.968880270303	0.0	0.119201244994	0.102212895041	0.103765112111	0.103566147916	0.103606573129	1
YEM	0.997874662801	0.997875473417	0.997873840259	0.997837730965	1.0	0.925121703362	0.0	0.0851617932264	0.0838118298529	0.0824260929379	0.0825133308279	0.0825269861166	1
ZAF	0.00220332598669	0.0022264078014	0.00211794653435	0.00266372526494	0.0	0.010597394291	0.3230800844	1.0	0.970345028249	0.970655672758	0.970390435857	0.970479022524	-1
ZMB	0.997899644669	0.997876115023	0.997976816724	0.997564158854	1.0	0.958752546761	0.0	0.0	0.0	0.0	0.0	0.0	1
ZWE	0.989950472219	0.990036648686	0.989644794642	0.991421355415	0.98449349075	1.0	0.0	0.132086677447	0.129096070143	0.130334969353	0.130211710461	0.130222211398	1
