# Supplementary material for: The struggle for existence in the world market ecosystem
Source: PLoS One. 2018 Oct 3;13(10):e0203915. doi: 10.1371/journal.pone.0203915 (PMC6169900; doi:10.1371/journal.pone.0203915)
Supplement: S1 File — (ZIP) [file pone.0203915.s001.zip › clusters/data_norma_M_clustered_decadas_2000_6_.csv]

	k6	k5	k4	k3	k2	k1	v1	v2	v3	v4	v5	v6	cluster
AFG	0.998807943813	0.998806587411	0.998821706284	0.998636688537	1.0	0.992165037943	0.0	0.0	0.0	0.0	0.0	0.0	1
AGO	0.996301669396	0.996292608492	0.996353114274	0.995908343539	1.0	0.939392273793	0.0	0.0	0.0	0.0	0.0	0.0	1
ALB	0.999665709981	0.999662927559	0.999683482511	0.999623863042	1.0	0.958943882037	0.0	0.0	0.0	0.0	0.0	0.0	1
ARE	0.00342657378245	0.00342305920369	0.00344288365904	0.00332950117681	0.00389937752099	0.0	0.983568354797	1.0	0.986470832173	0.98654548423	0.986647050794	0.98662288641	-1
ARG	0.990967580697	0.990981976811	0.990901988973	0.991271611687	0.989048908283	1.0	0.0	0.00452460900308	0.0048790744857	0.00477737848676	0.00477801157016	0.00477909383395	1
ARM	0.99937485006	0.999404894068	0.999246117749	1.0	0.998149992084	0.959661357436	0.0796788798564	0.0	0.0215719319955	0.019125935205	0.0194839044846	0.019428255346	1
AUS	0.982085859327	0.982093608658	0.982053122584	0.982252977169	0.979054048934	1.0	0.155646413514	0.0092548566364	3.61722037222e-05	0.0	7.27144278703e-05	6.39292670785e-05	1
AUT	0.943437477354	0.943493397649	0.943176407171	0.944943345912	0.932016890357	1.0	0.0	0.116748955369	0.0900340187097	0.0878825218657	0.0886358996189	0.0884748106314	1
AZE	0.999701449217	0.999713244312	0.99964841022	1.0	0.998940358306	0.992354107025	0.0	0.0	0.0	0.0	0.0	0.0	1
BDI	0.999873350657	0.999886225379	0.99983068005	1.0	0.998490609495	0.982904799381	0.0	0.0	0.0	0.0	0.0	0.0	1
BEL	0.00300108940786	0.00301857581385	0.00291950455238	0.00347260323729	0.0	0.0247083234674	1.0	0.901985307887	0.899526031881	0.899152810246	0.899439716963	0.899373335409	-1
BEN	0.895398335695	0.895612251196	0.894406667214	0.901013909575	0.861601532043	1.0	0.0	0.0458068419193	0.0105752024799	0.0161059781164	0.0156552263744	0.0156417841444	1
BFA	0.999380778584	0.999398836649	0.999285677716	1.0	0.99773097117	0.96279090119	0.0	0.00403765403026	0.00868042045664	0.00714235697699	0.00742332764386	0.00737677838165	1
BGD	0.975435880213	0.975472870403	0.975263344059	0.976394561807	0.970963385233	1.0	0.071082076376	0.0	0.000191086774543	0.000392194875621	0.000354775148875	0.000361042478626	1
BGR	0.978988125129	0.978999135683	0.978939225843	0.979338644019	0.97655905997	1.0	0.314278749294	0.0	0.0196618856834	0.0225937528714	0.0221010001576	0.0221787022251	1
BHR	0.997038603658	0.997021823618	0.997105341982	0.996719781584	1.0	0.949286679789	0.195459097524	0.0	0.00675213873671	0.00653550261462	0.00639427933016	0.00642811282947	1
BHS	0.989620929034	0.989632781874	0.989572476382	0.989846129699	0.988006550908	1.0	0.0	0.0	0.0	0.0	0.0	0.0	1
BIH	0.99090376438	0.99086604862	0.991083175607	0.98974238178	1.0	0.908168976065	0.0193716012964	0.0	0.0109577327251	0.00977286154249	0.00995441145387	0.00991617606252	1
BLR	0.992712041026	0.992675196692	0.99288321614	0.991672981307	1.0	0.912562145856	0.226547106391	0.0	0.0216108834664	0.0171960720702	0.0178842266549	0.0177636162955	1
BLZ	0.978312954041	0.978341807147	0.978178769612	0.979132026965	0.971185171708	1.0	0.0	0.0	0.0	0.0	0.0	0.0	1
BOL	0.999443505365	0.999466856465	0.999334830785	1.0	0.997379943297	0.996885427626	0.0	0.0	0.0	0.0	0.0	0.0	1
BRA	0.000592333321237	0.000597451351977	0.000572102503189	0.000700756033941	0.0	0.0017938379019	0.997171542451	0.984134897991	1.0	0.999324283178	0.99916671304	0.999212185257	-1
BRN	0.999312869101	0.999334997096	0.999208959193	1.0	0.997486465597	0.959114595615	0.0	0.0	0.0	0.0	0.0	0.0	1
BTN	0.999834672404	0.999836461286	0.999826362888	1.0	0.99764822485	0.976444773307	0.0	0.0	0.0	0.0	0.0	0.0	1
BWA	0.993168705633	0.993128135754	0.993349123015	0.99202016917	1.0	0.991526349673	0.825785871512	0.0	0.0224457157795	0.0265284197401	0.0256598075059	0.0258107846246	1
CAF	0.987037127274	0.98706145082	0.986926397733	0.987634957911	0.984010394947	1.0	0.0	0.0	0.0	0.0	0.0	0.0	1
CAN	0.997425177804	0.997391245452	0.997585056088	0.996611077645	1.0	0.987861014417	0.16826279216	0.0	0.0039040026999	0.00338481863995	0.00358760578062	0.00353935423529	1
CHE	0.95536283574	0.955413696889	0.955114203681	0.956945762853	0.94592851945	1.0	0.0226534334614	0.0	0.00390065811745	0.00406711271747	0.00409918681688	0.00408330520907	1
CHL	0.00114771545763	0.00114220139589	0.00117272554625	0.00101539321458	0.00208566976496	0.0	1.0	0.943912091812	0.94901940981	0.947220484544	0.947386470855	0.947376645636	-1
CHN	0.00240843935516	0.00240587242994	0.00242059293256	0.00233777191916	0.0027854856514	0.0	0.996238233453	0.98722753752	1.0	0.997195303065	0.997715697215	0.9976234543	-1
CIV	0.958130674061	0.958165101351	0.957974374433	0.959071135263	0.95282713543	1.0	0.0	0.635900390485	0.627154136689	0.634128157896	0.632475089569	0.632779347829	0
CMR	0.99851733827	0.998567114634	0.998287552085	0.999868848062	0.990489475882	1.0	0.0	0.425803965023	0.411197246859	0.413288027142	0.41274652686	0.412880488233	1
COG	0.997849484787	0.997841404835	0.997889571076	0.997587872727	1.0	0.943115841579	0.107890649317	0.0	0.00958109667011	0.00828966018401	0.00862392902984	0.00855152729665	1
COL	0.985889742216	0.985892708734	0.985872439121	0.985991428579	0.985226140409	1.0	0.0	0.0860382242807	0.0931694482084	0.0926644882765	0.0927550988208	0.0927408634115	1
COM	0.993717775377	0.993667267174	0.993964750496	0.992413441644	1.0	0.94652041814	0.0	0.0	0.0	0.0	0.0	0.0	1
CPV	0.990293546835	0.990228921118	0.990593901029	0.988515589273	1.0	0.904994485055	0.0	0.0	0.0	0.0	0.0	0.0	1
CRI	0.996428953605	0.996386574445	0.99659330181	0.995577958163	1.0	0.756903410073	0.0	0.969345128018	0.854811812118	0.879082667008	0.874531220892	0.875328647764	0
CUB	0.999405786369	0.99943193944	0.999290156323	1.0	0.997280648793	0.997712518521	0.0	0.119031835148	0.11792162044	0.119495325269	0.119149756424	0.119213874583	1
CYP	0.976851472532	0.976884025121	0.976699190975	0.977813751766	0.971385622191	1.0	0.0	0.0	0.0	0.0	0.0	0.0	1
CZE	0.999798884855	0.999804770015	0.999763967152	1.0	0.999823221145	0.964381134912	0.0	0.0889544634562	0.0967814765639	0.0958392103067	0.0959190128333	0.0959119199187	1
DEU	0.00157448613739	0.00158316375568	0.0015307294121	0.00186140788386	0.0	0.00611019167557	1.0	0.968568357677	0.946566104787	0.95052465659	0.949853933739	0.949965634411	-1
DJI	0.999006093807	0.999024161687	0.998938343591	0.999306101485	1.0	0.983290739748	0.0	0.0	0.0	0.0	0.0	0.0	1
DNK	0.944123826519	0.944181490438	0.943848898432	0.945770944535	0.934892736186	1.0	0.0	0.138988044426	0.132990924319	0.135242600609	0.134812430663	0.134891884899	1
DOM	0.998559234803	0.99859940172	0.998342022134	1.0	0.991947689301	0.996326231754	0.0	0.348145711561	0.319766535827	0.320860272006	0.321158850418	0.321082228404	1
DZA	0.996497403186	0.996487756268	0.996543299998	0.996099815518	1.0	0.966021023215	0.0	0.0	0.0	0.0	0.0	0.0	1
ECU	0.997190691892	0.99717500094	0.997263552415	0.9967517215	1.0	0.969544292493	0.0	0.00771117046687	0.00728500208827	0.0073238086243	0.00731013999075	0.00731140119159	1
EGY	0.0152500941257	0.0152256240339	0.01536576002	0.0145443313407	0.0195449789522	0.0	0.998481801104	0.990719034093	1.0	0.998027266	0.998467055322	0.998382126758	-1
ERI	0.99701872955	0.997016132775	0.997034390776	0.996872065484	1.0	0.950274533307	0.0	0.0	0.0	0.0	0.0	0.0	1
ESP	0.0045368329257	0.00455775595987	0.00443461473234	0.0052097708336	0.0	0.0197176339629	0.88478055487	1.0	0.965772704355	0.970377293437	0.969753137127	0.969840745371	-1
EST	0.982508300917	0.982544077209	0.982342030534	0.983353239401	0.978592666353	1.0	0.0	0.00860645326741	0.0138988849813	0.0128291451059	0.0129731599875	0.0129479059987	1
FIN	0.954819485007	0.954863636594	0.954624293054	0.955817722207	0.947867155269	1.0	0.0	0.0136194322119	0.00296673071821	0.00729162417064	0.00650999659464	0.00664618769602	1
FJI	0.999468217972	0.999484413175	0.999380322371	1.0	0.997781973665	0.998649248	0.0	0.0774146682922	0.090343401923	0.0874297230628	0.0878101530577	0.0877598055764	1
FRA	0.00494438672162	0.00497390422994	0.00480063448834	0.00585386080366	0.0	0.0262852606242	0.633241153149	1.0	0.942476143517	0.94976897726	0.948798412894	0.948952909097	-1
GAB	0.995734235969	0.995719514689	0.995806251573	0.995170438547	1.0	0.963916001397	0.0	0.029321881474	0.0324940515696	0.0325496662624	0.0325743762304	0.0325628445948	1
GBR	0.00836737823827	0.00841755044578	0.00813206541209	0.00977889582266	0.0	0.0553698327972	0.961440471254	1.0	0.967587606083	0.974930608883	0.973501387102	0.973752749401	-1
GEO	0.998337062575	0.998332244865	0.998362349038	0.998138064822	1.0	0.987581088911	0.0	0.0	0.0	0.0	0.0	0.0	1
GHA	0.978650541659	0.978694462098	0.978449259069	0.979805754967	0.971254544224	1.0	0.0	0.0710216010145	0.0678565261392	0.066865482654	0.0670321435116	0.0670119909155	1
GIN	0.958293454719	0.95832350873	0.958148524934	0.959175310914	0.953223425555	1.0	0.0	0.0	0.0	0.0	0.0	0.0	1
GMB	0.986441917246	0.986455302422	0.986374044748	0.986852810974	0.983645028681	1.0	0.0	0.0	0.0	0.0	0.0	0.0	1
GNB	0.993085399703	0.993044752486	0.993300481412	0.991637398234	1.0	0.954997166001	0.0	0.0	0.0	0.0	0.0	0.0	1
GNQ	0.987148255403	0.987176306874	0.987026928242	0.987685918091	0.985568423179	1.0	0.0	0.0	0.0	0.0	0.0	0.0	1
GRC	0.999185535415	0.999208454739	0.99907006314	1.0	0.99437536415	0.999680710489	0.0	0.115462226948	0.119095445494	0.119132548659	0.11902385773	0.119052898597	1
GTM	0.804262843871	0.804197522558	0.804590255252	0.802197471339	0.817730399322	0.65021998929	0.0	1.0	0.913182009688	0.923675159175	0.922086489775	0.922303455978	0
GUY	0.978463975494	0.97849166977	0.978339627372	0.979148563867	0.974113711988	1.0	0.0	0.0	0.0	0.0	0.0	0.0	1
HKG	0.0390028768099	0.0392773263002	0.0377231676905	0.0462671150745	0.0	0.312331848026	0.37366661066	1.0	0.966146778164	0.968244846228	0.967843379594	0.967961502069	-1
HND	0.188263725952	0.188445064902	0.187436706059	0.192910018525	0.164502765543	0.258690174807	0.0	1.0	0.890450466685	0.901443729185	0.89954378401	0.899938878711	-1
HRV	0.995453940541	0.995478865606	0.995351528906	0.995916397128	0.994051799104	1.0	0.151420777291	0.00402000159073	0.0	0.000369545606244	0.00036075213906	0.000353040010351	1
HTI	0.989606323711	0.989649152326	0.989404073633	0.990764069049	0.983130998208	1.0	0.0	0.0	0.0	0.0	0.0	0.0	1
HUN	0.974661633351	0.974701863989	0.974470649661	0.975810694684	0.969239818476	1.0	0.12600452458	0.0	0.0169257109848	0.0169970651724	0.0168705541974	0.0168955899157	1
IDN	0.0248259632376	0.0249786424788	0.0241232481864	0.0288328539745	0.0	0.17527756879	1.0	0.855732150089	0.890126419516	0.879306440417	0.881036706351	0.880782822722	-1
IND	0.00328089757462	0.0032760160857	0.00330381056254	0.00315281760826	0.003928957837	0.0	1.0	0.922475220698	0.933630408754	0.931391756237	0.931791840993	0.931725117999	-1
IRL	0.98702706717	0.987061743659	0.986861256802	0.988055247229	0.982094429365	1.0	0.0	0.0	0.0	0.0	0.0	0.0	1
IRN	0.905865366738	0.905958155537	0.905410210281	0.908649254588	0.890171765558	1.0	0.0	0.118831546116	0.0899220826906	0.0965046923393	0.0953889984606	0.0955805366654	1
IRQ	0.999028148036	0.999066984997	0.998855300617	1.0	0.993503060166	0.980199357141	0.0	0.0	0.0	0.0	0.0	0.0	1
ISL	0.983024462326	0.983069177786	0.98281905752	0.98415537276	0.977071933419	1.0	0.0	0.0	0.0	0.0	0.0	0.0	1
ISR	0.997686144717	0.997679952417	0.997708644631	0.997553357634	1.0	0.987311493254	0.0	0.0783289587245	0.0618295506763	0.062534467636	0.0625239564635	0.0625344193063	1
ITA	0.00250048721905	0.00251557904801	0.00242981181373	0.00291834317689	0.0	0.0197479864263	0.877603228576	1.0	0.981705556109	0.984104024104	0.983795005056	0.983838864002	-1
JAM	0.998718385162	0.998696953589	0.998817862707	0.998252512023	1.0	0.956459216047	0.0	0.0	0.0	0.0	0.0	0.0	1
JOR	0.999443798576	0.999447241059	0.999426787186	0.999483162506	1.0	0.991122708521	0.00559077759244	0.0	0.00201556246959	0.00195871484615	0.00196115047007	0.00196040436574	1
JPN	0.00399982156267	0.00403037744167	0.00386180886893	0.00472082175083	0.0	0.0320201731919	0.907667522442	1.0	0.978502057142	0.981470007899	0.980990757965	0.981086616552	-1
KAZ	0.99574244368	0.995731035443	0.995786944681	0.995464921754	1.0	0.951339071137	0.0	0.0511867167005	0.0639464343766	0.0607572478631	0.0609563187767	0.0609470613135	1
KEN	0.918256592723	0.918359660203	0.917772078135	0.92116557055	0.901935948618	1.0	0.0	0.462501062501	0.425081877714	0.428697463877	0.428048050362	0.428167109703	1
KGZ	0.968290044076	0.968351828663	0.968000079909	0.969954524167	0.958598857881	1.0	0.0	0.117948487338	0.105934800221	0.110245971301	0.109454028274	0.10959328238	1
KHM	0.996380236096	0.99637243649	0.996418350931	0.996081986288	1.0	0.947979967678	0.0	0.0	0.0	0.0	0.0	0.0	1
KOR	0.00743579500755	0.00748645515786	0.00719877799733	0.00878987801828	0.0	0.0525730324385	0.682015138569	0.996439558785	1.0	0.99850296886	0.99860817964	0.99860443578	-1
KWT	0.998039592032	0.99803183191	0.99807236524	0.997883063215	1.0	0.971717753621	0.0	0.0	0.0	0.0	0.0	0.0	1
LAO	0.999174771886	0.999183328262	0.999140668908	0.999274872514	1.0	0.976171954354	0.0	0.0	0.0	0.0	0.0	0.0	1
LBN	0.995400266628	0.995382184698	0.995471848554	0.995065078594	1.0	0.918043147162	0.0	0.213793790305	0.225764571662	0.221898828557	0.222479789978	0.22241273776	1
LBR	0.999161546013	0.999192980229	0.999017585598	1.0	0.99513188378	0.976425363541	0.0	0.0	0.0	0.0	0.0	0.0	1
LBY	0.999629411795	0.99963047691	0.999620777656	0.999705949625	1.0	0.955973528789	0.0	0.0	0.0	0.0	0.0	0.0	1
LKA	0.997377966561	0.997366499291	0.997428601451	0.997132634141	1.0	0.956716449045	0.0	0.0267087319687	0.0264055246363	0.0258996241151	0.0259610062565	0.0259521110416	1
LSO	0.969368117343	0.969416098827	0.969139058857	0.970703318787	0.963397735022	1.0	0.0	0.0	0.0	0.0	0.0	0.0	1
LTU	0.994924518882	0.994906942227	0.995003493229	0.994405853952	1.0	0.959011595198	0.0	0.0190282742683	0.0168240803937	0.0170602074842	0.0170476181882	0.0170477380365	1
LUX	0.977130397784	0.977137713169	0.977094803978	0.977348763995	0.975458099546	1.0	0.0	0.0	0.0	0.0	0.0	0.0	1
LVA	0.994282207147	0.994251520794	0.994420055533	0.993470175371	1.0	0.949203894692	0.0	0.000816862161856	0.01192503187	0.00958030180768	0.00996123460506	0.00989362563633	1
MAR	0.964763173603	0.964804039533	0.96457187296	0.965947350019	0.956223028224	1.0	0.0	0.0465054404306	0.0476936732591	0.0473855451389	0.0473955711945	0.0474004671627	1
MDA	0.995283193955	0.995261490089	0.995383565259	0.994612739631	1.0	0.942823988466	0.0	0.0	0.0	0.0	0.0	0.0	1
MDG	0.995304724205	0.995288298353	0.995386744226	0.994727794598	1.0	0.939437545795	0.0	0.0437807641734	0.037446354154	0.0381171510544	0.038006332193	0.0380292859147	1
MDV	0.998626516975	0.998624230255	0.998653534838	0.998395834777	1.0	0.986833714792	0.0	0.0	0.0	0.0	0.0	0.0	1
MEX	0.251729575478	0.25171637933	0.251800996997	0.251399037799	0.255334426563	0.0	1.0	0.606126143316	0.531113053584	0.526988145436	0.530576068843	0.52973621659	-1
MKD	0.99370723994	0.993682342263	0.993844314481	0.992691454099	1.0	0.957722416343	0.227810815961	0.0	0.0172697512562	0.0152565312908	0.0154511737771	0.0154190020184	1
MLI	0.999719081873	0.999733805808	0.999650529719	1.0	0.999629284957	0.989800274283	0.0	0.0	0.0	0.0	0.0	0.0	1
MLT	0.999311505801	0.999335733303	0.99919492173	1.0	0.996667848929	0.987837688579	0.0	0.102744269681	0.10178596975	0.103144338737	0.102846055353	0.102901399988	1
MMR	0.984902528724	0.984938668228	0.984730171512	0.986034679839	0.978326489194	1.0	0.0	0.0	0.0	0.0	0.0	0.0	1
MNG	0.999870566242	0.999873289285	0.999859762747	1.0	0.999009405705	0.970585903894	0.0	0.0	0.0	0.0	0.0	0.0	1
MOZ	0.999674098137	0.99968892394	0.999609049811	1.0	0.998509001312	0.990058460587	0.0	0.0	0.0	0.0	0.0	0.0	1
MRT	0.997030273545	0.997023142717	0.997058661057	0.996874165835	1.0	0.959385286306	0.0	0.0	0.0	0.0	0.0	0.0	1
MUS	0.998055404826	0.998055243324	0.998057656827	0.998031530689	1.0	0.983647228843	0.0	0.123692087206	0.116236289836	0.115717053967	0.115919206815	0.115876470139	1
MWI	0.999417848604	0.999441917872	0.999305153906	1.0	0.997961405155	0.995579675874	0.0	0.0	0.0	0.0	0.0	0.0	1
MYS	0.00373092721709	0.00373842179414	0.00369866232191	0.00384733188066	0.00412144300238	0.0	1.0	0.804037000031	0.816516341696	0.814585084667	0.81503599447	0.814948550275	-1
NAM	0.999978057509	0.999981935148	0.999971007716	1.0	0.999971423906	0.967460946734	0.0569008315701	0.0	0.00555147375201	0.00464347449133	0.00473324349068	0.00472565479232	1
NER	0.998413286687	0.99842047162	0.998374136822	0.998599245166	1.0	0.975756262273	0.0	0.0	0.0	0.0	0.0	0.0	1
NGA	0.972111435654	0.971997566073	0.972691256603	0.968121165541	1.0	0.75882736568	0.0	0.680507399166	0.641821687673	0.641181876547	0.641427961677	0.641387443224	0
NIC	0.999878849039	0.999880446203	0.999865007435	1.0	0.999712222595	0.978476093898	0.0	0.0	0.0	0.0	0.0	0.0	1
NLD	0.00713219619508	0.00718859806121	0.00685883111385	0.00874689228285	0.0	0.0518576165959	0.939267834623	1.0	0.960786191814	0.967528591841	0.966705591731	0.966813517876	-1
NOR	0.964025539989	0.964076101615	0.963793988305	0.96539762933	0.955897997321	1.0	0.223469523101	0.00048536168034	0.0	0.000357520333819	0.00036352433105	0.000357588216794	1
NPL	0.996274959953	0.996257234962	0.996355041668	0.995779252863	1.0	0.937000588429	0.0	0.13951751722	0.137239235942	0.136497805656	0.136646029786	0.13662465227	1
NZL	0.999785807376	0.999784577533	0.999793760375	0.999773094248	1.0	0.983586518461	0.00315856272054	0.0	0.0115981161949	0.0102765965336	0.0104827893058	0.0104469044169	1
OMN	0.999874401057	0.999884358354	0.999832370827	1.0	0.999800379645	0.974400680648	0.0	0.112127348909	0.121891421207	0.120014599052	0.120398409252	0.120327677092	1
PAK	0.0151604703314	0.0152162789968	0.0148536632664	0.0169999457778	0.00973222306814	0.0	1.0	0.306745536887	0.442518271073	0.419859939194	0.42430112412	0.423502764475	-1
PAN	0.992708978503	0.992680811013	0.992837995095	0.991786854892	1.0	0.916742951243	0.0	0.118095399041	0.145370825475	0.141077164111	0.141702761061	0.1416113725	1
PER	0.975648788827	0.975519398599	0.976234792627	0.972329100633	1.0	0.693017432196	0.210327925828	0.0	0.032959070378	0.0234507015078	0.0250624348078	0.024806922538	1
PHL	0.999823681989	0.999831530485	0.999787963657	1.0	0.999094503049	0.999803006497	0.0	0.0	0.0	0.0	0.0	0.0	1
PNG	0.998721104562	0.998766555943	0.998500037226	1.0	0.992843055694	0.990836834091	0.0	0.104332378467	0.107486815367	0.107501969987	0.107448449762	0.107457128936	1
POL	0.0497085990432	0.049657921981	0.0499528706102	0.0481560804338	0.0589153625444	0.0	1.0	0.504576703527	0.56209869439	0.556792357168	0.557647306721	0.557493570804	-1
PRT	0.978801295977	0.978842233753	0.97859692296	0.98020858264	0.971354859915	1.0	0.0	0.22232227772	0.231569173676	0.229974701054	0.230220688626	0.230179400029	1
PRY	0.978433673967	0.978476320025	0.978244913739	0.979453529162	0.974437452874	1.0	0.0	0.0	0.0	0.0	0.0	0.0	1
QAT	0.994399481106	0.994387833496	0.994469840466	0.993803036562	1.0	0.939526741626	0.00251366992406	0.0	6.29409891722e-05	1.37104809589e-05	3.36975896521e-05	3.00853676423e-05	1
ROU	9.33490790002e-05	9.44087051548e-05	8.96144548374e-05	0.0	0.00147410156805	0.00049143022126	1.0	0.693701880096	0.716168871503	0.713527243038	0.713850029834	0.713781673192	-1
RUS	0.00014433957796	0.000138555582285	0.000171806852975	0.0	0.000539252295856	0.00150767962635	1.0	0.760563109568	0.778617011499	0.777841992224	0.777786322965	0.777803523573	-1
RWA	0.977271821394	0.977280872162	0.977230968198	0.977448548952	0.976123098568	1.0	0.0	0.0	0.0	0.0	0.0	0.0	1
SAU	0.933261022156	0.933297070917	0.933092909988	0.934176019615	0.927959057834	1.0	0.0	0.328988782465	0.32914592682	0.32690419308	0.327238464133	0.327195188289	1
SDN	0.999143265173	0.999176224322	0.998993869781	1.0	0.995104949702	0.991330098899	0.0	0.0	0.0	0.0	0.0	0.0	1
SEN	0.586908075178	0.586877640131	0.587044358059	0.585893189066	0.595075084905	0.562455773201	0.0	1.0	0.929315934399	0.931744707005	0.931607293906	0.931684872698	0
SGP	0.984174126737	0.984193917684	0.984086792434	0.984669323648	0.981580778187	1.0	0.0	0.275528176424	0.275137553961	0.274325413128	0.274473115914	0.27443896134	1
SLB	0.993616764694	0.993582421053	0.993754418617	0.992844237477	0.997446516603	1.0	0.0	0.0	0.0	0.0	0.0	0.0	1
SLE	0.998980024822	0.999017158149	0.99879802712	1.0	0.995081468121	0.998356668245	0.0	0.0	0.0	0.0	0.0	0.0	1
SLV	0.99712906569	0.997135448626	0.997103883844	0.997161752435	1.0	0.948078281222	0.0	0.414974400438	0.401631308429	0.406432367601	0.405544492858	0.405681799592	1
SOM	0.999559146112	0.999555627334	0.999575873413	0.999524456395	1.0	0.995343391178	0.0	0.0	0.0	0.0	0.0	0.0	1
SUR	0.999131805547	0.999157992356	0.999007893657	0.999859020921	0.996367627085	1.0	0.0	0.0	0.0	0.0	0.0	0.0	1
SVK	0.98065456499	0.980687586988	0.980488274594	0.981822679427	0.974704544847	1.0	0.241424424161	0.0	0.0355593706723	0.0310007120592	0.0316639788165	0.031545397034	1
SVN	0.987073104861	0.987100693243	0.986951266074	0.987691804674	0.983617319896	1.0	0.00333996831561	0.00182201175197	0.0	0.000249466427753	0.000225102979567	0.000228599607811	1
SWE	0.975950351094	0.975982747689	0.975799335994	0.976889191479	0.969969717686	1.0	0.0	0.0752365301268	0.0736990149994	0.0732758608305	0.0733432732682	0.0733356194368	1
SWZ	0.999618756587	0.999633834362	0.999549570051	1.0	0.996549110721	0.99855355183	0.0	0.0	0.0	0.0	0.0	0.0	1
SYR	0.994751745493	0.994721478203	0.994900761996	0.993859699032	1.0	0.942357729495	0.255156119755	0.0	0.0111729343652	0.00957678703917	0.00995915030244	0.00988561530457	1
TCD	0.997354755809	0.997349904187	0.997383639626	0.997020857711	1.0	0.947129904571	0.0	0.0	0.0	0.0	0.0	0.0	1
TGO	0.998610918517	0.998626256128	0.99853437926	0.998925822145	1.0	0.921554397667	0.414136647384	0.0	0.0576929052988	0.0595252024206	0.058992248782	0.0590532612777	1
THA	0.00866780951244	0.00866604421391	0.0086762515667	0.00858835256931	0.00976781854332	0.0	1.0	0.851312214318	0.859796878198	0.858747624348	0.85899970989	0.858949226146	-1
TJK	0.999329598421	0.999357718654	0.999201149134	1.0	0.997159623465	0.979622038705	0.0	0.0	0.0	0.0	0.0	0.0	1
TKM	0.986645613203	0.986696471538	0.986407132557	0.988005106967	0.979947454909	1.0	0.0	0.0	0.0	0.0	0.0	0.0	1
TTO	0.998746520996	0.998771703946	0.998608830237	0.999334404792	1.0	0.966352650979	0.0	0.191761307901	0.24374172241	0.238306262152	0.238776313119	0.23870855168	1
TUN	0.999332906258	0.999334084594	0.99933416585	0.99924567586	1.0	0.981268410362	0.0	0.0202649303885	0.0268689800066	0.0260572023577	0.0261888518738	0.0261654523579	1
TUR	0.00979781666536	0.00978530876407	0.00985629917437	0.00944399551156	0.0119073932653	0.0	1.0	0.874844641703	0.889462652383	0.886854234123	0.887385867302	0.88728527659	-1
TZA	0.995994689159	0.995975858353	0.996088528863	0.995402870521	1.0	0.970429894734	0.0	0.142090980934	0.130882307304	0.130420208422	0.130498564904	0.130492729821	1
UGA	0.993214149662	0.993193907096	0.993313552733	0.992502276032	1.0	0.931334290244	0.0	0.593682546892	0.577196042951	0.574967471936	0.575228071641	0.575205641975	0
UKR	0.00010551352714	0.000104680303985	0.000108424117082	9.99754419153e-05	0.0	0.00579762745965	1.0	0.869099394495	0.881221815241	0.880162596489	0.880260036794	0.880253266917	-1
URY	0.993112252744	0.993127720971	0.993032473378	0.993672281425	0.9896948801	1.0	0.0	0.0	0.0	0.0	0.0	0.0	1
USA	4.66010731372e-06	5.72847812605e-06	0.0	1.39210231999e-05	7.37966121145e-05	0.00178112217514	0.84694415542	1.0	0.975017046391	0.979652270083	0.978807184844	0.978953987305	-1
UZB	0.99922725385	0.999256483669	0.99908791991	1.0	0.996657635493	0.987463163066	0.0	0.0	0.0	0.0	0.0	0.0	1
VEN	0.920610518518	0.920690273083	0.920236328532	0.922637812714	0.910617879854	1.0	0.0586093991638	0.018320335925	0.0	0.00320030042557	0.00268764698202	0.00276921751227	1
VNM	0.993217360863	0.993188855499	0.993349388329	0.992363227377	1.0	0.928536981644	0.0	0.0427863876473	0.056362990803	0.0538906591638	0.0542664584354	0.0542076342371	1
YEM	0.999128410083	0.999141663274	0.999083830496	0.999248205724	1.0	0.962802617688	0.0	0.0083858814388	0.0115525333035	0.0115883914529	0.0115733144546	0.0115743740603	1
ZAF	0.00147180537004	0.00148048485111	0.00143028501837	0.00173910934573	0.0	0.0154466542573	0.966798443873	1.0	0.99677366775	0.998427026655	0.998162675206	0.998197922971	-1
ZMB	0.0421437534717	0.0421309161352	0.0422086111884	0.0415437842643	0.0483683172248	0.0	1.0	0.787473423018	0.785960058833	0.784247788966	0.784166593535	0.784215899586	-1
ZWE	0.962639401341	0.962693403801	0.962384074324	0.964144530774	0.954845353637	1.0	0.0858804627927	0.0	0.0266571769109	0.0251946865118	0.0253218173703	0.0252983996369	1
