# Supplementary material for: The struggle for existence in the world market ecosystem
Source: PLoS One. 2018 Oct 3;13(10):e0203915. doi: 10.1371/journal.pone.0203915 (PMC6169900; doi:10.1371/journal.pone.0203915)
Supplement: S1 File — (ZIP) [file pone.0203915.s001.zip › clusters/data_norma_M_clustered_decadas_2000_7_.csv]

	k6	k5	k4	k3	k2	k1	v1	v2	v3	v4	v5	v6	cluster
AFG	0.998788775211	0.998886519718	0.998483528197	1.0	0.995819830073	0.995847480545	0.0	0.0	0.0	0.0	0.0	0.0	1
AGO	0.998723093901	0.998820525312	0.998412725132	1.0	0.994612842954	0.994743538032	0.0815456854484	0.0	0.0527845023509	0.0492140739826	0.049798186713	0.0496510559973	1
ALB	0.99850055954	0.998513532579	0.998445857057	0.998750888685	0.997744299785	1.0	0.0	0.0	0.0	0.0	0.0	0.0	1
ARE	0.00935612478625	0.00934465032154	0.00939688978454	0.00912695453902	0.0109591260988	0.0	0.94281433011	0.972274672118	1.0	0.993765153705	0.994985293558	0.99470968622	-1
ARG	0.998300263409	0.998291907682	0.998313565854	0.99823889282	1.0	0.995307193284	0.0	0.190435938475	0.19001072993	0.187784838664	0.1882350946	0.188138489455	1
ARM	0.996121842939	0.99622707631	0.995786273555	0.997602633119	0.990447054726	1.0	0.0	0.0	0.0	0.0	0.0	0.0	1
AUS	0.997343515952	0.997484932263	0.996888812559	0.999469683008	0.989118684201	1.0	0.0	0.0524900977986	0.0605260868711	0.0615463062512	0.0609518901662	0.0611078270446	1
AUT	0.678775658097	0.678875623056	0.678455877575	0.680187949914	0.673545552354	0.678526155871	0.0	1.0	0.869963849315	0.885900371717	0.88116211705	0.882517501193	0
AZE	0.998995835985	0.999071042162	0.998749305126	1.0	0.996121246732	0.97567405508	0.0143550105165	0.0	0.0193204495418	0.0193376606323	0.0191760828117	0.0192243954147	1
BDI	0.996826832855	0.996808980709	0.996887453421	0.996461725921	1.0	0.979178283526	0.0	0.0	0.0	0.0	0.0	0.0	1
BEL	0.00340436909709	0.00347665529809	0.00318541747599	0.00431394667492	0.0	0.0206867073883	1.0	0.888746972955	0.895569111217	0.896935767581	0.896688704938	0.896715385214	-1
BEN	0.999018374169	0.999020172435	0.999009488259	0.998971077282	1.0	0.994631140634	0.0	0.0	0.0	0.0	0.0	0.0	1
BFA	0.977017767605	0.977093846221	0.976756335089	0.978245945054	0.971927359175	1.0	0.0	0.0	0.0	0.0	0.0	0.0	1
BGD	0.998152976922	0.998148280174	0.998163362871	0.998075322066	1.0	0.997544445228	0.0	0.0	0.0	0.0	0.0	0.0	1
BGR	0.996939498665	0.996910480146	0.997024696869	0.996569513644	1.0	0.973372318257	0.0	0.0	0.0	0.0	0.0	0.0	1
BHR	0.998565675538	0.998546963745	0.998611512125	0.998356762941	1.0	0.985024310054	0.0	0.0	0.0	0.0	0.0	0.0	1
BHS	0.962289370129	0.962443417286	0.961795542328	0.964451875031	0.956349076364	1.0	0.0	0.0	0.0	0.0	0.0	0.0	1
BIH	0.997897016315	0.997899309213	0.997890528817	0.997847825222	1.0	0.961320899077	0.0	0.0	0.0	0.0	0.0	0.0	1
BLR	0.995962496116	0.996114091917	0.995484804054	0.997991092192	0.989422238024	1.0	0.0586700407561	0.00383960663146	0.0	0.00132410189286	0.00113938527563	0.00117028405061	1
BLZ	0.992895137729	0.993020547244	0.992496577324	0.994670411844	0.985427758444	1.0	0.0	0.0	0.0	0.0	0.0	0.0	1
BOL	0.981650670263	0.981795991028	0.981190951856	0.983601136403	0.974310563567	1.0	0.0	0.0	0.0	0.0	0.0	0.0	1
BRA	0.0148307317971	0.0148202041665	0.0148574236814	0.0147250062181	0.0163060020073	0.0	0.742530813214	0.990350781222	1.0	0.994437582376	0.995725282349	0.995384681865	-1
BRN	0.981995867018	0.982130833294	0.981572686746	0.983804133041	0.977111808271	1.0	0.0	0.0	0.0	0.0	0.0	0.0	1
BTN	0.980683061982	0.980789193291	0.980358189538	0.982096082084	0.976728462814	1.0	0.0	0.0	0.0	0.0	0.0	0.0	1
BWA	0.999253062963	0.999312131784	0.999065011698	1.0	0.997206650846	0.990969560025	0.0	0.0	0.0	0.0	0.0	0.0	1
CAF	0.998717110478	0.998762197552	0.99856303514	0.999349854707	0.998645178814	1.0	0.0	0.0	0.0	0.0	0.0	0.0	1
CAN	0.999744892324	0.999744662555	0.999715223065	1.0	0.999698660453	0.956437883228	0.143011666795	0.0	0.038360134808	0.0320462613018	0.0337182152412	0.0333075618465	1
CHE	0.960239440824	0.96051490271	0.959365422607	0.964163116183	0.944784669554	1.0	0.0	0.0664348660547	0.0548789445129	0.0567158376781	0.0561832089277	0.0563171889881	1
CHL	0.999520942547	0.999505749901	0.999540318566	0.999542487225	1.0	0.947300964271	0.0	0.275142498055	0.25700048548	0.258128028789	0.257639222575	0.257780175797	1
CHN	0.00175802989007	0.00175103523781	0.001779998411	0.00165945936019	0.00215224569515	0.0	1.0	0.852361118665	0.88493833016	0.876780319668	0.878736754941	0.878269649442	-1
CIV	0.999931477369	0.999930637688	0.999924874062	1.0	0.999382262405	0.993060880095	0.0	0.0103966513069	0.0110530791099	0.0114932466245	0.0114064020461	0.0114217022502	1
CMR	0.996563332376	0.9965417364	0.996629169466	0.996134264127	1.0	0.951185364307	0.0	0.00856087586407	0.0135763372083	0.0124173107767	0.0131084094158	0.0129157641104	1
COG	0.989780715767	0.989614910238	0.990290281749	0.987487225496	1.0	0.89821141724	0.329028088631	0.0	0.10075707118	0.0898029108578	0.0920161284265	0.0914770979356	1
COL	0.995524421456	0.995470372503	0.99569157894	0.994729763595	1.0	0.964652435177	0.179486644754	0.0	0.000226566976834	0.00153969527267	0.00112820539876	0.00121787605845	1
COM	0.987215095234	0.98726868907	0.98702898711	0.988055541233	0.983576650465	1.0	0.0	0.0	0.0	0.0	0.0	0.0	1
CPV	0.999286259537	0.999275058457	0.999304569142	0.999243167731	1.0	0.982694331032	0.0	0.0	0.0	0.0	0.0	0.0	1
CRI	0.999257003911	0.999312362973	0.999084761857	1.0	0.996996169661	0.982435922323	0.0	0.0	0.0	0.0	0.0	0.0	1
CUB	0.986300057106	0.986414651162	0.985943371938	0.987802383248	0.981301216255	1.0	0.0	0.0	0.0	0.0	0.0	0.0	1
CYP	0.975890121697	0.976013934328	0.97549913966	0.977577712639	0.969545448125	1.0	0.0	0.0844736086451	0.0717912785785	0.0745896941794	0.0738889127808	0.0740569725606	1
CZE	0.990526715198	0.990363027189	0.991046207295	0.988140429516	1.0	0.939179375334	0.290649253057	0.0	0.00520445354741	0.00443446421738	0.00457879554351	0.0045882368307	1
DEU	0.000586191241309	0.000596299773802	0.000556499073104	0.00072234794655	0.0	0.00212522994045	0.707244777824	1.0	0.983711853198	0.984484498659	0.98430510033	0.98437217071	-1
DJI	0.999676597833	0.99970009574	0.999596907937	1.0	0.999794965485	0.967793182222	0.0	0.0	0.0	0.0	0.0	0.0	1
DNK	0.977158619677	0.977350577073	0.976556235038	0.979861562114	0.965806707898	1.0	0.0	0.160299648409	0.132015756001	0.134485193295	0.133851368322	0.134030698913	1
DOM	0.996704892399	0.996646831875	0.996883338091	0.995918164714	1.0	0.961798090782	0.0	0.0	0.0	0.0	0.0	0.0	1
DZA	0.999289192364	0.999341787764	0.999124438176	1.0	0.998207399391	0.998425155725	0.0	0.0	0.0	0.0	0.0	0.0	1
ECU	0.999688279135	0.9996962515	0.999643314309	1.0	0.998677417811	0.96714068634	0.0	0.0	0.0	0.0	0.0	0.0	1
EGY	0.999715080817	0.999735336559	0.99965102766	1.0	0.999762548467	0.966794016259	0.0	0.0	0.0	0.0	0.0	0.0	1
ERI	0.999138404992	0.999200574296	0.998926833946	1.0	0.998291544182	0.967273672721	0.0	0.0	0.0	0.0	0.0	0.0	1
ESP	0.00345109221031	0.00353957575523	0.0031758911793	0.00460682190925	0.0	0.00511164525702	1.0	0.974880356059	0.969366562394	0.973268811399	0.971974780246	0.972302432225	-1
EST	0.995843366758	0.995790689808	0.995994123928	0.995171087293	1.0	0.961269575947	0.0	0.117671508952	0.103845617834	0.102399482781	0.103124535726	0.102924772722	1
FIN	0.000799715288123	0.000836003472932	0.000687377447402	0.00116609364149	0.0	0.00586556448974	1.0	0.92754892583	0.910912604516	0.917189344129	0.915440158876	0.915873777208	-1
FJI	0.9993953896	0.999424965598	0.999300280724	0.999646966348	1.0	0.966930679722	0.0	0.0	0.0	0.0	0.0	0.0	1
FRA	0.000841688943228	0.000858351937623	0.000793108779551	0.0010480487918	0.0	0.00395661156328	1.0	0.943908327011	0.922256984369	0.926869119094	0.925897804376	0.926130226217	-1
GAB	0.984562573439	0.98460548037	0.984449226517	0.984859693808	0.986054666792	1.0	0.0898326258706	0.0	0.0327667942001	0.031168671297	0.0311281348805	0.0311722070434	1
GBR	0.00425808844457	0.00432545095921	0.00404749155903	0.00521093664645	0.0	0.0199362987	0.756072465548	1.0	0.915390001712	0.932073776677	0.928308088559	0.929202552366	-1
GEO	0.998958753146	0.998945883361	0.998981592709	0.998919260395	1.0	0.961552390679	0.0	0.0345777215119	0.0408744679296	0.0397088673064	0.0399173711923	0.03987160424	1
GHA	0.999450134326	0.999492720923	0.999313194609	1.0	0.998071161006	0.977812362969	0.0	0.0480994437203	0.0586348591922	0.0579412379852	0.0578640523737	0.0579052387191	1
GIN	0.984898236806	0.985002831258	0.984562858266	0.986414775464	0.978523034492	1.0	0.0	0.0	0.0	0.0	0.0	0.0	1
GMB	0.999449905954	0.999484951636	0.999330094557	1.0	0.997234630931	0.983342430168	0.0	0.0	0.0	0.0	0.0	0.0	1
GNB	0.960934669397	0.961033592686	0.960630336609	0.962259254945	0.954867491835	1.0	0.0	0.0	0.0	0.0	0.0	0.0	1
GNQ	0.937966074124	0.937984958419	0.937932938138	0.937802255234	0.942366766991	1.0	0.0759182606777	0.0	0.0937907496689	0.0901881291136	0.0904431325768	0.0903729751511	1
GRC	0.997686034644	0.997851384276	0.997158744373	1.0	0.989631349909	0.999021503158	0.0	0.0467720356378	0.0485526591855	0.0500520069885	0.0492214112191	0.0494837650898	1
GTM	0.994865729846	0.994959582227	0.994569686258	0.996171155468	0.989509037733	1.0	0.0	0.0	0.0	0.0	0.0	0.0	1
GUY	0.969061136757	0.969140922177	0.968804020391	0.970208666174	0.964851630561	1.0	0.0	0.0	0.0	0.0	0.0	0.0	1
HKG	0.9663215557	0.966506088668	0.965776214394	0.968464790288	0.961020810424	1.0	0.147053567318	0.0	0.0549190692023	0.0469312764978	0.0488057892732	0.0483156003574	1
HND	0.999428941616	0.999476131104	0.999278201394	1.0	0.998803675713	0.993777368356	0.0	0.0	0.0	0.0	0.0	0.0	1
HRV	0.999562133298	0.999585764854	0.99947404181	1.0	0.997634350072	0.992748653062	0.0	0.199794281347	0.173520684355	0.177063055781	0.176506208446	0.176627959021	1
HTI	0.999175158021	0.999244310414	0.9989606272	1.0	0.996253179357	0.981555451107	0.0	0.0	0.0	0.0	0.0	0.0	1
HUN	0.025712556598	0.0256402355943	0.0259346791568	0.024622731202	0.0314278797682	0.0	1.0	0.441699063193	0.503380270235	0.493913935373	0.495570771749	0.49524806654	-1
IDN	0.999758559881	0.999771469308	0.999710213232	1.0	0.999307831292	0.986038381841	0.0	0.0202507792631	0.028866453264	0.0283618318352	0.0283813736631	0.0283783567259	1
IND	0.0491210745481	0.048974878938	0.0495758121297	0.0471044027071	0.0575035529033	0.0	0.815302472866	0.968542015601	1.0	0.984143996702	0.988229139474	0.987229612341	-1
IRL	0.961328994519	0.961503494572	0.960770270378	0.963865447182	0.951128137258	1.0	0.0738577740087	0.00873572133556	0.0004306279755	0.0	0.000219299561942	0.000154491391506	1
IRN	0.992552941876	0.992652408348	0.992221835867	0.994151329546	0.985665859775	1.0	0.0779569215972	0.0	0.00338961430549	0.00238762113167	0.00264288322739	0.00257749640366	1
IRQ	0.999370332087	0.999414116307	0.999228160283	1.0	0.997183543523	0.986822883584	0.0	0.0	0.0	0.0	0.0	0.0	1
ISL	0.999023517526	0.999092514295	0.998802045278	1.0	0.995004020875	0.994256581136	0.0	0.0	0.0	0.0	0.0	0.0	1
ISR	0.992239112085	0.99238384186	0.99178240705	0.99423395106	0.98512865327	1.0	0.110815777321	0.0111349169898	0.0	0.00254831340581	0.00202353702436	0.0021397821696	1
ITA	0.000681026869584	0.000694817089515	0.000640253422092	0.000854371239543	0.0	0.00521498621406	1.0	0.865812759497	0.844375544527	0.852770502684	0.850601033044	0.851143699077	-1
JAM	0.998560887225	0.998653245642	0.998258180807	1.0	0.992090031578	0.995510263003	0.0	0.0	0.0	0.0	0.0	0.0	1
JOR	0.998780807215	0.998860996313	0.998518294059	1.0	0.994096004391	0.987372927769	0.0	0.0469999707355	0.0350814444835	0.0360937879606	0.0358774144874	0.0359404889188	1
JPN	0.000436548799519	0.000438648407785	0.000426807604929	0.000500868941454	0.0	0.00486674138115	0.785293191081	1.0	0.981374575393	0.981595556119	0.982022073569	0.981870747959	-1
KAZ	0.998526452105	0.998621097986	0.998209439014	1.0	0.992608962105	0.967056335216	0.0	0.0408759660754	0.0330638102243	0.03459635295	0.0341455243069	0.0342764573423	1
KEN	0.996399815123	0.996391429016	0.996409501924	0.996337471842	0.997425313139	1.0	0.272093503458	0.0	0.05149254472	0.0444616197366	0.0458737244331	0.0455196884222	1
KGZ	0.997486286048	0.997663887211	0.996921988469	1.0	0.989870040523	0.990786188147	0.0	0.0	0.0	0.0	0.0	0.0	1
KHM	0.994045510784	0.994104647835	0.99386481033	0.994775287322	0.992498022937	1.0	0.0	0.0	0.0	0.0	0.0	0.0	1
KOR	0.000580320794234	0.000563875742692	0.00063014424685	0.000368395505836	0.00125797550825	0.0	1.0	0.739711264445	0.761819837103	0.757094456082	0.758471938805	0.758097310454	-1
KWT	0.996621317716	0.996560971523	0.996805476646	0.995831041833	1.0	0.957077126784	0.0	0.0182792160056	0.0198545409383	0.0188960913536	0.0191283401571	0.0190741613957	1
LAO	0.999273965509	0.99932973483	0.99910471221	1.0	0.995727957836	0.981566775866	0.0	0.0	0.0	0.0	0.0	0.0	1
LBN	0.99295058443	0.99297277282	0.992884721905	0.993113995599	0.9939060358	1.0	0.0	0.0239714445518	0.0332270472583	0.0326733840455	0.03272003636	0.0327070315229	1
LBR	0.974499324278	0.974623123101	0.974098967231	0.976282837228	0.967727340428	1.0	0.00364373138839	0.0	0.00463315514435	0.00469779998355	0.00468082003798	0.00467984201989	1
LBY	0.999446949639	0.999485399419	0.999318194683	1.0	0.998009021447	0.985441861091	0.0	0.0	0.0	0.0	0.0	0.0	1
LKA	0.999425321888	0.9994544433	0.999319423333	1.0	0.99665017147	0.980018564282	0.0	0.0285855961292	0.0385112509578	0.0364853132839	0.0367847305284	0.036716670711	1
LSO	0.998641385532	0.998740723077	0.998328376778	1.0	0.992125881913	0.98819977893	0.0	0.0	0.0	0.0	0.0	0.0	1
LTU	0.995466356197	0.995431554621	0.995569265132	0.994929011314	1.0	0.972119298354	0.0	0.372264254444	0.336618787021	0.336570167281	0.336887529434	0.336816096985	1
LUX	0.972595221048	0.972697152294	0.972280265365	0.973994861783	0.966818030257	1.0	0.0	0.0	0.0	0.0	0.0	0.0	1
LVA	0.987936441811	0.987775945456	0.988441483805	0.98561679033	1.0	0.952761684175	0.0207230081785	0.0	0.0134827278101	0.0124651030017	0.0124283306212	0.0124747234381	1
MAR	0.997932892655	0.997899677886	0.998022191991	0.997578387778	1.0	0.969588827001	0.0661003189339	0.0	0.00793759670945	0.00815625199452	0.00806159470166	0.00807958685543	1
MDA	0.999664487324	0.99969086966	0.999577654434	0.999968801309	1.0	0.962618364286	0.0	0.0	0.0	0.0	0.0	0.0	1
MDG	0.997200883662	0.997165389029	0.997300365847	0.996754574549	1.0	0.980682504752	0.0	0.0362731344669	0.0463156870987	0.0454445139494	0.0454548499541	0.0454747995959	1
MDV	0.99845720084	0.998568790554	0.998094162268	1.0	0.994566604587	0.977738749771	0.0	0.0	0.0	0.0	0.0	0.0	1
MEX	0.0284437535597	0.028385821456	0.0286157039003	0.0277067719411	0.03181854352	0.0	1.0	0.669041641736	0.701122029073	0.690463154864	0.693516177854	0.692720988817	-1
MKD	0.999094436259	0.99914792362	0.99890626826	1.0	0.997160060931	0.988024364605	0.0	0.0	0.0	0.0	0.0	0.0	1
MLI	0.998868440439	0.998939091437	0.998636112833	1.0	0.993055130815	0.997641917482	0.0	0.0	0.0	0.0	0.0	0.0	1
MLT	0.999348846531	0.999400968786	0.999181651001	1.0	0.998800283787	0.983240681247	0.0	0.0	0.0	0.0	0.0	0.0	1
MMR	0.999278031805	0.999327208655	0.999129695492	1.0	0.996977042728	0.964464224731	0.0	0.0	0.0	0.0	0.0	0.0	1
MNG	0.979801608632	0.979910311358	0.979440553377	0.981584294369	0.972752122944	1.0	0.0	0.0	0.0	0.0	0.0	0.0	1
MOZ	0.999176911421	0.999236384698	0.998977761478	1.0	0.997061474105	0.968100228128	0.0	0.222587352965	0.186228169077	0.195808097092	0.193261497159	0.19386949315	1
MRT	0.998881551757	0.998872174372	0.998898210894	0.99883959532	1.0	0.990660349448	0.0	0.0	0.0	0.0	0.0	0.0	1
MUS	0.967858725975	0.96794274408	0.967585314416	0.969146423198	0.962370483131	1.0	0.0	0.0	0.0	0.0	0.0	0.0	1
MWI	0.998789086338	0.99887690769	0.998510003462	1.0	0.993898681405	0.97771852727	0.0	0.0	0.0	0.0	0.0	0.0	1
MYS	0.010217525082	0.0102789885187	0.0100134546117	0.0110519694711	0.00896614203466	0.0	0.716736043444	0.965175740134	1.0	0.995506560499	0.996595182009	0.996236854833	-1
NAM	0.999975375611	0.999962472549	1.0	0.999917199104	0.999942651918	0.975596552437	0.0	0.0	0.0	0.0	0.0	0.0	1
NER	0.977017311138	0.977051167529	0.976899008536	0.977628318884	0.973149305829	1.0	0.0	0.0	0.0	0.0	0.0	0.0	1
NGA	0.999972658551	0.999957446025	1.0	0.999938235471	0.998849262237	0.975700867456	0.0	0.0552837904726	0.0745606341481	0.0735775305565	0.0736774666738	0.0736662348413	1
NIC	0.996924658156	0.997109651704	0.996345749111	0.999538051892	0.984435860834	1.0	0.0	0.0	0.0	0.0	0.0	0.0	1
NLD	0.000637337789245	0.000649002066344	0.000605311229109	0.000751796028792	0.0	0.0104869930783	1.0	0.858538443078	0.867842413685	0.869508042299	0.868737689549	0.868980160021	-1
NOR	0.918703016346	0.91901257996	0.917734259443	0.923095610403	0.90114080138	1.0	0.0	0.448104864574	0.372466572264	0.385251202175	0.382694233239	0.383270426471	1
NPL	0.999506392338	0.999537932966	0.999395659718	1.0	0.998024106465	0.98303929833	0.0	0.0	0.0	0.0	0.0	0.0	1
NZL	0.998628189006	0.998713940818	0.998354275251	0.999931280056	0.993488745258	1.0	0.179376821937	0.0013251020306	0.00110399628738	0.0	0.000511050807348	0.000371676041067	1
OMN	0.99719092035	0.9972702751	0.996930609355	0.998466456763	0.992118130395	1.0	0.0	0.0206714202175	0.0297796900218	0.0292729293411	0.0292969680697	0.0292913865863	1
PAK	0.999882070313	0.999876957848	0.999882699499	1.0	0.999281024277	0.989336115497	0.0	0.0	0.0	0.0	0.0	0.0	1
PAN	0.962304362182	0.962375934201	0.962060395088	0.963427991019	0.957552316759	1.0	0.0	0.161064646584	0.147996298909	0.148604334097	0.147649985144	0.147955199475	1
PER	0.999339194964	0.999377380543	0.999209648001	1.0	0.997121754423	0.985894423312	0.0	0.0	0.0	0.0	0.0	0.0	1
PHL	0.99805489279	0.998201335261	0.997592490634	1.0	0.992288975904	0.997388676984	0.269447252936	0.0	0.00753480201952	0.00588027278024	0.00671311663	0.0064528231347	1
PNG	0.965929473945	0.966112767626	0.965347357536	0.968510720714	0.955662396664	1.0	0.0	0.0628126677138	0.07452030881	0.0722456580599	0.0726454280157	0.0725572078256	1
POL	0.0444677425956	0.044346711069	0.0448452188045	0.0427648246696	0.0529014262156	0.0	0.973307395209	0.939822569002	1.0	0.994191063806	0.994458205387	0.994505744811	-1
PRT	0.998789840318	0.998877127672	0.99851227609	1.0	0.997334872029	0.908712714719	0.0	0.62029683101	0.580129230939	0.594886829862	0.590310128737	0.591601920731	0
PRY	0.998839531546	0.998926220915	0.998563488867	1.0	0.995452231811	0.967406198172	0.0	0.0	0.0	0.0	0.0	0.0	1
QAT	0.993047240386	0.992919754796	0.993445242163	0.99130796806	1.0	0.954096522714	0.0	0.0	0.0	0.0	0.0	0.0	1
ROU	0.996347077331	0.996279238132	0.996544219636	0.995581898253	1.0	0.945937888341	0.0	0.00435208503554	0.0341962803504	0.0296343488273	0.0301495236017	0.0300630363995	1
RUS	0.00454217199596	0.0046250269854	0.00426987996876	0.00582549385601	0.0	0.00742667071405	0.751619163048	0.998293225968	0.999378451026	1.0	0.999252634462	0.999530587403	-1
RWA	0.980410168237	0.980420959542	0.980358208213	0.980578050816	0.982089816019	1.0	0.123999126932	0.0	0.0341532416753	0.0326384978386	0.0329800088668	0.0328695546251	1
SAU	0.985284626378	0.985389158659	0.984951438142	0.986736491826	0.980032027803	1.0	0.0	0.424484879732	0.363365786591	0.373517950135	0.370734756539	0.371452765431	1
SDN	0.999408162782	0.99944646731	0.999273203788	1.0	0.996578134048	0.995174241928	0.0	0.0	0.0	0.0	0.0	0.0	1
SEN	0.998939197897	0.998902327463	0.999036684998	0.998550668548	1.0	0.952933417296	0.0	0.12794187392	0.171571906309	0.169122857505	0.169344445643	0.169341520565	1
SGP	0.318644867376	0.318787134546	0.318186660072	0.320808006162	0.309104302476	0.366136284861	0.0	1.0	0.99642863798	0.993756550128	0.993576107434	0.993695681415	-1
SLB	0.998899848664	0.998982294359	0.998627873339	1.0	0.99677599834	0.936702960829	0.0	0.0	0.0	0.0	0.0	0.0	1
SLE	0.999504126999	0.999530340751	0.999407584663	1.0	0.996051262163	0.99305320174	0.0	0.0	0.0	0.0	0.0	0.0	1
SLV	0.998861646752	0.998946073914	0.998597815054	1.0	0.994409115294	0.983449977223	0.0	0.0	0.0	0.0	0.0	0.0	1
SOM	0.999303621692	0.999324834533	0.999226784173	0.999540107593	1.0	0.989434751942	0.0	0.0	0.0	0.0	0.0	0.0	1
SUR	0.999510905275	0.999547868096	0.999393037274	1.0	0.99913364108	0.975463766545	0.0	0.0	0.0	0.0	0.0	0.0	1
SVK	0.991813852931	0.991707998675	0.992140929753	0.990263883157	1.0	0.946911078796	0.0	0.0	0.0	0.0	0.0	0.0	1
SVN	0.995950775747	0.996004997811	0.99577180018	0.996820334022	0.992492218921	1.0	0.0	0.304025380584	0.276366270377	0.282332788068	0.280729738795	0.281140306095	1
SWE	0.00234765941525	0.00240131074945	0.00217744019229	0.00309164545552	0.0	0.00689388388358	1.0	0.797585650862	0.816892843189	0.816927237433	0.816776207299	0.816810501425	-1
SWZ	0.999290909811	0.99934068244	0.999126247547	1.0	0.997664171354	0.988023924027	0.0	0.0	0.0	0.0	0.0	0.0	1
SYR	0.995928433955	0.995871497758	0.996109584314	0.99506502413	1.0	0.980009622401	0.0	0.103838195807	0.0833158915557	0.0835446054563	0.0836715890051	0.0836473815453	1
TCD	0.999059603664	0.999144459072	0.998799896606	1.0	0.99813378807	0.986465349131	0.0	0.0	0.0	0.0	0.0	0.0	1
TGO	0.997452426846	0.997428726952	0.997525787909	0.997028780498	1.0	0.988909254036	0.0	0.0	0.0	0.0	0.0	0.0	1
THA	0.042785257156	0.0426356186326	0.0432443465771	0.0407666607557	0.0517382596973	0.0	0.968446980175	0.966871609499	1.0	0.979391352667	0.984632192956	0.983350834149	-1
TJK	0.9990282953	0.999095042599	0.99880957765	1.0	0.996242536403	0.988433571052	0.0	0.0	0.0	0.0	0.0	0.0	1
TKM	0.99923729766	0.999294157965	0.999054364953	1.0	0.997642518406	0.999357719176	0.0	0.0285563657322	0.0247955517331	0.0250429016398	0.0250871830654	0.0250667029189	1
TTO	0.999234661329	0.999280766224	0.999078257817	1.0	0.996372435047	0.988902168848	0.0	0.0	0.0	0.0	0.0	0.0	1
TUN	0.996451027361	0.99641380748	0.996568939815	0.995879443233	1.0	0.964068782814	0.0	0.0	0.0	0.0	0.0	0.0	1
TUR	0.0237439099441	0.0236312208833	0.0240969878137	0.0221295138928	0.0307873294049	0.0	1.0	0.834755273703	0.961313248123	0.943912078308	0.947262814598	0.946474640164	-1
TZA	0.995587037744	0.995504829418	0.995841488332	0.994470864397	1.0	0.955477910001	0.0	0.0	0.0	0.0	0.0	0.0	1
UGA	0.997445591213	0.997400122693	0.997584011881	0.996815716814	1.0	0.972349494328	0.0	0.0	0.0	0.0	0.0	0.0	1
UKR	0.00276047990923	0.00281171616124	0.00258915258925	0.00347217993412	0.0	0.0722584235639	1.0	0.808761074464	0.972900593152	0.959484745862	0.961269278281	0.960875949195	-1
URY	0.99914146947	0.999205341608	0.998936724623	1.0	0.996730120496	0.990998141806	0.0	0.0	0.0	0.0	0.0	0.0	1
USA	0.000199376023226	0.000202188987506	0.000189876548331	0.000244645562407	0.0	0.00101801871158	0.846154348825	1.0	0.970109681107	0.975362905788	0.974203637881	0.974493659254	-1
UZB	0.999072355642	0.999135931491	0.998868618585	1.0	0.994508305063	0.992896170972	0.0	0.0	0.0	0.0	0.0	0.0	1
VEN	0.991270962154	0.991401042034	0.990853037432	0.993157183646	0.98418320312	1.0	0.0	0.00391634755905	0.00492629714837	0.00493074035001	0.00493328513775	0.00493022522335	1
VNM	0.995462705363	0.995377861207	0.995724212931	0.994362396709	1.0	0.955155855615	0.0	0.0624932043965	0.081473529684	0.0761982573684	0.0773314300031	0.0770624024114	1
YEM	0.998576369061	0.998673605041	0.998267724423	1.0	0.991497873007	0.990189086079	0.0	0.0	0.0	0.0	0.0	0.0	1
ZAF	0.00169381667755	0.00169570979775	0.00168622356611	0.00174905695614	0.00136101426256	0.0	0.760086614719	1.0	0.960831372484	0.969776421378	0.967894578045	0.968311587504	-1
ZMB	0.996456826809	0.996424752886	0.996555117445	0.995903348586	1.0	0.960142711688	0.0	0.0558051132684	0.048505660439	0.047339529152	0.0477961940394	0.0476781802756	1
ZWE	0.971780928015	0.971946692154	0.97125191931	0.974113001249	0.962501854258	1.0	0.115921186071	0.0230698449764	0.0	0.00776088583131	0.0060361150906	0.00642513861012	1
