# Supplementary material for: The struggle for existence in the world market ecosystem
Source: PLoS One. 2018 Oct 3;13(10):e0203915. doi: 10.1371/journal.pone.0203915 (PMC6169900; doi:10.1371/journal.pone.0203915)
Supplement: S1 File — (ZIP) [file pone.0203915.s001.zip › clusters/data_norma_M_clustered_decadas_2000_8_.csv]

	k6	k5	k4	k3	k2	k1	v1	v2	v3	v4	v5	v6	cluster
AFG	0.99671128501	0.996735486233	0.996563964324	0.997662099728	0.995121280708	1.0	0.0	0.0	0.0	0.0	0.0	0.0	1
AGO	0.99307132211	0.993033968281	0.993241515782	0.99205257612	1.0	0.927871457842	0.0	0.0	0.0	0.0	0.0	0.0	1
ALB	0.992147521607	0.9920773434	0.99247451033	0.990388737502	1.0	0.898904219604	0.0	0.0	0.0	0.0	0.0	0.0	1
ARE	0.00218707573373	0.00217939953701	0.00222818046213	0.00186150775146	0.00406373878933	0.0	1.0	0.960966018021	0.960164888044	0.959749500601	0.959742957133	0.959749968488	-1
ARG	0.9988388792	0.998869280055	0.998689917523	1.0	0.990672659668	0.975888408602	0.30351022046	0.0	0.0639332331297	0.066012016153	0.0660209209119	0.065909393554	1
ARM	0.999461714214	0.999494144661	0.999331550947	1.0	0.999259244774	0.936885741983	0.0	0.0	0.0	0.0	0.0	0.0	1
AUS	0.999933542868	0.999923016957	1.0	0.999868135397	0.996907455007	0.991887385498	0.0	0.0650534989554	0.0705844122135	0.0701430769949	0.0701647750448	0.0701705449385	1
AUT	0.888797513065	0.888859778762	0.888477984593	0.89121276794	0.872645160665	1.0	0.0	0.43326368281	0.337626604177	0.34076837838	0.33873778588	0.339125715666	1
AZE	0.99880082693	0.998852074111	0.998540288655	1.0	0.998046287741	0.97060246304	0.280994170351	0.0	0.0141181406805	0.0110098498954	0.011401179488	0.0113553159493	1
BDI	0.995070598082	0.995063045865	0.995121600166	0.994941202529	1.0	0.96724851933	0.0	0.0	0.0	0.0	0.0	0.0	1
BEL	0.0035043775339	0.00353839467841	0.00333671694916	0.0044250908903	0.0	0.0359252447104	1.0	0.868217430111	0.872138257729	0.868939310492	0.869014843837	0.869029616883	-1
BEN	0.994649121891	0.994613148799	0.994831920612	0.993651952206	1.0	0.991380316991	0.0	0.0	0.0	0.0	0.0	0.0	1
BFA	0.997357204448	0.997363370298	0.997363432945	0.997209660473	1.0	0.986067277306	0.00325996298773	0.0	0.012113934644	0.0123104919902	0.0122368952408	0.0122355825491	1
BGD	0.99856729632	0.998554245222	0.998627468585	0.998471289601	1.0	0.954280914384	0.0	0.275285960285	0.340169353041	0.339251621329	0.339055162961	0.339023213476	1
BGR	0.988196884192	0.988141893225	0.988471950124	0.98638897308	1.0	0.943480731339	0.0	0.0260360810773	0.0328389367112	0.0356576753194	0.0354321946179	0.0354446136796	1
BHR	0.99949462784	0.999511312424	0.999427540247	0.999720142041	1.0	0.994378148633	0.0	0.0	0.0	0.0	0.0	0.0	1
BHS	0.99869955609	0.99875144238	0.998471637959	1.0	0.995257146294	0.955074409969	0.0	0.0	0.0	0.0	0.0	0.0	1
BIH	0.992188651454	0.992163323714	0.99231648504	0.991112434031	1.0	0.957477863042	0.0	0.0	0.0	0.0	0.0	0.0	1
BLR	0.99970405697	0.999709877385	0.99967579866	1.0	0.99994961803	0.975101429654	0.0	0.0	0.0	0.0	0.0	0.0	1
BLZ	0.998541825678	0.998546147459	0.998525279905	0.998814771826	1.0	0.940519044457	0.0	0.0	0.0	0.0	0.0	0.0	1
BOL	0.999467619506	0.999484260627	0.999409573151	1.0	0.996890111076	0.967137672683	0.0	0.0	0.0	0.0	0.0	0.0	1
BRA	0.039937891686	0.0399094040948	0.0401101039825	0.0386289509423	0.0461529575962	0.0	1.0	0.939475555198	0.929474647437	0.930800595373	0.930892042534	0.930857029768	-1
BRN	0.999793656642	0.999799003183	0.999800534204	1.0	0.993945397845	0.975865654762	0.0	0.0	0.0	0.0	0.0	0.0	1
BTN	0.997697028586	0.997753625146	0.997388735389	1.0	0.988444758544	0.955155951623	0.0	0.0	0.0	0.0	0.0	0.0	1
BWA	0.986965042927	0.986994072339	0.986792425725	0.988472389734	0.974398240371	1.0	0.0	0.0	0.0	0.0	0.0	0.0	1
CAF	0.996614537145	0.996635980283	0.996512635612	0.997282272872	1.0	0.87640043483	0.0	0.0	0.0	0.0	0.0	0.0	1
CAN	0.986364551741	0.986439931649	0.985984890415	0.989071767969	0.970901016466	1.0	0.0	0.141422664577	0.138932296322	0.135547767092	0.135519252424	0.135555241828	1
CHE	0.00106457995681	0.00107289450431	0.00101735684257	0.00134935316451	0.0	0.00128786095931	1.0	0.589528820677	0.604595592616	0.604505974767	0.604627553447	0.604591907427	-1
CHL	0.994017753114	0.994027422128	0.993946636431	0.993979913367	1.0	0.951613413908	0.0	0.00264263456658	0.0181506206623	0.012280345065	0.0124280768376	0.0124367318109	1
CHN	0.00206883360265	0.00206765981404	0.00207548360515	0.00202989186441	0.0022809214655	0.0	0.814391910121	1.0	0.997374699089	0.996812702239	0.996721306234	0.996739332506	-1
CIV	0.0105464994845	0.010592632678	0.0103182894695	0.0117164134252	0.0104773206727	0.0	0.332103159326	0.907857507585	0.994993808318	1.0	0.99863409623	0.998713458024	-1
CMR	0.992555833321	0.992594404865	0.992363486653	0.993306674608	1.0	0.911110532602	0.0889247666139	0.0	0.0195131196362	0.0219587193884	0.0223691607295	0.0223056995602	1
COG	0.992921836398	0.992901664289	0.993048313489	0.992014554346	1.0	0.942812392357	0.0	0.135674251964	0.133285109805	0.130038151669	0.130010796038	0.130045322578	1
COL	0.999191657178	0.999221200462	0.999056999876	1.0	0.999538184312	0.962342365445	0.318737802275	0.0	0.0606842803701	0.0598551237717	0.0597009145659	0.0596495613439	1
COM	0.999244312165	0.999239208009	0.999273308722	1.0	0.994817773476	0.992350823035	0.0	0.0	0.0	0.0	0.0	0.0	1
CPV	0.999730784632	0.999740782402	0.999669764087	1.0	0.995088246207	0.988035921406	0.0	0.0	0.0	0.0	0.0	0.0	1
CRI	0.991293757296	0.991267587149	0.991463968766	0.990159585394	1.0	0.900520767704	0.347770848347	0.0	0.0384028368207	0.0396168388115	0.0397884498496	0.0397503660766	1
CUB	0.999134604823	0.999161348584	0.99900885068	1.0	0.997038254073	0.956375770752	0.0	0.0	0.0	0.0	0.0	0.0	1
CYP	0.999774513677	0.999776430181	0.99978208076	1.0	0.996967299093	0.982508329708	0.0	0.0	0.0	0.0	0.0	0.0	1
CZE	0.999190102179	0.999209766071	0.999079612756	0.999843066921	1.0	0.996143252065	0.364129439151	0.0309298924077	0.0	0.00845126723766	0.0081750905566	0.00821931862584	1
DEU	0.000845355089799	0.000849937596166	0.000826790107873	0.000940438307796	0.0	0.00393552918409	1.0	0.982775723023	0.959367109152	0.959169891517	0.959418807094	0.959406331799	-1
DJI	0.999881872284	0.999866766823	0.999959514751	1.0	0.99917105578	0.945631189745	0.0	0.0	0.0	0.0	0.0	0.0	1
DNK	0.982127922584	0.98213640602	0.982082334423	0.982757615099	0.975207722867	1.0	0.0	0.044883442823	0.0450779215263	0.0429898523213	0.043084746521	0.0430826238632	1
DOM	0.941584220687	0.941182538859	0.943485744681	0.930429483937	1.0	0.849065413204	0.383761865636	0.074411235773	0.0	0.0264218667589	0.0274728013084	0.0271910652195	1
DZA	0.992409884476	0.992410177474	0.992432797068	0.99232807927	1.0	0.876046151262	0.0	0.0	0.0	0.0	0.0	0.0	1
ECU	0.998387877418	0.9983720691	0.99844989052	0.998284793233	1.0	0.927780283554	0.0	0.0	0.0	0.0	0.0	0.0	1
EGY	0.991419440444	0.991335878331	0.991802066371	0.989529419828	1.0	0.93806807076	0.0	0.203871393122	0.234977587272	0.23444242755	0.234345526708	0.234337543638	1
ERI	0.990502125089	0.990498056905	0.990605819079	0.989694329385	1.0	0.891684722283	0.0	0.0	0.0	0.0	0.0	0.0	1
ESP	0.00786449426877	0.00793176405748	0.00758095708601	0.00945373207148	0.0	0.019241914121	0.420884386012	1.0	0.944149165542	0.942898939348	0.94226828565	0.942507218815	-1
EST	0.969020091029	0.968924643722	0.969649033368	0.964381179044	1.0	0.676530261338	0.0	0.796518175771	0.618684477441	0.641200685121	0.640355884079	0.640502160238	0
FIN	0.97628068817	0.976292054709	0.976221857503	0.976756361022	0.97392536329	1.0	0.0	0.0583479768588	0.055146974564	0.0548986398085	0.0548698716891	0.0548805903208	1
FJI	0.997974618725	0.998076932029	0.997561685614	1.0	0.987182742677	0.927645453908	0.0303760701146	0.0	0.043620450773	0.0391763192597	0.0388452005061	0.0388671890936	1
FRA	0.00340231973424	0.00341615299814	0.00332537224946	0.00389770910147	0.0	0.0245048839764	1.0	0.767695716201	0.776232459704	0.776006765114	0.776279239978	0.776245705861	-1
GAB	0.991527436463	0.991517156134	0.991587621867	0.991104994304	0.995672127694	1.0	0.0	0.0	0.0	0.0	0.0	0.0	1
GBR	0.00182933267922	0.00183122225514	0.00181323774906	0.0020145731253	0.0	0.0202440834347	0.968312395515	0.975126834214	1.0	0.994761731199	0.995363658818	0.995303288195	-1
GEO	0.997811185011	0.997819016965	0.997793715939	0.997994995932	1.0	0.941071074616	0.0	0.0	0.0	0.0	0.0	0.0	1
GHA	0.990086050107	0.990138384968	0.989756873444	0.991642888676	1.0	0.845729819786	0.26952337773	0.0429092814148	0.0	0.000446064475643	0.000289458623132	0.000289056518302	1
GIN	0.989538568102	0.989483061438	0.989742504563	0.988538717676	1.0	0.969058729709	0.0	0.0	0.0	0.0	0.0	0.0	1
GMB	0.999087483212	0.99910143541	0.998999717178	1.0	0.997937628555	0.95853060264	0.0	0.0	0.0	0.0	0.0	0.0	1
GNB	0.99824558176	0.998278376285	0.998019433067	1.0	0.993671082829	0.991695662005	0.0	0.0	0.0	0.0	0.0	0.0	1
GNQ	0.976412161873	0.976298085019	0.97701655274	0.972640000883	1.0	0.914393515444	0.0	0.0	0.0	0.0	0.0	0.0	1
GRC	0.999789896181	0.999785443282	0.999784915447	1.0	0.997708450562	0.997043725057	0.0	0.0915387536605	0.0814283156991	0.081492040375	0.0814221699857	0.0814447402263	1
GTM	0.983351659416	0.983279104014	0.98368692401	0.981525725444	1.0	0.8364728904	0.243079142062	0.0249608397567	0.00165320345569	0.0	0.000669921402371	0.000596585099835	1
GUY	0.995087438253	0.995115423565	0.995003043849	0.995413159556	1.0	0.876425323378	0.0	0.0	0.0	0.0	0.0	0.0	1
HKG	0.0182098808756	0.0183198958396	0.0176481961423	0.021532057667	0.0	0.142141271474	0.954815955074	1.0	0.927871859399	0.934988467086	0.934349015244	0.934470399678	-1
HND	0.303228053288	0.302816092268	0.305241574303	0.293203943199	0.35195995589	0.0	0.912594318073	0.842904342838	1.0	0.99326048327	0.991981905852	0.991946333773	-1
HRV	0.994183869916	0.994132620723	0.994416619531	0.993066669506	1.0	0.946340120881	0.0	0.0645261373508	0.0689739457155	0.0686171399011	0.0685203531826	0.0685385161231	1
HTI	0.999812867897	0.999780402034	0.999924055944	1.0	0.996716528415	0.916119615164	0.0	0.0	0.0	0.0	0.0	0.0	1
HUN	0.964773669182	0.96474552133	0.964928853395	0.963981740484	0.965228634187	1.0	0.0	0.0966422710982	0.100415616215	0.101254848519	0.10094408168	0.100985280657	1
IDN	0.841251890995	0.841319734637	0.840867213504	0.844336704091	0.816987358935	1.0	0.158315020375	0.0646375224187	0.0	0.000906706362519	0.00096715615239	0.00103284074246	1
IND	0.00846366876152	0.00845081672051	0.00852290121836	0.00810780943294	0.0109133439263	0.0	0.951562874966	0.983466510688	0.999233673507	1.0	0.999960945088	0.999943995871	-1
IRL	0.999691955329	0.999673047718	0.999769268939	0.999535261551	1.0	0.99909935449	0.377768163072	0.00177582126947	0.0	0.00252286028203	0.00279982613124	0.002753435375	1
IRN	0.932319890985	0.932397525388	0.931924394256	0.934897339495	0.91832954836	1.0	0.0	0.278254609128	0.298367608715	0.297648604032	0.297319870275	0.297352066064	1
IRQ	0.998572861253	0.998601321679	0.998389960506	1.0	0.99392357744	0.96354310948	0.0	0.0	0.0	0.0	0.0	0.0	1
ISL	0.988083648929	0.988076584778	0.98813063366	0.987932144243	0.988595606332	1.0	0.0	0.0	0.0	0.0	0.0	0.0	1
ISR	0.949440441108	0.949474389889	0.949251460866	0.950691528863	0.938841718615	1.0	0.0	0.12603017017	0.0794939890369	0.0841699229827	0.0842526249071	0.0842427144261	1
ITA	0.00533775100495	0.00536437806994	0.00519616617137	0.00620362356532	0.0	0.0351490623411	0.601437944519	0.993952306641	1.0	0.999690580025	0.999358710191	0.999402542402	-1
JAM	0.999806023675	0.999779217991	0.999897929782	1.0	0.997652880027	0.972635569986	0.0	0.0	0.0	0.0	0.0	0.0	1
JOR	0.997576303596	0.997556635967	0.997700169805	0.996775068745	1.0	0.993113859443	0.0	0.0	0.0	0.0	0.0	0.0	1
JPN	0.000705991795755	0.000668793521503	0.000877024625178	0.0	0.000722211921291	0.0504231822949	1.0	0.982782789973	0.927207476099	0.928389979375	0.928788578433	0.928742782732	-1
KAZ	0.999355458992	0.999362958352	0.999332722449	0.99920332746	1.0	0.989818945833	0.0	0.0	0.0	0.0	0.0	0.0	1
KEN	0.988246047198	0.988229674881	0.988376481559	0.987441296553	1.0	0.850896944876	0.0	0.821414679866	0.87816978307	0.867646548862	0.868112948848	0.868087650358	0
KGZ	0.987155697763	0.987134346494	0.987336193188	0.985693437888	1.0	0.904067138153	0.137811817574	0.00370416412413	0.0	0.000464138125694	0.000713425394242	0.000702368716744	1
KHM	0.991991681142	0.991914733545	0.992349302003	0.990217046104	1.0	0.929229342169	0.0	0.0	0.0	0.0	0.0	0.0	1
KOR	0.00130535907417	0.00129473169196	0.00133473069442	0.0012868159203	0.0	0.01377350458	1.0	0.65042882963	0.648346376397	0.650083278369	0.650074616806	0.650071704561	-1
KWT	0.998625282564	0.998675478216	0.998378097005	1.0	0.996154232409	0.973916938478	0.0	0.0	0.0	0.0	0.0	0.0	1
LAO	0.999056583345	0.999086285046	0.998905353974	1.0	0.998021049358	0.928744495499	0.0	0.0	0.0	0.0	0.0	0.0	1
LBN	0.985881561825	0.985863390538	0.985992437492	0.985011004673	0.990760768965	1.0	0.0	0.153479963797	0.182986269745	0.185954644176	0.185922863715	0.185888704499	1
LBR	0.998009966181	0.998068265912	0.99772114915	1.0	0.990865656655	0.958616507713	0.0	0.0	0.0	0.0	0.0	0.0	1
LBY	0.988758554013	0.988699006932	0.989078418221	0.987045962452	1.0	0.929814720361	0.0	0.0	0.0	0.0	0.0	0.0	1
LKA	0.995722402543	0.995662187439	0.996006216374	0.994287281988	1.0	0.974654198087	0.0	0.0649968718424	0.0638523159339	0.0622968098682	0.0622837047254	0.0623002452045	1
LSO	0.98762273522	0.987543237332	0.987989904352	0.985552107535	1.0	0.913442399577	0.0	0.0	0.0	0.0	0.0	0.0	1
LTU	0.998924471442	0.998900648378	0.998997757844	0.999059581542	1.0	0.991491020302	0.0	0.0634161925464	0.0515914252309	0.0513706858869	0.0515476855131	0.0515226630638	1
LUX	0.984899888237	0.984915694203	0.984806605491	0.985744202347	0.979523226317	1.0	0.0	0.0	0.0	0.0	0.0	0.0	1
LVA	0.529515347771	0.529378915394	0.530256104133	0.523427197458	0.591716878016	0.0	0.768201230678	1.0	0.585306919064	0.590249537825	0.592328931077	0.592240858783	0
MAR	0.99830505861	0.998275290988	0.998414861787	0.997827703008	1.0	0.974488879891	0.0	0.0	0.0	0.0	0.0	0.0	1
MDA	0.994430791576	0.994441873313	0.994407020675	0.994371109587	1.0	0.950751283002	0.0	0.0	0.0	0.0	0.0	0.0	1
MDG	0.994672825088	0.994635474261	0.99481699641	0.994213504399	1.0	0.924440535454	0.0	0.16228605785	0.20514920023	0.204834736447	0.204670655784	0.204653266128	1
MDV	0.987098228564	0.987055279953	0.987336345012	0.985569605959	1.0	0.905129479241	0.0	0.0	0.0	0.0	0.0	0.0	1
MEX	0.999520054322	0.999434549432	1.0	0.99807216186	0.997285798096	0.989195105656	0.936017342403	0.0	0.0943977112436	0.0815408497842	0.0831914456568	0.0832124453347	1
MKD	0.988203049718	0.98814740907	0.988449784486	0.986732088028	1.0	0.878606056896	0.0	0.0	0.0	0.0	0.0	0.0	1
MLI	0.999396538623	0.999395058238	0.999380109478	1.0	0.997220340101	0.958542934333	0.0	0.0	0.0	0.0	0.0	0.0	1
MLT	0.999098374709	0.999081319288	0.999162651902	0.998911603776	1.0	0.94970345758	0.0	0.194374427406	0.231086910526	0.231550665528	0.231300327975	0.231301562757	1
MMR	0.998727946342	0.99868895565	0.998891958215	0.998458487845	1.0	0.904541275738	0.0	0.0	0.0	0.0	0.0	0.0	1
MNG	0.991220829467	0.991228154377	0.991230876287	0.990732209878	1.0	0.86797066352	0.0	0.0	0.0	0.0	0.0	0.0	1
MOZ	0.999526617557	0.9995313525	0.999480338957	1.0	0.999052260272	0.970301994618	0.0	0.0	0.0	0.0	0.0	0.0	1
MRT	0.995424568444	0.995400056765	0.995526865109	0.995190660631	1.0	0.911762739608	0.0	0.0	0.0	0.0	0.0	0.0	1
MUS	0.994106278844	0.994076552191	0.994207133623	0.993853228986	1.0	0.949415702477	0.0	0.107788920137	0.206382909294	0.204989523273	0.204678473745	0.204642220843	1
MWI	0.994622766552	0.994603959671	0.994729117234	0.993878098496	1.0	0.947587628765	0.0	0.0518053925729	0.0497691916379	0.0497274008309	0.0497057322166	0.0497053908777	1
MYS	0.0847367361788	0.084683146541	0.0849962338979	0.0833346895457	0.0914576199996	0.0	1.0	0.687585667843	0.675893633955	0.672586275368	0.673039454715	0.673039140168	-1
NAM	0.000836701434161	0.000796392754572	0.0010328657865	0.0	0.00319691681978	0.0177610431519	1.0	0.664563966347	0.546675792929	0.545942628607	0.546753443412	0.546741461756	-1
NER	0.987011762105	0.986976572488	0.987175249304	0.985748233411	1.0	0.981359572	0.0	0.0	0.0	0.0	0.0	0.0	1
NGA	0.98753183138	0.987457646741	0.987881376819	0.985934427235	1.0	0.895783692302	0.0	0.210261876471	0.158405461964	0.162448108548	0.16256600576	0.162555936903	1
NIC	0.990607654075	0.990567845771	0.990843379961	0.989330789945	1.0	0.938531791103	0.0	0.0	0.0	0.0	0.0	0.0	1
NLD	0.00477745328881	0.00480350473689	0.00466454890731	0.00539675793607	0.0	0.0300316265415	0.85938088944	1.0	0.988880141755	0.99550105162	0.994929282714	0.994943891158	-1
NOR	0.964220132899	0.964243458724	0.964067922929	0.965353451748	0.958072378618	1.0	0.0	0.0	0.0	0.0	0.0	0.0	1
NPL	0.989926952911	0.989896959224	0.990091208016	0.988811975461	1.0	0.867052547635	0.0	0.0	0.0	0.0	0.0	0.0	1
NZL	0.994561453999	0.994537964243	0.994703085155	0.993621572634	1.0	0.927554642529	0.0	0.099536574247	0.0938941295152	0.092164179801	0.0921489605662	0.0921693053203	1
OMN	0.998673612692	0.998667609517	0.998690056896	0.998695046086	1.0	0.947134327568	0.001909714109	0.0	0.000306336626655	0.000625175021946	0.000622870448493	0.000617060112352	1
PAK	0.974439829668	0.974441883686	0.974395112901	0.975324187926	0.965097457756	1.0	0.0	0.217465761896	0.31911761115	0.317395083671	0.317234520794	0.317198956731	1
PAN	0.0173852998246	0.0173902571233	0.0173703228529	0.0173097386079	0.0202265518512	0.0	1.0	0.884693195672	0.869974304663	0.872252817811	0.872227110837	0.872220658364	-1
PER	0.920051637451	0.919949827131	0.920882287963	0.912457952835	1.0	0.0	0.616902654542	0.743850744584	0.773283983852	0.739040992626	0.741839258628	0.741687509977	0
PHL	0.999885449777	0.999884466827	0.999902342607	1.0	0.997552056631	0.989034232445	0.00688983885099	0.0	0.00242521958691	0.0029968305576	0.00298874550698	0.00298701474425	1
PNG	0.999074786696	0.999105631806	0.998939177886	1.0	0.997993395318	0.914255011655	0.0	0.0	0.0	0.0	0.0	0.0	1
POL	0.0122627206935	0.0122517152471	0.0123206632752	0.0118944746184	0.015115437072	0.0	1.0	0.927581079279	0.894264136299	0.8970550073	0.896694022984	0.896759521684	-1
PRT	0.99876828551	0.998767163888	0.998767023232	0.998809911483	1.0	0.978214858505	0.0	0.438440226134	0.439409769047	0.438931345613	0.43825929246	0.438386104	1
PRY	0.993213874176	0.993226141559	0.993138953079	0.993436125445	1.0	0.920437315088	0.0	0.0	0.0	0.0	0.0	0.0	1
QAT	0.98745619994	0.987396016064	0.987742178417	0.985729628154	1.0	0.927504264984	0.0	0.0	0.0	0.0	0.0	0.0	1
ROU	0.999201086622	0.999158305262	0.999365325984	0.998661177835	1.0	0.989190061958	0.186324588122	0.0	0.0150672332443	0.0135320701761	0.0134301868938	0.0134387005748	1
RUS	0.973785998369	0.973920352821	0.973106359377	0.977773285414	0.955599100794	1.0	0.0	0.0554562123526	0.11317562367	0.112758426039	0.111706579127	0.111790530388	1
RWA	0.999028971254	0.998996920551	0.999134234572	0.999231976338	1.0	0.957131473231	0.0	0.0	0.0	0.0	0.0	0.0	1
SAU	0.0341218482445	0.034476932883	0.03262697918	0.0419489404068	0.0	0.0783651249013	0.601690854266	1.0	0.511950979553	0.543558840829	0.54323737782	0.54347938585	-1
SDN	0.99350052388	0.993460051882	0.993701350034	0.99231046831	1.0	0.938530057498	0.0	0.0	0.0	0.0	0.0	0.0	1
SEN	0.988849877171	0.988818768292	0.989050789725	0.987349200062	1.0	0.988746057391	0.0	0.327275178591	0.324267472055	0.327555900788	0.327501867137	0.327489052166	1
SGP	0.146337898672	0.146468242345	0.145652781438	0.150729186192	0.130969601088	0.0871659505657	0.0	1.0	0.987491877703	0.988874214845	0.988169863925	0.988260827602	-1
SLB	0.977116235981	0.977164022886	0.97691878766	0.978654640528	0.971305249276	1.0	0.0	0.0	0.0	0.0	0.0	0.0	1
SLE	0.998302273193	0.998354122659	0.998050223296	1.0	0.992254469117	0.922915139985	0.0	0.0	0.0	0.0	0.0	0.0	1
SLV	0.99221919321	0.992107444747	0.992801440792	0.989118048873	1.0	0.935672947311	0.227405972065	0.0072862903577	0.000382280471292	0.000206191008373	1.25081622356e-05	0.0	1
SOM	0.983648157556	0.983638412457	0.983717951535	0.983560476798	0.980170645466	1.0	0.0	0.0	0.0	0.0	0.0	0.0	1
SUR	0.999268671125	0.999304011051	0.999167925446	1.0	0.996218762465	0.916097135609	0.0	0.0	0.0	0.0	0.0	0.0	1
SVK	0.970982429487	0.970965407805	0.971086330026	0.970321790376	0.971854426016	1.0	0.0	0.0	0.0	0.0	0.0	0.0	1
SVN	0.998263399122	0.998317116315	0.998006750756	1.0	0.99187452363	0.97722225083	0.382338197801	0.0	0.0167429084632	0.0180337818762	0.0182523666111	0.0182289086678	1
SWE	0.000266091220252	0.000265074483548	0.000277027536637	0.0	0.00185201863149	0.0421319368881	1.0	0.426054213541	0.53909275752	0.535407199613	0.535906016057	0.535787165168	-1
SWZ	0.626809650083	0.627042126896	0.625571708795	0.63492614073	0.58126299129	0.611149187135	0.0	0.992823175052	0.998259548577	1.0	0.999924733765	0.999926778372	0
SYR	0.251127403177	0.251210482901	0.250880800191	0.250831673646	0.274770966384	0.0	0.4916863448	1.0	0.81459426042	0.850321525249	0.848756729595	0.848743385249	-1
TCD	0.987732049023	0.987714639359	0.987847100059	0.987161480553	1.0	0.901297847249	0.0	0.0	0.0	0.0	0.0	0.0	1
TGO	0.981957342342	0.982062951982	0.9814762165	0.983320919713	1.0	0.76426893776	0.555797045605	0.216642075198	0.0	0.0157150201495	0.0152979304386	0.0154084365062	1
THA	0.000894752662511	0.000891499026396	0.00086664381283	0.00129430362537	0.0	0.000373099805886	1.0	0.820614384878	0.756999622246	0.757885496069	0.757852962766	0.757893879611	-1
TJK	0.987166149006	0.987113684317	0.987421340655	0.985339558613	1.0	0.925606289728	0.0	0.0	0.0	0.0	0.0	0.0	1
TKM	0.980545175971	0.980512510472	0.980717447576	0.979278727075	0.989040802879	1.0	0.0	0.0	0.0	0.0	0.0	0.0	1
TTO	0.999483269962	0.999494751915	0.999454593785	1.0	0.995738985416	0.941069571275	0.0	0.0395508971699	0.0409577630126	0.0404669477513	0.0404212128848	0.0404116165706	1
TUN	0.989313187589	0.989254844534	0.989578763373	0.987906283298	1.0	0.9274664157	0.113490997538	0.0	0.0373419720996	0.0372816305145	0.0370857938869	0.0370714344464	1
TUR	0.0124738955966	0.0124577984193	0.012555070803	0.0119621683961	0.0156319521911	0.0	1.0	0.819112970894	0.81014409336	0.812810975306	0.812543546255	0.812570361569	-1
TZA	0.997100009606	0.997196073221	0.99664632028	1.0	0.989358236048	0.921592736036	0.0	0.206372615984	0.148683069921	0.146103269161	0.146463376174	0.14640981002	1
UGA	0.984779760704	0.984753769996	0.984864407212	0.984038712648	1.0	0.831030655504	0.225157460098	0.0	0.0202787619896	0.0158331514459	0.016153466782	0.0160583833267	1
UKR	0.999642294542	0.999553789678	1.0	0.998693890885	0.996694103617	0.986578895005	0.0113992983243	0.0139537031548	0.00764536193442	0.0	6.35127579593e-05	0.000133138291059	1
URY	0.999198100127	0.999237561007	0.999022637926	1.0	0.997774793701	0.968349569344	0.0	0.0	0.0	0.0	0.0	0.0	1
USA	0.00271275745023	0.00270051963587	0.00277668665315	0.00226013431734	0.0050665864479	0.0	0.931777169597	1.0	0.994527124245	0.993042558513	0.993321151273	0.993279495701	-1
UZB	0.998810764802	0.998841646765	0.998678510177	1.0	0.990081590945	0.984158785994	0.0	0.0	0.0	0.0	0.0	0.0	1
VEN	0.979932717065	0.979947383397	0.979867660306	0.980653553403	0.974625884515	1.0	0.0	0.0	0.0	0.0	0.0	0.0	1
VNM	0.995393519226	0.995327882961	0.995666779186	0.994448150193	1.0	0.891622771521	0.0	0.211435514718	0.203502360496	0.202388889071	0.202039522248	0.202105292117	1
YEM	0.990919919294	0.99088884137	0.991091652497	0.989834815151	1.0	0.93000219718	0.0	0.0	0.0	0.0	0.0	0.0	1
ZAF	0.534560585904	0.53452318063	0.534829413032	0.532742490696	0.545411927561	0.466464851083	0.0	0.984033347623	1.0	0.99402162404	0.993914992096	0.993931647585	0
ZMB	0.999429727743	0.999435309732	0.999387847707	1.0	0.999191896487	0.948854673959	0.0	0.0894597041919	0.0878843724858	0.0857434215668	0.0857253840495	0.0857481498585	1
ZWE	0.995656532747	0.995686569178	0.995545139148	0.995916520155	1.0	0.912673052087	0.0	0.0642559525342	0.0539445202028	0.0589598453903	0.059227475745	0.0591680364902	1
