# Supplementary material for: The struggle for existence in the world market ecosystem
Source: PLoS One. 2018 Oct 3;13(10):e0203915. doi: 10.1371/journal.pone.0203915 (PMC6169900; doi:10.1371/journal.pone.0203915)
Supplement: S1 File — (ZIP) [file pone.0203915.s001.zip › energies/Energies_1960_1_.csv]

	Delta	Kappa	Lambda	Energy
0	1.6	0.005	1.0	0.242237291925
1	1.6	0.005	2.0	0.268000570244
2	1.6	0.005	3.0	0.298320651929
3	1.6	0.005	4.0	0.337292261088
4	1.6	0.005	5.0	0.403169447349
5	1.6	0.005	6.0	0.484796986073
6	1.6	0.005	7.0	0.735300815341
7	1.6	0.01	1.0	0.250892746565
8	1.6	0.01	2.0	0.320407544868
9	1.6	0.01	3.0	0.342870803482
10	1.6	0.01	4.0	0.388508806961
11	1.6	0.01	5.0	0.462160549444
12	1.6	0.01	6.0	0.607319146699
13	1.6	0.01	7.0	0.798723755329
14	1.6	0.015	1.0	0.265554422604
15	1.6	0.015	2.0	0.325118911735
16	1.6	0.015	3.0	0.344990027532
17	1.6	0.015	4.0	0.390492681853
18	1.6	0.015	5.0	0.464318338307
19	1.6	0.015	6.0	0.602268042538
20	1.6	0.015	7.0	1.0
21	1.6	0.02	1.0	0.291824547728
22	1.6	0.02	2.0	0.316745311059
23	1.6	0.02	3.0	0.336354912211
24	1.6	0.02	4.0	0.394470084654
25	1.6	0.02	5.0	0.518092389882
26	1.6	0.02	6.0	0.581988502639
27	1.6	0.02	7.0	0.761918014107
28	1.6	0.025	1.0	0.294085531146
29	1.6	0.025	2.0	0.327834335021
30	1.6	0.025	3.0	0.372710844892
31	1.6	0.025	4.0	0.443603419975
32	1.6	0.025	5.0	0.474016469053
33	1.6	0.025	6.0	0.632893376871
34	1.6	0.025	7.0	1.0
35	1.6	0.03	1.0	0.275958914602
36	1.6	0.03	2.0	0.371557019556
37	1.6	0.03	3.0	0.439097010886
38	1.6	0.03	4.0	0.502839042838
39	1.6	0.03	5.0	0.536994278958
40	1.6	0.03	6.0	0.702315459883
41	1.6	0.03	7.0	1.0
42	1.6	0.035	1.0	0.295251527286
43	1.6	0.035	2.0	0.363249020487
44	1.6	0.035	3.0	0.406438621275
45	1.6	0.035	4.0	0.468141485937
46	1.6	0.035	5.0	0.548666867165
47	1.6	0.035	6.0	0.68036461062
48	1.6	0.035	7.0	1.0
49	1.6	0.04	1.0	0.302384823397
50	1.6	0.04	2.0	0.394068055882
51	1.6	0.04	3.0	0.414210429277
52	1.6	0.04	4.0	0.470585428272
53	1.6	0.04	5.0	0.557155427594
54	1.6	0.04	6.0	0.720294098786
55	1.6	0.04	7.0	1.0
56	1.6	0.045	1.0	0.315721377135
57	1.6	0.045	2.0	0.388918857893
58	1.6	0.045	3.0	0.404936881452
59	1.6	0.045	4.0	0.500516291873
60	1.6	0.045	5.0	0.611593894211
61	1.6	0.045	6.0	0.702522268945
62	1.6	0.045	7.0	1.0
63	1.6	0.05	1.0	0.335319877041
64	1.6	0.05	2.0	0.39396723486
65	1.6	0.05	3.0	0.399817263887
66	1.6	0.05	4.0	0.490969431303
67	1.6	0.05	5.0	0.562949916048
68	1.6	0.05	6.0	0.638704494451
69	1.6	0.05	7.0	0.855905535103
70	1.5	0.005	1.0	0.148726783207
71	1.5	0.005	2.0	0.168888282665
72	1.5	0.005	3.0	0.20508202985
73	1.5	0.005	4.0	0.257720598518
74	1.5	0.005	5.0	0.315216336584
75	1.5	0.005	6.0	0.347622768248
76	1.5	0.005	7.0	0.592713042139
77	1.5	0.01	1.0	0.151364177828
78	1.5	0.01	2.0	0.220051009584
79	1.5	0.01	3.0	0.253355125286
80	1.5	0.01	4.0	0.300833217003
81	1.5	0.01	5.0	0.359021899055
82	1.5	0.01	6.0	0.498950816693
83	1.5	0.01	7.0	0.752375198384
84	1.5	0.015	1.0	0.206165386823
85	1.5	0.015	2.0	0.236477906454
86	1.5	0.015	3.0	0.257692919075
87	1.5	0.015	4.0	0.303063727356
88	1.5	0.015	5.0	0.386327567476
89	1.5	0.015	6.0	0.510515437615
90	1.5	0.015	7.0	1.0
91	1.5	0.02	1.0	0.182758785569
92	1.5	0.02	2.0	0.216921076955
93	1.5	0.02	3.0	0.233495673412
94	1.5	0.02	4.0	0.284555633845
95	1.5	0.02	5.0	0.39698892136
96	1.5	0.02	6.0	0.493902555518
97	1.5	0.02	7.0	0.711679524627
98	1.5	0.025	1.0	0.197997110899
99	1.5	0.025	2.0	0.216937224778
100	1.5	0.025	3.0	0.243436251625
101	1.5	0.025	4.0	0.304431035582
102	1.5	0.025	5.0	0.360818391396
103	1.5	0.025	6.0	0.530145998648
104	1.5	0.025	7.0	0.803896023172
105	1.5	0.03	1.0	0.190355321992
106	1.5	0.03	2.0	0.25018298713
107	1.5	0.03	3.0	0.292351499952
108	1.5	0.03	4.0	0.358259049679
109	1.5	0.03	5.0	0.402442859067
110	1.5	0.03	6.0	0.627271538957
111	1.5	0.03	7.0	1.0
112	1.5	0.035	1.0	0.216176305449
113	1.5	0.035	2.0	0.265112829684
114	1.5	0.035	3.0	0.283593733503
115	1.5	0.035	4.0	0.341332521288
116	1.5	0.035	5.0	0.438173389798
117	1.5	0.035	6.0	0.589328247431
118	1.5	0.035	7.0	1.0
119	1.5	0.04	1.0	0.209469166021
120	1.5	0.04	2.0	0.265586033189
121	1.5	0.04	3.0	0.288578341984
122	1.5	0.04	4.0	0.30594572856
123	1.5	0.04	5.0	0.419773697902
124	1.5	0.04	6.0	0.634790549107
125	1.5	0.04	7.0	0.819647563658
126	1.5	0.045	1.0	0.222227048737
127	1.5	0.045	2.0	0.260574566224
128	1.5	0.045	3.0	0.292387309694
129	1.5	0.045	4.0	0.356305448954
130	1.5	0.045	5.0	0.551020348732
131	1.5	0.045	6.0	0.632591819891
132	1.5	0.045	7.0	1.0
133	1.5	0.05	1.0	0.212408984137
134	1.5	0.05	2.0	0.262868499998
135	1.5	0.05	3.0	0.262466598515
136	1.5	0.05	4.0	0.362046818379
137	1.5	0.05	5.0	0.498797688003
138	1.5	0.05	6.0	0.579461297223
139	1.5	0.05	7.0	0.810207283007
140	1.4	0.005	1.0	0.100771538543
141	1.4	0.005	2.0	0.103067459362
142	1.4	0.005	3.0	0.116689691721
143	1.4	0.005	4.0	0.14276409856
144	1.4	0.005	5.0	0.218676222627
145	1.4	0.005	6.0	0.294792893286
146	1.4	0.005	7.0	0.499697803332
147	1.4	0.01	1.0	0.0980232357991
148	1.4	0.01	2.0	0.129665506203
149	1.4	0.01	3.0	0.165088368563
150	1.4	0.01	4.0	0.183353827373
151	1.4	0.01	5.0	0.251777517703
152	1.4	0.01	6.0	0.401542985113
153	1.4	0.01	7.0	0.65917038293
154	1.4	0.015	1.0	0.120746091994
155	1.4	0.015	2.0	0.170492817323
156	1.4	0.015	3.0	0.181785826138
157	1.4	0.015	4.0	0.21491344785
158	1.4	0.015	5.0	0.273602996566
159	1.4	0.015	6.0	0.392852173022
160	1.4	0.015	7.0	1.0
161	1.4	0.02	1.0	0.107934701212
162	1.4	0.02	2.0	0.146390149823
163	1.4	0.02	3.0	0.161739179447
164	1.4	0.02	4.0	0.189367781167
165	1.4	0.02	5.0	0.286341457204
166	1.4	0.02	6.0	0.396942684489
167	1.4	0.02	7.0	0.647059488441
168	1.4	0.025	1.0	0.137482229722
169	1.4	0.025	2.0	0.16465630525
170	1.4	0.025	3.0	0.171530333561
171	1.4	0.025	4.0	0.189855864576
172	1.4	0.025	5.0	0.257890412403
173	1.4	0.025	6.0	0.443724253247
174	1.4	0.025	7.0	0.737038007067
175	1.4	0.03	1.0	0.130357273978
176	1.4	0.03	2.0	0.155799141634
177	1.4	0.03	3.0	0.191508091968
178	1.4	0.03	4.0	0.217457360761
179	1.4	0.03	5.0	0.285796494626
180	1.4	0.03	6.0	0.508090118522
181	1.4	0.03	7.0	0.753620380041
182	1.4	0.035	1.0	0.140994226172
183	1.4	0.035	2.0	0.172699621711
184	1.4	0.035	3.0	0.178651485539
185	1.4	0.035	4.0	0.219600117385
186	1.4	0.035	5.0	0.360187562054
187	1.4	0.035	6.0	0.495678096562
188	1.4	0.035	7.0	1.0
189	1.4	0.04	1.0	0.133577448345
190	1.4	0.04	2.0	0.158064022039
191	1.4	0.04	3.0	0.193117187237
192	1.4	0.04	4.0	0.224395399536
193	1.4	0.04	5.0	0.307066442942
194	1.4	0.04	6.0	0.540152465007
195	1.4	0.04	7.0	0.762757146346
196	1.4	0.045	1.0	0.137745707641
197	1.4	0.045	2.0	0.154438084522
198	1.4	0.045	3.0	0.204019544596
199	1.4	0.045	4.0	0.236898775307
200	1.4	0.045	5.0	0.425691064234
201	1.4	0.045	6.0	0.503804213985
202	1.4	0.045	7.0	1.0
203	1.4	0.05	1.0	0.133850176062
204	1.4	0.05	2.0	0.176152175401
205	1.4	0.05	3.0	0.18187590444
206	1.4	0.05	4.0	0.216432837642
207	1.4	0.05	5.0	0.40909028102
208	1.4	0.05	6.0	0.483456367314
209	1.4	0.05	7.0	0.785017918258
210	1.3	0.005	1.0	0.0688563817611
211	1.3	0.005	2.0	0.065457055635
212	1.3	0.005	3.0	0.0744015848403
213	1.3	0.005	4.0	0.090820384001
214	1.3	0.005	5.0	0.120240464091
215	1.3	0.005	6.0	0.250418698695
216	1.3	0.005	7.0	0.419556971997
217	1.3	0.01	1.0	0.0538683398
218	1.3	0.01	2.0	0.0771892324878
219	1.3	0.01	3.0	0.112438732176
220	1.3	0.01	4.0	0.135916141331
221	1.3	0.01	5.0	0.208818661733
222	1.3	0.01	6.0	0.333818802063
223	1.3	0.01	7.0	0.582220407703
224	1.3	0.015	1.0	0.0805758343673
225	1.3	0.015	2.0	0.090157131155
226	1.3	0.015	3.0	0.115889517543
227	1.3	0.015	4.0	0.163605696233
228	1.3	0.015	5.0	0.207227142402
229	1.3	0.015	6.0	0.287873548605
230	1.3	0.015	7.0	0.630577089115
231	1.3	0.02	1.0	0.0535758948574
232	1.3	0.02	2.0	0.0850047123043
233	1.3	0.02	3.0	0.110395875786
234	1.3	0.02	4.0	0.152488034003
235	1.3	0.02	5.0	0.231211103809
236	1.3	0.02	6.0	0.330931470115
237	1.3	0.02	7.0	0.571126294903
238	1.3	0.025	1.0	0.0711305437619
239	1.3	0.025	2.0	0.113036626377
240	1.3	0.025	3.0	0.120012309378
241	1.3	0.025	4.0	0.161701023118
242	1.3	0.025	5.0	0.210117360265
243	1.3	0.025	6.0	0.361235394178
244	1.3	0.025	7.0	0.668586047592
245	1.3	0.03	1.0	0.0794557371545
246	1.3	0.03	2.0	0.109786174719
247	1.3	0.03	3.0	0.126801862912
248	1.3	0.03	4.0	0.156897449691
249	1.3	0.03	5.0	0.200142738901
250	1.3	0.03	6.0	0.413076796164
251	1.3	0.03	7.0	0.671784702531
252	1.3	0.035	1.0	0.0727122183324
253	1.3	0.035	2.0	0.122080404981
254	1.3	0.035	3.0	0.123463048923
255	1.3	0.035	4.0	0.181466142969
256	1.3	0.035	5.0	0.299256297769
257	1.3	0.035	6.0	0.438169947686
258	1.3	0.035	7.0	0.688862652117
259	1.3	0.04	1.0	0.0768798742377
260	1.3	0.04	2.0	0.111275655866
261	1.3	0.04	3.0	0.138678668665
262	1.3	0.04	4.0	0.18337412099
263	1.3	0.04	5.0	0.259194907445
264	1.3	0.04	6.0	0.465295163587
265	1.3	0.04	7.0	0.669790766434
266	1.3	0.045	1.0	0.0884059701967
267	1.3	0.045	2.0	0.108872373206
268	1.3	0.045	3.0	0.129316869901
269	1.3	0.045	4.0	0.190402359435
270	1.3	0.045	5.0	0.344472224494
271	1.3	0.045	6.0	0.425117163814
272	1.3	0.045	7.0	1.0
273	1.3	0.05	1.0	0.0919102742262
274	1.3	0.05	2.0	0.114215769606
275	1.3	0.05	3.0	0.119920865578
276	1.3	0.05	4.0	0.168010448759
277	1.3	0.05	5.0	0.328909040188
278	1.3	0.05	6.0	0.399757498085
279	1.3	0.05	7.0	0.707215331875
280	1.2	0.005	1.0	0.0462108553772
281	1.2	0.005	2.0	0.0432237861292
282	1.2	0.005	3.0	0.0464089351457
283	1.2	0.005	4.0	0.0678555093166
284	1.2	0.005	5.0	0.0947621648469
285	1.2	0.005	6.0	0.158675416918
286	1.2	0.005	7.0	0.320423966439
287	1.2	0.01	1.0	0.0443986157748
288	1.2	0.01	2.0	0.0625931463818
289	1.2	0.01	3.0	0.0809251108892
290	1.2	0.01	4.0	0.095906302807
291	1.2	0.01	5.0	0.176156102913
292	1.2	0.01	6.0	0.295384176493
293	1.2	0.01	7.0	0.512869513251
294	1.2	0.015	1.0	0.0630044817689
295	1.2	0.015	2.0	0.0664828021486
296	1.2	0.015	3.0	0.0805110929884
297	1.2	0.015	4.0	0.112006881763
298	1.2	0.015	5.0	0.152389807194
299	1.2	0.015	6.0	0.219059025364
300	1.2	0.015	7.0	0.543247735795
301	1.2	0.02	1.0	0.054800437899
302	1.2	0.02	2.0	0.0738779411436
303	1.2	0.02	3.0	0.082207779007
304	1.2	0.02	4.0	0.12152791696
305	1.2	0.02	5.0	0.203685220244
306	1.2	0.02	6.0	0.291246968552
307	1.2	0.02	7.0	0.496195613718
308	1.2	0.025	1.0	0.0645075360969
309	1.2	0.025	2.0	0.0811522230682
310	1.2	0.025	3.0	0.0931613632282
311	1.2	0.025	4.0	0.123196591516
312	1.2	0.025	5.0	0.170566371421
313	1.2	0.025	6.0	0.252740990352
314	1.2	0.025	7.0	0.581760483199
315	1.2	0.03	1.0	0.0552615063498
316	1.2	0.03	2.0	0.0617706494338
317	1.2	0.03	3.0	0.0890492538955
318	1.2	0.03	4.0	0.116798600649
319	1.2	0.03	5.0	0.148633131923
320	1.2	0.03	6.0	0.305021477661
321	1.2	0.03	7.0	0.546429767046
322	1.2	0.035	1.0	0.0513014824235
323	1.2	0.035	2.0	0.0680494038303
324	1.2	0.035	3.0	0.0789990653625
325	1.2	0.035	4.0	0.123985794559
326	1.2	0.035	5.0	0.225743892975
327	1.2	0.035	6.0	0.332512744983
328	1.2	0.035	7.0	0.576590372167
329	1.2	0.04	1.0	0.0482266804382
330	1.2	0.04	2.0	0.0609310677746
331	1.2	0.04	3.0	0.0740932348673
332	1.2	0.04	4.0	0.112873072597
333	1.2	0.04	5.0	0.188428223826
334	1.2	0.04	6.0	0.3343240678
335	1.2	0.04	7.0	0.485562283293
336	1.2	0.045	1.0	0.04801676563
337	1.2	0.045	2.0	0.0585210506737
338	1.2	0.045	3.0	0.0842208484355
339	1.2	0.045	4.0	0.137823372429
340	1.2	0.045	5.0	0.267218351036
341	1.2	0.045	6.0	0.332737375304
342	1.2	0.045	7.0	0.69970092135
343	1.2	0.05	1.0	0.0640159536371
344	1.2	0.05	2.0	0.0672452433415
345	1.2	0.05	3.0	0.0888579179538
346	1.2	0.05	4.0	0.139666729629
347	1.2	0.05	5.0	0.276362363441
348	1.2	0.05	6.0	0.330811151906
349	1.2	0.05	7.0	0.662535593881
350	1.1	0.005	1.0	0.0401216128635
351	1.1	0.005	2.0	0.0392603129118
352	1.1	0.005	3.0	0.0378980545148
353	1.1	0.005	4.0	0.0622862255828
354	1.1	0.005	5.0	0.0833125765564
355	1.1	0.005	6.0	0.128972735214
356	1.1	0.005	7.0	0.236517504113
357	1.1	0.01	1.0	0.0371014756119
358	1.1	0.01	2.0	0.0507402966373
359	1.1	0.01	3.0	0.0659848044558
360	1.1	0.01	4.0	0.0858828177214
361	1.1	0.01	5.0	0.127046294407
362	1.1	0.01	6.0	0.252147299384
363	1.1	0.01	7.0	0.411866393478
364	1.1	0.015	1.0	0.0551658999279
365	1.1	0.015	2.0	0.0523211523852
366	1.1	0.015	3.0	0.07712450149
367	1.1	0.015	4.0	0.103567602517
368	1.1	0.015	5.0	0.118967767663
369	1.1	0.015	6.0	0.173984175014
370	1.1	0.015	7.0	0.433573661128
371	1.1	0.02	1.0	0.0489791190509
372	1.1	0.02	2.0	0.0571278401816
373	1.1	0.02	3.0	0.0717274146652
374	1.1	0.02	4.0	0.089137263975
375	1.1	0.02	5.0	0.179285899922
376	1.1	0.02	6.0	0.264615901697
377	1.1	0.02	7.0	0.393700696801
378	1.1	0.025	1.0	0.0413160399348
379	1.1	0.025	2.0	0.0632495231279
380	1.1	0.025	3.0	0.0789712942159
381	1.1	0.025	4.0	0.103170534857
382	1.1	0.025	5.0	0.163763356732
383	1.1	0.025	6.0	0.233887577802
384	1.1	0.025	7.0	0.493214551772
385	1.1	0.03	1.0	0.0410567745492
386	1.1	0.03	2.0	0.0617434230294
387	1.1	0.03	3.0	0.0767846671472
388	1.1	0.03	4.0	0.096697031842
389	1.1	0.03	5.0	0.135181612924
390	1.1	0.03	6.0	0.248508345494
391	1.1	0.03	7.0	0.453069390063
392	1.1	0.035	1.0	0.043280071763
393	1.1	0.035	2.0	0.05836699366
394	1.1	0.035	3.0	0.0653962655669
395	1.1	0.035	4.0	0.107475555033
396	1.1	0.035	5.0	0.184440283695
397	1.1	0.035	6.0	0.262683194698
398	1.1	0.035	7.0	0.462313893439
399	1.1	0.04	1.0	0.0309646552301
400	1.1	0.04	2.0	0.0489359502571
401	1.1	0.04	3.0	0.0653044021333
402	1.1	0.04	4.0	0.0954318867409
403	1.1	0.04	5.0	0.149502046925
404	1.1	0.04	6.0	0.265879266161
405	1.1	0.04	7.0	0.443829805177
406	1.1	0.045	1.0	0.0409433455143
407	1.1	0.045	2.0	0.0493942260133
408	1.1	0.045	3.0	0.0676460362351
409	1.1	0.045	4.0	0.0959006806082
410	1.1	0.045	5.0	0.18796514355
411	1.1	0.045	6.0	0.246222266329
412	1.1	0.045	7.0	0.635615949447
413	1.1	0.05	1.0	0.0458679648277
414	1.1	0.05	2.0	0.0490935305441
415	1.1	0.05	3.0	0.0720572502751
416	1.1	0.05	4.0	0.101697406336
417	1.1	0.05	5.0	0.195549276776
418	1.1	0.05	6.0	0.238481342398
419	1.1	0.05	7.0	0.628312170526
