# Supplementary material for: The struggle for existence in the world market ecosystem
Source: PLoS One. 2018 Oct 3;13(10):e0203915. doi: 10.1371/journal.pone.0203915 (PMC6169900; doi:10.1371/journal.pone.0203915)
Supplement: S1 File — (ZIP) [file pone.0203915.s001.zip › energies/Energies_1960_2_.csv]

	Delta	Kappa	Lambda	Energy
0	1.6	0.005	1.0	0.0304198642019
1	1.6	0.005	2.0	0.0357903261353
2	1.6	0.005	3.0	0.0411019487276
3	1.6	0.005	4.0	0.0643732287838
4	1.6	0.005	5.0	0.0626574668499
5	1.6	0.005	6.0	0.129535436039
6	1.6	0.005	7.0	0.231407790015
7	1.6	0.01	1.0	0.04701558663
8	1.6	0.01	2.0	0.040861566745
9	1.6	0.01	3.0	0.0743202278895
10	1.6	0.01	4.0	0.103328734448
11	1.6	0.01	5.0	0.104581779688
12	1.6	0.01	6.0	0.177852288749
13	1.6	0.01	7.0	0.296917583294
14	1.6	0.015	1.0	0.0317942724013
15	1.6	0.015	2.0	0.0739607110071
16	1.6	0.015	3.0	0.0894363013037
17	1.6	0.015	4.0	0.0942122313009
18	1.6	0.015	5.0	0.101640240718
19	1.6	0.015	6.0	0.15217501992
20	1.6	0.015	7.0	0.337014328091
21	1.6	0.02	1.0	0.0306883366133
22	1.6	0.02	2.0	0.0369568294751
23	1.6	0.02	3.0	0.0471307521223
24	1.6	0.02	4.0	0.0688813231208
25	1.6	0.02	5.0	0.0966836971298
26	1.6	0.02	6.0	0.165678755367
27	1.6	0.02	7.0	0.406237855682
28	1.6	0.025	1.0	0.030508767027
29	1.6	0.025	2.0	0.0636612080076
30	1.6	0.025	3.0	0.0833055045667
31	1.6	0.025	4.0	0.118804481414
32	1.6	0.025	5.0	0.142308717688
33	1.6	0.025	6.0	0.162580331147
34	1.6	0.025	7.0	0.382045985559
35	1.6	0.03	1.0	0.0275129504815
36	1.6	0.03	2.0	0.104706527917
37	1.6	0.03	3.0	0.123102909756
38	1.6	0.03	4.0	0.127322416281
39	1.6	0.03	5.0	0.158182319011
40	1.6	0.03	6.0	0.275224701996
41	1.6	0.03	7.0	0.448546804744
42	1.6	0.035	1.0	0.059966458729
43	1.6	0.035	2.0	0.0901681499845
44	1.6	0.035	3.0	0.120253836465
45	1.6	0.035	4.0	0.129355202533
46	1.6	0.035	5.0	0.184156547735
47	1.6	0.035	6.0	0.260300067903
48	1.6	0.035	7.0	0.461967995394
49	1.6	0.04	1.0	0.0840045274359
50	1.6	0.04	2.0	0.122257065543
51	1.6	0.04	3.0	0.110527806905
52	1.6	0.04	4.0	0.183568025443
53	1.6	0.04	5.0	0.234650543534
54	1.6	0.04	6.0	0.258122889909
55	1.6	0.04	7.0	0.410558752064
56	1.6	0.045	1.0	0.0956056828386
57	1.6	0.045	2.0	0.11998551942
58	1.6	0.045	3.0	0.163564630398
59	1.6	0.045	4.0	0.183256877218
60	1.6	0.045	5.0	0.23890974753
61	1.6	0.045	6.0	0.292413245505
62	1.6	0.045	7.0	0.373389042726
63	1.6	0.05	1.0	0.10591552346
64	1.6	0.05	2.0	0.12013372178
65	1.6	0.05	3.0	0.142266168238
66	1.6	0.05	4.0	0.218270306067
67	1.6	0.05	5.0	0.248183801906
68	1.6	0.05	6.0	0.298746521661
69	1.6	0.05	7.0	0.375382620377
70	1.5	0.005	1.0	0.0296835860013
71	1.5	0.005	2.0	0.0281238611994
72	1.5	0.005	3.0	0.0362900946207
73	1.5	0.005	4.0	0.0456251462776
74	1.5	0.005	5.0	0.0558239279266
75	1.5	0.005	6.0	0.091354056642
76	1.5	0.005	7.0	0.16387596554
77	1.5	0.01	1.0	0.0271359227211
78	1.5	0.01	2.0	0.0250043629517
79	1.5	0.01	3.0	0.0341647453917
80	1.5	0.01	4.0	0.0410293940603
81	1.5	0.01	5.0	0.0542727640531
82	1.5	0.01	6.0	0.116168208402
83	1.5	0.01	7.0	0.16698851301
84	1.5	0.015	1.0	0.0186900950141
85	1.5	0.015	2.0	0.0324960037346
86	1.5	0.015	3.0	0.0314374932093
87	1.5	0.015	4.0	0.0364385961013
88	1.5	0.015	5.0	0.0476517754978
89	1.5	0.015	6.0	0.0938611402312
90	1.5	0.015	7.0	0.21729184741
91	1.5	0.02	1.0	0.0258738625851
92	1.5	0.02	2.0	0.0244315368729
93	1.5	0.02	3.0	0.0254680008498
94	1.5	0.02	4.0	0.0284956175458
95	1.5	0.02	5.0	0.0535321189719
96	1.5	0.02	6.0	0.106611755941
97	1.5	0.02	7.0	0.235464488591
98	1.5	0.025	1.0	0.0215891158655
99	1.5	0.025	2.0	0.0313716519018
100	1.5	0.025	3.0	0.0334895378745
101	1.5	0.025	4.0	0.0574490290549
102	1.5	0.025	5.0	0.0751282141246
103	1.5	0.025	6.0	0.108310232218
104	1.5	0.025	7.0	0.270324925327
105	1.5	0.03	1.0	0.0163027172838
106	1.5	0.03	2.0	0.021925050187
107	1.5	0.03	3.0	0.0346710944338
108	1.5	0.03	4.0	0.0360153371184
109	1.5	0.03	5.0	0.0852003728565
110	1.5	0.03	6.0	0.149254664946
111	1.5	0.03	7.0	0.297006830484
112	1.5	0.035	1.0	0.0288510111731
113	1.5	0.035	2.0	0.0296785321721
114	1.5	0.035	3.0	0.0315821307983
115	1.5	0.035	4.0	0.0708896625054
116	1.5	0.035	5.0	0.105999419011
117	1.5	0.035	6.0	0.172690864282
118	1.5	0.035	7.0	0.370880470838
119	1.5	0.04	1.0	0.0343329645622
120	1.5	0.04	2.0	0.0445845243061
121	1.5	0.04	3.0	0.0546685705832
122	1.5	0.04	4.0	0.0873288435482
123	1.5	0.04	5.0	0.155679372912
124	1.5	0.04	6.0	0.204946238876
125	1.5	0.04	7.0	0.356214044291
126	1.5	0.045	1.0	0.0318026981118
127	1.5	0.045	2.0	0.04358811918
128	1.5	0.045	3.0	0.0883306802059
129	1.5	0.045	4.0	0.102493366285
130	1.5	0.045	5.0	0.184712729777
131	1.5	0.045	6.0	0.22605728821
132	1.5	0.045	7.0	0.267537449081
133	1.5	0.05	1.0	0.0380279553187
134	1.5	0.05	2.0	0.0598947625387
135	1.5	0.05	3.0	0.0786752258099
136	1.5	0.05	4.0	0.115498559823
137	1.5	0.05	5.0	0.168881941523
138	1.5	0.05	6.0	0.18060784957
139	1.5	0.05	7.0	0.191292159041
140	1.4	0.005	1.0	0.0296683024417
141	1.4	0.005	2.0	0.0266386631386
142	1.4	0.005	3.0	0.0266905321014
143	1.4	0.005	4.0	0.0310510639209
144	1.4	0.005	5.0	0.0276289066303
145	1.4	0.005	6.0	0.0577742643832
146	1.4	0.005	7.0	0.0739809732898
147	1.4	0.01	1.0	0.0164149739857
148	1.4	0.01	2.0	0.0201288230487
149	1.4	0.01	3.0	0.0252059715047
150	1.4	0.01	4.0	0.0246157864977
151	1.4	0.01	5.0	0.0264072495614
152	1.4	0.01	6.0	0.0630935961386
153	1.4	0.01	7.0	0.12747851758
154	1.4	0.015	1.0	0.0195502725009
155	1.4	0.015	2.0	0.0191368278735
156	1.4	0.015	3.0	0.0231152409294
157	1.4	0.015	4.0	0.0234038572664
158	1.4	0.015	5.0	0.0244072313153
159	1.4	0.015	6.0	0.060647842361
160	1.4	0.015	7.0	0.161501332235
161	1.4	0.02	1.0	0.0203306674426
162	1.4	0.02	2.0	0.0211666309635
163	1.4	0.02	3.0	0.0231299820385
164	1.4	0.02	4.0	0.0240854445882
165	1.4	0.02	5.0	0.0309926409301
166	1.4	0.02	6.0	0.0897195724713
167	1.4	0.02	7.0	0.16462602821
168	1.4	0.025	1.0	0.0225287179212
169	1.4	0.025	2.0	0.018581261408
170	1.4	0.025	3.0	0.0271530898096
171	1.4	0.025	4.0	0.0250833887718
172	1.4	0.025	5.0	0.0311915039668
173	1.4	0.025	6.0	0.0759505998717
174	1.4	0.025	7.0	0.200166103616
175	1.4	0.03	1.0	0.0169280693865
176	1.4	0.03	2.0	0.0199493131716
177	1.4	0.03	3.0	0.0182763412432
178	1.4	0.03	4.0	0.0186591130526
179	1.4	0.03	5.0	0.034974788781
180	1.4	0.03	6.0	0.093781822548
181	1.4	0.03	7.0	0.211883758852
182	1.4	0.035	1.0	0.0177477081993
183	1.4	0.035	2.0	0.0180164212095
184	1.4	0.035	3.0	0.021156654655
185	1.4	0.035	4.0	0.0339142681386
186	1.4	0.035	5.0	0.0505438505211
187	1.4	0.035	6.0	0.0995552096596
188	1.4	0.035	7.0	0.274173483793
189	1.4	0.04	1.0	0.0119511217936
190	1.4	0.04	2.0	0.0180864686256
191	1.4	0.04	3.0	0.0147217370926
192	1.4	0.04	4.0	0.0272487951781
193	1.4	0.04	5.0	0.0581649114117
194	1.4	0.04	6.0	0.126684125114
195	1.4	0.04	7.0	0.299867215577
196	1.4	0.045	1.0	0.0164192196369
197	1.4	0.045	2.0	0.0195743157588
198	1.4	0.045	3.0	0.0267748314864
199	1.4	0.045	4.0	0.0409548870214
200	1.4	0.045	5.0	0.0813413365598
201	1.4	0.045	6.0	0.15929058239
202	1.4	0.045	7.0	0.241797092605
203	1.4	0.05	1.0	0.0216364201507
204	1.4	0.05	2.0	0.0175190307133
205	1.4	0.05	3.0	0.0297277282756
206	1.4	0.05	4.0	0.0559766966262
207	1.4	0.05	5.0	0.108268809502
208	1.4	0.05	6.0	0.140101867786
209	1.4	0.05	7.0	0.16712423525
210	1.3	0.005	1.0	0.0282149419492
211	1.3	0.005	2.0	0.029625806471
212	1.3	0.005	3.0	0.0254440059639
213	1.3	0.005	4.0	0.0302539437049
214	1.3	0.005	5.0	0.0272253371792
215	1.3	0.005	6.0	0.03537091864
216	1.3	0.005	7.0	0.0445154664525
217	1.3	0.01	1.0	0.0174515187017
218	1.3	0.01	2.0	0.0240845114409
219	1.3	0.01	3.0	0.0156768240837
220	1.3	0.01	4.0	0.0218779182346
221	1.3	0.01	5.0	0.0222992516447
222	1.3	0.01	6.0	0.0294121196759
223	1.3	0.01	7.0	0.0796022040076
224	1.3	0.015	1.0	0.0232364422142
225	1.3	0.015	2.0	0.0340426845834
226	1.3	0.015	3.0	0.0171571313684
227	1.3	0.015	4.0	0.0174807502449
228	1.3	0.015	5.0	0.0259274219168
229	1.3	0.015	6.0	0.0350674614589
230	1.3	0.015	7.0	0.0820881283657
231	1.3	0.02	1.0	0.018694752028
232	1.3	0.02	2.0	0.0210568085595
233	1.3	0.02	3.0	0.0199722704502
234	1.3	0.02	4.0	0.0236389607468
235	1.3	0.02	5.0	0.0199502454412
236	1.3	0.02	6.0	0.0339190133369
237	1.3	0.02	7.0	0.0771552880041
238	1.3	0.025	1.0	0.0255667120436
239	1.3	0.025	2.0	0.0239540458377
240	1.3	0.025	3.0	0.0223679657984
241	1.3	0.025	4.0	0.0251168355435
242	1.3	0.025	5.0	0.0240891960902
243	1.3	0.025	6.0	0.0467301737932
244	1.3	0.025	7.0	0.0942544188888
245	1.3	0.03	1.0	0.0135212581364
246	1.3	0.03	2.0	0.017677238785
247	1.3	0.03	3.0	0.016433019126
248	1.3	0.03	4.0	0.0237564442888
249	1.3	0.03	5.0	0.0302768625625
250	1.3	0.03	6.0	0.0509717725743
251	1.3	0.03	7.0	0.14050164379
252	1.3	0.035	1.0	0.0158121823056
253	1.3	0.035	2.0	0.0154290559964
254	1.3	0.035	3.0	0.01862665034
255	1.3	0.035	4.0	0.0163111746661
256	1.3	0.035	5.0	0.0257585768795
257	1.3	0.035	6.0	0.0545206819478
258	1.3	0.035	7.0	0.214946071868
259	1.3	0.04	1.0	0.0121440861389
260	1.3	0.04	2.0	0.0182001661238
261	1.3	0.04	3.0	0.0160117189124
262	1.3	0.04	4.0	0.0134007277886
263	1.3	0.04	5.0	0.0323669621702
264	1.3	0.04	6.0	0.0694472140533
265	1.3	0.04	7.0	0.226160799869
266	1.3	0.045	1.0	0.0141621931053
267	1.3	0.045	2.0	0.018560302638
268	1.3	0.045	3.0	0.0206921079253
269	1.3	0.045	4.0	0.0223479822844
270	1.3	0.045	5.0	0.0509279404265
271	1.3	0.045	6.0	0.113340073092
272	1.3	0.045	7.0	0.226933936158
273	1.3	0.05	1.0	0.0166655248961
274	1.3	0.05	2.0	0.0180251541576
275	1.3	0.05	3.0	0.0220785672684
276	1.3	0.05	4.0	0.038585165212
277	1.3	0.05	5.0	0.0636171584797
278	1.3	0.05	6.0	0.111368403193
279	1.3	0.05	7.0	0.12690705253
280	1.2	0.005	1.0	0.0330748757139
281	1.2	0.005	2.0	0.0259106827348
282	1.2	0.005	3.0	0.0214912086084
283	1.2	0.005	4.0	0.0212907558188
284	1.2	0.005	5.0	0.0187750738889
285	1.2	0.005	6.0	0.0257059321507
286	1.2	0.005	7.0	0.0264109998984
287	1.2	0.01	1.0	0.019156146853
288	1.2	0.01	2.0	0.0251985802547
289	1.2	0.01	3.0	0.0175056107989
290	1.2	0.01	4.0	0.0182377216455
291	1.2	0.01	5.0	0.0192847380196
292	1.2	0.01	6.0	0.0256099381481
293	1.2	0.01	7.0	0.0386276385786
294	1.2	0.015	1.0	0.0264247311299
295	1.2	0.015	2.0	0.0295624654497
296	1.2	0.015	3.0	0.0217857303423
297	1.2	0.015	4.0	0.0201356476902
298	1.2	0.015	5.0	0.0204580301663
299	1.2	0.015	6.0	0.0234769210406
300	1.2	0.015	7.0	0.0495945371039
301	1.2	0.02	1.0	0.0155974815019
302	1.2	0.02	2.0	0.020290993228
303	1.2	0.02	3.0	0.0197852752014
304	1.2	0.02	4.0	0.0221390477195
305	1.2	0.02	5.0	0.0186474183588
306	1.2	0.02	6.0	0.0350055432963
307	1.2	0.02	7.0	0.0535228128876
308	1.2	0.025	1.0	0.0228083671938
309	1.2	0.025	2.0	0.0229044554634
310	1.2	0.025	3.0	0.0192498027854
311	1.2	0.025	4.0	0.027594195818
312	1.2	0.025	5.0	0.0243433873741
313	1.2	0.025	6.0	0.02788707803
314	1.2	0.025	7.0	0.061830109619
315	1.2	0.03	1.0	0.0155674343952
316	1.2	0.03	2.0	0.0177918407818
317	1.2	0.03	3.0	0.0159817416976
318	1.2	0.03	4.0	0.0253128643649
319	1.2	0.03	5.0	0.0301960816658
320	1.2	0.03	6.0	0.0355737449564
321	1.2	0.03	7.0	0.0891884390637
322	1.2	0.035	1.0	0.0154344517279
323	1.2	0.035	2.0	0.0181114405753
324	1.2	0.035	3.0	0.0193785983031
325	1.2	0.035	4.0	0.0144914876325
326	1.2	0.035	5.0	0.0171336317871
327	1.2	0.035	6.0	0.0219499377631
328	1.2	0.035	7.0	0.102089706476
329	1.2	0.04	1.0	0.0110805931406
330	1.2	0.04	2.0	0.0160531163472
331	1.2	0.04	3.0	0.0164484549908
332	1.2	0.04	4.0	0.0135792957397
333	1.2	0.04	5.0	0.0234814756269
334	1.2	0.04	6.0	0.0345320283785
335	1.2	0.04	7.0	0.127569344329
336	1.2	0.045	1.0	0.0116840643158
337	1.2	0.045	2.0	0.0142855035306
338	1.2	0.045	3.0	0.0206106989131
339	1.2	0.045	4.0	0.0256670622671
340	1.2	0.045	5.0	0.0437031993071
341	1.2	0.045	6.0	0.0569268550968
342	1.2	0.045	7.0	0.14425497629
343	1.2	0.05	1.0	0.0128129633817
344	1.2	0.05	2.0	0.0143525169921
345	1.2	0.05	3.0	0.0260841392446
346	1.2	0.05	4.0	0.0419231090319
347	1.2	0.05	5.0	0.0465855767397
348	1.2	0.05	6.0	0.0751142772848
349	1.2	0.05	7.0	0.0854769740058
350	1.1	0.005	1.0	0.0266282695751
351	1.1	0.005	2.0	0.0303391865603
352	1.1	0.005	3.0	0.0240413222732
353	1.1	0.005	4.0	0.0261285101904
354	1.1	0.005	5.0	0.0205708332345
355	1.1	0.005	6.0	0.0267966908601
356	1.1	0.005	7.0	0.0283765867493
357	1.1	0.01	1.0	0.0171791659679
358	1.1	0.01	2.0	0.026729738391
359	1.1	0.01	3.0	0.01911502388
360	1.1	0.01	4.0	0.0170560702789
361	1.1	0.01	5.0	0.0162717693633
362	1.1	0.01	6.0	0.0256746037167
363	1.1	0.01	7.0	0.0258134128529
364	1.1	0.015	1.0	0.0256995512128
365	1.1	0.015	2.0	0.0313113667979
366	1.1	0.015	3.0	0.0170997301245
367	1.1	0.015	4.0	0.0189468263836
368	1.1	0.015	5.0	0.0182950309176
369	1.1	0.015	6.0	0.0262072540116
370	1.1	0.015	7.0	0.0229261977778
371	1.1	0.02	1.0	0.015940372644
372	1.1	0.02	2.0	0.0193911496784
373	1.1	0.02	3.0	0.0199730044436
374	1.1	0.02	4.0	0.0219620393468
375	1.1	0.02	5.0	0.0176504326025
376	1.1	0.02	6.0	0.0174274851293
377	1.1	0.02	7.0	0.0312411984431
378	1.1	0.025	1.0	0.0201470960921
379	1.1	0.025	2.0	0.023238594708
380	1.1	0.025	3.0	0.0214658405032
381	1.1	0.025	4.0	0.0315249934046
382	1.1	0.025	5.0	0.0265220798485
383	1.1	0.025	6.0	0.0192530755963
384	1.1	0.025	7.0	0.0240608620053
385	1.1	0.03	1.0	0.0132342677108
386	1.1	0.03	2.0	0.0165020374602
387	1.1	0.03	3.0	0.0135642797303
388	1.1	0.03	4.0	0.0236471201035
389	1.1	0.03	5.0	0.0213449850256
390	1.1	0.03	6.0	0.0172582988343
391	1.1	0.03	7.0	0.0429706872958
392	1.1	0.035	1.0	0.0160514063262
393	1.1	0.035	2.0	0.0170032333122
394	1.1	0.035	3.0	0.0195142288545
395	1.1	0.035	4.0	0.0129079835104
396	1.1	0.035	5.0	0.0172115464558
397	1.1	0.035	6.0	0.0221883948767
398	1.1	0.035	7.0	0.0607259400588
399	1.1	0.04	1.0	0.0125618018535
400	1.1	0.04	2.0	0.0145367042066
401	1.1	0.04	3.0	0.0176948754527
402	1.1	0.04	4.0	0.013652974299
403	1.1	0.04	5.0	0.0259657474608
404	1.1	0.04	6.0	0.0234925877658
405	1.1	0.04	7.0	0.0853566255039
406	1.1	0.045	1.0	0.0103869322676
407	1.1	0.045	2.0	0.0123328471354
408	1.1	0.045	3.0	0.0196914131514
409	1.1	0.045	4.0	0.0236675578024
410	1.1	0.045	5.0	0.027206950797
411	1.1	0.045	6.0	0.032385240272
412	1.1	0.045	7.0	0.104298438638
413	1.1	0.05	1.0	0.0123143138164
414	1.1	0.05	2.0	0.0162602914725
415	1.1	0.05	3.0	0.0255219712673
416	1.1	0.05	4.0	0.0259994876333
417	1.1	0.05	5.0	0.0271217822677
418	1.1	0.05	6.0	0.0347870146167
419	1.1	0.05	7.0	0.0547032190882
