# Supplementary material for: The struggle for existence in the world market ecosystem
Source: PLoS One. 2018 Oct 3;13(10):e0203915. doi: 10.1371/journal.pone.0203915 (PMC6169900; doi:10.1371/journal.pone.0203915)
Supplement: S1 File — (ZIP) [file pone.0203915.s001.zip › energies/Energies_1960_3_.csv]

	Delta	Kappa	Lambda	Energy
0	1.6	0.005	1.0	0.33617495235
1	1.6	0.005	2.0	0.377529444492
2	1.6	0.005	3.0	0.413699649535
3	1.6	0.005	4.0	0.446101199677
4	1.6	0.005	5.0	0.480017620661
5	1.6	0.005	6.0	0.568325749614
6	1.6	0.005	7.0	1.0
7	1.6	0.01	1.0	0.345737418304
8	1.6	0.01	2.0	0.37029275645
9	1.6	0.01	3.0	0.387736064072
10	1.6	0.01	4.0	0.43803767341
11	1.6	0.01	5.0	0.47596938776
12	1.6	0.01	6.0	0.588101202377
13	1.6	0.01	7.0	0.698791347882
14	1.6	0.015	1.0	0.29992675028
15	1.6	0.015	2.0	0.330760286405
16	1.6	0.015	3.0	0.362638597602
17	1.6	0.015	4.0	0.423569894651
18	1.6	0.015	5.0	0.450405809286
19	1.6	0.015	6.0	0.582276758395
20	1.6	0.015	7.0	0.690119462411
21	1.6	0.02	1.0	0.315621236336
22	1.6	0.02	2.0	0.339253136314
23	1.6	0.02	3.0	0.379972343336
24	1.6	0.02	4.0	0.415982953738
25	1.6	0.02	5.0	0.467244195299
26	1.6	0.02	6.0	0.53093315292
27	1.6	0.02	7.0	0.638994261434
28	1.6	0.025	1.0	0.33379057514
29	1.6	0.025	2.0	0.358686782156
30	1.6	0.025	3.0	0.370791494639
31	1.6	0.025	4.0	0.388033464011
32	1.6	0.025	5.0	0.445684484359
33	1.6	0.025	6.0	0.527224271541
34	1.6	0.025	7.0	0.62919072572
35	1.6	0.03	1.0	0.349243976334
36	1.6	0.03	2.0	0.372436321989
37	1.6	0.03	3.0	0.389326606752
38	1.6	0.03	4.0	0.440175532482
39	1.6	0.03	5.0	0.475403449523
40	1.6	0.03	6.0	0.54200287199
41	1.6	0.03	7.0	0.594721382764
42	1.6	0.035	1.0	0.326486525354
43	1.6	0.035	2.0	0.360822376972
44	1.6	0.035	3.0	0.419651006171
45	1.6	0.035	4.0	0.438939160668
46	1.6	0.035	5.0	0.489206682681
47	1.6	0.035	6.0	0.540018745755
48	1.6	0.035	7.0	0.625835903669
49	1.6	0.04	1.0	0.336711823755
50	1.6	0.04	2.0	0.348863968997
51	1.6	0.04	3.0	0.404738937116
52	1.6	0.04	4.0	0.434161839769
53	1.6	0.04	5.0	0.475516453467
54	1.6	0.04	6.0	0.528936062162
55	1.6	0.04	7.0	0.605076260937
56	1.6	0.045	1.0	0.296297783907
57	1.6	0.045	2.0	0.303923920974
58	1.6	0.045	3.0	0.375289724225
59	1.6	0.045	4.0	0.390060270247
60	1.6	0.045	5.0	0.453350453164
61	1.6	0.045	6.0	0.503887088773
62	1.6	0.045	7.0	0.597488791067
63	1.6	0.05	1.0	0.305286588439
64	1.6	0.05	2.0	0.31239323539
65	1.6	0.05	3.0	0.395588326527
66	1.6	0.05	4.0	0.402618401305
67	1.6	0.05	5.0	0.452235790474
68	1.6	0.05	6.0	0.517079381137
69	1.6	0.05	7.0	0.603825504226
70	1.5	0.005	1.0	0.227666736988
71	1.5	0.005	2.0	0.247040817434
72	1.5	0.005	3.0	0.2739913174
73	1.5	0.005	4.0	0.291772928055
74	1.5	0.005	5.0	0.368582420423
75	1.5	0.005	6.0	0.421573417963
76	1.5	0.005	7.0	0.623457838319
77	1.5	0.01	1.0	0.230513512945
78	1.5	0.01	2.0	0.240125454747
79	1.5	0.01	3.0	0.292524283472
80	1.5	0.01	4.0	0.320642688811
81	1.5	0.01	5.0	0.369823111926
82	1.5	0.01	6.0	0.466353453917
83	1.5	0.01	7.0	0.632161777257
84	1.5	0.015	1.0	0.209415072768
85	1.5	0.015	2.0	0.229504443447
86	1.5	0.015	3.0	0.263881810846
87	1.5	0.015	4.0	0.341722083302
88	1.5	0.015	5.0	0.37567493168
89	1.5	0.015	6.0	0.46422122685
90	1.5	0.015	7.0	0.59954696961
91	1.5	0.02	1.0	0.210086844302
92	1.5	0.02	2.0	0.260519862019
93	1.5	0.02	3.0	0.288574469837
94	1.5	0.02	4.0	0.338166262189
95	1.5	0.02	5.0	0.395436145188
96	1.5	0.02	6.0	0.454513463054
97	1.5	0.02	7.0	0.595796044682
98	1.5	0.025	1.0	0.218224994246
99	1.5	0.025	2.0	0.274843817089
100	1.5	0.025	3.0	0.295528543453
101	1.5	0.025	4.0	0.326751435087
102	1.5	0.025	5.0	0.384918622647
103	1.5	0.025	6.0	0.461001791916
104	1.5	0.025	7.0	0.59711669336
105	1.5	0.03	1.0	0.239101606508
106	1.5	0.03	2.0	0.271221027583
107	1.5	0.03	3.0	0.307102215959
108	1.5	0.03	4.0	0.355181396793
109	1.5	0.03	5.0	0.402540693949
110	1.5	0.03	6.0	0.489209942873
111	1.5	0.03	7.0	0.589864646227
112	1.5	0.035	1.0	0.240827758894
113	1.5	0.035	2.0	0.265304950413
114	1.5	0.035	3.0	0.327697179209
115	1.5	0.035	4.0	0.364800967334
116	1.5	0.035	5.0	0.399133184909
117	1.5	0.035	6.0	0.47439938091
118	1.5	0.035	7.0	0.594053640472
119	1.5	0.04	1.0	0.225607282654
120	1.5	0.04	2.0	0.233289090189
121	1.5	0.04	3.0	0.290350678648
122	1.5	0.04	4.0	0.333043290474
123	1.5	0.04	5.0	0.410563771457
124	1.5	0.04	6.0	0.473427455755
125	1.5	0.04	7.0	0.591143108206
126	1.5	0.045	1.0	0.203256200794
127	1.5	0.045	2.0	0.217654067889
128	1.5	0.045	3.0	0.28129357687
129	1.5	0.045	4.0	0.323205842057
130	1.5	0.045	5.0	0.399581405247
131	1.5	0.045	6.0	0.452722225399
132	1.5	0.045	7.0	0.578307124194
133	1.5	0.05	1.0	0.196309362509
134	1.5	0.05	2.0	0.224956589955
135	1.5	0.05	3.0	0.312186756953
136	1.5	0.05	4.0	0.323087900023
137	1.5	0.05	5.0	0.402349914823
138	1.5	0.05	6.0	0.469677075898
139	1.5	0.05	7.0	0.567795441964
140	1.4	0.005	1.0	0.0866514173604
141	1.4	0.005	2.0	0.10010800074
142	1.4	0.005	3.0	0.124654727947
143	1.4	0.005	4.0	0.163095319688
144	1.4	0.005	5.0	0.215403030423
145	1.4	0.005	6.0	0.301699891353
146	1.4	0.005	7.0	0.466140369944
147	1.4	0.01	1.0	0.0979840788004
148	1.4	0.01	2.0	0.103361471871
149	1.4	0.01	3.0	0.149282408143
150	1.4	0.01	4.0	0.16603616065
151	1.4	0.01	5.0	0.209864574499
152	1.4	0.01	6.0	0.328165012813
153	1.4	0.01	7.0	0.541649267184
154	1.4	0.015	1.0	0.0764640025584
155	1.4	0.015	2.0	0.0966820636192
156	1.4	0.015	3.0	0.114630762135
157	1.4	0.015	4.0	0.19082257928
158	1.4	0.015	5.0	0.211223181654
159	1.4	0.015	6.0	0.324240785702
160	1.4	0.015	7.0	0.527916543216
161	1.4	0.02	1.0	0.102979398044
162	1.4	0.02	2.0	0.12391602578
163	1.4	0.02	3.0	0.155476565999
164	1.4	0.02	4.0	0.210170337493
165	1.4	0.02	5.0	0.248832004302
166	1.4	0.02	6.0	0.34112739395
167	1.4	0.02	7.0	0.5391169675
168	1.4	0.025	1.0	0.113460560713
169	1.4	0.025	2.0	0.13533348736
170	1.4	0.025	3.0	0.163508320193
171	1.4	0.025	4.0	0.193538373243
172	1.4	0.025	5.0	0.245109278469
173	1.4	0.025	6.0	0.349281078215
174	1.4	0.025	7.0	0.546982572309
175	1.4	0.03	1.0	0.11553145628
176	1.4	0.03	2.0	0.119354002889
177	1.4	0.03	3.0	0.15845685564
178	1.4	0.03	4.0	0.204603613868
179	1.4	0.03	5.0	0.215969432337
180	1.4	0.03	6.0	0.354087044698
181	1.4	0.03	7.0	0.511072063348
182	1.4	0.035	1.0	0.118451477388
183	1.4	0.035	2.0	0.129404172014
184	1.4	0.035	3.0	0.17501371335
185	1.4	0.035	4.0	0.20555564662
186	1.4	0.035	5.0	0.243884237371
187	1.4	0.035	6.0	0.351832962794
188	1.4	0.035	7.0	0.506196998757
189	1.4	0.04	1.0	0.110193260713
190	1.4	0.04	2.0	0.116797560606
191	1.4	0.04	3.0	0.156725181876
192	1.4	0.04	4.0	0.187259018149
193	1.4	0.04	5.0	0.231581006834
194	1.4	0.04	6.0	0.339391650385
195	1.4	0.04	7.0	0.47723613247
196	1.4	0.045	1.0	0.105592541703
197	1.4	0.045	2.0	0.11704144581
198	1.4	0.045	3.0	0.144095280329
199	1.4	0.045	4.0	0.184770962962
200	1.4	0.045	5.0	0.227252017333
201	1.4	0.045	6.0	0.333168344177
202	1.4	0.045	7.0	0.483676895947
203	1.4	0.05	1.0	0.106853949983
204	1.4	0.05	2.0	0.113693686649
205	1.4	0.05	3.0	0.156814736248
206	1.4	0.05	4.0	0.185734931295
207	1.4	0.05	5.0	0.248423765777
208	1.4	0.05	6.0	0.336011809742
209	1.4	0.05	7.0	0.510656576445
210	1.3	0.005	1.0	0.0518730914298
211	1.3	0.005	2.0	0.0651591026151
212	1.3	0.005	3.0	0.0768279494013
213	1.3	0.005	4.0	0.080281609781
214	1.3	0.005	5.0	0.107496586267
215	1.3	0.005	6.0	0.190983692992
216	1.3	0.005	7.0	0.391684488552
217	1.3	0.01	1.0	0.070734206862
218	1.3	0.01	2.0	0.0650399442632
219	1.3	0.01	3.0	0.0762636813838
220	1.3	0.01	4.0	0.0784878384979
221	1.3	0.01	5.0	0.159048525514
222	1.3	0.01	6.0	0.280902435287
223	1.3	0.01	7.0	0.496340281274
224	1.3	0.015	1.0	0.0459524225779
225	1.3	0.015	2.0	0.0478941648531
226	1.3	0.015	3.0	0.0839766871147
227	1.3	0.015	4.0	0.131010609127
228	1.3	0.015	5.0	0.18423094935
229	1.3	0.015	6.0	0.272889853244
230	1.3	0.015	7.0	0.472386200725
231	1.3	0.02	1.0	0.0605627221715
232	1.3	0.02	2.0	0.077893378852
233	1.3	0.02	3.0	0.0914115186249
234	1.3	0.02	4.0	0.126302561041
235	1.3	0.02	5.0	0.189039248944
236	1.3	0.02	6.0	0.278078189931
237	1.3	0.02	7.0	0.501828593131
238	1.3	0.025	1.0	0.0697316074064
239	1.3	0.025	2.0	0.0837692689213
240	1.3	0.025	3.0	0.116247704146
241	1.3	0.025	4.0	0.118373823008
242	1.3	0.025	5.0	0.212625530657
243	1.3	0.025	6.0	0.305690820902
244	1.3	0.025	7.0	0.520831540382
245	1.3	0.03	1.0	0.079754819773
246	1.3	0.03	2.0	0.0835843899369
247	1.3	0.03	3.0	0.0958140910406
248	1.3	0.03	4.0	0.126074261421
249	1.3	0.03	5.0	0.195148726302
250	1.3	0.03	6.0	0.326296197105
251	1.3	0.03	7.0	0.467074200548
252	1.3	0.035	1.0	0.0742261909861
253	1.3	0.035	2.0	0.0958568583301
254	1.3	0.035	3.0	0.116251119407
255	1.3	0.035	4.0	0.132424110565
256	1.3	0.035	5.0	0.210395772279
257	1.3	0.035	6.0	0.299029781582
258	1.3	0.035	7.0	0.452167876045
259	1.3	0.04	1.0	0.0790824302138
260	1.3	0.04	2.0	0.0845809385291
261	1.3	0.04	3.0	0.111830900562
262	1.3	0.04	4.0	0.132667004885
263	1.3	0.04	5.0	0.216802300962
264	1.3	0.04	6.0	0.319850837999
265	1.3	0.04	7.0	0.448808821545
266	1.3	0.045	1.0	0.0783923238232
267	1.3	0.045	2.0	0.0955335635539
268	1.3	0.045	3.0	0.10627210124
269	1.3	0.045	4.0	0.140559250937
270	1.3	0.045	5.0	0.206051172189
271	1.3	0.045	6.0	0.30704743338
272	1.3	0.045	7.0	0.49491262625
273	1.3	0.05	1.0	0.0767527060031
274	1.3	0.05	2.0	0.0931547684465
275	1.3	0.05	3.0	0.11616445264
276	1.3	0.05	4.0	0.154547631417
277	1.3	0.05	5.0	0.227193467587
278	1.3	0.05	6.0	0.320978315696
279	1.3	0.05	7.0	0.510809485389
280	1.2	0.005	1.0	0.038000565348
281	1.2	0.005	2.0	0.0382444553396
282	1.2	0.005	3.0	0.0590446894105
283	1.2	0.005	4.0	0.0823457250709
284	1.2	0.005	5.0	0.0981464348465
285	1.2	0.005	6.0	0.174621221165
286	1.2	0.005	7.0	0.3313329702
287	1.2	0.01	1.0	0.0334667200581
288	1.2	0.01	2.0	0.0334009535667
289	1.2	0.01	3.0	0.0503592690366
290	1.2	0.01	4.0	0.0659222060061
291	1.2	0.01	5.0	0.106497113351
292	1.2	0.01	6.0	0.217813876188
293	1.2	0.01	7.0	0.400308762623
294	1.2	0.015	1.0	0.0272714023513
295	1.2	0.015	2.0	0.0282189377815
296	1.2	0.015	3.0	0.0592128132635
297	1.2	0.015	4.0	0.0940118363782
298	1.2	0.015	5.0	0.118171200165
299	1.2	0.015	6.0	0.227915999625
300	1.2	0.015	7.0	0.403381288705
301	1.2	0.02	1.0	0.030639600055
302	1.2	0.02	2.0	0.0339456281281
303	1.2	0.02	3.0	0.0569812926334
304	1.2	0.02	4.0	0.102413633757
305	1.2	0.02	5.0	0.135051736748
306	1.2	0.02	6.0	0.241841306172
307	1.2	0.02	7.0	0.470932560574
308	1.2	0.025	1.0	0.0323035378821
309	1.2	0.025	2.0	0.0502798323252
310	1.2	0.025	3.0	0.0810574409795
311	1.2	0.025	4.0	0.0946119607345
312	1.2	0.025	5.0	0.1495239551
313	1.2	0.025	6.0	0.24569817216
314	1.2	0.025	7.0	0.478421263203
315	1.2	0.03	1.0	0.038407964928
316	1.2	0.03	2.0	0.0572544970023
317	1.2	0.03	3.0	0.0718034698696
318	1.2	0.03	4.0	0.0950001521115
319	1.2	0.03	5.0	0.153484987991
320	1.2	0.03	6.0	0.276882226396
321	1.2	0.03	7.0	0.428021144082
322	1.2	0.035	1.0	0.028751436059
323	1.2	0.035	2.0	0.057211626855
324	1.2	0.035	3.0	0.0755554061633
325	1.2	0.035	4.0	0.105938128826
326	1.2	0.035	5.0	0.163283073793
327	1.2	0.035	6.0	0.252444533681
328	1.2	0.035	7.0	0.408519029237
329	1.2	0.04	1.0	0.0390426689829
330	1.2	0.04	2.0	0.0599543679508
331	1.2	0.04	3.0	0.0801068043475
332	1.2	0.04	4.0	0.100834397409
333	1.2	0.04	5.0	0.168753961117
334	1.2	0.04	6.0	0.263359602657
335	1.2	0.04	7.0	0.395891627804
336	1.2	0.045	1.0	0.0480787552231
337	1.2	0.045	2.0	0.062297707378
338	1.2	0.045	3.0	0.0748074167109
339	1.2	0.045	4.0	0.0981542782925
340	1.2	0.045	5.0	0.158990816618
341	1.2	0.045	6.0	0.242630983105
342	1.2	0.045	7.0	0.466677319909
343	1.2	0.05	1.0	0.032137650465
344	1.2	0.05	2.0	0.0495297627175
345	1.2	0.05	3.0	0.0760428274639
346	1.2	0.05	4.0	0.100385586959
347	1.2	0.05	5.0	0.16688566043
348	1.2	0.05	6.0	0.267215121496
349	1.2	0.05	7.0	0.496622306283
350	1.1	0.005	1.0	0.0376193797142
351	1.1	0.005	2.0	0.0330967042847
352	1.1	0.005	3.0	0.0459792601794
353	1.1	0.005	4.0	0.0664637857658
354	1.1	0.005	5.0	0.0841547511422
355	1.1	0.005	6.0	0.146880619583
356	1.1	0.005	7.0	0.274611917606
357	1.1	0.01	1.0	0.0270912273515
358	1.1	0.01	2.0	0.0318954598465
359	1.1	0.01	3.0	0.0397012554984
360	1.1	0.01	4.0	0.0592150067118
361	1.1	0.01	5.0	0.0847184453216
362	1.1	0.01	6.0	0.151976185418
363	1.1	0.01	7.0	0.28468865883
364	1.1	0.015	1.0	0.0276322318764
365	1.1	0.015	2.0	0.0265386429063
366	1.1	0.015	3.0	0.0531769928185
367	1.1	0.015	4.0	0.0834180313933
368	1.1	0.015	5.0	0.101129363046
369	1.1	0.015	6.0	0.158547967454
370	1.1	0.015	7.0	0.308707251364
371	1.1	0.02	1.0	0.0283626984115
372	1.1	0.02	2.0	0.0304666797193
373	1.1	0.02	3.0	0.0476627403787
374	1.1	0.02	4.0	0.0851998001826
375	1.1	0.02	5.0	0.117322455721
376	1.1	0.02	6.0	0.195097184994
377	1.1	0.02	7.0	0.420329919553
378	1.1	0.025	1.0	0.032401062082
379	1.1	0.025	2.0	0.0425593226658
380	1.1	0.025	3.0	0.0741142046339
381	1.1	0.025	4.0	0.0880291247442
382	1.1	0.025	5.0	0.125243597811
383	1.1	0.025	6.0	0.202742630061
384	1.1	0.025	7.0	0.411068746184
385	1.1	0.03	1.0	0.0361106866929
386	1.1	0.03	2.0	0.0464840554306
387	1.1	0.03	3.0	0.0690692580486
388	1.1	0.03	4.0	0.0859192118813
389	1.1	0.03	5.0	0.124959693668
390	1.1	0.03	6.0	0.210805794839
391	1.1	0.03	7.0	0.37947967949
392	1.1	0.035	1.0	0.0315811842038
393	1.1	0.035	2.0	0.0449138257658
394	1.1	0.035	3.0	0.0708634328631
395	1.1	0.035	4.0	0.0925571313476
396	1.1	0.035	5.0	0.149279797725
397	1.1	0.035	6.0	0.201639135177
398	1.1	0.035	7.0	0.362591958926
399	1.1	0.04	1.0	0.0347352317429
400	1.1	0.04	2.0	0.0514762387159
401	1.1	0.04	3.0	0.0729258021846
402	1.1	0.04	4.0	0.0967907374975
403	1.1	0.04	5.0	0.144646636783
404	1.1	0.04	6.0	0.186907495205
405	1.1	0.04	7.0	0.326168202676
406	1.1	0.045	1.0	0.045833827993
407	1.1	0.045	2.0	0.0504029327199
408	1.1	0.045	3.0	0.0749218114928
409	1.1	0.045	4.0	0.0900874384833
410	1.1	0.045	5.0	0.127998368893
411	1.1	0.045	6.0	0.184896066459
412	1.1	0.045	7.0	0.38770967276
413	1.1	0.05	1.0	0.023739262083
414	1.1	0.05	2.0	0.0313192197151
415	1.1	0.05	3.0	0.0711551008305
416	1.1	0.05	4.0	0.0859799589899
417	1.1	0.05	5.0	0.132256157732
418	1.1	0.05	6.0	0.200860263989
419	1.1	0.05	7.0	0.367235727353
