# Supplementary material for: The struggle for existence in the world market ecosystem
Source: PLoS One. 2018 Oct 3;13(10):e0203915. doi: 10.1371/journal.pone.0203915 (PMC6169900; doi:10.1371/journal.pone.0203915)
Supplement: S1 File — (ZIP) [file pone.0203915.s001.zip › energies/Energies_1960_4_.csv]

	Delta	Kappa	Lambda	Energy
0	1.6	0.005	1.0	0.394399698359
1	1.6	0.005	2.0	0.442220331846
2	1.6	0.005	3.0	0.473131983573
3	1.6	0.005	4.0	0.530457695601
4	1.6	0.005	5.0	0.590629121966
5	1.6	0.005	6.0	0.696241653231
6	1.6	0.005	7.0	1.0
7	1.6	0.01	1.0	0.427144789417
8	1.6	0.01	2.0	0.486261577732
9	1.6	0.01	3.0	0.525511898089
10	1.6	0.01	4.0	0.569353475664
11	1.6	0.01	5.0	0.597613192619
12	1.6	0.01	6.0	0.678099646512
13	1.6	0.01	7.0	1.0
14	1.6	0.015	1.0	0.428989145516
15	1.6	0.015	2.0	0.4644906225
16	1.6	0.015	3.0	0.491302948879
17	1.6	0.015	4.0	0.524272518002
18	1.6	0.015	5.0	0.568764121329
19	1.6	0.015	6.0	0.664030639352
20	1.6	0.015	7.0	1.0
21	1.6	0.02	1.0	0.417416001174
22	1.6	0.02	2.0	0.458483537821
23	1.6	0.02	3.0	0.496954407837
24	1.6	0.02	4.0	0.55215038404
25	1.6	0.02	5.0	0.580856098008
26	1.6	0.02	6.0	0.671288301429
27	1.6	0.02	7.0	1.0
28	1.6	0.025	1.0	0.424190701414
29	1.6	0.025	2.0	0.466010507826
30	1.6	0.025	3.0	0.515423857596
31	1.6	0.025	4.0	0.571282682104
32	1.6	0.025	5.0	0.565646711325
33	1.6	0.025	6.0	0.6536557218
34	1.6	0.025	7.0	1.0
35	1.6	0.03	1.0	0.437881480628
36	1.6	0.03	2.0	0.471256253245
37	1.6	0.03	3.0	0.504364729114
38	1.6	0.03	4.0	0.551757751259
39	1.6	0.03	5.0	0.562319692734
40	1.6	0.03	6.0	0.629635514656
41	1.6	0.03	7.0	1.0
42	1.6	0.035	1.0	0.439519743788
43	1.6	0.035	2.0	0.471118973827
44	1.6	0.035	3.0	0.519351034658
45	1.6	0.035	4.0	0.547605538994
46	1.6	0.035	5.0	0.598573819908
47	1.6	0.035	6.0	0.680470923945
48	1.6	0.035	7.0	0.837361433296
49	1.6	0.04	1.0	0.439643154508
50	1.6	0.04	2.0	0.497096357067
51	1.6	0.04	3.0	0.539090692148
52	1.6	0.04	4.0	0.582356766459
53	1.6	0.04	5.0	0.639974747104
54	1.6	0.04	6.0	0.677929461864
55	1.6	0.04	7.0	1.0
56	1.6	0.045	1.0	0.425842151625
57	1.6	0.045	2.0	0.466500866456
58	1.6	0.045	3.0	0.551023361089
59	1.6	0.045	4.0	0.615913192595
60	1.6	0.045	5.0	0.661042663161
61	1.6	0.045	6.0	0.71131102658
62	1.6	0.045	7.0	1.0
63	1.6	0.05	1.0	0.44456052861
64	1.6	0.05	2.0	0.47288153963
65	1.6	0.05	3.0	0.54788853909
66	1.6	0.05	4.0	0.615560071563
67	1.6	0.05	5.0	0.659896810327
68	1.6	0.05	6.0	1.0
69	1.6	0.05	7.0	1.0
70	1.5	0.005	1.0	0.25951741899
71	1.5	0.005	2.0	0.277143242776
72	1.5	0.005	3.0	0.3311433065
73	1.5	0.005	4.0	0.406821773844
74	1.5	0.005	5.0	0.445614480009
75	1.5	0.005	6.0	0.534635591047
76	1.5	0.005	7.0	1.0
77	1.5	0.01	1.0	0.267313385208
78	1.5	0.01	2.0	0.288405599124
79	1.5	0.01	3.0	0.328687530905
80	1.5	0.01	4.0	0.38580715656
81	1.5	0.01	5.0	0.426384518015
82	1.5	0.01	6.0	0.515410341529
83	1.5	0.01	7.0	1.0
84	1.5	0.015	1.0	0.265234361659
85	1.5	0.015	2.0	0.311848070937
86	1.5	0.015	3.0	0.327504408942
87	1.5	0.015	4.0	0.380988372483
88	1.5	0.015	5.0	0.421189121143
89	1.5	0.015	6.0	0.484048062311
90	1.5	0.015	7.0	0.732047808126
91	1.5	0.02	1.0	0.28611147531
92	1.5	0.02	2.0	0.320501361451
93	1.5	0.02	3.0	0.350250372278
94	1.5	0.02	4.0	0.437260606026
95	1.5	0.02	5.0	0.461284398276
96	1.5	0.02	6.0	0.537001401553
97	1.5	0.02	7.0	0.710178984254
98	1.5	0.025	1.0	0.30140867312
99	1.5	0.025	2.0	0.322202226585
100	1.5	0.025	3.0	0.350811344318
101	1.5	0.025	4.0	0.430723472457
102	1.5	0.025	5.0	0.43853792097
103	1.5	0.025	6.0	0.492702443908
104	1.5	0.025	7.0	0.755859131928
105	1.5	0.03	1.0	0.289038693117
106	1.5	0.03	2.0	0.326955754912
107	1.5	0.03	3.0	0.357975218234
108	1.5	0.03	4.0	0.424229262497
109	1.5	0.03	5.0	0.423554974002
110	1.5	0.03	6.0	0.492672529315
111	1.5	0.03	7.0	1.0
112	1.5	0.035	1.0	0.290675521112
113	1.5	0.035	2.0	0.337847135032
114	1.5	0.035	3.0	0.354934456375
115	1.5	0.035	4.0	0.422611993985
116	1.5	0.035	5.0	0.442337769284
117	1.5	0.035	6.0	0.513692861524
118	1.5	0.035	7.0	0.807809358632
119	1.5	0.04	1.0	0.296510494685
120	1.5	0.04	2.0	0.33555962743
121	1.5	0.04	3.0	0.382786184251
122	1.5	0.04	4.0	0.418046404522
123	1.5	0.04	5.0	0.446025045575
124	1.5	0.04	6.0	0.521350027485
125	1.5	0.04	7.0	1.0
126	1.5	0.045	1.0	0.275590682137
127	1.5	0.045	2.0	0.297431360473
128	1.5	0.045	3.0	0.363063923777
129	1.5	0.045	4.0	0.407863154862
130	1.5	0.045	5.0	0.470907527889
131	1.5	0.045	6.0	0.529116841689
132	1.5	0.045	7.0	1.0
133	1.5	0.05	1.0	0.276613508436
134	1.5	0.05	2.0	0.306588969912
135	1.5	0.05	3.0	0.369137730405
136	1.5	0.05	4.0	0.413032635884
137	1.5	0.05	5.0	0.492041048042
138	1.5	0.05	6.0	0.644313499186
139	1.5	0.05	7.0	1.0
140	1.4	0.005	1.0	0.194307329737
141	1.4	0.005	2.0	0.200363861014
142	1.4	0.005	3.0	0.257013767215
143	1.4	0.005	4.0	0.320764932435
144	1.4	0.005	5.0	0.353856144055
145	1.4	0.005	6.0	0.40310789381
146	1.4	0.005	7.0	0.588745276745
147	1.4	0.01	1.0	0.198855401867
148	1.4	0.01	2.0	0.218903670003
149	1.4	0.01	3.0	0.257535400202
150	1.4	0.01	4.0	0.284524617521
151	1.4	0.01	5.0	0.335955586406
152	1.4	0.01	6.0	0.412363128032
153	1.4	0.01	7.0	0.62515788201
154	1.4	0.015	1.0	0.219620489101
155	1.4	0.015	2.0	0.238938668492
156	1.4	0.015	3.0	0.256491992417
157	1.4	0.015	4.0	0.294147322933
158	1.4	0.015	5.0	0.329173812207
159	1.4	0.015	6.0	0.392922592974
160	1.4	0.015	7.0	0.677552174799
161	1.4	0.02	1.0	0.232358374307
162	1.4	0.02	2.0	0.248578646502
163	1.4	0.02	3.0	0.277437590582
164	1.4	0.02	4.0	0.354717650622
165	1.4	0.02	5.0	0.40323751177
166	1.4	0.02	6.0	0.473865265113
167	1.4	0.02	7.0	0.618539222711
168	1.4	0.025	1.0	0.236306758247
169	1.4	0.025	2.0	0.250091032016
170	1.4	0.025	3.0	0.273810987639
171	1.4	0.025	4.0	0.350726502084
172	1.4	0.025	5.0	0.382880605239
173	1.4	0.025	6.0	0.414114902155
174	1.4	0.025	7.0	0.633645172694
175	1.4	0.03	1.0	0.219945840459
176	1.4	0.03	2.0	0.251166545702
177	1.4	0.03	3.0	0.30176897446
178	1.4	0.03	4.0	0.355780166524
179	1.4	0.03	5.0	0.377984299665
180	1.4	0.03	6.0	0.428049560947
181	1.4	0.03	7.0	0.715518194837
182	1.4	0.035	1.0	0.20740394127
183	1.4	0.035	2.0	0.247319949258
184	1.4	0.035	3.0	0.299133727962
185	1.4	0.035	4.0	0.37066002409
186	1.4	0.035	5.0	0.398935193392
187	1.4	0.035	6.0	0.465871385809
188	1.4	0.035	7.0	0.714251279823
189	1.4	0.04	1.0	0.217147019389
190	1.4	0.04	2.0	0.247165368736
191	1.4	0.04	3.0	0.286677618115
192	1.4	0.04	4.0	0.339361690089
193	1.4	0.04	5.0	0.363958613055
194	1.4	0.04	6.0	0.453836032636
195	1.4	0.04	7.0	0.723271140388
196	1.4	0.045	1.0	0.19579706852
197	1.4	0.045	2.0	0.202796285004
198	1.4	0.045	3.0	0.262820800645
199	1.4	0.045	4.0	0.305124604779
200	1.4	0.045	5.0	0.401649928262
201	1.4	0.045	6.0	0.467060684373
202	1.4	0.045	7.0	1.0
203	1.4	0.05	1.0	0.192126498427
204	1.4	0.05	2.0	0.209542257629
205	1.4	0.05	3.0	0.254471865194
206	1.4	0.05	4.0	0.29988906502
207	1.4	0.05	5.0	0.400730279374
208	1.4	0.05	6.0	0.524287394989
209	1.4	0.05	7.0	1.0
210	1.3	0.005	1.0	0.114690701223
211	1.3	0.005	2.0	0.116895627618
212	1.3	0.005	3.0	0.160950716095
213	1.3	0.005	4.0	0.21192055924
214	1.3	0.005	5.0	0.255492192982
215	1.3	0.005	6.0	0.306773979764
216	1.3	0.005	7.0	0.456413507038
217	1.3	0.01	1.0	0.123675689131
218	1.3	0.01	2.0	0.128956440777
219	1.3	0.01	3.0	0.167880978203
220	1.3	0.01	4.0	0.194056517454
221	1.3	0.01	5.0	0.265071567715
222	1.3	0.01	6.0	0.329636463897
223	1.3	0.01	7.0	0.534601787861
224	1.3	0.015	1.0	0.145511248372
225	1.3	0.015	2.0	0.162062311462
226	1.3	0.015	3.0	0.183814842498
227	1.3	0.015	4.0	0.214264054506
228	1.3	0.015	5.0	0.281213165114
229	1.3	0.015	6.0	0.318273858681
230	1.3	0.015	7.0	0.54307083242
231	1.3	0.02	1.0	0.158676491241
232	1.3	0.02	2.0	0.161462618934
233	1.3	0.02	3.0	0.2030988105
234	1.3	0.02	4.0	0.238190574539
235	1.3	0.02	5.0	0.312902895178
236	1.3	0.02	6.0	0.362574574867
237	1.3	0.02	7.0	0.529234077622
238	1.3	0.025	1.0	0.136123773286
239	1.3	0.025	2.0	0.156150403738
240	1.3	0.025	3.0	0.205074198063
241	1.3	0.025	4.0	0.264889115393
242	1.3	0.025	5.0	0.295227826218
243	1.3	0.025	6.0	0.326198855723
244	1.3	0.025	7.0	0.562098135688
245	1.3	0.03	1.0	0.136037446787
246	1.3	0.03	2.0	0.156317160444
247	1.3	0.03	3.0	0.228212967342
248	1.3	0.03	4.0	0.277284724279
249	1.3	0.03	5.0	0.287420057014
250	1.3	0.03	6.0	0.35060169389
251	1.3	0.03	7.0	0.639667831692
252	1.3	0.035	1.0	0.128329801773
253	1.3	0.035	2.0	0.169694854548
254	1.3	0.035	3.0	0.22446094912
255	1.3	0.035	4.0	0.280907203178
256	1.3	0.035	5.0	0.298351792109
257	1.3	0.035	6.0	0.401773328851
258	1.3	0.035	7.0	0.670848561242
259	1.3	0.04	1.0	0.138838580422
260	1.3	0.04	2.0	0.172847616443
261	1.3	0.04	3.0	0.229182579524
262	1.3	0.04	4.0	0.274032868767
263	1.3	0.04	5.0	0.303507187404
264	1.3	0.04	6.0	0.383164744382
265	1.3	0.04	7.0	0.672723548518
266	1.3	0.045	1.0	0.126457201682
267	1.3	0.045	2.0	0.169972313612
268	1.3	0.045	3.0	0.216305188847
269	1.3	0.045	4.0	0.249946423463
270	1.3	0.045	5.0	0.341670073116
271	1.3	0.045	6.0	0.409899924822
272	1.3	0.045	7.0	0.724672647395
273	1.3	0.05	1.0	0.125697574122
274	1.3	0.05	2.0	0.170372897629
275	1.3	0.05	3.0	0.203612130147
276	1.3	0.05	4.0	0.230123981582
277	1.3	0.05	5.0	0.328411595598
278	1.3	0.05	6.0	0.476132111673
279	1.3	0.05	7.0	0.729919704333
280	1.2	0.005	1.0	0.102395952315
281	1.2	0.005	2.0	0.0985853704736
282	1.2	0.005	3.0	0.112205793348
283	1.2	0.005	4.0	0.153530108225
284	1.2	0.005	5.0	0.19803612618
285	1.2	0.005	6.0	0.231537580643
286	1.2	0.005	7.0	0.329900784195
287	1.2	0.01	1.0	0.0965050326402
288	1.2	0.01	2.0	0.103233159084
289	1.2	0.01	3.0	0.142513316033
290	1.2	0.01	4.0	0.16270331566
291	1.2	0.01	5.0	0.233193583318
292	1.2	0.01	6.0	0.293761208095
293	1.2	0.01	7.0	0.460775297939
294	1.2	0.015	1.0	0.09539715014
295	1.2	0.015	2.0	0.109257181685
296	1.2	0.015	3.0	0.154653179353
297	1.2	0.015	4.0	0.192307447846
298	1.2	0.015	5.0	0.256662669028
299	1.2	0.015	6.0	0.285747601076
300	1.2	0.015	7.0	0.446330304876
301	1.2	0.02	1.0	0.0980152549471
302	1.2	0.02	2.0	0.121235686815
303	1.2	0.02	3.0	0.164345866119
304	1.2	0.02	4.0	0.194430445593
305	1.2	0.02	5.0	0.276398813823
306	1.2	0.02	6.0	0.317425379949
307	1.2	0.02	7.0	0.434189027867
308	1.2	0.025	1.0	0.102195033549
309	1.2	0.025	2.0	0.120386597625
310	1.2	0.025	3.0	0.159574412676
311	1.2	0.025	4.0	0.22388071738
312	1.2	0.025	5.0	0.26144829799
313	1.2	0.025	6.0	0.310072313045
314	1.2	0.025	7.0	0.499393865917
315	1.2	0.03	1.0	0.103338953345
316	1.2	0.03	2.0	0.13479600516
317	1.2	0.03	3.0	0.19007532021
318	1.2	0.03	4.0	0.245985525125
319	1.2	0.03	5.0	0.268283472935
320	1.2	0.03	6.0	0.331472816172
321	1.2	0.03	7.0	0.572254361306
322	1.2	0.035	1.0	0.101195972548
323	1.2	0.035	2.0	0.142926735446
324	1.2	0.035	3.0	0.185933091774
325	1.2	0.035	4.0	0.253839762385
326	1.2	0.035	5.0	0.281010254565
327	1.2	0.035	6.0	0.359493078885
328	1.2	0.035	7.0	0.59372903358
329	1.2	0.04	1.0	0.113635744696
330	1.2	0.04	2.0	0.148994544792
331	1.2	0.04	3.0	0.192596776641
332	1.2	0.04	4.0	0.240180678424
333	1.2	0.04	5.0	0.284468087167
334	1.2	0.04	6.0	0.354274734416
335	1.2	0.04	7.0	0.581358963453
336	1.2	0.045	1.0	0.109737216753
337	1.2	0.045	2.0	0.149962958576
338	1.2	0.045	3.0	0.181861980321
339	1.2	0.045	4.0	0.207608333176
340	1.2	0.045	5.0	0.309687345513
341	1.2	0.045	6.0	0.368474518079
342	1.2	0.045	7.0	0.659319425619
343	1.2	0.05	1.0	0.109074409044
344	1.2	0.05	2.0	0.139439826706
345	1.2	0.05	3.0	0.175143008375
346	1.2	0.05	4.0	0.191045711949
347	1.2	0.05	5.0	0.289117879219
348	1.2	0.05	6.0	0.430340296762
349	1.2	0.05	7.0	0.680464084891
350	1.1	0.005	1.0	0.0943584250685
351	1.1	0.005	2.0	0.0938682896131
352	1.1	0.005	3.0	0.0936534725063
353	1.1	0.005	4.0	0.127726187522
354	1.1	0.005	5.0	0.175887894743
355	1.1	0.005	6.0	0.211602893059
356	1.1	0.005	7.0	0.28800751107
357	1.1	0.01	1.0	0.0851092646348
358	1.1	0.01	2.0	0.0871524383501
359	1.1	0.01	3.0	0.126871437854
360	1.1	0.01	4.0	0.138343073436
361	1.1	0.01	5.0	0.199234601733
362	1.1	0.01	6.0	0.248144867913
363	1.1	0.01	7.0	0.413303508969
364	1.1	0.015	1.0	0.0855734736285
365	1.1	0.015	2.0	0.0986248012632
366	1.1	0.015	3.0	0.139215825774
367	1.1	0.015	4.0	0.166863616477
368	1.1	0.015	5.0	0.216037447015
369	1.1	0.015	6.0	0.247789980104
370	1.1	0.015	7.0	0.380795122694
371	1.1	0.02	1.0	0.0864244156336
372	1.1	0.02	2.0	0.103750825497
373	1.1	0.02	3.0	0.133767974749
374	1.1	0.02	4.0	0.175696995992
375	1.1	0.02	5.0	0.243902648648
376	1.1	0.02	6.0	0.265635000288
377	1.1	0.02	7.0	0.388831604968
378	1.1	0.025	1.0	0.0921542599475
379	1.1	0.025	2.0	0.104314994749
380	1.1	0.025	3.0	0.12871265823
381	1.1	0.025	4.0	0.18802325619
382	1.1	0.025	5.0	0.233992435439
383	1.1	0.025	6.0	0.269497881389
384	1.1	0.025	7.0	0.41669783413
385	1.1	0.03	1.0	0.0890282072047
386	1.1	0.03	2.0	0.121392760676
387	1.1	0.03	3.0	0.154879337079
388	1.1	0.03	4.0	0.206506770371
389	1.1	0.03	5.0	0.239468386388
390	1.1	0.03	6.0	0.296114001312
391	1.1	0.03	7.0	0.528427992606
392	1.1	0.035	1.0	0.0937118466253
393	1.1	0.035	2.0	0.133578269917
394	1.1	0.035	3.0	0.152506866661
395	1.1	0.035	4.0	0.218487159154
396	1.1	0.035	5.0	0.246288052575
397	1.1	0.035	6.0	0.308571465661
398	1.1	0.035	7.0	0.545869856992
399	1.1	0.04	1.0	0.101724612311
400	1.1	0.04	2.0	0.133115453917
401	1.1	0.04	3.0	0.157352132189
402	1.1	0.04	4.0	0.207591470236
403	1.1	0.04	5.0	0.254217548441
404	1.1	0.04	6.0	0.317261837314
405	1.1	0.04	7.0	0.54955823586
406	1.1	0.045	1.0	0.0990155683472
407	1.1	0.045	2.0	0.127925448803
408	1.1	0.045	3.0	0.156471449171
409	1.1	0.045	4.0	0.179545166472
410	1.1	0.045	5.0	0.26096241251
411	1.1	0.045	6.0	0.325786863658
412	1.1	0.045	7.0	0.634418282833
413	1.1	0.05	1.0	0.0989110905812
414	1.1	0.05	2.0	0.125861895545
415	1.1	0.05	3.0	0.14917808982
416	1.1	0.05	4.0	0.165772433816
417	1.1	0.05	5.0	0.2416997395
418	1.1	0.05	6.0	0.357904658258
419	1.1	0.05	7.0	0.627950352908
