# Supplementary material for: The struggle for existence in the world market ecosystem
Source: PLoS One. 2018 Oct 3;13(10):e0203915. doi: 10.1371/journal.pone.0203915 (PMC6169900; doi:10.1371/journal.pone.0203915)
Supplement: S1 File — (ZIP) [file pone.0203915.s001.zip › energies/Energies_1960_5_.csv]

	Delta	Kappa	Lambda	Energy
0	1.6	0.005	1.0	0.135296960336
1	1.6	0.005	2.0	0.197681291228
2	1.6	0.005	3.0	0.240621747141
3	1.6	0.005	4.0	0.266287990023
4	1.6	0.005	5.0	0.332572792714
5	1.6	0.005	6.0	0.414181037655
6	1.6	0.005	7.0	0.627482668365
7	1.6	0.01	1.0	0.193857209165
8	1.6	0.01	2.0	0.258243159454
9	1.6	0.01	3.0	0.310863263693
10	1.6	0.01	4.0	0.319908597835
11	1.6	0.01	5.0	0.344229916185
12	1.6	0.01	6.0	0.384048740181
13	1.6	0.01	7.0	0.544109730269
14	1.6	0.015	1.0	0.232381123488
15	1.6	0.015	2.0	0.299587971746
16	1.6	0.015	3.0	0.33998982339
17	1.6	0.015	4.0	0.357626115167
18	1.6	0.015	5.0	0.385032088128
19	1.6	0.015	6.0	0.490381001854
20	1.6	0.015	7.0	0.703086453472
21	1.6	0.02	1.0	0.269518597607
22	1.6	0.02	2.0	0.280701802288
23	1.6	0.02	3.0	0.332906839988
24	1.6	0.02	4.0	0.378648714692
25	1.6	0.02	5.0	0.444351902194
26	1.6	0.02	6.0	0.495465084421
27	1.6	0.02	7.0	0.601128429115
28	1.6	0.025	1.0	0.270119174335
29	1.6	0.025	2.0	0.29813365874
30	1.6	0.025	3.0	0.339238124726
31	1.6	0.025	4.0	0.374324271144
32	1.6	0.025	5.0	0.473939799065
33	1.6	0.025	6.0	0.555710286536
34	1.6	0.025	7.0	0.704205705096
35	1.6	0.03	1.0	0.255390161495
36	1.6	0.03	2.0	0.300908784475
37	1.6	0.03	3.0	0.391776802343
38	1.6	0.03	4.0	0.403710383077
39	1.6	0.03	5.0	0.454622544594
40	1.6	0.03	6.0	0.510952423298
41	1.6	0.03	7.0	0.644521546399
42	1.6	0.035	1.0	0.262563134446
43	1.6	0.035	2.0	0.340290908301
44	1.6	0.035	3.0	0.390566170525
45	1.6	0.035	4.0	0.400059313716
46	1.6	0.035	5.0	0.445435214472
47	1.6	0.035	6.0	0.54489378562
48	1.6	0.035	7.0	0.730996489295
49	1.6	0.04	1.0	0.190119311193
50	1.6	0.04	2.0	0.258952986405
51	1.6	0.04	3.0	0.299655895962
52	1.6	0.04	4.0	0.369892744898
53	1.6	0.04	5.0	0.409211715822
54	1.6	0.04	6.0	0.555602402232
55	1.6	0.04	7.0	0.644469500161
56	1.6	0.045	1.0	0.238535947582
57	1.6	0.045	2.0	0.326676085285
58	1.6	0.045	3.0	0.377948200205
59	1.6	0.045	4.0	0.425419412394
60	1.6	0.045	5.0	0.476512729734
61	1.6	0.045	6.0	0.58680959052
62	1.6	0.045	7.0	0.712415518779
63	1.6	0.05	1.0	0.254032079923
64	1.6	0.05	2.0	0.338507792209
65	1.6	0.05	3.0	0.4023775729
66	1.6	0.05	4.0	0.407764933096
67	1.6	0.05	5.0	0.473529594281
68	1.6	0.05	6.0	0.586225413225
69	1.6	0.05	7.0	1.0
70	1.5	0.005	1.0	0.0532420488323
71	1.5	0.005	2.0	0.0908266215516
72	1.5	0.005	3.0	0.10218561189
73	1.5	0.005	4.0	0.166895688318
74	1.5	0.005	5.0	0.22838077237
75	1.5	0.005	6.0	0.277902365399
76	1.5	0.005	7.0	0.548874164185
77	1.5	0.01	1.0	0.0753260073103
78	1.5	0.01	2.0	0.107648780519
79	1.5	0.01	3.0	0.172108675887
80	1.5	0.01	4.0	0.237940020822
81	1.5	0.01	5.0	0.289627377677
82	1.5	0.01	6.0	0.329616600261
83	1.5	0.01	7.0	0.494878618304
84	1.5	0.015	1.0	0.11726819782
85	1.5	0.015	2.0	0.128730253628
86	1.5	0.015	3.0	0.161071322622
87	1.5	0.015	4.0	0.181480732103
88	1.5	0.015	5.0	0.208883793673
89	1.5	0.015	6.0	0.358742360162
90	1.5	0.015	7.0	0.620425292522
91	1.5	0.02	1.0	0.131663210985
92	1.5	0.02	2.0	0.13596302584
93	1.5	0.02	3.0	0.201151932013
94	1.5	0.02	4.0	0.240827544581
95	1.5	0.02	5.0	0.311176824594
96	1.5	0.02	6.0	0.404187774171
97	1.5	0.02	7.0	0.532956372277
98	1.5	0.025	1.0	0.130134660902
99	1.5	0.025	2.0	0.141551383074
100	1.5	0.025	3.0	0.216779279865
101	1.5	0.025	4.0	0.287040757633
102	1.5	0.025	5.0	0.413050399375
103	1.5	0.025	6.0	0.504891473439
104	1.5	0.025	7.0	0.636798316484
105	1.5	0.03	1.0	0.131134485475
106	1.5	0.03	2.0	0.175557729455
107	1.5	0.03	3.0	0.251250108603
108	1.5	0.03	4.0	0.315850477957
109	1.5	0.03	5.0	0.388876799056
110	1.5	0.03	6.0	0.456766710101
111	1.5	0.03	7.0	0.614013584085
112	1.5	0.035	1.0	0.162080969328
113	1.5	0.035	2.0	0.201717246208
114	1.5	0.035	3.0	0.247278401776
115	1.5	0.035	4.0	0.298338543338
116	1.5	0.035	5.0	0.354143893223
117	1.5	0.035	6.0	0.432279163256
118	1.5	0.035	7.0	0.660933591721
119	1.5	0.04	1.0	0.128911745051
120	1.5	0.04	2.0	0.158772554385
121	1.5	0.04	3.0	0.202980356981
122	1.5	0.04	4.0	0.275095165754
123	1.5	0.04	5.0	0.340335877081
124	1.5	0.04	6.0	0.455151400114
125	1.5	0.04	7.0	0.536692589438
126	1.5	0.045	1.0	0.149104353365
127	1.5	0.045	2.0	0.214271268845
128	1.5	0.045	3.0	0.278309937825
129	1.5	0.045	4.0	0.301561601791
130	1.5	0.045	5.0	0.383835701593
131	1.5	0.045	6.0	0.494044514476
132	1.5	0.045	7.0	0.621835005401
133	1.5	0.05	1.0	0.158509022391
134	1.5	0.05	2.0	0.213859951791
135	1.5	0.05	3.0	0.294115144962
136	1.5	0.05	4.0	0.301135519567
137	1.5	0.05	5.0	0.400087322405
138	1.5	0.05	6.0	0.52267052188
139	1.5	0.05	7.0	0.699297339521
140	1.4	0.005	1.0	0.0434509359005
141	1.4	0.005	2.0	0.0412646530339
142	1.4	0.005	3.0	0.047443956898
143	1.4	0.005	4.0	0.0986313411136
144	1.4	0.005	5.0	0.124009096638
145	1.4	0.005	6.0	0.184774453529
146	1.4	0.005	7.0	0.44163507397
147	1.4	0.01	1.0	0.041012614289
148	1.4	0.01	2.0	0.0467145963878
149	1.4	0.01	3.0	0.0985732299095
150	1.4	0.01	4.0	0.154029701475
151	1.4	0.01	5.0	0.208582820197
152	1.4	0.01	6.0	0.267386565357
153	1.4	0.01	7.0	0.408963298022
154	1.4	0.015	1.0	0.0645823657352
155	1.4	0.015	2.0	0.0669365620098
156	1.4	0.015	3.0	0.0824440060514
157	1.4	0.015	4.0	0.10647797858
158	1.4	0.015	5.0	0.136871149474
159	1.4	0.015	6.0	0.29544446538
160	1.4	0.015	7.0	0.525982340605
161	1.4	0.02	1.0	0.0576328311004
162	1.4	0.02	2.0	0.0594640583552
163	1.4	0.02	3.0	0.127816072694
164	1.4	0.02	4.0	0.163920075785
165	1.4	0.02	5.0	0.228573634889
166	1.4	0.02	6.0	0.326680562349
167	1.4	0.02	7.0	0.466897244119
168	1.4	0.025	1.0	0.0617967202372
169	1.4	0.025	2.0	0.0828324081385
170	1.4	0.025	3.0	0.123038994468
171	1.4	0.025	4.0	0.158678264228
172	1.4	0.025	5.0	0.263072496195
173	1.4	0.025	6.0	0.359504472382
174	1.4	0.025	7.0	0.510179916209
175	1.4	0.03	1.0	0.0679423260127
176	1.4	0.03	2.0	0.0895866885812
177	1.4	0.03	3.0	0.101677201554
178	1.4	0.03	4.0	0.155383853977
179	1.4	0.03	5.0	0.266685060194
180	1.4	0.03	6.0	0.365202132387
181	1.4	0.03	7.0	0.534860996041
182	1.4	0.035	1.0	0.0416211819261
183	1.4	0.035	2.0	0.0713543180493
184	1.4	0.035	3.0	0.0872698766462
185	1.4	0.035	4.0	0.132840066343
186	1.4	0.035	5.0	0.235080064899
187	1.4	0.035	6.0	0.35052996453
188	1.4	0.035	7.0	0.516599352093
189	1.4	0.04	1.0	0.0411096579479
190	1.4	0.04	2.0	0.0789559632662
191	1.4	0.04	3.0	0.119636151902
192	1.4	0.04	4.0	0.169071820593
193	1.4	0.04	5.0	0.243549311811
194	1.4	0.04	6.0	0.37704857974
195	1.4	0.04	7.0	0.482449326399
196	1.4	0.045	1.0	0.0654727063431
197	1.4	0.045	2.0	0.10556921192
198	1.4	0.045	3.0	0.169176973515
199	1.4	0.045	4.0	0.201989048302
200	1.4	0.045	5.0	0.266478883183
201	1.4	0.045	6.0	0.426936287757
202	1.4	0.045	7.0	0.561955348151
203	1.4	0.05	1.0	0.0761411793836
204	1.4	0.05	2.0	0.103179464981
205	1.4	0.05	3.0	0.186009801685
206	1.4	0.05	4.0	0.201274637788
207	1.4	0.05	5.0	0.274912741241
208	1.4	0.05	6.0	0.456889697913
209	1.4	0.05	7.0	0.652962868279
210	1.3	0.005	1.0	0.033536107589
211	1.3	0.005	2.0	0.0328213354251
212	1.3	0.005	3.0	0.0375053046854
213	1.3	0.005	4.0	0.0525123654545
214	1.3	0.005	5.0	0.0613947885707
215	1.3	0.005	6.0	0.106407412758
216	1.3	0.005	7.0	0.285880879568
217	1.3	0.01	1.0	0.0379219334859
218	1.3	0.01	2.0	0.0367949569089
219	1.3	0.01	3.0	0.0698738469493
220	1.3	0.01	4.0	0.0890118095466
221	1.3	0.01	5.0	0.11411827273
222	1.3	0.01	6.0	0.192365997908
223	1.3	0.01	7.0	0.310965317906
224	1.3	0.015	1.0	0.0421246518818
225	1.3	0.015	2.0	0.0444311940116
226	1.3	0.015	3.0	0.0496330263125
227	1.3	0.015	4.0	0.0584050897016
228	1.3	0.015	5.0	0.0703649944434
229	1.3	0.015	6.0	0.204812586448
230	1.3	0.015	7.0	0.418914494811
231	1.3	0.02	1.0	0.0481504431518
232	1.3	0.02	2.0	0.0509387540594
233	1.3	0.02	3.0	0.0953246086368
234	1.3	0.02	4.0	0.0987853378996
235	1.3	0.02	5.0	0.153470632499
236	1.3	0.02	6.0	0.251970347412
237	1.3	0.02	7.0	0.38527875959
238	1.3	0.025	1.0	0.0339377107868
239	1.3	0.025	2.0	0.0386672914138
240	1.3	0.025	3.0	0.0909668852507
241	1.3	0.025	4.0	0.115845426603
242	1.3	0.025	5.0	0.222556267178
243	1.3	0.025	6.0	0.307574836249
244	1.3	0.025	7.0	0.402781854619
245	1.3	0.03	1.0	0.0484812108347
246	1.3	0.03	2.0	0.0648144231024
247	1.3	0.03	3.0	0.0956737847644
248	1.3	0.03	4.0	0.126261889152
249	1.3	0.03	5.0	0.21541431206
250	1.3	0.03	6.0	0.299903545284
251	1.3	0.03	7.0	0.428187545627
252	1.3	0.035	1.0	0.0310728197252
253	1.3	0.035	2.0	0.0455782251766
254	1.3	0.035	3.0	0.0678713379127
255	1.3	0.035	4.0	0.0989514798728
256	1.3	0.035	5.0	0.178147366937
257	1.3	0.035	6.0	0.26789498214
258	1.3	0.035	7.0	0.417943050685
259	1.3	0.04	1.0	0.0313703415214
260	1.3	0.04	2.0	0.0534855764675
261	1.3	0.04	3.0	0.0681798149032
262	1.3	0.04	4.0	0.108404103429
263	1.3	0.04	5.0	0.146865076158
264	1.3	0.04	6.0	0.299272646096
265	1.3	0.04	7.0	0.41881930938
266	1.3	0.045	1.0	0.036899345017
267	1.3	0.045	2.0	0.0536973614791
268	1.3	0.045	3.0	0.0685374476223
269	1.3	0.045	4.0	0.111612414137
270	1.3	0.045	5.0	0.172458803359
271	1.3	0.045	6.0	0.336605331217
272	1.3	0.045	7.0	0.460270494972
273	1.3	0.05	1.0	0.0388904809583
274	1.3	0.05	2.0	0.053786848782
275	1.3	0.05	3.0	0.0889433601462
276	1.3	0.05	4.0	0.108253999018
277	1.3	0.05	5.0	0.176223979307
278	1.3	0.05	6.0	0.388631301892
279	1.3	0.05	7.0	0.574440165355
280	1.2	0.005	1.0	0.034282277654
281	1.2	0.005	2.0	0.0355612873834
282	1.2	0.005	3.0	0.0383722579353
283	1.2	0.005	4.0	0.03606116841
284	1.2	0.005	5.0	0.043712168115
285	1.2	0.005	6.0	0.0534786050287
286	1.2	0.005	7.0	0.152563214839
287	1.2	0.01	1.0	0.0380296198568
288	1.2	0.01	2.0	0.0335284606343
289	1.2	0.01	3.0	0.0488734572438
290	1.2	0.01	4.0	0.0749615742062
291	1.2	0.01	5.0	0.0993314493751
292	1.2	0.01	6.0	0.174659948756
293	1.2	0.01	7.0	0.252992360684
294	1.2	0.015	1.0	0.0300754743629
295	1.2	0.015	2.0	0.042751817859
296	1.2	0.015	3.0	0.0487147982053
297	1.2	0.015	4.0	0.0570159183897
298	1.2	0.015	5.0	0.0563127508094
299	1.2	0.015	6.0	0.14363283853
300	1.2	0.015	7.0	0.344781007229
301	1.2	0.02	1.0	0.0395917071329
302	1.2	0.02	2.0	0.0467580939103
303	1.2	0.02	3.0	0.0587630435944
304	1.2	0.02	4.0	0.0758774101063
305	1.2	0.02	5.0	0.126234728104
306	1.2	0.02	6.0	0.203176535266
307	1.2	0.02	7.0	0.302910780384
308	1.2	0.025	1.0	0.0312172677561
309	1.2	0.025	2.0	0.0338638863366
310	1.2	0.025	3.0	0.0585354013038
311	1.2	0.025	4.0	0.0938892206554
312	1.2	0.025	5.0	0.167703479097
313	1.2	0.025	6.0	0.237078710272
314	1.2	0.025	7.0	0.327019681378
315	1.2	0.03	1.0	0.0309093933953
316	1.2	0.03	2.0	0.044467658472
317	1.2	0.03	3.0	0.0643401415031
318	1.2	0.03	4.0	0.0889917080302
319	1.2	0.03	5.0	0.16379355354
320	1.2	0.03	6.0	0.240273198345
321	1.2	0.03	7.0	0.358632083872
322	1.2	0.035	1.0	0.0270926051475
323	1.2	0.035	2.0	0.0421784815245
324	1.2	0.035	3.0	0.0508757263923
325	1.2	0.035	4.0	0.0800709346206
326	1.2	0.035	5.0	0.158304019446
327	1.2	0.035	6.0	0.216779357429
328	1.2	0.035	7.0	0.326632518847
329	1.2	0.04	1.0	0.0258984371088
330	1.2	0.04	2.0	0.0311508252671
331	1.2	0.04	3.0	0.0544860010417
332	1.2	0.04	4.0	0.0894959971492
333	1.2	0.04	5.0	0.126217983678
334	1.2	0.04	6.0	0.237933185825
335	1.2	0.04	7.0	0.385734305374
336	1.2	0.045	1.0	0.0249538735216
337	1.2	0.045	2.0	0.0415400709302
338	1.2	0.045	3.0	0.0571090252457
339	1.2	0.045	4.0	0.0908081803545
340	1.2	0.045	5.0	0.135537085946
341	1.2	0.045	6.0	0.272689872629
342	1.2	0.045	7.0	0.394395145827
343	1.2	0.05	1.0	0.0341019650811
344	1.2	0.05	2.0	0.0453125922957
345	1.2	0.05	3.0	0.0771450865277
346	1.2	0.05	4.0	0.0825275127869
347	1.2	0.05	5.0	0.130510260942
348	1.2	0.05	6.0	0.288688280913
349	1.2	0.05	7.0	0.423069203533
350	1.1	0.005	1.0	0.033301623895
351	1.1	0.005	2.0	0.0325990791739
352	1.1	0.005	3.0	0.0322249681512
353	1.1	0.005	4.0	0.0387221865784
354	1.1	0.005	5.0	0.0367360129156
355	1.1	0.005	6.0	0.0532912732496
356	1.1	0.005	7.0	0.101533605621
357	1.1	0.01	1.0	0.0357707490663
358	1.1	0.01	2.0	0.0350272504813
359	1.1	0.01	3.0	0.040640386586
360	1.1	0.01	4.0	0.0589752229429
361	1.1	0.01	5.0	0.0800711310434
362	1.1	0.01	6.0	0.136490200678
363	1.1	0.01	7.0	0.189186555316
364	1.1	0.015	1.0	0.0276808022442
365	1.1	0.015	2.0	0.036161666232
366	1.1	0.015	3.0	0.0368934996484
367	1.1	0.015	4.0	0.0463418067187
368	1.1	0.015	5.0	0.0443750999553
369	1.1	0.015	6.0	0.114073654385
370	1.1	0.015	7.0	0.284081767539
371	1.1	0.02	1.0	0.0412030253237
372	1.1	0.02	2.0	0.0389086515156
373	1.1	0.02	3.0	0.0587729787918
374	1.1	0.02	4.0	0.0549314923151
375	1.1	0.02	5.0	0.103144723228
376	1.1	0.02	6.0	0.140762994416
377	1.1	0.02	7.0	0.235978614042
378	1.1	0.025	1.0	0.0316266082378
379	1.1	0.025	2.0	0.0346904881325
380	1.1	0.025	3.0	0.0469053348
381	1.1	0.025	4.0	0.0638006291964
382	1.1	0.025	5.0	0.112182281887
383	1.1	0.025	6.0	0.176995447986
384	1.1	0.025	7.0	0.269691924598
385	1.1	0.03	1.0	0.0311156305227
386	1.1	0.03	2.0	0.0380251819466
387	1.1	0.03	3.0	0.0597237090323
388	1.1	0.03	4.0	0.0656524484186
389	1.1	0.03	5.0	0.125321757912
390	1.1	0.03	6.0	0.161093423716
391	1.1	0.03	7.0	0.285667455778
392	1.1	0.035	1.0	0.025516335776
393	1.1	0.035	2.0	0.0341046814921
394	1.1	0.035	3.0	0.04339570491
395	1.1	0.035	4.0	0.057001583956
396	1.1	0.035	5.0	0.128113700755
397	1.1	0.035	6.0	0.178870843827
398	1.1	0.035	7.0	0.285875816339
399	1.1	0.04	1.0	0.0250428811349
400	1.1	0.04	2.0	0.0286180079736
401	1.1	0.04	3.0	0.0521826672092
402	1.1	0.04	4.0	0.0777414892715
403	1.1	0.04	5.0	0.107250197231
404	1.1	0.04	6.0	0.16791992894
405	1.1	0.04	7.0	0.329185147238
406	1.1	0.045	1.0	0.0242660794745
407	1.1	0.045	2.0	0.0364360162141
408	1.1	0.045	3.0	0.0475911788548
409	1.1	0.045	4.0	0.0583002233497
410	1.1	0.045	5.0	0.0895591165443
411	1.1	0.045	6.0	0.201651825378
412	1.1	0.045	7.0	0.331578340789
413	1.1	0.05	1.0	0.0240365931298
414	1.1	0.05	2.0	0.0296582568974
415	1.1	0.05	3.0	0.0538078704422
416	1.1	0.05	4.0	0.0584101822356
417	1.1	0.05	5.0	0.0763496694344
418	1.1	0.05	6.0	0.216524093697
419	1.1	0.05	7.0	0.346569544444
