# Supplementary material for: The struggle for existence in the world market ecosystem
Source: PLoS One. 2018 Oct 3;13(10):e0203915. doi: 10.1371/journal.pone.0203915 (PMC6169900; doi:10.1371/journal.pone.0203915)
Supplement: S1 File — (ZIP) [file pone.0203915.s001.zip › energies/Energies_1960_6_.csv]

	Delta	Kappa	Lambda	Energy
0	1.6	0.005	1.0	0.0661757087317
1	1.6	0.005	2.0	0.0889849953748
2	1.6	0.005	3.0	0.113216685095
3	1.6	0.005	4.0	0.116543699867
4	1.6	0.005	5.0	0.172132312117
5	1.6	0.005	6.0	0.222766273924
6	1.6	0.005	7.0	0.345566119473
7	1.6	0.01	1.0	0.0794701803405
8	1.6	0.01	2.0	0.097108711422
9	1.6	0.01	3.0	0.0935268946031
10	1.6	0.01	4.0	0.103936676772
11	1.6	0.01	5.0	0.118047727172
12	1.6	0.01	6.0	0.163361564048
13	1.6	0.01	7.0	0.323876439603
14	1.6	0.015	1.0	0.0756401426925
15	1.6	0.015	2.0	0.128474782369
16	1.6	0.015	3.0	0.138726994859
17	1.6	0.015	4.0	0.148457705523
18	1.6	0.015	5.0	0.210411195379
19	1.6	0.015	6.0	0.339773049912
20	1.6	0.015	7.0	0.452389335352
21	1.6	0.02	1.0	0.0836120881266
22	1.6	0.02	2.0	0.134762996077
23	1.6	0.02	3.0	0.167208597851
24	1.6	0.02	4.0	0.225487229784
25	1.6	0.02	5.0	0.275170194418
26	1.6	0.02	6.0	0.336367390675
27	1.6	0.02	7.0	0.485225072791
28	1.6	0.025	1.0	0.0886158286948
29	1.6	0.025	2.0	0.0966021521142
30	1.6	0.025	3.0	0.102996908134
31	1.6	0.025	4.0	0.150084687295
32	1.6	0.025	5.0	0.205502941201
33	1.6	0.025	6.0	0.252546322987
34	1.6	0.025	7.0	0.374497217897
35	1.6	0.03	1.0	0.0713361907956
36	1.6	0.03	2.0	0.117275246758
37	1.6	0.03	3.0	0.135621458248
38	1.6	0.03	4.0	0.144737113121
39	1.6	0.03	5.0	0.194245555552
40	1.6	0.03	6.0	0.294693196273
41	1.6	0.03	7.0	0.35654981339
42	1.6	0.035	1.0	0.0849864295053
43	1.6	0.035	2.0	0.108862024881
44	1.6	0.035	3.0	0.123721375405
45	1.6	0.035	4.0	0.12776915598
46	1.6	0.035	5.0	0.204119323874
47	1.6	0.035	6.0	0.254159045462
48	1.6	0.035	7.0	0.468166057053
49	1.6	0.04	1.0	0.137177962005
50	1.6	0.04	2.0	0.154729754257
51	1.6	0.04	3.0	0.173105601223
52	1.6	0.04	4.0	0.188495738413
53	1.6	0.04	5.0	0.22523020035
54	1.6	0.04	6.0	0.244560554905
55	1.6	0.04	7.0	0.490874096001
56	1.6	0.045	1.0	0.0853022409126
57	1.6	0.045	2.0	0.129549710119
58	1.6	0.045	3.0	0.15853800743
59	1.6	0.045	4.0	0.157938041474
60	1.6	0.045	5.0	0.229112757508
61	1.6	0.045	6.0	0.24513801433
62	1.6	0.045	7.0	0.382955462941
63	1.6	0.05	1.0	0.108144913098
64	1.6	0.05	2.0	0.156905992794
65	1.6	0.05	3.0	0.160396919438
66	1.6	0.05	4.0	0.229376749503
67	1.6	0.05	5.0	0.279203468332
68	1.6	0.05	6.0	0.291895448412
69	1.6	0.05	7.0	0.507031697612
70	1.5	0.005	1.0	0.0391018093272
71	1.5	0.005	2.0	0.0525015695647
72	1.5	0.005	3.0	0.0597823300754
73	1.5	0.005	4.0	0.0581886650237
74	1.5	0.005	5.0	0.111799524076
75	1.5	0.005	6.0	0.158017698106
76	1.5	0.005	7.0	0.24025499685
77	1.5	0.01	1.0	0.048150408543
78	1.5	0.01	2.0	0.0669831439457
79	1.5	0.01	3.0	0.0673996163963
80	1.5	0.01	4.0	0.0661167626056
81	1.5	0.01	5.0	0.0893458885086
82	1.5	0.01	6.0	0.130825836768
83	1.5	0.01	7.0	0.250158719555
84	1.5	0.015	1.0	0.0345439454347
85	1.5	0.015	2.0	0.0699538530787
86	1.5	0.015	3.0	0.0780227657342
87	1.5	0.015	4.0	0.0843223339063
88	1.5	0.015	5.0	0.115417361425
89	1.5	0.015	6.0	0.268919417298
90	1.5	0.015	7.0	0.428764944248
91	1.5	0.02	1.0	0.0407973387263
92	1.5	0.02	2.0	0.05074382326
93	1.5	0.02	3.0	0.0737759704789
94	1.5	0.02	4.0	0.128122600514
95	1.5	0.02	5.0	0.204920189434
96	1.5	0.02	6.0	0.272116254908
97	1.5	0.02	7.0	0.412006780008
98	1.5	0.025	1.0	0.0315587312025
99	1.5	0.025	2.0	0.0400932123495
100	1.5	0.025	3.0	0.0582160546796
101	1.5	0.025	4.0	0.0644245863006
102	1.5	0.025	5.0	0.163875052944
103	1.5	0.025	6.0	0.208664933434
104	1.5	0.025	7.0	0.338854034285
105	1.5	0.03	1.0	0.0334328747337
106	1.5	0.03	2.0	0.0464506256379
107	1.5	0.03	3.0	0.044747034544
108	1.5	0.03	4.0	0.0536837469851
109	1.5	0.03	5.0	0.158911114595
110	1.5	0.03	6.0	0.255666632636
111	1.5	0.03	7.0	0.348784401333
112	1.5	0.035	1.0	0.0303677047562
113	1.5	0.035	2.0	0.0495705523022
114	1.5	0.035	3.0	0.0555930658922
115	1.5	0.035	4.0	0.0852211167971
116	1.5	0.035	5.0	0.160239780141
117	1.5	0.035	6.0	0.220334277921
118	1.5	0.035	7.0	0.365117255767
119	1.5	0.04	1.0	0.0379086864845
120	1.5	0.04	2.0	0.0542988255938
121	1.5	0.04	3.0	0.0854074381602
122	1.5	0.04	4.0	0.0998182653015
123	1.5	0.04	5.0	0.168084952094
124	1.5	0.04	6.0	0.222711293741
125	1.5	0.04	7.0	0.41825290246
126	1.5	0.045	1.0	0.0231422855451
127	1.5	0.045	2.0	0.0370567318973
128	1.5	0.045	3.0	0.0594244285574
129	1.5	0.045	4.0	0.065562436289
130	1.5	0.045	5.0	0.179348834049
131	1.5	0.045	6.0	0.201522058845
132	1.5	0.045	7.0	0.312497651886
133	1.5	0.05	1.0	0.0379624716773
134	1.5	0.05	2.0	0.0513406953154
135	1.5	0.05	3.0	0.0750022342215
136	1.5	0.05	4.0	0.129212683583
137	1.5	0.05	5.0	0.21750433395
138	1.5	0.05	6.0	0.252555899464
139	1.5	0.05	7.0	0.436001856613
140	1.4	0.005	1.0	0.0349648880183
141	1.4	0.005	2.0	0.0372815198377
142	1.4	0.005	3.0	0.0344993963949
143	1.4	0.005	4.0	0.0353616166882
144	1.4	0.005	5.0	0.045834641633
145	1.4	0.005	6.0	0.0893261072662
146	1.4	0.005	7.0	0.163132150049
147	1.4	0.01	1.0	0.0327093623643
148	1.4	0.01	2.0	0.0372258781188
149	1.4	0.01	3.0	0.0469340852039
150	1.4	0.01	4.0	0.0470388886737
151	1.4	0.01	5.0	0.0529583236489
152	1.4	0.01	6.0	0.0987188639347
153	1.4	0.01	7.0	0.185909856444
154	1.4	0.015	1.0	0.0288953050442
155	1.4	0.015	2.0	0.040032102395
156	1.4	0.015	3.0	0.03738270514
157	1.4	0.015	4.0	0.057063928547
158	1.4	0.015	5.0	0.0788147324595
159	1.4	0.015	6.0	0.225054151799
160	1.4	0.015	7.0	0.352435102538
161	1.4	0.02	1.0	0.0352584492634
162	1.4	0.02	2.0	0.0435890220377
163	1.4	0.02	3.0	0.0543939391027
164	1.4	0.02	4.0	0.0895854683173
165	1.4	0.02	5.0	0.136699442367
166	1.4	0.02	6.0	0.200639646767
167	1.4	0.02	7.0	0.336782187429
168	1.4	0.025	1.0	0.0225454600855
169	1.4	0.025	2.0	0.0243633999443
170	1.4	0.025	3.0	0.0310964473245
171	1.4	0.025	4.0	0.0452635869727
172	1.4	0.025	5.0	0.131785718882
173	1.4	0.025	6.0	0.182911975645
174	1.4	0.025	7.0	0.293012237974
175	1.4	0.03	1.0	0.0214216305194
176	1.4	0.03	2.0	0.0396381270188
177	1.4	0.03	3.0	0.0422690410349
178	1.4	0.03	4.0	0.0506522902585
179	1.4	0.03	5.0	0.118107580198
180	1.4	0.03	6.0	0.208911614301
181	1.4	0.03	7.0	0.30427914121
182	1.4	0.035	1.0	0.0243048472359
183	1.4	0.035	2.0	0.0398071226821
184	1.4	0.035	3.0	0.0438508741432
185	1.4	0.035	4.0	0.0667277268528
186	1.4	0.035	5.0	0.135105462663
187	1.4	0.035	6.0	0.186846148953
188	1.4	0.035	7.0	0.312548977273
189	1.4	0.04	1.0	0.026170739947
190	1.4	0.04	2.0	0.0320143413332
191	1.4	0.04	3.0	0.0466747177197
192	1.4	0.04	4.0	0.0572817411882
193	1.4	0.04	5.0	0.11735431681
194	1.4	0.04	6.0	0.187240529298
195	1.4	0.04	7.0	0.402959048986
196	1.4	0.045	1.0	0.0175451734339
197	1.4	0.045	2.0	0.0190552816106
198	1.4	0.045	3.0	0.042764727122
199	1.4	0.045	4.0	0.0433832189602
200	1.4	0.045	5.0	0.11647833791
201	1.4	0.045	6.0	0.14458294327
202	1.4	0.045	7.0	0.26437025944
203	1.4	0.05	1.0	0.0353284633432
204	1.4	0.05	2.0	0.0375122052122
205	1.4	0.05	3.0	0.0495746113914
206	1.4	0.05	4.0	0.0657320853483
207	1.4	0.05	5.0	0.111596692612
208	1.4	0.05	6.0	0.160398131062
209	1.4	0.05	7.0	0.376518859868
210	1.3	0.005	1.0	0.0265847727907
211	1.3	0.005	2.0	0.0324124498996
212	1.3	0.005	3.0	0.0218578221491
213	1.3	0.005	4.0	0.0230706648662
214	1.3	0.005	5.0	0.0200085986044
215	1.3	0.005	6.0	0.0361133835512
216	1.3	0.005	7.0	0.0780138559041
217	1.3	0.01	1.0	0.0278226497381
218	1.3	0.01	2.0	0.0223694514524
219	1.3	0.01	3.0	0.0302001897256
220	1.3	0.01	4.0	0.0319110726675
221	1.3	0.01	5.0	0.0400515765621
222	1.3	0.01	6.0	0.0673166740263
223	1.3	0.01	7.0	0.130611308192
224	1.3	0.015	1.0	0.0275146812769
225	1.3	0.015	2.0	0.0293298228835
226	1.3	0.015	3.0	0.0283762593442
227	1.3	0.015	4.0	0.0326213316931
228	1.3	0.015	5.0	0.0606565346614
229	1.3	0.015	6.0	0.115243199901
230	1.3	0.015	7.0	0.172332736314
231	1.3	0.02	1.0	0.0146919994909
232	1.3	0.02	2.0	0.022965033516
233	1.3	0.02	3.0	0.0266604261287
234	1.3	0.02	4.0	0.0436761889905
235	1.3	0.02	5.0	0.0822355804608
236	1.3	0.02	6.0	0.128789453681
237	1.3	0.02	7.0	0.213452426763
238	1.3	0.025	1.0	0.0168535803768
239	1.3	0.025	2.0	0.0234587016903
240	1.3	0.025	3.0	0.0286515583192
241	1.3	0.025	4.0	0.046451602219
242	1.3	0.025	5.0	0.0837398565043
243	1.3	0.025	6.0	0.111989542812
244	1.3	0.025	7.0	0.190087230384
245	1.3	0.03	1.0	0.0214726441818
246	1.3	0.03	2.0	0.0203946260055
247	1.3	0.03	3.0	0.0339682417304
248	1.3	0.03	4.0	0.0430352803025
249	1.3	0.03	5.0	0.0778264867087
250	1.3	0.03	6.0	0.15419748458
251	1.3	0.03	7.0	0.248264682297
252	1.3	0.035	1.0	0.0160683434162
253	1.3	0.035	2.0	0.0206684476806
254	1.3	0.035	3.0	0.0182019085725
255	1.3	0.035	4.0	0.0457090507999
256	1.3	0.035	5.0	0.0873445661841
257	1.3	0.035	6.0	0.136876461131
258	1.3	0.035	7.0	0.2176685186
259	1.3	0.04	1.0	0.0198254656822
260	1.3	0.04	2.0	0.0204075991668
261	1.3	0.04	3.0	0.0297891388872
262	1.3	0.04	4.0	0.0364535921907
263	1.3	0.04	5.0	0.111917551455
264	1.3	0.04	6.0	0.151464609697
265	1.3	0.04	7.0	0.303883719136
266	1.3	0.045	1.0	0.0186286066955
267	1.3	0.045	2.0	0.0221242245705
268	1.3	0.045	3.0	0.0252020081691
269	1.3	0.045	4.0	0.0302454076959
270	1.3	0.045	5.0	0.101348356228
271	1.3	0.045	6.0	0.114802065212
272	1.3	0.045	7.0	0.227096171216
273	1.3	0.05	1.0	0.0190927384168
274	1.3	0.05	2.0	0.0193231739429
275	1.3	0.05	3.0	0.0198723563376
276	1.3	0.05	4.0	0.0338847121469
277	1.3	0.05	5.0	0.0778018670705
278	1.3	0.05	6.0	0.128241911952
279	1.3	0.05	7.0	0.279531486495
280	1.2	0.005	1.0	0.0238794640073
281	1.2	0.005	2.0	0.0273382419101
282	1.2	0.005	3.0	0.0229050938651
283	1.2	0.005	4.0	0.0238945536781
284	1.2	0.005	5.0	0.0188936188488
285	1.2	0.005	6.0	0.0252208628772
286	1.2	0.005	7.0	0.0471148009133
287	1.2	0.01	1.0	0.0211861177903
288	1.2	0.01	2.0	0.0195950314789
289	1.2	0.01	3.0	0.0217639394904
290	1.2	0.01	4.0	0.0197739430003
291	1.2	0.01	5.0	0.0245422976748
292	1.2	0.01	6.0	0.0650664957378
293	1.2	0.01	7.0	0.0761866356381
294	1.2	0.015	1.0	0.0260388088929
295	1.2	0.015	2.0	0.0224620746237
296	1.2	0.015	3.0	0.0275990752924
297	1.2	0.015	4.0	0.0283587697641
298	1.2	0.015	5.0	0.0587901402429
299	1.2	0.015	6.0	0.0850970339116
300	1.2	0.015	7.0	0.137409612895
301	1.2	0.02	1.0	0.0143949633646
302	1.2	0.02	2.0	0.0132898865892
303	1.2	0.02	3.0	0.0252552501496
304	1.2	0.02	4.0	0.0384214772994
305	1.2	0.02	5.0	0.0643760054927
306	1.2	0.02	6.0	0.102733148007
307	1.2	0.02	7.0	0.132020644023
308	1.2	0.025	1.0	0.012684330023
309	1.2	0.025	2.0	0.0149137306689
310	1.2	0.025	3.0	0.0257185581597
311	1.2	0.025	4.0	0.0403483950163
312	1.2	0.025	5.0	0.0647700677699
313	1.2	0.025	6.0	0.0984659484073
314	1.2	0.025	7.0	0.129857641532
315	1.2	0.03	1.0	0.0152034117611
316	1.2	0.03	2.0	0.0189336002226
317	1.2	0.03	3.0	0.0312136593104
318	1.2	0.03	4.0	0.0387179755438
319	1.2	0.03	5.0	0.0670398807293
320	1.2	0.03	6.0	0.110167931223
321	1.2	0.03	7.0	0.147060116766
322	1.2	0.035	1.0	0.0119984571317
323	1.2	0.035	2.0	0.01961587865
324	1.2	0.035	3.0	0.0168379688691
325	1.2	0.035	4.0	0.0332010683832
326	1.2	0.035	5.0	0.0708041506505
327	1.2	0.035	6.0	0.0902957785975
328	1.2	0.035	7.0	0.146219620118
329	1.2	0.04	1.0	0.0137593469505
330	1.2	0.04	2.0	0.023080681339
331	1.2	0.04	3.0	0.0187103699912
332	1.2	0.04	4.0	0.0169771836462
333	1.2	0.04	5.0	0.0840770852791
334	1.2	0.04	6.0	0.100091908969
335	1.2	0.04	7.0	0.216830639354
336	1.2	0.045	1.0	0.0106221647754
337	1.2	0.045	2.0	0.0253413096843
338	1.2	0.045	3.0	0.0230836037606
339	1.2	0.045	4.0	0.027460047301
340	1.2	0.045	5.0	0.0746438934638
341	1.2	0.045	6.0	0.0814486414139
342	1.2	0.045	7.0	0.180600784499
343	1.2	0.05	1.0	0.0148172827654
344	1.2	0.05	2.0	0.0193868371215
345	1.2	0.05	3.0	0.016134840826
346	1.2	0.05	4.0	0.0341783367714
347	1.2	0.05	5.0	0.0571210786422
348	1.2	0.05	6.0	0.086819407968
349	1.2	0.05	7.0	0.196855962056
350	1.1	0.005	1.0	0.0222638797178
351	1.1	0.005	2.0	0.0253887510372
352	1.1	0.005	3.0	0.0180016627474
353	1.1	0.005	4.0	0.0183089422495
354	1.1	0.005	5.0	0.0159619547874
355	1.1	0.005	6.0	0.0242269057062
356	1.1	0.005	7.0	0.0449433834325
357	1.1	0.01	1.0	0.0233725261605
358	1.1	0.01	2.0	0.0204908751076
359	1.1	0.01	3.0	0.0204215861054
360	1.1	0.01	4.0	0.0198463090341
361	1.1	0.01	5.0	0.0223160442574
362	1.1	0.01	6.0	0.037551930625
363	1.1	0.01	7.0	0.0528371361803
364	1.1	0.015	1.0	0.0238715317049
365	1.1	0.015	2.0	0.0238036557473
366	1.1	0.015	3.0	0.0189479782413
367	1.1	0.015	4.0	0.0237797447283
368	1.1	0.015	5.0	0.0213009202158
369	1.1	0.015	6.0	0.0448407002628
370	1.1	0.015	7.0	0.0910266168518
371	1.1	0.02	1.0	0.018294006985
372	1.1	0.02	2.0	0.0135923459988
373	1.1	0.02	3.0	0.0232236319693
374	1.1	0.02	4.0	0.0285975519518
375	1.1	0.02	5.0	0.0397014795242
376	1.1	0.02	6.0	0.0606648605142
377	1.1	0.02	7.0	0.0989105935072
378	1.1	0.025	1.0	0.0108186735993
379	1.1	0.025	2.0	0.0122420588643
380	1.1	0.025	3.0	0.0240631381101
381	1.1	0.025	4.0	0.0226073026572
382	1.1	0.025	5.0	0.0356829016786
383	1.1	0.025	6.0	0.0611366308938
384	1.1	0.025	7.0	0.09540311422
385	1.1	0.03	1.0	0.0114227636002
386	1.1	0.03	2.0	0.0142211800849
387	1.1	0.03	3.0	0.0224338636943
388	1.1	0.03	4.0	0.0230516649721
389	1.1	0.03	5.0	0.0553611702386
390	1.1	0.03	6.0	0.0735360935188
391	1.1	0.03	7.0	0.121814357614
392	1.1	0.035	1.0	0.0119540171536
393	1.1	0.035	2.0	0.01891609972
394	1.1	0.035	3.0	0.0138577999635
395	1.1	0.035	4.0	0.0154610656232
396	1.1	0.035	5.0	0.0526494356735
397	1.1	0.035	6.0	0.073840049732
398	1.1	0.035	7.0	0.120664995242
399	1.1	0.04	1.0	0.0106904790471
400	1.1	0.04	2.0	0.0231535725465
401	1.1	0.04	3.0	0.0121856037566
402	1.1	0.04	4.0	0.0131479926441
403	1.1	0.04	5.0	0.0584489514033
404	1.1	0.04	6.0	0.0762520217461
405	1.1	0.04	7.0	0.148143998693
406	1.1	0.045	1.0	0.0105390687983
407	1.1	0.045	2.0	0.0142529807337
408	1.1	0.045	3.0	0.0131533169389
409	1.1	0.045	4.0	0.0180431017025
410	1.1	0.045	5.0	0.0565830774486
411	1.1	0.045	6.0	0.0799909933309
412	1.1	0.045	7.0	0.157248288246
413	1.1	0.05	1.0	0.00968655449782
414	1.1	0.05	2.0	0.0141643739593
415	1.1	0.05	3.0	0.0148862282515
416	1.1	0.05	4.0	0.0318219151381
417	1.1	0.05	5.0	0.0503626233574
418	1.1	0.05	6.0	0.0735066091683
419	1.1	0.05	7.0	0.156889631933
