# Supplementary material for: The struggle for existence in the world market ecosystem
Source: PLoS One. 2018 Oct 3;13(10):e0203915. doi: 10.1371/journal.pone.0203915 (PMC6169900; doi:10.1371/journal.pone.0203915)
Supplement: S1 File — (ZIP) [file pone.0203915.s001.zip › energies/Energies_1960_7_.csv]

	Delta	Kappa	Lambda	Energy
0	1.6	0.005	1.0	0.189009520183
1	1.6	0.005	2.0	0.269836768187
2	1.6	0.005	3.0	0.301178648521
3	1.6	0.005	4.0	0.370739048492
4	1.6	0.005	5.0	0.441322343752
5	1.6	0.005	6.0	0.50600279951
6	1.6	0.005	7.0	0.698751182191
7	1.6	0.01	1.0	0.15273345174
8	1.6	0.01	2.0	0.195446182763
9	1.6	0.01	3.0	0.204549451467
10	1.6	0.01	4.0	0.233455442091
11	1.6	0.01	5.0	0.348846608036
12	1.6	0.01	6.0	0.506271320528
13	1.6	0.01	7.0	1.0
14	1.6	0.015	1.0	0.177821719435
15	1.6	0.015	2.0	0.210253637826
16	1.6	0.015	3.0	0.261430780257
17	1.6	0.015	4.0	0.302841303778
18	1.6	0.015	5.0	0.342274139263
19	1.6	0.015	6.0	0.489128829526
20	1.6	0.015	7.0	1.0
21	1.6	0.02	1.0	0.170808997712
22	1.6	0.02	2.0	0.204096489652
23	1.6	0.02	3.0	0.310382394132
24	1.6	0.02	4.0	0.343253903731
25	1.6	0.02	5.0	0.446647437332
26	1.6	0.02	6.0	0.533293677456
27	1.6	0.02	7.0	1.0
28	1.6	0.025	1.0	0.214679491904
29	1.6	0.025	2.0	0.270795392703
30	1.6	0.025	3.0	0.405773296961
31	1.6	0.025	4.0	0.459802085836
32	1.6	0.025	5.0	0.502739679904
33	1.6	0.025	6.0	0.634935577814
34	1.6	0.025	7.0	1.0
35	1.6	0.03	1.0	0.231620864797
36	1.6	0.03	2.0	0.277611148293
37	1.6	0.03	3.0	0.364169148053
38	1.6	0.03	4.0	0.393631393297
39	1.6	0.03	5.0	0.419530168965
40	1.6	0.03	6.0	0.486694944946
41	1.6	0.03	7.0	0.620844019175
42	1.6	0.035	1.0	0.276829584935
43	1.6	0.035	2.0	0.312318866384
44	1.6	0.035	3.0	0.381509310154
45	1.6	0.035	4.0	0.440852289344
46	1.6	0.035	5.0	0.497152921828
47	1.6	0.035	6.0	0.54284619126
48	1.6	0.035	7.0	0.808434109476
49	1.6	0.04	1.0	0.323095749756
50	1.6	0.04	2.0	0.373332535192
51	1.6	0.04	3.0	0.44267902006
52	1.6	0.04	4.0	0.478457423896
53	1.6	0.04	5.0	0.498459665908
54	1.6	0.04	6.0	0.496699440354
55	1.6	0.04	7.0	0.870318320975
56	1.6	0.045	1.0	0.337394272869
57	1.6	0.045	2.0	0.425841471453
58	1.6	0.045	3.0	0.445515286131
59	1.6	0.045	4.0	0.482337574031
60	1.6	0.045	5.0	0.488480997346
61	1.6	0.045	6.0	0.516248555345
62	1.6	0.045	7.0	0.853403014239
63	1.6	0.05	1.0	0.307439853188
64	1.6	0.05	2.0	0.325677365831
65	1.6	0.05	3.0	0.410959320311
66	1.6	0.05	4.0	0.451685694074
67	1.6	0.05	5.0	0.462438396877
68	1.6	0.05	6.0	0.462205220362
69	1.6	0.05	7.0	0.804250965945
70	1.5	0.005	1.0	0.110814421385
71	1.5	0.005	2.0	0.149576275507
72	1.5	0.005	3.0	0.181744616948
73	1.5	0.005	4.0	0.25675125061
74	1.5	0.005	5.0	0.306532740696
75	1.5	0.005	6.0	0.372722424906
76	1.5	0.005	7.0	0.530890739515
77	1.5	0.01	1.0	0.09430870386
78	1.5	0.01	2.0	0.11131318476
79	1.5	0.01	3.0	0.110003308828
80	1.5	0.01	4.0	0.149240343235
81	1.5	0.01	5.0	0.21839754292
82	1.5	0.01	6.0	0.368016477092
83	1.5	0.01	7.0	1.0
84	1.5	0.015	1.0	0.0736244389373
85	1.5	0.015	2.0	0.0924674702381
86	1.5	0.015	3.0	0.113713325757
87	1.5	0.015	4.0	0.165654046754
88	1.5	0.015	5.0	0.197778291894
89	1.5	0.015	6.0	0.299528848279
90	1.5	0.015	7.0	0.487826600897
91	1.5	0.02	1.0	0.0672782901393
92	1.5	0.02	2.0	0.0958395946419
93	1.5	0.02	3.0	0.125607123853
94	1.5	0.02	4.0	0.180330284792
95	1.5	0.02	5.0	0.246482776537
96	1.5	0.02	6.0	0.346140384287
97	1.5	0.02	7.0	1.0
98	1.5	0.025	1.0	0.0995253800711
99	1.5	0.025	2.0	0.136311298291
100	1.5	0.025	3.0	0.212627603336
101	1.5	0.025	4.0	0.281781249753
102	1.5	0.025	5.0	0.361683352803
103	1.5	0.025	6.0	0.477464130275
104	1.5	0.025	7.0	1.0
105	1.5	0.03	1.0	0.105290223924
106	1.5	0.03	2.0	0.136814297258
107	1.5	0.03	3.0	0.183399324022
108	1.5	0.03	4.0	0.249861586861
109	1.5	0.03	5.0	0.301465934303
110	1.5	0.03	6.0	0.329870340153
111	1.5	0.03	7.0	0.495666308363
112	1.5	0.035	1.0	0.148787176345
113	1.5	0.035	2.0	0.158316168278
114	1.5	0.035	3.0	0.221176443184
115	1.5	0.035	4.0	0.301527176652
116	1.5	0.035	5.0	0.385078424616
117	1.5	0.035	6.0	0.416858624554
118	1.5	0.035	7.0	0.7257088157
119	1.5	0.04	1.0	0.1579173994
120	1.5	0.04	2.0	0.191145726865
121	1.5	0.04	3.0	0.285495793813
122	1.5	0.04	4.0	0.314425285242
123	1.5	0.04	5.0	0.387998101795
124	1.5	0.04	6.0	0.394602417151
125	1.5	0.04	7.0	0.826366654951
126	1.5	0.045	1.0	0.187396684201
127	1.5	0.045	2.0	0.244985215044
128	1.5	0.045	3.0	0.30652311625
129	1.5	0.045	4.0	0.339337886818
130	1.5	0.045	5.0	0.354266567935
131	1.5	0.045	6.0	0.384424325982
132	1.5	0.045	7.0	0.797152420745
133	1.5	0.05	1.0	0.163479693402
134	1.5	0.05	2.0	0.214046086219
135	1.5	0.05	3.0	0.284772992165
136	1.5	0.05	4.0	0.319164155055
137	1.5	0.05	5.0	0.354039550192
138	1.5	0.05	6.0	0.362357412844
139	1.5	0.05	7.0	0.701438417753
140	1.4	0.005	1.0	0.0533318959476
141	1.4	0.005	2.0	0.0525150274976
142	1.4	0.005	3.0	0.0679831504394
143	1.4	0.005	4.0	0.0929025502204
144	1.4	0.005	5.0	0.143825690076
145	1.4	0.005	6.0	0.227829746923
146	1.4	0.005	7.0	0.449629723511
147	1.4	0.01	1.0	0.0507754528812
148	1.4	0.01	2.0	0.0584110032397
149	1.4	0.01	3.0	0.0644538063886
150	1.4	0.01	4.0	0.0751672840871
151	1.4	0.01	5.0	0.125555955352
152	1.4	0.01	6.0	0.250424826468
153	1.4	0.01	7.0	0.461945797521
154	1.4	0.015	1.0	0.0495685060288
155	1.4	0.015	2.0	0.0476892742407
156	1.4	0.015	3.0	0.0623122474485
157	1.4	0.015	4.0	0.0894653539322
158	1.4	0.015	5.0	0.113345430343
159	1.4	0.015	6.0	0.19282701707
160	1.4	0.015	7.0	0.33627057576
161	1.4	0.02	1.0	0.031518839672
162	1.4	0.02	2.0	0.0401871094934
163	1.4	0.02	3.0	0.0593041595504
164	1.4	0.02	4.0	0.0790816002427
165	1.4	0.02	5.0	0.150125202309
166	1.4	0.02	6.0	0.237124058072
167	1.4	0.02	7.0	0.655922775505
168	1.4	0.025	1.0	0.0402496062838
169	1.4	0.025	2.0	0.0529352803951
170	1.4	0.025	3.0	0.112487550569
171	1.4	0.025	4.0	0.163459880531
172	1.4	0.025	5.0	0.277333173617
173	1.4	0.025	6.0	0.362732749882
174	1.4	0.025	7.0	1.0
175	1.4	0.03	1.0	0.0365844236963
176	1.4	0.03	2.0	0.0472111786064
177	1.4	0.03	3.0	0.0951103598329
178	1.4	0.03	4.0	0.177793711051
179	1.4	0.03	5.0	0.208585480373
180	1.4	0.03	6.0	0.271482888799
181	1.4	0.03	7.0	0.448072001278
182	1.4	0.035	1.0	0.0576993442491
183	1.4	0.035	2.0	0.0740958110371
184	1.4	0.035	3.0	0.123869308324
185	1.4	0.035	4.0	0.181497765904
186	1.4	0.035	5.0	0.251977898549
187	1.4	0.035	6.0	0.340498405165
188	1.4	0.035	7.0	0.674949573959
189	1.4	0.04	1.0	0.0575992293289
190	1.4	0.04	2.0	0.0672885674476
191	1.4	0.04	3.0	0.152682746007
192	1.4	0.04	4.0	0.189220922729
193	1.4	0.04	5.0	0.248678046291
194	1.4	0.04	6.0	0.300727637351
195	1.4	0.04	7.0	0.773825346875
196	1.4	0.045	1.0	0.0801984085865
197	1.4	0.045	2.0	0.121059249339
198	1.4	0.045	3.0	0.177506436221
199	1.4	0.045	4.0	0.200328856808
200	1.4	0.045	5.0	0.216743484993
201	1.4	0.045	6.0	0.295611478656
202	1.4	0.045	7.0	0.760800974439
203	1.4	0.05	1.0	0.0936129911454
204	1.4	0.05	2.0	0.104064611445
205	1.4	0.05	3.0	0.173055400838
206	1.4	0.05	4.0	0.195940990435
207	1.4	0.05	5.0	0.199833783376
208	1.4	0.05	6.0	0.285647654681
209	1.4	0.05	7.0	0.619314463928
210	1.3	0.005	1.0	0.0376259185323
211	1.3	0.005	2.0	0.040124579339
212	1.3	0.005	3.0	0.0486955357543
213	1.3	0.005	4.0	0.0589712706977
214	1.3	0.005	5.0	0.091083114224
215	1.3	0.005	6.0	0.145060505343
216	1.3	0.005	7.0	0.236415692373
217	1.3	0.01	1.0	0.0436849565542
218	1.3	0.01	2.0	0.0508669718489
219	1.3	0.01	3.0	0.054182483029
220	1.3	0.01	4.0	0.0527075772156
221	1.3	0.01	5.0	0.0814809348229
222	1.3	0.01	6.0	0.120234715616
223	1.3	0.01	7.0	0.249926650846
224	1.3	0.015	1.0	0.031508566377
225	1.3	0.015	2.0	0.0388411986478
226	1.3	0.015	3.0	0.0492415597716
227	1.3	0.015	4.0	0.0593633054357
228	1.3	0.015	5.0	0.0792675481586
229	1.3	0.015	6.0	0.113236352822
230	1.3	0.015	7.0	0.186632565404
231	1.3	0.02	1.0	0.0212875855819
232	1.3	0.02	2.0	0.0379139548167
233	1.3	0.02	3.0	0.0365307572578
234	1.3	0.02	4.0	0.0467885958985
235	1.3	0.02	5.0	0.0939916976984
236	1.3	0.02	6.0	0.164482143073
237	1.3	0.02	7.0	0.496616957899
238	1.3	0.025	1.0	0.0244526098294
239	1.3	0.025	2.0	0.0299435637879
240	1.3	0.025	3.0	0.0658529707713
241	1.3	0.025	4.0	0.11169455447
242	1.3	0.025	5.0	0.189004042793
243	1.3	0.025	6.0	0.26813259518
244	1.3	0.025	7.0	0.517815863723
245	1.3	0.03	1.0	0.0122121534538
246	1.3	0.03	2.0	0.0159949448565
247	1.3	0.03	3.0	0.0580400730132
248	1.3	0.03	4.0	0.106263978039
249	1.3	0.03	5.0	0.14217010305
250	1.3	0.03	6.0	0.173891409036
251	1.3	0.03	7.0	0.310522213525
252	1.3	0.035	1.0	0.029676017164
253	1.3	0.035	2.0	0.0293301514767
254	1.3	0.035	3.0	0.053566157934
255	1.3	0.035	4.0	0.113072927522
256	1.3	0.035	5.0	0.17435091464
257	1.3	0.035	6.0	0.247479062907
258	1.3	0.035	7.0	0.527202995134
259	1.3	0.04	1.0	0.0250291308015
260	1.3	0.04	2.0	0.0373548642436
261	1.3	0.04	3.0	0.0703895904518
262	1.3	0.04	4.0	0.106851515447
263	1.3	0.04	5.0	0.158383602538
264	1.3	0.04	6.0	0.207543786686
265	1.3	0.04	7.0	0.697720878891
266	1.3	0.045	1.0	0.0258406190095
267	1.3	0.045	2.0	0.045122818699
268	1.3	0.045	3.0	0.0905775047062
269	1.3	0.045	4.0	0.136107462533
270	1.3	0.045	5.0	0.15741613636
271	1.3	0.045	6.0	0.216744893941
272	1.3	0.045	7.0	0.741792928089
273	1.3	0.05	1.0	0.0350239056706
274	1.3	0.05	2.0	0.0678310895479
275	1.3	0.05	3.0	0.0935999578477
276	1.3	0.05	4.0	0.120889676928
277	1.3	0.05	5.0	0.154225201634
278	1.3	0.05	6.0	0.270229013827
279	1.3	0.05	7.0	0.599372209267
280	1.2	0.005	1.0	0.0269439140388
281	1.2	0.005	2.0	0.0369761276681
282	1.2	0.005	3.0	0.0379476872991
283	1.2	0.005	4.0	0.0463615343121
284	1.2	0.005	5.0	0.0628117981037
285	1.2	0.005	6.0	0.0872898618824
286	1.2	0.005	7.0	0.125954152693
287	1.2	0.01	1.0	0.0334233942222
288	1.2	0.01	2.0	0.0404238694567
289	1.2	0.01	3.0	0.0405783479745
290	1.2	0.01	4.0	0.0404320696892
291	1.2	0.01	5.0	0.0486742582129
292	1.2	0.01	6.0	0.0594896516127
293	1.2	0.01	7.0	0.0993656562692
294	1.2	0.015	1.0	0.0142764785748
295	1.2	0.015	2.0	0.0169441066666
296	1.2	0.015	3.0	0.0168148227141
297	1.2	0.015	4.0	0.01913314793
298	1.2	0.015	5.0	0.0349659001051
299	1.2	0.015	6.0	0.0633663363657
300	1.2	0.015	7.0	0.130233884253
301	1.2	0.02	1.0	0.0122335640966
302	1.2	0.02	2.0	0.0209132902731
303	1.2	0.02	3.0	0.0342788722891
304	1.2	0.02	4.0	0.0415354675414
305	1.2	0.02	5.0	0.0768939040394
306	1.2	0.02	6.0	0.116709957436
307	1.2	0.02	7.0	0.371323434971
308	1.2	0.025	1.0	0.015059801964
309	1.2	0.025	2.0	0.0289437333759
310	1.2	0.025	3.0	0.0488687499266
311	1.2	0.025	4.0	0.0686415473037
312	1.2	0.025	5.0	0.118584237515
313	1.2	0.025	6.0	0.156030994201
314	1.2	0.025	7.0	0.332629309522
315	1.2	0.03	1.0	0.0122727755123
316	1.2	0.03	2.0	0.0148184249527
317	1.2	0.03	3.0	0.0324799592102
318	1.2	0.03	4.0	0.0456650418226
319	1.2	0.03	5.0	0.0693583222955
320	1.2	0.03	6.0	0.0764105829659
321	1.2	0.03	7.0	0.175977950397
322	1.2	0.035	1.0	0.0208366107377
323	1.2	0.035	2.0	0.0181319736338
324	1.2	0.035	3.0	0.0291051801731
325	1.2	0.035	4.0	0.051059991279
326	1.2	0.035	5.0	0.0927677544723
327	1.2	0.035	6.0	0.119581875858
328	1.2	0.035	7.0	0.402347680242
329	1.2	0.04	1.0	0.0167669071734
330	1.2	0.04	2.0	0.0223988566964
331	1.2	0.04	3.0	0.0356508678776
332	1.2	0.04	4.0	0.0664842168845
333	1.2	0.04	5.0	0.0894458920833
334	1.2	0.04	6.0	0.132319885339
335	1.2	0.04	7.0	0.596280217036
336	1.2	0.045	1.0	0.0180542027962
337	1.2	0.045	2.0	0.0383023080242
338	1.2	0.045	3.0	0.061802417811
339	1.2	0.045	4.0	0.0821173081438
340	1.2	0.045	5.0	0.119342666648
341	1.2	0.045	6.0	0.153086447974
342	1.2	0.045	7.0	0.636245869207
343	1.2	0.05	1.0	0.0284241308364
344	1.2	0.05	2.0	0.0511511260598
345	1.2	0.05	3.0	0.0809342478057
346	1.2	0.05	4.0	0.108137855506
347	1.2	0.05	5.0	0.127302813879
348	1.2	0.05	6.0	0.195901097885
349	1.2	0.05	7.0	0.49692539274
350	1.1	0.005	1.0	0.020679704799
351	1.1	0.005	2.0	0.0292217712899
352	1.1	0.005	3.0	0.0372265421452
353	1.1	0.005	4.0	0.0384408583986
354	1.1	0.005	5.0	0.0360880053898
355	1.1	0.005	6.0	0.0438762076361
356	1.1	0.005	7.0	0.0763046463048
357	1.1	0.01	1.0	0.0233644967238
358	1.1	0.01	2.0	0.0389737824712
359	1.1	0.01	3.0	0.0386282018748
360	1.1	0.01	4.0	0.0398949326138
361	1.1	0.01	5.0	0.046984747891
362	1.1	0.01	6.0	0.055988991822
363	1.1	0.01	7.0	0.0778266861587
364	1.1	0.015	1.0	0.0126025799666
365	1.1	0.015	2.0	0.0152227147909
366	1.1	0.015	3.0	0.0164519365612
367	1.1	0.015	4.0	0.0187824356761
368	1.1	0.015	5.0	0.0286212879655
369	1.1	0.015	6.0	0.0629896291672
370	1.1	0.015	7.0	0.0888986838859
371	1.1	0.02	1.0	0.012794137137
372	1.1	0.02	2.0	0.0226626447474
373	1.1	0.02	3.0	0.030080181689
374	1.1	0.02	4.0	0.041951240529
375	1.1	0.02	5.0	0.0674842651009
376	1.1	0.02	6.0	0.0904294517398
377	1.1	0.02	7.0	0.294853830121
378	1.1	0.025	1.0	0.0146201377761
379	1.1	0.025	2.0	0.0209023143931
380	1.1	0.025	3.0	0.0388095144021
381	1.1	0.025	4.0	0.051874434124
382	1.1	0.025	5.0	0.0832769448617
383	1.1	0.025	6.0	0.105950835276
384	1.1	0.025	7.0	0.176568503394
385	1.1	0.03	1.0	0.0126865259286
386	1.1	0.03	2.0	0.0178703792626
387	1.1	0.03	3.0	0.0239333137052
388	1.1	0.03	4.0	0.0394285875208
389	1.1	0.03	5.0	0.050382144851
390	1.1	0.03	6.0	0.0545318174198
391	1.1	0.03	7.0	0.115317866078
392	1.1	0.035	1.0	0.0200234816908
393	1.1	0.035	2.0	0.0204846652231
394	1.1	0.035	3.0	0.021852023574
395	1.1	0.035	4.0	0.0380313602285
396	1.1	0.035	5.0	0.0739847240419
397	1.1	0.035	6.0	0.0932724401831
398	1.1	0.035	7.0	0.298679229783
399	1.1	0.04	1.0	0.0178092312953
400	1.1	0.04	2.0	0.0224438260179
401	1.1	0.04	3.0	0.0270672545495
402	1.1	0.04	4.0	0.0579769970221
403	1.1	0.04	5.0	0.0719634110048
404	1.1	0.04	6.0	0.0870601977418
405	1.1	0.04	7.0	0.424428490862
406	1.1	0.045	1.0	0.0191717850029
407	1.1	0.045	2.0	0.0292079504962
408	1.1	0.045	3.0	0.0524523357668
409	1.1	0.045	4.0	0.0609807198123
410	1.1	0.045	5.0	0.0809894149054
411	1.1	0.045	6.0	0.122431856424
412	1.1	0.045	7.0	0.542201515777
413	1.1	0.05	1.0	0.0191882908975
414	1.1	0.05	2.0	0.0350662882607
415	1.1	0.05	3.0	0.0523131531958
416	1.1	0.05	4.0	0.0790209333041
417	1.1	0.05	5.0	0.0877594874362
418	1.1	0.05	6.0	0.12356115105
419	1.1	0.05	7.0	0.378990600125
