# Supplementary material for: The struggle for existence in the world market ecosystem
Source: PLoS One. 2018 Oct 3;13(10):e0203915. doi: 10.1371/journal.pone.0203915 (PMC6169900; doi:10.1371/journal.pone.0203915)
Supplement: S1 File — (ZIP) [file pone.0203915.s001.zip › energies/Energies_1960_8_.csv]

	Delta	Kappa	Lambda	Energy
0	1.6	0.005	1.0	0.141154853565
1	1.6	0.005	2.0	0.182872295915
2	1.6	0.005	3.0	0.217710659814
3	1.6	0.005	4.0	0.249839609873
4	1.6	0.005	5.0	0.299624080586
5	1.6	0.005	6.0	0.381716754958
6	1.6	0.005	7.0	0.581994510288
7	1.6	0.01	1.0	0.1615964079
8	1.6	0.01	2.0	0.177942157036
9	1.6	0.01	3.0	0.239076301829
10	1.6	0.01	4.0	0.306444262982
11	1.6	0.01	5.0	0.355103391804
12	1.6	0.01	6.0	0.44554409083
13	1.6	0.01	7.0	0.639497800041
14	1.6	0.015	1.0	0.198445619048
15	1.6	0.015	2.0	0.222020289813
16	1.6	0.015	3.0	0.268360303164
17	1.6	0.015	4.0	0.290878223008
18	1.6	0.015	5.0	0.309441420135
19	1.6	0.015	6.0	0.395635936204
20	1.6	0.015	7.0	0.565404750161
21	1.6	0.02	1.0	0.181880690966
22	1.6	0.02	2.0	0.21870302072
23	1.6	0.02	3.0	0.247636256627
24	1.6	0.02	4.0	0.330607177302
25	1.6	0.02	5.0	0.381515756451
26	1.6	0.02	6.0	0.480352235164
27	1.6	0.02	7.0	1.0
28	1.6	0.025	1.0	0.136913155768
29	1.6	0.025	2.0	0.178344039336
30	1.6	0.025	3.0	0.259714858046
31	1.6	0.025	4.0	0.349390660634
32	1.6	0.025	5.0	0.396568276453
33	1.6	0.025	6.0	0.460962594476
34	1.6	0.025	7.0	0.590671064633
35	1.6	0.03	1.0	0.18080714952
36	1.6	0.03	2.0	0.232932652682
37	1.6	0.03	3.0	0.268583421432
38	1.6	0.03	4.0	0.292685648405
39	1.6	0.03	5.0	0.334475907437
40	1.6	0.03	6.0	0.443689164949
41	1.6	0.03	7.0	0.531674358466
42	1.6	0.035	1.0	0.197623160517
43	1.6	0.035	2.0	0.243245570295
44	1.6	0.035	3.0	0.310060636909
45	1.6	0.035	4.0	0.332806112721
46	1.6	0.035	5.0	0.392923576498
47	1.6	0.035	6.0	0.501558123359
48	1.6	0.035	7.0	0.645168339989
49	1.6	0.04	1.0	0.2389650798
50	1.6	0.04	2.0	0.269460996666
51	1.6	0.04	3.0	0.294685993576
52	1.6	0.04	4.0	0.32632587804
53	1.6	0.04	5.0	0.401152141241
54	1.6	0.04	6.0	0.488290129514
55	1.6	0.04	7.0	0.644248041918
56	1.6	0.045	1.0	0.247016670204
57	1.6	0.045	2.0	0.288293188737
58	1.6	0.045	3.0	0.309149719361
59	1.6	0.045	4.0	0.325658082154
60	1.6	0.045	5.0	0.413334069119
61	1.6	0.045	6.0	0.528978483248
62	1.6	0.045	7.0	1.0
63	1.6	0.05	1.0	0.242817963004
64	1.6	0.05	2.0	0.291961200907
65	1.6	0.05	3.0	0.330400183226
66	1.6	0.05	4.0	0.445433071559
67	1.6	0.05	5.0	0.474994082462
68	1.6	0.05	6.0	0.583981112529
69	1.6	0.05	7.0	1.0
70	1.5	0.005	1.0	0.0565416967867
71	1.5	0.005	2.0	0.0747554074189
72	1.5	0.005	3.0	0.114301915689
73	1.5	0.005	4.0	0.159255239794
74	1.5	0.005	5.0	0.218894745353
75	1.5	0.005	6.0	0.281649170454
76	1.5	0.005	7.0	0.449550441639
77	1.5	0.01	1.0	0.064819253394
78	1.5	0.01	2.0	0.0898365696364
79	1.5	0.01	3.0	0.116934148619
80	1.5	0.01	4.0	0.188205446233
81	1.5	0.01	5.0	0.234771716627
82	1.5	0.01	6.0	0.322272483301
83	1.5	0.01	7.0	0.481728229099
84	1.5	0.015	1.0	0.117450124492
85	1.5	0.015	2.0	0.137833552203
86	1.5	0.015	3.0	0.173289572785
87	1.5	0.015	4.0	0.214785625748
88	1.5	0.015	5.0	0.233326544124
89	1.5	0.015	6.0	0.326962471922
90	1.5	0.015	7.0	0.479731464884
91	1.5	0.02	1.0	0.0906940472564
92	1.5	0.02	2.0	0.117152773164
93	1.5	0.02	3.0	0.120061126921
94	1.5	0.02	4.0	0.164244779802
95	1.5	0.02	5.0	0.197027501479
96	1.5	0.02	6.0	0.288430730764
97	1.5	0.02	7.0	0.519423459552
98	1.5	0.025	1.0	0.081435243435
99	1.5	0.025	2.0	0.129364293985
100	1.5	0.025	3.0	0.182423720438
101	1.5	0.025	4.0	0.272245817804
102	1.5	0.025	5.0	0.306249893047
103	1.5	0.025	6.0	0.359552927753
104	1.5	0.025	7.0	0.49819476294
105	1.5	0.03	1.0	0.106306524762
106	1.5	0.03	2.0	0.173787134566
107	1.5	0.03	3.0	0.189605956153
108	1.5	0.03	4.0	0.226064241662
109	1.5	0.03	5.0	0.252426557659
110	1.5	0.03	6.0	0.314145932998
111	1.5	0.03	7.0	0.449471114959
112	1.5	0.035	1.0	0.130328328178
113	1.5	0.035	2.0	0.175849230482
114	1.5	0.035	3.0	0.205422761294
115	1.5	0.035	4.0	0.230971776727
116	1.5	0.035	5.0	0.26777456342
117	1.5	0.035	6.0	0.360029628881
118	1.5	0.035	7.0	0.639296490239
119	1.5	0.04	1.0	0.145201384562
120	1.5	0.04	2.0	0.165301533395
121	1.5	0.04	3.0	0.21559260146
122	1.5	0.04	4.0	0.261177694319
123	1.5	0.04	5.0	0.31415386931
124	1.5	0.04	6.0	0.412809905182
125	1.5	0.04	7.0	0.63140672664
126	1.5	0.045	1.0	0.143602150247
127	1.5	0.045	2.0	0.218605169091
128	1.5	0.045	3.0	0.23101114206
129	1.5	0.045	4.0	0.258075250332
130	1.5	0.045	5.0	0.307115139725
131	1.5	0.045	6.0	0.381338916457
132	1.5	0.045	7.0	1.0
133	1.5	0.05	1.0	0.150446060891
134	1.5	0.05	2.0	0.21279991514
135	1.5	0.05	3.0	0.230994843725
136	1.5	0.05	4.0	0.329649238532
137	1.5	0.05	5.0	0.356330252286
138	1.5	0.05	6.0	0.497451635843
139	1.5	0.05	7.0	1.0
140	1.4	0.005	1.0	0.0376757967069
141	1.4	0.005	2.0	0.0423532816838
142	1.4	0.005	3.0	0.0621959487529
143	1.4	0.005	4.0	0.0729389785468
144	1.4	0.005	5.0	0.123127828604
145	1.4	0.005	6.0	0.166692511983
146	1.4	0.005	7.0	0.310673480726
147	1.4	0.01	1.0	0.0274770485242
148	1.4	0.01	2.0	0.0277517985753
149	1.4	0.01	3.0	0.0659814437294
150	1.4	0.01	4.0	0.114084717124
151	1.4	0.01	5.0	0.129986791373
152	1.4	0.01	6.0	0.216319998956
153	1.4	0.01	7.0	0.342504300997
154	1.4	0.015	1.0	0.0585632012899
155	1.4	0.015	2.0	0.0712360942118
156	1.4	0.015	3.0	0.0898238109298
157	1.4	0.015	4.0	0.132191734965
158	1.4	0.015	5.0	0.144770206584
159	1.4	0.015	6.0	0.22656840517
160	1.4	0.015	7.0	0.415242531202
161	1.4	0.02	1.0	0.0361721876683
162	1.4	0.02	2.0	0.051588318285
163	1.4	0.02	3.0	0.0609714421654
164	1.4	0.02	4.0	0.094140260956
165	1.4	0.02	5.0	0.130463325561
166	1.4	0.02	6.0	0.234030277571
167	1.4	0.02	7.0	0.42255841947
168	1.4	0.025	1.0	0.0375299274468
169	1.4	0.025	2.0	0.0601364490053
170	1.4	0.025	3.0	0.107519606352
171	1.4	0.025	4.0	0.164200395376
172	1.4	0.025	5.0	0.196769463647
173	1.4	0.025	6.0	0.305667196052
174	1.4	0.025	7.0	0.42630089576
175	1.4	0.03	1.0	0.0445380652493
176	1.4	0.03	2.0	0.0790281640839
177	1.4	0.03	3.0	0.0886472156403
178	1.4	0.03	4.0	0.107489491638
179	1.4	0.03	5.0	0.137033809305
180	1.4	0.03	6.0	0.21961728989
181	1.4	0.03	7.0	0.379589151405
182	1.4	0.035	1.0	0.0500953855983
183	1.4	0.035	2.0	0.0718383041705
184	1.4	0.035	3.0	0.0899821225834
185	1.4	0.035	4.0	0.117702905227
186	1.4	0.035	5.0	0.184142636704
187	1.4	0.035	6.0	0.313673686023
188	1.4	0.035	7.0	0.580527305707
189	1.4	0.04	1.0	0.0613964729669
190	1.4	0.04	2.0	0.0655302790774
191	1.4	0.04	3.0	0.0856452676952
192	1.4	0.04	4.0	0.137063039372
193	1.4	0.04	5.0	0.247129857736
194	1.4	0.04	6.0	0.349060735914
195	1.4	0.04	7.0	0.592448694396
196	1.4	0.045	1.0	0.0511778244634
197	1.4	0.045	2.0	0.111509204977
198	1.4	0.045	3.0	0.124701514926
199	1.4	0.045	4.0	0.176320222383
200	1.4	0.045	5.0	0.225227894266
201	1.4	0.045	6.0	0.333203571236
202	1.4	0.045	7.0	1.0
203	1.4	0.05	1.0	0.059243971876
204	1.4	0.05	2.0	0.111394188304
205	1.4	0.05	3.0	0.146123438391
206	1.4	0.05	4.0	0.200571586988
207	1.4	0.05	5.0	0.252759408897
208	1.4	0.05	6.0	0.41154986111
209	1.4	0.05	7.0	0.586487114684
210	1.3	0.005	1.0	0.02721552243
211	1.3	0.005	2.0	0.0245316920711
212	1.3	0.005	3.0	0.0326705685923
213	1.3	0.005	4.0	0.0354642542119
214	1.3	0.005	5.0	0.0842189661304
215	1.3	0.005	6.0	0.128350780257
216	1.3	0.005	7.0	0.225794515864
217	1.3	0.01	1.0	0.0236575111394
218	1.3	0.01	2.0	0.023646749508
219	1.3	0.01	3.0	0.0363207070067
220	1.3	0.01	4.0	0.0773768517865
221	1.3	0.01	5.0	0.0916897027082
222	1.3	0.01	6.0	0.193852305575
223	1.3	0.01	7.0	0.310558564422
224	1.3	0.015	1.0	0.0394440137803
225	1.3	0.015	2.0	0.0527164040331
226	1.3	0.015	3.0	0.066878016604
227	1.3	0.015	4.0	0.0787971453478
228	1.3	0.015	5.0	0.0937208298554
229	1.3	0.015	6.0	0.184492777569
230	1.3	0.015	7.0	0.315464814461
231	1.3	0.02	1.0	0.02482117436
232	1.3	0.02	2.0	0.0397606022324
233	1.3	0.02	3.0	0.050130091438
234	1.3	0.02	4.0	0.0845949932783
235	1.3	0.02	5.0	0.0930818633467
236	1.3	0.02	6.0	0.180532279416
237	1.3	0.02	7.0	0.308586342145
238	1.3	0.025	1.0	0.019846716449
239	1.3	0.025	2.0	0.039377040838
240	1.3	0.025	3.0	0.0863698325384
241	1.3	0.025	4.0	0.11019762999
242	1.3	0.025	5.0	0.152005660745
243	1.3	0.025	6.0	0.232236471326
244	1.3	0.025	7.0	0.303355019118
245	1.3	0.03	1.0	0.0291315227364
246	1.3	0.03	2.0	0.0568305655386
247	1.3	0.03	3.0	0.0603184349307
248	1.3	0.03	4.0	0.0704794600491
249	1.3	0.03	5.0	0.103052695432
250	1.3	0.03	6.0	0.183414115009
251	1.3	0.03	7.0	0.301435710971
252	1.3	0.035	1.0	0.0292392366009
253	1.3	0.035	2.0	0.0430263405239
254	1.3	0.035	3.0	0.0374935404575
255	1.3	0.035	4.0	0.0712031303064
256	1.3	0.035	5.0	0.121372058102
257	1.3	0.035	6.0	0.241443342573
258	1.3	0.035	7.0	0.456964833556
259	1.3	0.04	1.0	0.0353777828532
260	1.3	0.04	2.0	0.0498252737892
261	1.3	0.04	3.0	0.0657413020799
262	1.3	0.04	4.0	0.0916236656218
263	1.3	0.04	5.0	0.172877790876
264	1.3	0.04	6.0	0.215878080098
265	1.3	0.04	7.0	0.47301607356
266	1.3	0.045	1.0	0.026368854458
267	1.3	0.045	2.0	0.0796731911616
268	1.3	0.045	3.0	0.0827613255563
269	1.3	0.045	4.0	0.127550659669
270	1.3	0.045	5.0	0.166518557725
271	1.3	0.045	6.0	0.243523429245
272	1.3	0.045	7.0	0.545657189787
273	1.3	0.05	1.0	0.041557539815
274	1.3	0.05	2.0	0.0856069539889
275	1.3	0.05	3.0	0.104101315578
276	1.3	0.05	4.0	0.159003401618
277	1.3	0.05	5.0	0.194475799376
278	1.3	0.05	6.0	0.31052961272
279	1.3	0.05	7.0	0.475958543059
280	1.2	0.005	1.0	0.0246625677282
281	1.2	0.005	2.0	0.0255145525847
282	1.2	0.005	3.0	0.0266287654913
283	1.2	0.005	4.0	0.0311893886147
284	1.2	0.005	5.0	0.0541075946122
285	1.2	0.005	6.0	0.0965543490565
286	1.2	0.005	7.0	0.171562363978
287	1.2	0.01	1.0	0.0143750482078
288	1.2	0.01	2.0	0.022704628805
289	1.2	0.01	3.0	0.0237852932579
290	1.2	0.01	4.0	0.0594796681734
291	1.2	0.01	5.0	0.0769242456383
292	1.2	0.01	6.0	0.1135437874
293	1.2	0.01	7.0	0.218312630884
294	1.2	0.015	1.0	0.0178256892866
295	1.2	0.015	2.0	0.0378986192477
296	1.2	0.015	3.0	0.0433095175186
297	1.2	0.015	4.0	0.0715732989379
298	1.2	0.015	5.0	0.0688859998628
299	1.2	0.015	6.0	0.106517614372
300	1.2	0.015	7.0	0.276603160259
301	1.2	0.02	1.0	0.025052857472
302	1.2	0.02	2.0	0.0308317490729
303	1.2	0.02	3.0	0.036483339607
304	1.2	0.02	4.0	0.0451252389892
305	1.2	0.02	5.0	0.0577861270129
306	1.2	0.02	6.0	0.0965284472012
307	1.2	0.02	7.0	0.212665266697
308	1.2	0.025	1.0	0.0213555362577
309	1.2	0.025	2.0	0.0237550343905
310	1.2	0.025	3.0	0.0482446125496
311	1.2	0.025	4.0	0.062955810629
312	1.2	0.025	5.0	0.0734016855627
313	1.2	0.025	6.0	0.135065711177
314	1.2	0.025	7.0	0.223310339303
315	1.2	0.03	1.0	0.018438044806
316	1.2	0.03	2.0	0.0312758969205
317	1.2	0.03	3.0	0.0374413510088
318	1.2	0.03	4.0	0.0427340213458
319	1.2	0.03	5.0	0.055048297899
320	1.2	0.03	6.0	0.115102949071
321	1.2	0.03	7.0	0.241159441058
322	1.2	0.035	1.0	0.0194211998611
323	1.2	0.035	2.0	0.0270215617384
324	1.2	0.035	3.0	0.0237018147469
325	1.2	0.035	4.0	0.0400483356034
326	1.2	0.035	5.0	0.0553252574827
327	1.2	0.035	6.0	0.154398536374
328	1.2	0.035	7.0	0.304481695322
329	1.2	0.04	1.0	0.0156574880704
330	1.2	0.04	2.0	0.0206681826005
331	1.2	0.04	3.0	0.0358062743087
332	1.2	0.04	4.0	0.0567683355144
333	1.2	0.04	5.0	0.127421156087
334	1.2	0.04	6.0	0.150349775274
335	1.2	0.04	7.0	0.344876900882
336	1.2	0.045	1.0	0.0120934103899
337	1.2	0.045	2.0	0.0270437241817
338	1.2	0.045	3.0	0.0517312313225
339	1.2	0.045	4.0	0.0889898137772
340	1.2	0.045	5.0	0.0992248582753
341	1.2	0.045	6.0	0.173762811628
342	1.2	0.045	7.0	0.451199346032
343	1.2	0.05	1.0	0.0207500128155
344	1.2	0.05	2.0	0.0339918628933
345	1.2	0.05	3.0	0.0432525263801
346	1.2	0.05	4.0	0.117659134786
347	1.2	0.05	5.0	0.142824865082
348	1.2	0.05	6.0	0.221259514778
349	1.2	0.05	7.0	0.374723486618
350	1.1	0.005	1.0	0.0195191351295
351	1.1	0.005	2.0	0.0231174085234
352	1.1	0.005	3.0	0.0212017279394
353	1.1	0.005	4.0	0.0203358688332
354	1.1	0.005	5.0	0.0443272796997
355	1.1	0.005	6.0	0.0731518007767
356	1.1	0.005	7.0	0.145023821976
357	1.1	0.01	1.0	0.0140264612459
358	1.1	0.01	2.0	0.0194420540616
359	1.1	0.01	3.0	0.0220523780758
360	1.1	0.01	4.0	0.0420543601159
361	1.1	0.01	5.0	0.0553581391558
362	1.1	0.01	6.0	0.0931972719002
363	1.1	0.01	7.0	0.148550071261
364	1.1	0.015	1.0	0.0163345528257
365	1.1	0.015	2.0	0.0289199671304
366	1.1	0.015	3.0	0.0344869556102
367	1.1	0.015	4.0	0.0655734723716
368	1.1	0.015	5.0	0.0671738526047
369	1.1	0.015	6.0	0.0863405739143
370	1.1	0.015	7.0	0.193278882414
371	1.1	0.02	1.0	0.0159915455765
372	1.1	0.02	2.0	0.0143432683967
373	1.1	0.02	3.0	0.0144377140384
374	1.1	0.02	4.0	0.028814411052
375	1.1	0.02	5.0	0.0390981083876
376	1.1	0.02	6.0	0.0837838302264
377	1.1	0.02	7.0	0.179016614248
378	1.1	0.025	1.0	0.0203734580807
379	1.1	0.025	2.0	0.0228166335861
380	1.1	0.025	3.0	0.038737212332
381	1.1	0.025	4.0	0.0497586751687
382	1.1	0.025	5.0	0.055228748709
383	1.1	0.025	6.0	0.113221491042
384	1.1	0.025	7.0	0.153659294906
385	1.1	0.03	1.0	0.0173137542643
386	1.1	0.03	2.0	0.0187858715892
387	1.1	0.03	3.0	0.0126561445957
388	1.1	0.03	4.0	0.0193989623974
389	1.1	0.03	5.0	0.0342272104456
390	1.1	0.03	6.0	0.0693844520219
391	1.1	0.03	7.0	0.115460719233
392	1.1	0.035	1.0	0.0161791153549
393	1.1	0.035	2.0	0.0183757597351
394	1.1	0.035	3.0	0.0236703333431
395	1.1	0.035	4.0	0.0257107998861
396	1.1	0.035	5.0	0.0411680358541
397	1.1	0.035	6.0	0.108062510532
398	1.1	0.035	7.0	0.210990798743
399	1.1	0.04	1.0	0.0188213239268
400	1.1	0.04	2.0	0.020464007529
401	1.1	0.04	3.0	0.0193878476296
402	1.1	0.04	4.0	0.0241595198105
403	1.1	0.04	5.0	0.0676085336057
404	1.1	0.04	6.0	0.0937237104655
405	1.1	0.04	7.0	0.260577904297
406	1.1	0.045	1.0	0.0143827006831
407	1.1	0.045	2.0	0.0189930615013
408	1.1	0.045	3.0	0.0286353142005
409	1.1	0.045	4.0	0.0462133849301
410	1.1	0.045	5.0	0.0694638073865
411	1.1	0.045	6.0	0.122479476045
412	1.1	0.045	7.0	0.363324805649
413	1.1	0.05	1.0	0.0140920737487
414	1.1	0.05	2.0	0.0246495873658
415	1.1	0.05	3.0	0.0370526277872
416	1.1	0.05	4.0	0.0739084212815
417	1.1	0.05	5.0	0.0899152364164
418	1.1	0.05	6.0	0.17671213551
419	1.1	0.05	7.0	0.309004899933
