# Supplementary material for: The struggle for existence in the world market ecosystem
Source: PLoS One. 2018 Oct 3;13(10):e0203915. doi: 10.1371/journal.pone.0203915 (PMC6169900; doi:10.1371/journal.pone.0203915)
Supplement: S1 File — (ZIP) [file pone.0203915.s001.zip › energies/Energies_1970_1_.csv]

	Delta	Kappa	Lambda	Energy
0	1.6	0.005	1.0	0.181415667996
1	1.6	0.005	2.0	0.230893923808
2	1.6	0.005	3.0	0.256870867787
3	1.6	0.005	4.0	0.329258897888
4	1.6	0.005	5.0	0.34905819148
5	1.6	0.005	6.0	0.38387751012
6	1.6	0.005	7.0	0.487347397144
7	1.6	0.005	8.0	0.733596771942
8	1.6	0.01	1.0	0.228183526543
9	1.6	0.01	2.0	0.263398719797
10	1.6	0.01	3.0	0.304284970101
11	1.6	0.01	4.0	0.355429778961
12	1.6	0.01	5.0	0.427125890886
13	1.6	0.01	6.0	0.537173864922
14	1.6	0.01	7.0	0.600139403336
15	1.6	0.01	8.0	1.0
16	1.6	0.015	1.0	0.155798754903
17	1.6	0.015	2.0	0.213062071473
18	1.6	0.015	3.0	0.305884361175
19	1.6	0.015	4.0	0.34995835989
20	1.6	0.015	5.0	0.449739865674
21	1.6	0.015	6.0	0.499588512071
22	1.6	0.015	7.0	0.680158243848
23	1.6	0.015	8.0	1.0
24	1.6	0.02	1.0	0.190887628788
25	1.6	0.02	2.0	0.262025321654
26	1.6	0.02	3.0	0.298895727506
27	1.6	0.02	4.0	0.343470842958
28	1.6	0.02	5.0	0.42154801895
29	1.6	0.02	6.0	0.490189008694
30	1.6	0.02	7.0	0.616355569007
31	1.6	0.02	8.0	1.0
32	1.6	0.025	1.0	0.278544658484
33	1.6	0.025	2.0	0.290868680112
34	1.6	0.025	3.0	0.316756932301
35	1.6	0.025	4.0	0.328870930196
36	1.6	0.025	5.0	0.427035398733
37	1.6	0.025	6.0	0.511048708867
38	1.6	0.025	7.0	0.630539791161
39	1.6	0.025	8.0	1.0
40	1.6	0.03	1.0	0.275441700637
41	1.6	0.03	2.0	0.308353781248
42	1.6	0.03	3.0	0.345324050571
43	1.6	0.03	4.0	0.367136759561
44	1.6	0.03	5.0	0.472488858405
45	1.6	0.03	6.0	0.625437537721
46	1.6	0.03	7.0	1.0
47	1.6	0.03	8.0	1.0
48	1.6	0.035	1.0	0.274693199874
49	1.6	0.035	2.0	0.293763943443
50	1.6	0.035	3.0	0.319808583888
51	1.6	0.035	4.0	0.363729529239
52	1.6	0.035	5.0	0.411489174017
53	1.6	0.035	6.0	0.485593745123
54	1.6	0.035	7.0	1.0
55	1.6	0.035	8.0	1.0
56	1.6	0.04	1.0	0.264117475946
57	1.6	0.04	2.0	0.289373080658
58	1.6	0.04	3.0	0.32035543829
59	1.6	0.04	4.0	0.345441520245
60	1.6	0.04	5.0	0.405607663665
61	1.6	0.04	6.0	0.574207197256
62	1.6	0.04	7.0	0.650620180802
63	1.6	0.04	8.0	1.0
64	1.6	0.045	1.0	0.26715010629
65	1.6	0.045	2.0	0.314616739561
66	1.6	0.045	3.0	0.352087173668
67	1.6	0.045	4.0	0.373480876661
68	1.6	0.045	5.0	0.473996317242
69	1.6	0.045	6.0	0.514463472085
70	1.6	0.045	7.0	1.0
71	1.6	0.045	8.0	1.0
72	1.6	0.05	1.0	0.274688365749
73	1.6	0.05	2.0	0.319543868162
74	1.6	0.05	3.0	0.32430557092
75	1.6	0.05	4.0	0.376159475388
76	1.6	0.05	5.0	0.451177715829
77	1.6	0.05	6.0	0.544887749403
78	1.6	0.05	7.0	1.0
79	1.6	0.05	8.0	1.0
80	1.5	0.005	1.0	0.119111984517
81	1.5	0.005	2.0	0.14375481225
82	1.5	0.005	3.0	0.17287707167
83	1.5	0.005	4.0	0.227866593372
84	1.5	0.005	5.0	0.254621888955
85	1.5	0.005	6.0	0.28074367237
86	1.5	0.005	7.0	0.404322770279
87	1.5	0.005	8.0	0.63147951064
88	1.5	0.01	1.0	0.161219123677
89	1.5	0.01	2.0	0.175814737618
90	1.5	0.01	3.0	0.229236826471
91	1.5	0.01	4.0	0.248148139922
92	1.5	0.01	5.0	0.333147542883
93	1.5	0.01	6.0	0.386181996492
94	1.5	0.01	7.0	0.474370869775
95	1.5	0.01	8.0	0.646120910436
96	1.5	0.015	1.0	0.113859883718
97	1.5	0.015	2.0	0.127967687594
98	1.5	0.015	3.0	0.197751856695
99	1.5	0.015	4.0	0.205340600077
100	1.5	0.015	5.0	0.293845701902
101	1.5	0.015	6.0	0.341509909053
102	1.5	0.015	7.0	0.420270023128
103	1.5	0.015	8.0	0.620328748505
104	1.5	0.02	1.0	0.12332967791
105	1.5	0.02	2.0	0.167899706079
106	1.5	0.02	3.0	0.209455305087
107	1.5	0.02	4.0	0.251527105662
108	1.5	0.02	5.0	0.318140323081
109	1.5	0.02	6.0	0.363893836099
110	1.5	0.02	7.0	0.480295533549
111	1.5	0.02	8.0	1.0
112	1.5	0.025	1.0	0.161443605632
113	1.5	0.025	2.0	0.175281734133
114	1.5	0.025	3.0	0.203423390497
115	1.5	0.025	4.0	0.21135823267
116	1.5	0.025	5.0	0.305849804694
117	1.5	0.025	6.0	0.384609773318
118	1.5	0.025	7.0	0.523792146385
119	1.5	0.025	8.0	1.0
120	1.5	0.03	1.0	0.141625488945
121	1.5	0.03	2.0	0.164572602507
122	1.5	0.03	3.0	0.222065508644
123	1.5	0.03	4.0	0.247492767036
124	1.5	0.03	5.0	0.346782893431
125	1.5	0.03	6.0	0.491317194836
126	1.5	0.03	7.0	0.627959456047
127	1.5	0.03	8.0	1.0
128	1.5	0.035	1.0	0.157545181336
129	1.5	0.035	2.0	0.18721313768
130	1.5	0.035	3.0	0.244642287197
131	1.5	0.035	4.0	0.272658936074
132	1.5	0.035	5.0	0.335415121035
133	1.5	0.035	6.0	0.391261086675
134	1.5	0.035	7.0	0.525329471317
135	1.5	0.035	8.0	1.0
136	1.5	0.04	1.0	0.154215467303
137	1.5	0.04	2.0	0.193286261848
138	1.5	0.04	3.0	0.231006880089
139	1.5	0.04	4.0	0.252488873769
140	1.5	0.04	5.0	0.314591770969
141	1.5	0.04	6.0	0.397260078234
142	1.5	0.04	7.0	0.454101465103
143	1.5	0.04	8.0	1.0
144	1.5	0.045	1.0	0.177156888714
145	1.5	0.045	2.0	0.204285062082
146	1.5	0.045	3.0	0.234983884354
147	1.5	0.045	4.0	0.259238449508
148	1.5	0.045	5.0	0.318694392855
149	1.5	0.045	6.0	0.363477931491
150	1.5	0.045	7.0	0.412111638463
151	1.5	0.045	8.0	1.0
152	1.5	0.05	1.0	0.185026094205
153	1.5	0.05	2.0	0.213926191751
154	1.5	0.05	3.0	0.22806890391
155	1.5	0.05	4.0	0.267861935203
156	1.5	0.05	5.0	0.312942317246
157	1.5	0.05	6.0	0.371991980472
158	1.5	0.05	7.0	0.440999716187
159	1.5	0.05	8.0	1.0
160	1.4	0.005	1.0	0.0591066120459
161	1.4	0.005	2.0	0.0806471982536
162	1.4	0.005	3.0	0.0895437118417
163	1.4	0.005	4.0	0.150421231191
164	1.4	0.005	5.0	0.167124776074
165	1.4	0.005	6.0	0.199755231768
166	1.4	0.005	7.0	0.267190053203
167	1.4	0.005	8.0	0.477001799059
168	1.4	0.01	1.0	0.0780518891591
169	1.4	0.01	2.0	0.102279646247
170	1.4	0.01	3.0	0.135159825459
171	1.4	0.01	4.0	0.168955446436
172	1.4	0.01	5.0	0.203844326911
173	1.4	0.01	6.0	0.264893204094
174	1.4	0.01	7.0	0.386491017664
175	1.4	0.01	8.0	0.533644918729
176	1.4	0.015	1.0	0.0845288948365
177	1.4	0.015	2.0	0.0887657164573
178	1.4	0.015	3.0	0.129096921947
179	1.4	0.015	4.0	0.142707829817
180	1.4	0.015	5.0	0.195975561294
181	1.4	0.015	6.0	0.265642840174
182	1.4	0.015	7.0	0.337581323049
183	1.4	0.015	8.0	0.476576549568
184	1.4	0.02	1.0	0.0772037610257
185	1.4	0.02	2.0	0.0895077808287
186	1.4	0.02	3.0	0.120074174369
187	1.4	0.02	4.0	0.179691713217
188	1.4	0.02	5.0	0.245810386143
189	1.4	0.02	6.0	0.307509077813
190	1.4	0.02	7.0	0.411530344195
191	1.4	0.02	8.0	1.0
192	1.4	0.025	1.0	0.0770678800922
193	1.4	0.025	2.0	0.0851052907356
194	1.4	0.025	3.0	0.0954889369202
195	1.4	0.025	4.0	0.131574687081
196	1.4	0.025	5.0	0.177950767
197	1.4	0.025	6.0	0.262321008233
198	1.4	0.025	7.0	0.405990594059
199	1.4	0.025	8.0	1.0
200	1.4	0.03	1.0	0.061946350051
201	1.4	0.03	2.0	0.0758392736377
202	1.4	0.03	3.0	0.130076240835
203	1.4	0.03	4.0	0.163146417327
204	1.4	0.03	5.0	0.243416850228
205	1.4	0.03	6.0	0.323483870699
206	1.4	0.03	7.0	0.497878176145
207	1.4	0.03	8.0	1.0
208	1.4	0.035	1.0	0.0731670543628
209	1.4	0.035	2.0	0.0950357608343
210	1.4	0.035	3.0	0.135526770561
211	1.4	0.035	4.0	0.157691012961
212	1.4	0.035	5.0	0.254681051325
213	1.4	0.035	6.0	0.284296964958
214	1.4	0.035	7.0	0.381204601866
215	1.4	0.035	8.0	1.0
216	1.4	0.04	1.0	0.0953159743574
217	1.4	0.04	2.0	0.116135753682
218	1.4	0.04	3.0	0.149553429595
219	1.4	0.04	4.0	0.180084360275
220	1.4	0.04	5.0	0.261900918797
221	1.4	0.04	6.0	0.31694890636
222	1.4	0.04	7.0	0.374967379048
223	1.4	0.04	8.0	0.528618049674
224	1.4	0.045	1.0	0.115343570598
225	1.4	0.045	2.0	0.139869308826
226	1.4	0.045	3.0	0.166680599491
227	1.4	0.045	4.0	0.197596124911
228	1.4	0.045	5.0	0.258560638454
229	1.4	0.045	6.0	0.301500032307
230	1.4	0.045	7.0	0.31995059003
231	1.4	0.045	8.0	0.4585618439
232	1.4	0.05	1.0	0.0841170326549
233	1.4	0.05	2.0	0.125218170365
234	1.4	0.05	3.0	0.16404416765
235	1.4	0.05	4.0	0.203493616
236	1.4	0.05	5.0	0.225819211823
237	1.4	0.05	6.0	0.298842893838
238	1.4	0.05	7.0	0.333977294086
239	1.4	0.05	8.0	1.0
240	1.3	0.005	1.0	0.0383559201581
241	1.3	0.005	2.0	0.035887683132
242	1.3	0.005	3.0	0.0392938809216
243	1.3	0.005	4.0	0.0756047905015
244	1.3	0.005	5.0	0.104719036605
245	1.3	0.005	6.0	0.138009551752
246	1.3	0.005	7.0	0.193021824743
247	1.3	0.005	8.0	0.383384675383
248	1.3	0.01	1.0	0.0283597657428
249	1.3	0.01	2.0	0.0385873412357
250	1.3	0.01	3.0	0.0548876202765
251	1.3	0.01	4.0	0.0775607822254
252	1.3	0.01	5.0	0.108205445671
253	1.3	0.01	6.0	0.177955122707
254	1.3	0.01	7.0	0.300985528457
255	1.3	0.01	8.0	0.483071536452
256	1.3	0.015	1.0	0.0204086366418
257	1.3	0.015	2.0	0.0229080931208
258	1.3	0.015	3.0	0.0546532738497
259	1.3	0.015	4.0	0.0613875247349
260	1.3	0.015	5.0	0.102581527145
261	1.3	0.015	6.0	0.169067402263
262	1.3	0.015	7.0	0.263123053579
263	1.3	0.015	8.0	0.432136285955
264	1.3	0.02	1.0	0.0476551492107
265	1.3	0.02	2.0	0.0490587224892
266	1.3	0.02	3.0	0.0508182143872
267	1.3	0.02	4.0	0.0697494407607
268	1.3	0.02	5.0	0.160272371339
269	1.3	0.02	6.0	0.235823824607
270	1.3	0.02	7.0	0.355053552377
271	1.3	0.02	8.0	0.589136736963
272	1.3	0.025	1.0	0.037481811513
273	1.3	0.025	2.0	0.0388396754895
274	1.3	0.025	3.0	0.0375644108205
275	1.3	0.025	4.0	0.0625142076081
276	1.3	0.025	5.0	0.12902878107
277	1.3	0.025	6.0	0.189671953535
278	1.3	0.025	7.0	0.363510908592
279	1.3	0.025	8.0	1.0
280	1.3	0.03	1.0	0.0277590032681
281	1.3	0.03	2.0	0.0326466569979
282	1.3	0.03	3.0	0.0539187269961
283	1.3	0.03	4.0	0.0797780889793
284	1.3	0.03	5.0	0.147448868183
285	1.3	0.03	6.0	0.226948483288
286	1.3	0.03	7.0	0.435838914726
287	1.3	0.03	8.0	1.0
288	1.3	0.035	1.0	0.0249609258219
289	1.3	0.035	2.0	0.0376906355911
290	1.3	0.035	3.0	0.0493529397254
291	1.3	0.035	4.0	0.0736082338352
292	1.3	0.035	5.0	0.159192386646
293	1.3	0.035	6.0	0.243264806967
294	1.3	0.035	7.0	0.343718858381
295	1.3	0.035	8.0	0.657395905447
296	1.3	0.04	1.0	0.0279777880914
297	1.3	0.04	2.0	0.0519645555568
298	1.3	0.04	3.0	0.066153411861
299	1.3	0.04	4.0	0.0972523161343
300	1.3	0.04	5.0	0.197376944198
301	1.3	0.04	6.0	0.25717037908
302	1.3	0.04	7.0	0.34585090988
303	1.3	0.04	8.0	0.458740434359
304	1.3	0.045	1.0	0.0406079408082
305	1.3	0.045	2.0	0.0686412374228
306	1.3	0.045	3.0	0.0934877616373
307	1.3	0.045	4.0	0.116153845324
308	1.3	0.045	5.0	0.193790310821
309	1.3	0.045	6.0	0.236982070639
310	1.3	0.045	7.0	0.282338291677
311	1.3	0.045	8.0	0.400819420092
312	1.3	0.05	1.0	0.0338327810484
313	1.3	0.05	2.0	0.0736697104606
314	1.3	0.05	3.0	0.0828549205191
315	1.3	0.05	4.0	0.113425636112
316	1.3	0.05	5.0	0.154337864912
317	1.3	0.05	6.0	0.237030630695
318	1.3	0.05	7.0	0.286917822824
319	1.3	0.05	8.0	0.625573745324
320	1.2	0.005	1.0	0.0236214953085
321	1.2	0.005	2.0	0.021019757359
322	1.2	0.005	3.0	0.0246125331316
323	1.2	0.005	4.0	0.0304158547389
324	1.2	0.005	5.0	0.0733821421472
325	1.2	0.005	6.0	0.117629953867
326	1.2	0.005	7.0	0.150547877846
327	1.2	0.005	8.0	0.308085703595
328	1.2	0.01	1.0	0.026465992071
329	1.2	0.01	2.0	0.0185607292779
330	1.2	0.01	3.0	0.0268038366645
331	1.2	0.01	4.0	0.042518990035
332	1.2	0.01	5.0	0.060399115477
333	1.2	0.01	6.0	0.123375361154
334	1.2	0.01	7.0	0.211446899599
335	1.2	0.01	8.0	0.367886522405
336	1.2	0.015	1.0	0.0231025654943
337	1.2	0.015	2.0	0.021934050663
338	1.2	0.015	3.0	0.0342208749994
339	1.2	0.015	4.0	0.0431993236758
340	1.2	0.015	5.0	0.0766270597509
341	1.2	0.015	6.0	0.11559279831
342	1.2	0.015	7.0	0.191780004452
343	1.2	0.015	8.0	0.380584335672
344	1.2	0.02	1.0	0.0273451657958
345	1.2	0.02	2.0	0.0255817589099
346	1.2	0.02	3.0	0.0262758567182
347	1.2	0.02	4.0	0.0555484551128
348	1.2	0.02	5.0	0.108028242184
349	1.2	0.02	6.0	0.158449631146
350	1.2	0.02	7.0	0.300128499695
351	1.2	0.02	8.0	0.525624606066
352	1.2	0.025	1.0	0.0308533996237
353	1.2	0.025	2.0	0.0299482198726
354	1.2	0.025	3.0	0.038506162212
355	1.2	0.025	4.0	0.0419779869595
356	1.2	0.025	5.0	0.0840106514663
357	1.2	0.025	6.0	0.140684754204
358	1.2	0.025	7.0	0.275029984324
359	1.2	0.025	8.0	0.637090145764
360	1.2	0.03	1.0	0.0269221979844
361	1.2	0.03	2.0	0.0333535066029
362	1.2	0.03	3.0	0.0391394475215
363	1.2	0.03	4.0	0.0442044503885
364	1.2	0.03	5.0	0.099532622477
365	1.2	0.03	6.0	0.152971996092
366	1.2	0.03	7.0	0.375376956816
367	1.2	0.03	8.0	1.0
368	1.2	0.035	1.0	0.0205749739178
369	1.2	0.035	2.0	0.0294577230332
370	1.2	0.035	3.0	0.041587852263
371	1.2	0.035	4.0	0.0478721554674
372	1.2	0.035	5.0	0.0983461483216
373	1.2	0.035	6.0	0.158789038811
374	1.2	0.035	7.0	0.279016601143
375	1.2	0.035	8.0	0.542788393111
376	1.2	0.04	1.0	0.0246865372518
377	1.2	0.04	2.0	0.0371831805236
378	1.2	0.04	3.0	0.0559862391062
379	1.2	0.04	4.0	0.0666345765464
380	1.2	0.04	5.0	0.141055644928
381	1.2	0.04	6.0	0.173758963979
382	1.2	0.04	7.0	0.270664162653
383	1.2	0.04	8.0	0.417455314668
384	1.2	0.045	1.0	0.0247208440217
385	1.2	0.045	2.0	0.0472349311252
386	1.2	0.045	3.0	0.0803447176437
387	1.2	0.045	4.0	0.0923364934575
388	1.2	0.045	5.0	0.125787405508
389	1.2	0.045	6.0	0.130887974822
390	1.2	0.045	7.0	0.192554205982
391	1.2	0.045	8.0	0.368260154757
392	1.2	0.05	1.0	0.0228226208956
393	1.2	0.05	2.0	0.0534639740394
394	1.2	0.05	3.0	0.0654985850416
395	1.2	0.05	4.0	0.067619131319
396	1.2	0.05	5.0	0.0934588994047
397	1.2	0.05	6.0	0.168714791959
398	1.2	0.05	7.0	0.233780848007
399	1.2	0.05	8.0	0.498514288318
400	1.1	0.005	1.0	0.0211123631866
401	1.1	0.005	2.0	0.0239901299337
402	1.1	0.005	3.0	0.0241752152499
403	1.1	0.005	4.0	0.0274602091485
404	1.1	0.005	5.0	0.0436509698521
405	1.1	0.005	6.0	0.0599959684849
406	1.1	0.005	7.0	0.0851079202941
407	1.1	0.005	8.0	0.266062256575
408	1.1	0.01	1.0	0.018519691685
409	1.1	0.01	2.0	0.0167650210418
410	1.1	0.01	3.0	0.0251393013863
411	1.1	0.01	4.0	0.0224847007159
412	1.1	0.01	5.0	0.048108570486
413	1.1	0.01	6.0	0.0973604589512
414	1.1	0.01	7.0	0.13560938759
415	1.1	0.01	8.0	0.24225351725
416	1.1	0.015	1.0	0.0196660756424
417	1.1	0.015	2.0	0.0212838353344
418	1.1	0.015	3.0	0.0317473528056
419	1.1	0.015	4.0	0.0327219246826
420	1.1	0.015	5.0	0.0718795559678
421	1.1	0.015	6.0	0.0925526508934
422	1.1	0.015	7.0	0.149282507255
423	1.1	0.015	8.0	0.289428005151
424	1.1	0.02	1.0	0.020678628495
425	1.1	0.02	2.0	0.0253686905367
426	1.1	0.02	3.0	0.0258823113475
427	1.1	0.02	4.0	0.0416490974032
428	1.1	0.02	5.0	0.0960766417059
429	1.1	0.02	6.0	0.135527337286
430	1.1	0.02	7.0	0.246791694816
431	1.1	0.02	8.0	0.424595162595
432	1.1	0.025	1.0	0.0241613219925
433	1.1	0.025	2.0	0.019641398498
434	1.1	0.025	3.0	0.027738665627
435	1.1	0.025	4.0	0.0371845909058
436	1.1	0.025	5.0	0.0786731779246
437	1.1	0.025	6.0	0.122990361998
438	1.1	0.025	7.0	0.266541534516
439	1.1	0.025	8.0	0.584999789613
440	1.1	0.03	1.0	0.0204593015583
441	1.1	0.03	2.0	0.0237102329296
442	1.1	0.03	3.0	0.0355128496301
443	1.1	0.03	4.0	0.0392780996246
444	1.1	0.03	5.0	0.0927043208751
445	1.1	0.03	6.0	0.139034580291
446	1.1	0.03	7.0	0.351043004786
447	1.1	0.03	8.0	1.0
448	1.1	0.035	1.0	0.0177797403066
449	1.1	0.035	2.0	0.0317450901071
450	1.1	0.035	3.0	0.0372337278866
451	1.1	0.035	4.0	0.0462172267577
452	1.1	0.035	5.0	0.0783206512316
453	1.1	0.035	6.0	0.105840309241
454	1.1	0.035	7.0	0.235502552001
455	1.1	0.035	8.0	0.425387885123
456	1.1	0.04	1.0	0.0239645934244
457	1.1	0.04	2.0	0.0357950508125
458	1.1	0.04	3.0	0.0526340917399
459	1.1	0.04	4.0	0.0565972925035
460	1.1	0.04	5.0	0.0929835466936
461	1.1	0.04	6.0	0.11824980014
462	1.1	0.04	7.0	0.220660606295
463	1.1	0.04	8.0	0.354856502805
464	1.1	0.045	1.0	0.0251450998054
465	1.1	0.045	2.0	0.0418493308827
466	1.1	0.045	3.0	0.0631985036661
467	1.1	0.045	4.0	0.079064850761
468	1.1	0.045	5.0	0.0925692193666
469	1.1	0.045	6.0	0.100513482078
470	1.1	0.045	7.0	0.158974270947
471	1.1	0.045	8.0	0.311485638581
472	1.1	0.05	1.0	0.0228602615425
473	1.1	0.05	2.0	0.0407559882104
474	1.1	0.05	3.0	0.0543603248372
475	1.1	0.05	4.0	0.0623858410458
476	1.1	0.05	5.0	0.0704963316821
477	1.1	0.05	6.0	0.129789363753
478	1.1	0.05	7.0	0.20433599494
479	1.1	0.05	8.0	0.403528108403
