# Supplementary material for: The struggle for existence in the world market ecosystem
Source: PLoS One. 2018 Oct 3;13(10):e0203915. doi: 10.1371/journal.pone.0203915 (PMC6169900; doi:10.1371/journal.pone.0203915)
Supplement: S1 File — (ZIP) [file pone.0203915.s001.zip › energies/Energies_1970_2_.csv]

	Delta	Kappa	Lambda	Energy
0	1.6	0.005	1.0	0.0370270104496
1	1.6	0.005	2.0	0.0443697909223
2	1.6	0.005	3.0	0.0443493594258
3	1.6	0.005	4.0	0.05638302254
4	1.6	0.005	5.0	0.107806238275
5	1.6	0.005	6.0	0.144313965365
6	1.6	0.005	7.0	0.26969013686
7	1.6	0.005	8.0	1.0
8	1.6	0.01	1.0	0.0321275812107
9	1.6	0.01	2.0	0.036127708342
10	1.6	0.01	3.0	0.0628490680257
11	1.6	0.01	4.0	0.0887394360128
12	1.6	0.01	5.0	0.145401671243
13	1.6	0.01	6.0	0.208839658054
14	1.6	0.01	7.0	0.28757848527
15	1.6	0.01	8.0	0.510472853005
16	1.6	0.015	1.0	0.030112269691
17	1.6	0.015	2.0	0.038994956694
18	1.6	0.015	3.0	0.0579523451201
19	1.6	0.015	4.0	0.083533745824
20	1.6	0.015	5.0	0.140498334546
21	1.6	0.015	6.0	0.201575345019
22	1.6	0.015	7.0	0.292945759049
23	1.6	0.015	8.0	0.548762966578
24	1.6	0.02	1.0	0.0234373593636
25	1.6	0.02	2.0	0.0432187249533
26	1.6	0.02	3.0	0.0599711968127
27	1.6	0.02	4.0	0.117252947834
28	1.6	0.02	5.0	0.193533418733
29	1.6	0.02	6.0	0.286229212794
30	1.6	0.02	7.0	0.407490713306
31	1.6	0.02	8.0	1.0
32	1.6	0.025	1.0	0.0374871703699
33	1.6	0.025	2.0	0.0563076343688
34	1.6	0.025	3.0	0.0651566640702
35	1.6	0.025	4.0	0.0851367612087
36	1.6	0.025	5.0	0.135764647875
37	1.6	0.025	6.0	0.218569824603
38	1.6	0.025	7.0	0.371058702457
39	1.6	0.025	8.0	1.0
40	1.6	0.03	1.0	0.0319067749985
41	1.6	0.03	2.0	0.0374717921556
42	1.6	0.03	3.0	0.0436675816703
43	1.6	0.03	4.0	0.0990803228833
44	1.6	0.03	5.0	0.134591869177
45	1.6	0.03	6.0	0.246020288529
46	1.6	0.03	7.0	0.42112180001
47	1.6	0.03	8.0	1.0
48	1.6	0.035	1.0	0.0400044922559
49	1.6	0.035	2.0	0.0550343756637
50	1.6	0.035	3.0	0.107435623584
51	1.6	0.035	4.0	0.142088937261
52	1.6	0.035	5.0	0.219566475113
53	1.6	0.035	6.0	0.337163396657
54	1.6	0.035	7.0	0.478395194137
55	1.6	0.035	8.0	1.0
56	1.6	0.04	1.0	0.0468158725203
57	1.6	0.04	2.0	0.0699675455528
58	1.6	0.04	3.0	0.0773257488537
59	1.6	0.04	4.0	0.15352682577
60	1.6	0.04	5.0	0.232284826224
61	1.6	0.04	6.0	0.361212580718
62	1.6	0.04	7.0	0.481815370885
63	1.6	0.04	8.0	1.0
64	1.6	0.045	1.0	0.0398458396893
65	1.6	0.045	2.0	0.0622840562057
66	1.6	0.045	3.0	0.119407667983
67	1.6	0.045	4.0	0.164157607596
68	1.6	0.045	5.0	0.262420587198
69	1.6	0.045	6.0	0.437333483547
70	1.6	0.045	7.0	0.519301284222
71	1.6	0.045	8.0	1.0
72	1.6	0.05	1.0	0.0309397922779
73	1.6	0.05	2.0	0.0482339894393
74	1.6	0.05	3.0	0.102877201972
75	1.6	0.05	4.0	0.16198125865
76	1.6	0.05	5.0	0.264309009965
77	1.6	0.05	6.0	0.433977496941
78	1.6	0.05	7.0	0.558864860056
79	1.6	0.05	8.0	1.0
80	1.5	0.005	1.0	0.0287597135279
81	1.5	0.005	2.0	0.0305608226368
82	1.5	0.005	3.0	0.03187256251
83	1.5	0.005	4.0	0.0382964629578
84	1.5	0.005	5.0	0.0422743324277
85	1.5	0.005	6.0	0.0591351917957
86	1.5	0.005	7.0	0.128021269328
87	1.5	0.005	8.0	0.275068748233
88	1.5	0.01	1.0	0.0238154713283
89	1.5	0.01	2.0	0.0262266957327
90	1.5	0.01	3.0	0.0273681954499
91	1.5	0.01	4.0	0.0312346187898
92	1.5	0.01	5.0	0.0460652678052
93	1.5	0.01	6.0	0.0541440630458
94	1.5	0.01	7.0	0.145184016848
95	1.5	0.01	8.0	0.298014973126
96	1.5	0.015	1.0	0.0267926144936
97	1.5	0.015	2.0	0.0202440661181
98	1.5	0.015	3.0	0.0289009914734
99	1.5	0.015	4.0	0.0427311715842
100	1.5	0.015	5.0	0.0631120083575
101	1.5	0.015	6.0	0.0917779726883
102	1.5	0.015	7.0	0.145307553659
103	1.5	0.015	8.0	0.395215451724
104	1.5	0.02	1.0	0.022246056941
105	1.5	0.02	2.0	0.0201090721586
106	1.5	0.02	3.0	0.0298499680949
107	1.5	0.02	4.0	0.047607028731
108	1.5	0.02	5.0	0.0654585645438
109	1.5	0.02	6.0	0.128019727864
110	1.5	0.02	7.0	0.200904472738
111	1.5	0.02	8.0	0.479155116625
112	1.5	0.025	1.0	0.0233449442569
113	1.5	0.025	2.0	0.0192405109952
114	1.5	0.025	3.0	0.0289425903307
115	1.5	0.025	4.0	0.043724256615
116	1.5	0.025	5.0	0.0683538227779
117	1.5	0.025	6.0	0.0962868381727
118	1.5	0.025	7.0	0.174764378731
119	1.5	0.025	8.0	0.581787136095
120	1.5	0.03	1.0	0.0232315363352
121	1.5	0.03	2.0	0.0321882833138
122	1.5	0.03	3.0	0.0265148205363
123	1.5	0.03	4.0	0.0495383651945
124	1.5	0.03	5.0	0.0638264179808
125	1.5	0.03	6.0	0.144741686045
126	1.5	0.03	7.0	0.218916999261
127	1.5	0.03	8.0	1.0
128	1.5	0.035	1.0	0.0274038931667
129	1.5	0.035	2.0	0.0254495114221
130	1.5	0.035	3.0	0.0311046753786
131	1.5	0.035	4.0	0.0467810866138
132	1.5	0.035	5.0	0.11957682392
133	1.5	0.035	6.0	0.173179350658
134	1.5	0.035	7.0	0.308582863129
135	1.5	0.035	8.0	1.0
136	1.5	0.04	1.0	0.0233477033733
137	1.5	0.04	2.0	0.0185694629203
138	1.5	0.04	3.0	0.0321378034274
139	1.5	0.04	4.0	0.0498875107032
140	1.5	0.04	5.0	0.105139310863
141	1.5	0.04	6.0	0.195979690875
142	1.5	0.04	7.0	0.312160842792
143	1.5	0.04	8.0	1.0
144	1.5	0.045	1.0	0.0223282096892
145	1.5	0.045	2.0	0.0183982079832
146	1.5	0.045	3.0	0.0282135472045
147	1.5	0.045	4.0	0.0388336093152
148	1.5	0.045	5.0	0.138385263627
149	1.5	0.045	6.0	0.259926657719
150	1.5	0.045	7.0	0.395216536353
151	1.5	0.045	8.0	1.0
152	1.5	0.05	1.0	0.0206114716612
153	1.5	0.05	2.0	0.0171015531987
154	1.5	0.05	3.0	0.0280938771372
155	1.5	0.05	4.0	0.0426612873152
156	1.5	0.05	5.0	0.133422273044
157	1.5	0.05	6.0	0.235249002378
158	1.5	0.05	7.0	0.400358872195
159	1.5	0.05	8.0	1.0
160	1.4	0.005	1.0	0.0288502525653
161	1.4	0.005	2.0	0.0266076478256
162	1.4	0.005	3.0	0.0356897448438
163	1.4	0.005	4.0	0.0332655175709
164	1.4	0.005	5.0	0.0412208667567
165	1.4	0.005	6.0	0.0441742337854
166	1.4	0.005	7.0	0.0544657952158
167	1.4	0.005	8.0	0.149952911782
168	1.4	0.01	1.0	0.0230061849834
169	1.4	0.01	2.0	0.0224335778237
170	1.4	0.01	3.0	0.0287825336059
171	1.4	0.01	4.0	0.0298597620851
172	1.4	0.01	5.0	0.0337782388356
173	1.4	0.01	6.0	0.0534679937098
174	1.4	0.01	7.0	0.0961734068849
175	1.4	0.01	8.0	0.20171958502
176	1.4	0.015	1.0	0.0243150372852
177	1.4	0.015	2.0	0.0178730127044
178	1.4	0.015	3.0	0.0158881154639
179	1.4	0.015	4.0	0.0189430281425
180	1.4	0.015	5.0	0.0228243295262
181	1.4	0.015	6.0	0.0484166789983
182	1.4	0.015	7.0	0.0764160089334
183	1.4	0.015	8.0	0.17508420098
184	1.4	0.02	1.0	0.0199700958435
185	1.4	0.02	2.0	0.0191131437349
186	1.4	0.02	3.0	0.0202543294492
187	1.4	0.02	4.0	0.019502784039
188	1.4	0.02	5.0	0.024364183478
189	1.4	0.02	6.0	0.0578794174317
190	1.4	0.02	7.0	0.10009577902
191	1.4	0.02	8.0	0.366376188733
192	1.4	0.025	1.0	0.0229541462881
193	1.4	0.025	2.0	0.0172078497373
194	1.4	0.025	3.0	0.0194394883538
195	1.4	0.025	4.0	0.0231844266503
196	1.4	0.025	5.0	0.0271903344184
197	1.4	0.025	6.0	0.0486838673902
198	1.4	0.025	7.0	0.0777986077859
199	1.4	0.025	8.0	0.41111438559
200	1.4	0.03	1.0	0.0245620239802
201	1.4	0.03	2.0	0.0206299831188
202	1.4	0.03	3.0	0.020459199169
203	1.4	0.03	4.0	0.0223009218564
204	1.4	0.03	5.0	0.0209197541168
205	1.4	0.03	6.0	0.0536456434669
206	1.4	0.03	7.0	0.0990160058708
207	1.4	0.03	8.0	1.0
208	1.4	0.035	1.0	0.0273072504736
209	1.4	0.035	2.0	0.0175641293584
210	1.4	0.035	3.0	0.0230868926236
211	1.4	0.035	4.0	0.0216593512932
212	1.4	0.035	5.0	0.0492854013466
213	1.4	0.035	6.0	0.0725003640938
214	1.4	0.035	7.0	0.142867665498
215	1.4	0.035	8.0	1.0
216	1.4	0.04	1.0	0.0221033960749
217	1.4	0.04	2.0	0.019633981538
218	1.4	0.04	3.0	0.0221527360683
219	1.4	0.04	4.0	0.0278629567835
220	1.4	0.04	5.0	0.0398357374868
221	1.4	0.04	6.0	0.102509358238
222	1.4	0.04	7.0	0.178013653382
223	1.4	0.04	8.0	0.487326263247
224	1.4	0.045	1.0	0.0195585706849
225	1.4	0.045	2.0	0.0209123485664
226	1.4	0.045	3.0	0.0225549443468
227	1.4	0.045	4.0	0.0180462394051
228	1.4	0.045	5.0	0.0632728593167
229	1.4	0.045	6.0	0.114699301305
230	1.4	0.045	7.0	0.189441682008
231	1.4	0.045	8.0	1.0
232	1.4	0.05	1.0	0.0202314492423
233	1.4	0.05	2.0	0.0176113667912
234	1.4	0.05	3.0	0.0216816507569
235	1.4	0.05	4.0	0.0273463475801
236	1.4	0.05	5.0	0.0514575826943
237	1.4	0.05	6.0	0.109142611225
238	1.4	0.05	7.0	0.253416715808
239	1.4	0.05	8.0	0.613577352599
240	1.3	0.005	1.0	0.0288862247038
241	1.3	0.005	2.0	0.0309375666939
242	1.3	0.005	3.0	0.0306322300381
243	1.3	0.005	4.0	0.0302625863327
244	1.3	0.005	5.0	0.0262131369228
245	1.3	0.005	6.0	0.0382702199306
246	1.3	0.005	7.0	0.0418903948902
247	1.3	0.005	8.0	0.0653987913791
248	1.3	0.01	1.0	0.0232317176381
249	1.3	0.01	2.0	0.0175255504271
250	1.3	0.01	3.0	0.0225478203551
251	1.3	0.01	4.0	0.0253513095209
252	1.3	0.01	5.0	0.0207939442097
253	1.3	0.01	6.0	0.0272378734482
254	1.3	0.01	7.0	0.0452434127939
255	1.3	0.01	8.0	0.102255409405
256	1.3	0.015	1.0	0.0224834779862
257	1.3	0.015	2.0	0.0174580819799
258	1.3	0.015	3.0	0.021600055992
259	1.3	0.015	4.0	0.0225673198571
260	1.3	0.015	5.0	0.0210609697778
261	1.3	0.015	6.0	0.0285410677617
262	1.3	0.015	7.0	0.0258157449454
263	1.3	0.015	8.0	0.0973089247753
264	1.3	0.02	1.0	0.0199788097397
265	1.3	0.02	2.0	0.016267888277
266	1.3	0.02	3.0	0.0199911065253
267	1.3	0.02	4.0	0.0191394887579
268	1.3	0.02	5.0	0.0211349873032
269	1.3	0.02	6.0	0.028325605866
270	1.3	0.02	7.0	0.0648097886823
271	1.3	0.02	8.0	0.146284839949
272	1.3	0.025	1.0	0.0278742597929
273	1.3	0.025	2.0	0.0186886495739
274	1.3	0.025	3.0	0.0184896407585
275	1.3	0.025	4.0	0.021357659149
276	1.3	0.025	5.0	0.0172007801357
277	1.3	0.025	6.0	0.0317865306927
278	1.3	0.025	7.0	0.0325663448684
279	1.3	0.025	8.0	0.255403011515
280	1.3	0.03	1.0	0.0225898050933
281	1.3	0.03	2.0	0.0203132020209
282	1.3	0.03	3.0	0.0149250839005
283	1.3	0.03	4.0	0.0194986909273
284	1.3	0.03	5.0	0.0195002471887
285	1.3	0.03	6.0	0.0432969967023
286	1.3	0.03	7.0	0.0689124432983
287	1.3	0.03	8.0	0.244267085169
288	1.3	0.035	1.0	0.0203882837222
289	1.3	0.035	2.0	0.0196308637444
290	1.3	0.035	3.0	0.0179559226952
291	1.3	0.035	4.0	0.0212520228545
292	1.3	0.035	5.0	0.02153380837
293	1.3	0.035	6.0	0.0472871155521
294	1.3	0.035	7.0	0.0878568009545
295	1.3	0.035	8.0	0.327884176836
296	1.3	0.04	1.0	0.0181846389185
297	1.3	0.04	2.0	0.0186485309784
298	1.3	0.04	3.0	0.0160261165441
299	1.3	0.04	4.0	0.0249518266915
300	1.3	0.04	5.0	0.0330967140047
301	1.3	0.04	6.0	0.060541480017
302	1.3	0.04	7.0	0.112407543641
303	1.3	0.04	8.0	0.376512937573
304	1.3	0.045	1.0	0.0182642850483
305	1.3	0.045	2.0	0.0170874789491
306	1.3	0.045	3.0	0.0240312378754
307	1.3	0.045	4.0	0.0203787913158
308	1.3	0.045	5.0	0.0351331132403
309	1.3	0.045	6.0	0.0780113679343
310	1.3	0.045	7.0	0.134141447251
311	1.3	0.045	8.0	0.343670947909
312	1.3	0.05	1.0	0.0194282754955
313	1.3	0.05	2.0	0.0175080481448
314	1.3	0.05	3.0	0.0203517232098
315	1.3	0.05	4.0	0.0225031538966
316	1.3	0.05	5.0	0.0296013328596
317	1.3	0.05	6.0	0.0641121261612
318	1.3	0.05	7.0	0.168795566222
319	1.3	0.05	8.0	0.391393064855
320	1.2	0.005	1.0	0.0213084139907
321	1.2	0.005	2.0	0.0332600215425
322	1.2	0.005	3.0	0.031590656087
323	1.2	0.005	4.0	0.0285966437964
324	1.2	0.005	5.0	0.030554341413
325	1.2	0.005	6.0	0.0309315836641
326	1.2	0.005	7.0	0.0364149975976
327	1.2	0.005	8.0	0.0480288027101
328	1.2	0.01	1.0	0.0199459016122
329	1.2	0.01	2.0	0.0168459406674
330	1.2	0.01	3.0	0.0213001840657
331	1.2	0.01	4.0	0.0229841417972
332	1.2	0.01	5.0	0.0260914231526
333	1.2	0.01	6.0	0.0259391863458
334	1.2	0.01	7.0	0.0253152035752
335	1.2	0.01	8.0	0.0439799510591
336	1.2	0.015	1.0	0.0199506598683
337	1.2	0.015	2.0	0.0154181845245
338	1.2	0.015	3.0	0.0169443902757
339	1.2	0.015	4.0	0.022791970005
340	1.2	0.015	5.0	0.0192022683684
341	1.2	0.015	6.0	0.029520159086
342	1.2	0.015	7.0	0.0268466948854
343	1.2	0.015	8.0	0.0396573712352
344	1.2	0.02	1.0	0.0216630149387
345	1.2	0.02	2.0	0.017446015888
346	1.2	0.02	3.0	0.0186602210509
347	1.2	0.02	4.0	0.0152257294201
348	1.2	0.02	5.0	0.0155493873631
349	1.2	0.02	6.0	0.023420315649
350	1.2	0.02	7.0	0.0391761092963
351	1.2	0.02	8.0	0.0697146198832
352	1.2	0.025	1.0	0.0212944602398
353	1.2	0.025	2.0	0.0190918618791
354	1.2	0.025	3.0	0.0226480496147
355	1.2	0.025	4.0	0.0192898447119
356	1.2	0.025	5.0	0.0166484463182
357	1.2	0.025	6.0	0.0216555388882
358	1.2	0.025	7.0	0.024431724055
359	1.2	0.025	8.0	0.108788498607
360	1.2	0.03	1.0	0.0199427207202
361	1.2	0.03	2.0	0.0214565123709
362	1.2	0.03	3.0	0.0148982721448
363	1.2	0.03	4.0	0.0249900867138
364	1.2	0.03	5.0	0.0237249144535
365	1.2	0.03	6.0	0.029723678784
366	1.2	0.03	7.0	0.040206289708
367	1.2	0.03	8.0	0.129640361638
368	1.2	0.035	1.0	0.0198895103629
369	1.2	0.035	2.0	0.0186668602958
370	1.2	0.035	3.0	0.0185163273531
371	1.2	0.035	4.0	0.0237294522839
372	1.2	0.035	5.0	0.0266829277563
373	1.2	0.035	6.0	0.0288103828111
374	1.2	0.035	7.0	0.0572399741179
375	1.2	0.035	8.0	0.126973598228
376	1.2	0.04	1.0	0.0176156474983
377	1.2	0.04	2.0	0.01991690272
378	1.2	0.04	3.0	0.0158063865186
379	1.2	0.04	4.0	0.0212151917377
380	1.2	0.04	5.0	0.0254032244887
381	1.2	0.04	6.0	0.0367333884366
382	1.2	0.04	7.0	0.0654219199055
383	1.2	0.04	8.0	0.183909863984
384	1.2	0.045	1.0	0.0152832710094
385	1.2	0.045	2.0	0.0198344033639
386	1.2	0.045	3.0	0.019924492765
387	1.2	0.045	4.0	0.0172751768456
388	1.2	0.045	5.0	0.0259079308466
389	1.2	0.045	6.0	0.0479256645883
390	1.2	0.045	7.0	0.0683400669927
391	1.2	0.045	8.0	0.208116130177
392	1.2	0.05	1.0	0.0214322964762
393	1.2	0.05	2.0	0.018197893384
394	1.2	0.05	3.0	0.0195121847866
395	1.2	0.05	4.0	0.0227821084254
396	1.2	0.05	5.0	0.0290585062957
397	1.2	0.05	6.0	0.0393746160902
398	1.2	0.05	7.0	0.0974038488135
399	1.2	0.05	8.0	0.282639818871
400	1.1	0.005	1.0	0.0172866219139
401	1.1	0.005	2.0	0.0292201059121
402	1.1	0.005	3.0	0.023792781708
403	1.1	0.005	4.0	0.0254240388841
404	1.1	0.005	5.0	0.0294015994189
405	1.1	0.005	6.0	0.0292321565247
406	1.1	0.005	7.0	0.0233163412423
407	1.1	0.005	8.0	0.025756609538
408	1.1	0.01	1.0	0.0183082330462
409	1.1	0.01	2.0	0.0151819227477
410	1.1	0.01	3.0	0.019062485607
411	1.1	0.01	4.0	0.024158230363
412	1.1	0.01	5.0	0.0211158937919
413	1.1	0.01	6.0	0.0291307623779
414	1.1	0.01	7.0	0.0239474166882
415	1.1	0.01	8.0	0.0261787847323
416	1.1	0.015	1.0	0.0151534067766
417	1.1	0.015	2.0	0.0138610619343
418	1.1	0.015	3.0	0.0199018236689
419	1.1	0.015	4.0	0.0224876368561
420	1.1	0.015	5.0	0.0199386946163
421	1.1	0.015	6.0	0.0255196837428
422	1.1	0.015	7.0	0.0214568142793
423	1.1	0.015	8.0	0.0213170712916
424	1.1	0.02	1.0	0.0185901946969
425	1.1	0.02	2.0	0.0169318370979
426	1.1	0.02	3.0	0.0172044141223
427	1.1	0.02	4.0	0.0169501155449
428	1.1	0.02	5.0	0.0174835261836
429	1.1	0.02	6.0	0.0236162907575
430	1.1	0.02	7.0	0.0288155918892
431	1.1	0.02	8.0	0.0434742122
432	1.1	0.025	1.0	0.0203626997687
433	1.1	0.025	2.0	0.0203109337082
434	1.1	0.025	3.0	0.0190979022583
435	1.1	0.025	4.0	0.0220675458544
436	1.1	0.025	5.0	0.0152408704233
437	1.1	0.025	6.0	0.0192587560948
438	1.1	0.025	7.0	0.0208293173873
439	1.1	0.025	8.0	0.0686837627067
440	1.1	0.03	1.0	0.0199935074461
441	1.1	0.03	2.0	0.0162924322454
442	1.1	0.03	3.0	0.0132624700667
443	1.1	0.03	4.0	0.0188933729196
444	1.1	0.03	5.0	0.0199357329459
445	1.1	0.03	6.0	0.0228527906239
446	1.1	0.03	7.0	0.0234228978963
447	1.1	0.03	8.0	0.0685513198917
448	1.1	0.035	1.0	0.0173561255084
449	1.1	0.035	2.0	0.0166402539553
450	1.1	0.035	3.0	0.0185380602148
451	1.1	0.035	4.0	0.01581410555
452	1.1	0.035	5.0	0.0283197550791
453	1.1	0.035	6.0	0.0285587804034
454	1.1	0.035	7.0	0.045641877599
455	1.1	0.035	8.0	0.0741321760915
456	1.1	0.04	1.0	0.0155821014485
457	1.1	0.04	2.0	0.0132909722391
458	1.1	0.04	3.0	0.0138904125141
459	1.1	0.04	4.0	0.0201840622708
460	1.1	0.04	5.0	0.0238341317008
461	1.1	0.04	6.0	0.0328788621789
462	1.1	0.04	7.0	0.0357914134067
463	1.1	0.04	8.0	0.0923433328486
464	1.1	0.045	1.0	0.0141736782677
465	1.1	0.045	2.0	0.0135465392841
466	1.1	0.045	3.0	0.0201753899134
467	1.1	0.045	4.0	0.0153863933249
468	1.1	0.045	5.0	0.0279625001673
469	1.1	0.045	6.0	0.0362898824847
470	1.1	0.045	7.0	0.031257453942
471	1.1	0.045	8.0	0.131023906801
472	1.1	0.05	1.0	0.0165162126584
473	1.1	0.05	2.0	0.0137061642368
474	1.1	0.05	3.0	0.0195034211968
475	1.1	0.05	4.0	0.0169107290059
476	1.1	0.05	5.0	0.0277786787911
477	1.1	0.05	6.0	0.0353381345821
478	1.1	0.05	7.0	0.0749988779542
479	1.1	0.05	8.0	0.191670733403
