# Supplementary material for: The struggle for existence in the world market ecosystem
Source: PLoS One. 2018 Oct 3;13(10):e0203915. doi: 10.1371/journal.pone.0203915 (PMC6169900; doi:10.1371/journal.pone.0203915)
Supplement: S1 File — (ZIP) [file pone.0203915.s001.zip › energies/Energies_1970_3_.csv]

	Delta	Kappa	Lambda	Energy
0	1.6	0.005	1.0	0.296144994879
1	1.6	0.005	2.0	0.33209311899
2	1.6	0.005	3.0	0.363486159864
3	1.6	0.005	4.0	0.36879465062
4	1.6	0.005	5.0	0.4110909052
5	1.6	0.005	6.0	0.485974604093
6	1.6	0.005	7.0	0.559196656843
7	1.6	0.005	8.0	0.728911708132
8	1.6	0.01	1.0	0.281783101862
9	1.6	0.01	2.0	0.315126291897
10	1.6	0.01	3.0	0.339708025819
11	1.6	0.01	4.0	0.366411183434
12	1.6	0.01	5.0	0.375867282107
13	1.6	0.01	6.0	0.514433139142
14	1.6	0.01	7.0	0.584195601312
15	1.6	0.01	8.0	0.756222374781
16	1.6	0.015	1.0	0.257794156744
17	1.6	0.015	2.0	0.272224026821
18	1.6	0.015	3.0	0.296196502754
19	1.6	0.015	4.0	0.335558151004
20	1.6	0.015	5.0	0.373342705486
21	1.6	0.015	6.0	0.508001658602
22	1.6	0.015	7.0	0.573991526885
23	1.6	0.015	8.0	0.654050552704
24	1.6	0.02	1.0	0.262987452938
25	1.6	0.02	2.0	0.28701602146
26	1.6	0.02	3.0	0.338380533898
27	1.6	0.02	4.0	0.346860347309
28	1.6	0.02	5.0	0.383568517011
29	1.6	0.02	6.0	0.494552620288
30	1.6	0.02	7.0	0.567585763102
31	1.6	0.02	8.0	0.719105485299
32	1.6	0.025	1.0	0.290654375881
33	1.6	0.025	2.0	0.323951908782
34	1.6	0.025	3.0	0.34785567463
35	1.6	0.025	4.0	0.36606471294
36	1.6	0.025	5.0	0.40672070447
37	1.6	0.025	6.0	0.498044720045
38	1.6	0.025	7.0	0.579939928179
39	1.6	0.025	8.0	0.760567607169
40	1.6	0.03	1.0	0.294455516701
41	1.6	0.03	2.0	0.322807291912
42	1.6	0.03	3.0	0.379659968835
43	1.6	0.03	4.0	0.404124185091
44	1.6	0.03	5.0	0.438689085358
45	1.6	0.03	6.0	0.574104371575
46	1.6	0.03	7.0	0.683005051356
47	1.6	0.03	8.0	1.0
48	1.6	0.035	1.0	0.310874470532
49	1.6	0.035	2.0	0.326084354579
50	1.6	0.035	3.0	0.377875116776
51	1.6	0.035	4.0	0.400699054408
52	1.6	0.035	5.0	0.472246134347
53	1.6	0.035	6.0	0.558955953902
54	1.6	0.035	7.0	0.656735950888
55	1.6	0.035	8.0	0.73225716446
56	1.6	0.04	1.0	0.310489615518
57	1.6	0.04	2.0	0.33323678616
58	1.6	0.04	3.0	0.422692610089
59	1.6	0.04	4.0	0.433651153693
60	1.6	0.04	5.0	0.467031634759
61	1.6	0.04	6.0	0.5450344867
62	1.6	0.04	7.0	0.662796054283
63	1.6	0.04	8.0	1.0
64	1.6	0.045	1.0	0.324765277868
65	1.6	0.045	2.0	0.339735003595
66	1.6	0.045	3.0	0.404973592864
67	1.6	0.045	4.0	0.448978307163
68	1.6	0.045	5.0	0.481353363961
69	1.6	0.045	6.0	0.553083475176
70	1.6	0.045	7.0	1.0
71	1.6	0.045	8.0	1.0
72	1.6	0.05	1.0	0.30745156952
73	1.6	0.05	2.0	0.332688153451
74	1.6	0.05	3.0	0.399090200447
75	1.6	0.05	4.0	0.426432373708
76	1.6	0.05	5.0	0.462502544472
77	1.6	0.05	6.0	0.551240911622
78	1.6	0.05	7.0	0.693425490686
79	1.6	0.05	8.0	0.778459563507
80	1.5	0.005	1.0	0.208022202623
81	1.5	0.005	2.0	0.210159445121
82	1.5	0.005	3.0	0.246989708769
83	1.5	0.005	4.0	0.284175469557
84	1.5	0.005	5.0	0.294876832798
85	1.5	0.005	6.0	0.34925287596
86	1.5	0.005	7.0	0.454443559286
87	1.5	0.005	8.0	0.652125714953
88	1.5	0.01	1.0	0.219411041597
89	1.5	0.01	2.0	0.242663827035
90	1.5	0.01	3.0	0.250494362442
91	1.5	0.01	4.0	0.303793273733
92	1.5	0.01	5.0	0.305542356522
93	1.5	0.01	6.0	0.409596799614
94	1.5	0.01	7.0	0.470085251152
95	1.5	0.01	8.0	0.615832780371
96	1.5	0.015	1.0	0.201242977774
97	1.5	0.015	2.0	0.209364713704
98	1.5	0.015	3.0	0.233639683282
99	1.5	0.015	4.0	0.277274186091
100	1.5	0.015	5.0	0.289871972107
101	1.5	0.015	6.0	0.399671517688
102	1.5	0.015	7.0	0.470046553014
103	1.5	0.015	8.0	0.591038503373
104	1.5	0.02	1.0	0.200902101864
105	1.5	0.02	2.0	0.230959091206
106	1.5	0.02	3.0	0.258877994233
107	1.5	0.02	4.0	0.276588604586
108	1.5	0.02	5.0	0.294787520255
109	1.5	0.02	6.0	0.411248891825
110	1.5	0.02	7.0	0.479737360726
111	1.5	0.02	8.0	0.642907913359
112	1.5	0.025	1.0	0.218743821007
113	1.5	0.025	2.0	0.24962537235
114	1.5	0.025	3.0	0.262282066647
115	1.5	0.025	4.0	0.288397110215
116	1.5	0.025	5.0	0.321199160084
117	1.5	0.025	6.0	0.410824011361
118	1.5	0.025	7.0	0.50865263144
119	1.5	0.025	8.0	0.694898545806
120	1.5	0.03	1.0	0.227572353171
121	1.5	0.03	2.0	0.257492974229
122	1.5	0.03	3.0	0.279114213968
123	1.5	0.03	4.0	0.304092782438
124	1.5	0.03	5.0	0.351323111714
125	1.5	0.03	6.0	0.499313287868
126	1.5	0.03	7.0	0.624541985653
127	1.5	0.03	8.0	0.754092627985
128	1.5	0.035	1.0	0.233877635998
129	1.5	0.035	2.0	0.258164093337
130	1.5	0.035	3.0	0.284272449339
131	1.5	0.035	4.0	0.312429663183
132	1.5	0.035	5.0	0.346673920313
133	1.5	0.035	6.0	0.429585829112
134	1.5	0.035	7.0	0.616990316482
135	1.5	0.035	8.0	0.688996975408
136	1.5	0.04	1.0	0.240262724615
137	1.5	0.04	2.0	0.270271327052
138	1.5	0.04	3.0	0.307826175033
139	1.5	0.04	4.0	0.318250677933
140	1.5	0.04	5.0	0.354821766507
141	1.5	0.04	6.0	0.451935720513
142	1.5	0.04	7.0	0.604120417294
143	1.5	0.04	8.0	0.748225395154
144	1.5	0.045	1.0	0.247884734541
145	1.5	0.045	2.0	0.268151925741
146	1.5	0.045	3.0	0.311687716318
147	1.5	0.045	4.0	0.333162087365
148	1.5	0.045	5.0	0.380723946161
149	1.5	0.045	6.0	0.461352558815
150	1.5	0.045	7.0	0.673010912362
151	1.5	0.045	8.0	0.79064488254
152	1.5	0.05	1.0	0.220995317877
153	1.5	0.05	2.0	0.253533635811
154	1.5	0.05	3.0	0.295755959916
155	1.5	0.05	4.0	0.313531277397
156	1.5	0.05	5.0	0.353084663274
157	1.5	0.05	6.0	0.463812387654
158	1.5	0.05	7.0	0.600904683205
159	1.5	0.05	8.0	0.741186670312
160	1.4	0.005	1.0	0.0821250894431
161	1.4	0.005	2.0	0.118304828781
162	1.4	0.005	3.0	0.154822153361
163	1.4	0.005	4.0	0.186410134992
164	1.4	0.005	5.0	0.190393443318
165	1.4	0.005	6.0	0.22713291123
166	1.4	0.005	7.0	0.313430143011
167	1.4	0.005	8.0	0.494560458993
168	1.4	0.01	1.0	0.117603918429
169	1.4	0.01	2.0	0.139806569987
170	1.4	0.01	3.0	0.142421402604
171	1.4	0.01	4.0	0.168585738361
172	1.4	0.01	5.0	0.187101248678
173	1.4	0.01	6.0	0.251433419588
174	1.4	0.01	7.0	0.367556942906
175	1.4	0.01	8.0	0.481959956739
176	1.4	0.015	1.0	0.109718949249
177	1.4	0.015	2.0	0.121838322928
178	1.4	0.015	3.0	0.139808482187
179	1.4	0.015	4.0	0.159576544673
180	1.4	0.015	5.0	0.182623692185
181	1.4	0.015	6.0	0.284980014631
182	1.4	0.015	7.0	0.39439259493
183	1.4	0.015	8.0	0.539159613432
184	1.4	0.02	1.0	0.0953806578138
185	1.4	0.02	2.0	0.120627644226
186	1.4	0.02	3.0	0.137110736606
187	1.4	0.02	4.0	0.169076322409
188	1.4	0.02	5.0	0.178891191067
189	1.4	0.02	6.0	0.268906868507
190	1.4	0.02	7.0	0.384347207652
191	1.4	0.02	8.0	0.535858528625
192	1.4	0.025	1.0	0.11420903481
193	1.4	0.025	2.0	0.135908864259
194	1.4	0.025	3.0	0.14653499148
195	1.4	0.025	4.0	0.17282463487
196	1.4	0.025	5.0	0.187491620808
197	1.4	0.025	6.0	0.293767581831
198	1.4	0.025	7.0	0.432040504972
199	1.4	0.025	8.0	0.611887724064
200	1.4	0.03	1.0	0.118177852306
201	1.4	0.03	2.0	0.144795097864
202	1.4	0.03	3.0	0.170366794907
203	1.4	0.03	4.0	0.188583892769
204	1.4	0.03	5.0	0.195680403838
205	1.4	0.03	6.0	0.377200946264
206	1.4	0.03	7.0	0.507875668271
207	1.4	0.03	8.0	0.674707087241
208	1.4	0.035	1.0	0.13550381244
209	1.4	0.035	2.0	0.150318480817
210	1.4	0.035	3.0	0.16747674289
211	1.4	0.035	4.0	0.173632466496
212	1.4	0.035	5.0	0.199696940866
213	1.4	0.035	6.0	0.326676330329
214	1.4	0.035	7.0	0.541633913031
215	1.4	0.035	8.0	0.602295167074
216	1.4	0.04	1.0	0.134387795259
217	1.4	0.04	2.0	0.151364074078
218	1.4	0.04	3.0	0.18282254471
219	1.4	0.04	4.0	0.190719123819
220	1.4	0.04	5.0	0.220486307457
221	1.4	0.04	6.0	0.359779798809
222	1.4	0.04	7.0	0.536427989246
223	1.4	0.04	8.0	0.700930799279
224	1.4	0.045	1.0	0.126361348827
225	1.4	0.045	2.0	0.138148403669
226	1.4	0.045	3.0	0.177530949605
227	1.4	0.045	4.0	0.202181936562
228	1.4	0.045	5.0	0.26394653644
229	1.4	0.045	6.0	0.372958176818
230	1.4	0.045	7.0	0.617023245166
231	1.4	0.045	8.0	0.776943030723
232	1.4	0.05	1.0	0.119163713602
233	1.4	0.05	2.0	0.125602904121
234	1.4	0.05	3.0	0.181223215688
235	1.4	0.05	4.0	0.207792446206
236	1.4	0.05	5.0	0.259338189897
237	1.4	0.05	6.0	0.353327282205
238	1.4	0.05	7.0	0.498983716133
239	1.4	0.05	8.0	0.660762255859
240	1.3	0.005	1.0	0.0461656485887
241	1.3	0.005	2.0	0.0503606775621
242	1.3	0.005	3.0	0.0672732245655
243	1.3	0.005	4.0	0.11228661491
244	1.3	0.005	5.0	0.128609970861
245	1.3	0.005	6.0	0.158061322843
246	1.3	0.005	7.0	0.245703261137
247	1.3	0.005	8.0	0.36616757108
248	1.3	0.01	1.0	0.0429304324235
249	1.3	0.01	2.0	0.044492138027
250	1.3	0.01	3.0	0.051028453749
251	1.3	0.01	4.0	0.084537862694
252	1.3	0.01	5.0	0.0996716880938
253	1.3	0.01	6.0	0.175126670858
254	1.3	0.01	7.0	0.255184550728
255	1.3	0.01	8.0	0.380432167203
256	1.3	0.015	1.0	0.0490562148026
257	1.3	0.015	2.0	0.0636246422104
258	1.3	0.015	3.0	0.0703789659278
259	1.3	0.015	4.0	0.0946385201073
260	1.3	0.015	5.0	0.118545339987
261	1.3	0.015	6.0	0.184616512011
262	1.3	0.015	7.0	0.268114330352
263	1.3	0.015	8.0	0.445333308512
264	1.3	0.02	1.0	0.0443123551839
265	1.3	0.02	2.0	0.0570671845151
266	1.3	0.02	3.0	0.059936438542
267	1.3	0.02	4.0	0.0828258656775
268	1.3	0.02	5.0	0.0972915084408
269	1.3	0.02	6.0	0.179337252408
270	1.3	0.02	7.0	0.293477776909
271	1.3	0.02	8.0	0.400653003254
272	1.3	0.025	1.0	0.045656268594
273	1.3	0.025	2.0	0.0607977159204
274	1.3	0.025	3.0	0.0686777404776
275	1.3	0.025	4.0	0.0923282129549
276	1.3	0.025	5.0	0.112943630259
277	1.3	0.025	6.0	0.216968060571
278	1.3	0.025	7.0	0.353021850609
279	1.3	0.025	8.0	0.513568877714
280	1.3	0.03	1.0	0.0495551260725
281	1.3	0.03	2.0	0.0639895605649
282	1.3	0.03	3.0	0.0793441633886
283	1.3	0.03	4.0	0.104432182304
284	1.3	0.03	5.0	0.137977136551
285	1.3	0.03	6.0	0.279072601876
286	1.3	0.03	7.0	0.451904003198
287	1.3	0.03	8.0	0.598120541427
288	1.3	0.035	1.0	0.0478363505835
289	1.3	0.035	2.0	0.0688966504437
290	1.3	0.035	3.0	0.0840418001684
291	1.3	0.035	4.0	0.123087185527
292	1.3	0.035	5.0	0.142528258921
293	1.3	0.035	6.0	0.246964025922
294	1.3	0.035	7.0	0.478315676194
295	1.3	0.035	8.0	0.537984430426
296	1.3	0.04	1.0	0.0528083993803
297	1.3	0.04	2.0	0.0651625981519
298	1.3	0.04	3.0	0.0921696471157
299	1.3	0.04	4.0	0.129997413765
300	1.3	0.04	5.0	0.158740187696
301	1.3	0.04	6.0	0.287565741081
302	1.3	0.04	7.0	0.466669867287
303	1.3	0.04	8.0	0.608959742938
304	1.3	0.045	1.0	0.0510305961015
305	1.3	0.045	2.0	0.0671139150122
306	1.3	0.045	3.0	0.0965019019546
307	1.3	0.045	4.0	0.138601262859
308	1.3	0.045	5.0	0.192064278719
309	1.3	0.045	6.0	0.302928563089
310	1.3	0.045	7.0	0.542706685965
311	1.3	0.045	8.0	0.731513363173
312	1.3	0.05	1.0	0.0597940849588
313	1.3	0.05	2.0	0.0651984080961
314	1.3	0.05	3.0	0.0993886492669
315	1.3	0.05	4.0	0.130020759382
316	1.3	0.05	5.0	0.195618017043
317	1.3	0.05	6.0	0.287103620064
318	1.3	0.05	7.0	0.453325302023
319	1.3	0.05	8.0	0.641946694915
320	1.2	0.005	1.0	0.0338161180847
321	1.2	0.005	2.0	0.0359405871429
322	1.2	0.005	3.0	0.039362150707
323	1.2	0.005	4.0	0.0591109041609
324	1.2	0.005	5.0	0.0705427924944
325	1.2	0.005	6.0	0.118495894331
326	1.2	0.005	7.0	0.206449716758
327	1.2	0.005	8.0	0.318027423688
328	1.2	0.01	1.0	0.0265325464793
329	1.2	0.01	2.0	0.0358783382425
330	1.2	0.01	3.0	0.0321717791316
331	1.2	0.01	4.0	0.0576543600605
332	1.2	0.01	5.0	0.0771905415326
333	1.2	0.01	6.0	0.136500187399
334	1.2	0.01	7.0	0.181697133117
335	1.2	0.01	8.0	0.28928920249
336	1.2	0.015	1.0	0.0322007629314
337	1.2	0.015	2.0	0.0472475196043
338	1.2	0.015	3.0	0.0455210068374
339	1.2	0.015	4.0	0.0666054599439
340	1.2	0.015	5.0	0.0966995263035
341	1.2	0.015	6.0	0.154886889606
342	1.2	0.015	7.0	0.199286668429
343	1.2	0.015	8.0	0.374752736464
344	1.2	0.02	1.0	0.0280495946133
345	1.2	0.02	2.0	0.0368295825403
346	1.2	0.02	3.0	0.0397205699493
347	1.2	0.02	4.0	0.0652664216382
348	1.2	0.02	5.0	0.0851914809243
349	1.2	0.02	6.0	0.140400888118
350	1.2	0.02	7.0	0.242565282062
351	1.2	0.02	8.0	0.354503427775
352	1.2	0.025	1.0	0.026838296665
353	1.2	0.025	2.0	0.0275241559243
354	1.2	0.025	3.0	0.0604500446827
355	1.2	0.025	4.0	0.0783610842772
356	1.2	0.025	5.0	0.0980946478803
357	1.2	0.025	6.0	0.181877918179
358	1.2	0.025	7.0	0.288441570804
359	1.2	0.025	8.0	0.478480337872
360	1.2	0.03	1.0	0.0392134349468
361	1.2	0.03	2.0	0.0390983552597
362	1.2	0.03	3.0	0.0634023262942
363	1.2	0.03	4.0	0.0784916704624
364	1.2	0.03	5.0	0.112088326267
365	1.2	0.03	6.0	0.243483289441
366	1.2	0.03	7.0	0.386111865497
367	1.2	0.03	8.0	0.539184249337
368	1.2	0.035	1.0	0.0332976012585
369	1.2	0.035	2.0	0.0488810262633
370	1.2	0.035	3.0	0.0613794090397
371	1.2	0.035	4.0	0.102149134985
372	1.2	0.035	5.0	0.114147521277
373	1.2	0.035	6.0	0.22418282926
374	1.2	0.035	7.0	0.404999596884
375	1.2	0.035	8.0	0.44772580014
376	1.2	0.04	1.0	0.0339941339148
377	1.2	0.04	2.0	0.0392441255237
378	1.2	0.04	3.0	0.0734319370635
379	1.2	0.04	4.0	0.106500167272
380	1.2	0.04	5.0	0.127510222392
381	1.2	0.04	6.0	0.26745664339
382	1.2	0.04	7.0	0.403903175109
383	1.2	0.04	8.0	0.546084855389
384	1.2	0.045	1.0	0.0337483708475
385	1.2	0.045	2.0	0.0480686270811
386	1.2	0.045	3.0	0.0747975968574
387	1.2	0.045	4.0	0.115186761831
388	1.2	0.045	5.0	0.154143662207
389	1.2	0.045	6.0	0.264381961837
390	1.2	0.045	7.0	0.474204627626
391	1.2	0.045	8.0	0.650377001149
392	1.2	0.05	1.0	0.035345926625
393	1.2	0.05	2.0	0.0398441849289
394	1.2	0.05	3.0	0.0776732803045
395	1.2	0.05	4.0	0.103117661769
396	1.2	0.05	5.0	0.148925105268
397	1.2	0.05	6.0	0.248168946241
398	1.2	0.05	7.0	0.369495813687
399	1.2	0.05	8.0	0.566737882074
400	1.1	0.005	1.0	0.030432731936
401	1.1	0.005	2.0	0.0303339017316
402	1.1	0.005	3.0	0.0335317984428
403	1.1	0.005	4.0	0.0481623531701
404	1.1	0.005	5.0	0.0662043782581
405	1.1	0.005	6.0	0.0880295085052
406	1.1	0.005	7.0	0.176051214179
407	1.1	0.005	8.0	0.219325045873
408	1.1	0.01	1.0	0.0154423960274
409	1.1	0.01	2.0	0.0294647370344
410	1.1	0.01	3.0	0.0316935164561
411	1.1	0.01	4.0	0.0552104044472
412	1.1	0.01	5.0	0.0673560508051
413	1.1	0.01	6.0	0.120691332652
414	1.1	0.01	7.0	0.164739743264
415	1.1	0.01	8.0	0.254194001455
416	1.1	0.015	1.0	0.0202966658077
417	1.1	0.015	2.0	0.0290494562274
418	1.1	0.015	3.0	0.0392712283335
419	1.1	0.015	4.0	0.0429411670819
420	1.1	0.015	5.0	0.0876111588484
421	1.1	0.015	6.0	0.136090492378
422	1.1	0.015	7.0	0.162732507492
423	1.1	0.015	8.0	0.335371328237
424	1.1	0.02	1.0	0.020190974311
425	1.1	0.02	2.0	0.0262446938483
426	1.1	0.02	3.0	0.0326962676893
427	1.1	0.02	4.0	0.0548792912855
428	1.1	0.02	5.0	0.0829329364341
429	1.1	0.02	6.0	0.129827375799
430	1.1	0.02	7.0	0.212219553239
431	1.1	0.02	8.0	0.30219506681
432	1.1	0.025	1.0	0.0166271401996
433	1.1	0.025	2.0	0.016484569127
434	1.1	0.025	3.0	0.0394685906152
435	1.1	0.025	4.0	0.0624552552855
436	1.1	0.025	5.0	0.0874396183231
437	1.1	0.025	6.0	0.153564669801
438	1.1	0.025	7.0	0.233354049134
439	1.1	0.025	8.0	0.44266256431
440	1.1	0.03	1.0	0.0307413110023
441	1.1	0.03	2.0	0.0248562630275
442	1.1	0.03	3.0	0.0395865307238
443	1.1	0.03	4.0	0.0706825428994
444	1.1	0.03	5.0	0.0938803394123
445	1.1	0.03	6.0	0.200433564629
446	1.1	0.03	7.0	0.308135682032
447	1.1	0.03	8.0	0.447005026507
448	1.1	0.035	1.0	0.0322065818423
449	1.1	0.035	2.0	0.0358333373969
450	1.1	0.035	3.0	0.0504616694566
451	1.1	0.035	4.0	0.0938236516955
452	1.1	0.035	5.0	0.0923590001002
453	1.1	0.035	6.0	0.191881686648
454	1.1	0.035	7.0	0.323322149094
455	1.1	0.035	8.0	0.359418637093
456	1.1	0.04	1.0	0.0277601891386
457	1.1	0.04	2.0	0.0390564127405
458	1.1	0.04	3.0	0.0533495526385
459	1.1	0.04	4.0	0.0974574190012
460	1.1	0.04	5.0	0.0995478269918
461	1.1	0.04	6.0	0.227266867033
462	1.1	0.04	7.0	0.322135508071
463	1.1	0.04	8.0	0.41719266575
464	1.1	0.045	1.0	0.0241934214273
465	1.1	0.045	2.0	0.0362831725863
466	1.1	0.045	3.0	0.0455891350956
467	1.1	0.045	4.0	0.0996369731855
468	1.1	0.045	5.0	0.11755507475
469	1.1	0.045	6.0	0.23100213179
470	1.1	0.045	7.0	0.392307380354
471	1.1	0.045	8.0	0.538464504639
472	1.1	0.05	1.0	0.025091291171
473	1.1	0.05	2.0	0.0343581668665
474	1.1	0.05	3.0	0.0499817216943
475	1.1	0.05	4.0	0.0936677942326
476	1.1	0.05	5.0	0.131290321769
477	1.1	0.05	6.0	0.214213365357
478	1.1	0.05	7.0	0.302302561001
479	1.1	0.05	8.0	0.466788728573
