# Supplementary material for: The struggle for existence in the world market ecosystem
Source: PLoS One. 2018 Oct 3;13(10):e0203915. doi: 10.1371/journal.pone.0203915 (PMC6169900; doi:10.1371/journal.pone.0203915)
Supplement: S1 File — (ZIP) [file pone.0203915.s001.zip › energies/Energies_1970_4_.csv]

	Delta	Kappa	Lambda	Energy
0	1.6	0.005	1.0	0.381309968474
1	1.6	0.005	2.0	0.409992395941
2	1.6	0.005	3.0	0.427286254674
3	1.6	0.005	4.0	0.490221336622
4	1.6	0.005	5.0	0.589435110183
5	1.6	0.005	6.0	0.687121340627
6	1.6	0.005	7.0	0.783357140786
7	1.6	0.005	8.0	1.0
8	1.6	0.01	1.0	0.411630647572
9	1.6	0.01	2.0	0.448691820079
10	1.6	0.01	3.0	0.523302126714
11	1.6	0.01	4.0	0.540608178598
12	1.6	0.01	5.0	0.636342851709
13	1.6	0.01	6.0	0.748338725111
14	1.6	0.01	7.0	1.0
15	1.6	0.01	8.0	1.0
16	1.6	0.015	1.0	0.450561256401
17	1.6	0.015	2.0	0.483306925871
18	1.6	0.015	3.0	0.521837616744
19	1.6	0.015	4.0	0.565812268355
20	1.6	0.015	5.0	0.658946879177
21	1.6	0.015	6.0	0.72148307959
22	1.6	0.015	7.0	1.0
23	1.6	0.015	8.0	1.0
24	1.6	0.02	1.0	0.45078287709
25	1.6	0.02	2.0	0.468893289202
26	1.6	0.02	3.0	0.497683184077
27	1.6	0.02	4.0	0.566867935782
28	1.6	0.02	5.0	0.65050369993
29	1.6	0.02	6.0	0.714908658967
30	1.6	0.02	7.0	0.778304566129
31	1.6	0.02	8.0	1.0
32	1.6	0.025	1.0	0.442694582999
33	1.6	0.025	2.0	0.481549244388
34	1.6	0.025	3.0	0.506304457866
35	1.6	0.025	4.0	0.539566325742
36	1.6	0.025	5.0	0.63760502304
37	1.6	0.025	6.0	0.704846259315
38	1.6	0.025	7.0	0.788378911795
39	1.6	0.025	8.0	1.0
40	1.6	0.03	1.0	0.455372609959
41	1.6	0.03	2.0	0.470824383033
42	1.6	0.03	3.0	0.497384472612
43	1.6	0.03	4.0	0.524172787172
44	1.6	0.03	5.0	0.627378850528
45	1.6	0.03	6.0	0.68850379789
46	1.6	0.03	7.0	1.0
47	1.6	0.03	8.0	1.0
48	1.6	0.035	1.0	0.469456954746
49	1.6	0.035	2.0	0.500367006891
50	1.6	0.035	3.0	0.507210146603
51	1.6	0.035	4.0	0.514625063529
52	1.6	0.035	5.0	0.60344020261
53	1.6	0.035	6.0	0.690859322799
54	1.6	0.035	7.0	1.0
55	1.6	0.035	8.0	1.0
56	1.6	0.04	1.0	0.471205665643
57	1.6	0.04	2.0	0.506208992839
58	1.6	0.04	3.0	0.519668210296
59	1.6	0.04	4.0	0.541555843992
60	1.6	0.04	5.0	0.62011394623
61	1.6	0.04	6.0	0.706361363757
62	1.6	0.04	7.0	1.0
63	1.6	0.04	8.0	1.0
64	1.6	0.045	1.0	0.467077137182
65	1.6	0.045	2.0	0.497454427546
66	1.6	0.045	3.0	0.513099275169
67	1.6	0.045	4.0	0.540205423888
68	1.6	0.045	5.0	0.644093419589
69	1.6	0.045	6.0	0.726750829045
70	1.6	0.045	7.0	1.0
71	1.6	0.045	8.0	1.0
72	1.6	0.05	1.0	0.466650734702
73	1.6	0.05	2.0	0.515225270587
74	1.6	0.05	3.0	0.520726562227
75	1.6	0.05	4.0	0.556451356544
76	1.6	0.05	5.0	0.652395496526
77	1.6	0.05	6.0	0.708114839885
78	1.6	0.05	7.0	0.837159353488
79	1.6	0.05	8.0	1.0
80	1.5	0.005	1.0	0.246390107969
81	1.5	0.005	2.0	0.26201837517
82	1.5	0.005	3.0	0.280258618183
83	1.5	0.005	4.0	0.349972840646
84	1.5	0.005	5.0	0.449487958865
85	1.5	0.005	6.0	0.533374835936
86	1.5	0.005	7.0	0.683950332347
87	1.5	0.005	8.0	1.0
88	1.5	0.01	1.0	0.266455341591
89	1.5	0.01	2.0	0.290757782528
90	1.5	0.01	3.0	0.324249735051
91	1.5	0.01	4.0	0.36707271793
92	1.5	0.01	5.0	0.449346060986
93	1.5	0.01	6.0	0.546898156447
94	1.5	0.01	7.0	0.724404086029
95	1.5	0.01	8.0	1.0
96	1.5	0.015	1.0	0.298914931579
97	1.5	0.015	2.0	0.329454457543
98	1.5	0.015	3.0	0.337061017571
99	1.5	0.015	4.0	0.400210060167
100	1.5	0.015	5.0	0.487315359197
101	1.5	0.015	6.0	0.64281200277
102	1.5	0.015	7.0	0.764548131448
103	1.5	0.015	8.0	1.0
104	1.5	0.02	1.0	0.301978377774
105	1.5	0.02	2.0	0.335515608391
106	1.5	0.02	3.0	0.357862861098
107	1.5	0.02	4.0	0.404947112242
108	1.5	0.02	5.0	0.491036183879
109	1.5	0.02	6.0	0.575683972768
110	1.5	0.02	7.0	0.669188642456
111	1.5	0.02	8.0	1.0
112	1.5	0.025	1.0	0.317743846242
113	1.5	0.025	2.0	0.360055919069
114	1.5	0.025	3.0	0.373072363641
115	1.5	0.025	4.0	0.418756478769
116	1.5	0.025	5.0	0.484495375344
117	1.5	0.025	6.0	0.579114081204
118	1.5	0.025	7.0	0.681117101575
119	1.5	0.025	8.0	1.0
120	1.5	0.03	1.0	0.316637664757
121	1.5	0.03	2.0	0.369458268002
122	1.5	0.03	3.0	0.383991737156
123	1.5	0.03	4.0	0.403607004819
124	1.5	0.03	5.0	0.485771148759
125	1.5	0.03	6.0	0.573588414205
126	1.5	0.03	7.0	0.729666362924
127	1.5	0.03	8.0	1.0
128	1.5	0.035	1.0	0.317708534078
129	1.5	0.035	2.0	0.387373485838
130	1.5	0.035	3.0	0.402773917387
131	1.5	0.035	4.0	0.413099726253
132	1.5	0.035	5.0	0.474311435774
133	1.5	0.035	6.0	0.541173452429
134	1.5	0.035	7.0	0.677619141689
135	1.5	0.035	8.0	0.841783634755
136	1.5	0.04	1.0	0.334090020374
137	1.5	0.04	2.0	0.376622263297
138	1.5	0.04	3.0	0.407109457741
139	1.5	0.04	4.0	0.410545812203
140	1.5	0.04	5.0	0.481814583554
141	1.5	0.04	6.0	0.579482688772
142	1.5	0.04	7.0	0.720174328663
143	1.5	0.04	8.0	1.0
144	1.5	0.045	1.0	0.34028270949
145	1.5	0.045	2.0	0.367628465832
146	1.5	0.045	3.0	0.406650582579
147	1.5	0.045	4.0	0.41789124666
148	1.5	0.045	5.0	0.486931631856
149	1.5	0.045	6.0	0.56681357595
150	1.5	0.045	7.0	0.734288739768
151	1.5	0.045	8.0	1.0
152	1.5	0.05	1.0	0.332130321144
153	1.5	0.05	2.0	0.364252342017
154	1.5	0.05	3.0	0.393728239697
155	1.5	0.05	4.0	0.394972558046
156	1.5	0.05	5.0	0.44784995904
157	1.5	0.05	6.0	0.538387314726
158	1.5	0.05	7.0	0.717793639142
159	1.5	0.05	8.0	1.0
160	1.4	0.005	1.0	0.152438524339
161	1.4	0.005	2.0	0.157028202621
162	1.4	0.005	3.0	0.163746741389
163	1.4	0.005	4.0	0.239445226289
164	1.4	0.005	5.0	0.313061428837
165	1.4	0.005	6.0	0.417108715768
166	1.4	0.005	7.0	0.550331923294
167	1.4	0.005	8.0	0.729233259931
168	1.4	0.01	1.0	0.157266294299
169	1.4	0.01	2.0	0.176400568278
170	1.4	0.01	3.0	0.202948027046
171	1.4	0.01	4.0	0.253806802965
172	1.4	0.01	5.0	0.340247784213
173	1.4	0.01	6.0	0.411608790243
174	1.4	0.01	7.0	0.59673056353
175	1.4	0.01	8.0	0.774758498051
176	1.4	0.015	1.0	0.175446039552
177	1.4	0.015	2.0	0.197704757477
178	1.4	0.015	3.0	0.241869869673
179	1.4	0.015	4.0	0.292230547902
180	1.4	0.015	5.0	0.357382191509
181	1.4	0.015	6.0	0.464133523079
182	1.4	0.015	7.0	0.615209966446
183	1.4	0.015	8.0	1.0
184	1.4	0.02	1.0	0.177085306095
185	1.4	0.02	2.0	0.240311169898
186	1.4	0.02	3.0	0.261922412079
187	1.4	0.02	4.0	0.306398317868
188	1.4	0.02	5.0	0.388779002539
189	1.4	0.02	6.0	0.473806344831
190	1.4	0.02	7.0	0.558792764626
191	1.4	0.02	8.0	1.0
192	1.4	0.025	1.0	0.183387576489
193	1.4	0.025	2.0	0.240633547787
194	1.4	0.025	3.0	0.280639672535
195	1.4	0.025	4.0	0.32360868044
196	1.4	0.025	5.0	0.408139086924
197	1.4	0.025	6.0	0.479730901051
198	1.4	0.025	7.0	0.613376406981
199	1.4	0.025	8.0	1.0
200	1.4	0.03	1.0	0.180306920884
201	1.4	0.03	2.0	0.246969074657
202	1.4	0.03	3.0	0.295609899021
203	1.4	0.03	4.0	0.300864264127
204	1.4	0.03	5.0	0.386421236119
205	1.4	0.03	6.0	0.472312997143
206	1.4	0.03	7.0	0.589185127675
207	1.4	0.03	8.0	0.757523626028
208	1.4	0.035	1.0	0.192135070995
209	1.4	0.035	2.0	0.278130356547
210	1.4	0.035	3.0	0.319678253712
211	1.4	0.035	4.0	0.335908733557
212	1.4	0.035	5.0	0.398349485122
213	1.4	0.035	6.0	0.474525544606
214	1.4	0.035	7.0	0.597770928438
215	1.4	0.035	8.0	0.748866295156
216	1.4	0.04	1.0	0.192058379208
217	1.4	0.04	2.0	0.263762148632
218	1.4	0.04	3.0	0.309749815772
219	1.4	0.04	4.0	0.324157672633
220	1.4	0.04	5.0	0.407236515144
221	1.4	0.04	6.0	0.516246347136
222	1.4	0.04	7.0	0.642252021014
223	1.4	0.04	8.0	0.839074399988
224	1.4	0.045	1.0	0.212251571476
225	1.4	0.045	2.0	0.263874659811
226	1.4	0.045	3.0	0.291746825156
227	1.4	0.045	4.0	0.31291123842
228	1.4	0.045	5.0	0.393292950419
229	1.4	0.045	6.0	0.487978975374
230	1.4	0.045	7.0	0.643753346411
231	1.4	0.045	8.0	1.0
232	1.4	0.05	1.0	0.201532196078
233	1.4	0.05	2.0	0.255518607909
234	1.4	0.05	3.0	0.287141921962
235	1.4	0.05	4.0	0.311421716473
236	1.4	0.05	5.0	0.372813762436
237	1.4	0.05	6.0	0.448126362331
238	1.4	0.05	7.0	0.648431605606
239	1.4	0.05	8.0	0.849689521389
240	1.3	0.005	1.0	0.0778260137995
241	1.3	0.005	2.0	0.0943545796035
242	1.3	0.005	3.0	0.106385094645
243	1.3	0.005	4.0	0.179084043992
244	1.3	0.005	5.0	0.22796478355
245	1.3	0.005	6.0	0.347616252524
246	1.3	0.005	7.0	0.426935281775
247	1.3	0.005	8.0	0.605343134783
248	1.3	0.01	1.0	0.0822862139762
249	1.3	0.01	2.0	0.102270401294
250	1.3	0.01	3.0	0.136259562361
251	1.3	0.01	4.0	0.169024472925
252	1.3	0.01	5.0	0.22455381162
253	1.3	0.01	6.0	0.313376217825
254	1.3	0.01	7.0	0.454303114829
255	1.3	0.01	8.0	0.608868843037
256	1.3	0.015	1.0	0.0918035740173
257	1.3	0.015	2.0	0.0999931461104
258	1.3	0.015	3.0	0.117071932587
259	1.3	0.015	4.0	0.162678360872
260	1.3	0.015	5.0	0.224856833945
261	1.3	0.015	6.0	0.340085965667
262	1.3	0.015	7.0	0.467286532289
263	1.3	0.015	8.0	1.0
264	1.3	0.02	1.0	0.0902145311747
265	1.3	0.02	2.0	0.120579969325
266	1.3	0.02	3.0	0.156309044174
267	1.3	0.02	4.0	0.206395711391
268	1.3	0.02	5.0	0.254547960335
269	1.3	0.02	6.0	0.355304446783
270	1.3	0.02	7.0	0.458189258714
271	1.3	0.02	8.0	1.0
272	1.3	0.025	1.0	0.101068574378
273	1.3	0.025	2.0	0.133406710584
274	1.3	0.025	3.0	0.159014833684
275	1.3	0.025	4.0	0.200765448189
276	1.3	0.025	5.0	0.26846283255
277	1.3	0.025	6.0	0.370423458296
278	1.3	0.025	7.0	0.514007725347
279	1.3	0.025	8.0	1.0
280	1.3	0.03	1.0	0.105476215901
281	1.3	0.03	2.0	0.127202356098
282	1.3	0.03	3.0	0.157490780247
283	1.3	0.03	4.0	0.197865370026
284	1.3	0.03	5.0	0.293636160429
285	1.3	0.03	6.0	0.372777852212
286	1.3	0.03	7.0	0.50396948631
287	1.3	0.03	8.0	0.653401600527
288	1.3	0.035	1.0	0.10498599125
289	1.3	0.035	2.0	0.129037035282
290	1.3	0.035	3.0	0.16242520906
291	1.3	0.035	4.0	0.220051315262
292	1.3	0.035	5.0	0.298063777461
293	1.3	0.035	6.0	0.373641738481
294	1.3	0.035	7.0	0.506792458609
295	1.3	0.035	8.0	0.649754780708
296	1.3	0.04	1.0	0.124185714443
297	1.3	0.04	2.0	0.140446714931
298	1.3	0.04	3.0	0.180559039536
299	1.3	0.04	4.0	0.246677074104
300	1.3	0.04	5.0	0.31311343527
301	1.3	0.04	6.0	0.434179682198
302	1.3	0.04	7.0	0.560275814691
303	1.3	0.04	8.0	0.739351869216
304	1.3	0.045	1.0	0.130099039967
305	1.3	0.045	2.0	0.147399223229
306	1.3	0.045	3.0	0.179644404795
307	1.3	0.045	4.0	0.237234759099
308	1.3	0.045	5.0	0.297786512865
309	1.3	0.045	6.0	0.423464784722
310	1.3	0.045	7.0	0.568566823429
311	1.3	0.045	8.0	0.7958369468
312	1.3	0.05	1.0	0.12125575862
313	1.3	0.05	2.0	0.157359331988
314	1.3	0.05	3.0	0.181472592185
315	1.3	0.05	4.0	0.229973004722
316	1.3	0.05	5.0	0.286907490014
317	1.3	0.05	6.0	0.371873135088
318	1.3	0.05	7.0	0.592849576205
319	1.3	0.05	8.0	0.796728775719
320	1.2	0.005	1.0	0.0676648083798
321	1.2	0.005	2.0	0.0646532048018
322	1.2	0.005	3.0	0.0696789021249
323	1.2	0.005	4.0	0.0999551686982
324	1.2	0.005	5.0	0.166948712046
325	1.2	0.005	6.0	0.241629401795
326	1.2	0.005	7.0	0.343516418672
327	1.2	0.005	8.0	0.476682398851
328	1.2	0.01	1.0	0.0597168443813
329	1.2	0.01	2.0	0.0628113410397
330	1.2	0.01	3.0	0.0888246888453
331	1.2	0.01	4.0	0.114958458238
332	1.2	0.01	5.0	0.179339364908
333	1.2	0.01	6.0	0.239657971463
334	1.2	0.01	7.0	0.392273705527
335	1.2	0.01	8.0	0.527682787345
336	1.2	0.015	1.0	0.0611383138085
337	1.2	0.015	2.0	0.067841751115
338	1.2	0.015	3.0	0.0731499122018
339	1.2	0.015	4.0	0.108672239289
340	1.2	0.015	5.0	0.171633288386
341	1.2	0.015	6.0	0.26959045524
342	1.2	0.015	7.0	0.394968502668
343	1.2	0.015	8.0	1.0
344	1.2	0.02	1.0	0.061948061922
345	1.2	0.02	2.0	0.0928182336619
346	1.2	0.02	3.0	0.132170495465
347	1.2	0.02	4.0	0.175384544702
348	1.2	0.02	5.0	0.216343423039
349	1.2	0.02	6.0	0.28027224148
350	1.2	0.02	7.0	0.395570860045
351	1.2	0.02	8.0	0.654163954224
352	1.2	0.025	1.0	0.0777679165464
353	1.2	0.025	2.0	0.104931203445
354	1.2	0.025	3.0	0.13713592942
355	1.2	0.025	4.0	0.160162667787
356	1.2	0.025	5.0	0.207973950436
357	1.2	0.025	6.0	0.28056322178
358	1.2	0.025	7.0	0.407227580835
359	1.2	0.025	8.0	0.685111199711
360	1.2	0.03	1.0	0.07226141028
361	1.2	0.03	2.0	0.087122236815
362	1.2	0.03	3.0	0.12092574056
363	1.2	0.03	4.0	0.16675744805
364	1.2	0.03	5.0	0.21154899902
365	1.2	0.03	6.0	0.271899526407
366	1.2	0.03	7.0	0.401560186842
367	1.2	0.03	8.0	0.600894603378
368	1.2	0.035	1.0	0.072452543617
369	1.2	0.035	2.0	0.0949342585124
370	1.2	0.035	3.0	0.136870260817
371	1.2	0.035	4.0	0.18553687905
372	1.2	0.035	5.0	0.222034124836
373	1.2	0.035	6.0	0.25527749074
374	1.2	0.035	7.0	0.397719265358
375	1.2	0.035	8.0	0.573592641157
376	1.2	0.04	1.0	0.0849570520431
377	1.2	0.04	2.0	0.103303099439
378	1.2	0.04	3.0	0.147992668068
379	1.2	0.04	4.0	0.191500113475
380	1.2	0.04	5.0	0.243968457044
381	1.2	0.04	6.0	0.333594808803
382	1.2	0.04	7.0	0.463648806151
383	1.2	0.04	8.0	0.657822058876
384	1.2	0.045	1.0	0.0817878617014
385	1.2	0.045	2.0	0.101464901167
386	1.2	0.045	3.0	0.144107631392
387	1.2	0.045	4.0	0.18674192751
388	1.2	0.045	5.0	0.23957163369
389	1.2	0.045	6.0	0.326009799087
390	1.2	0.045	7.0	0.441352762024
391	1.2	0.045	8.0	0.673641036635
392	1.2	0.05	1.0	0.073992197255
393	1.2	0.05	2.0	0.108234181579
394	1.2	0.05	3.0	0.143861912997
395	1.2	0.05	4.0	0.168818849589
396	1.2	0.05	5.0	0.231319987971
397	1.2	0.05	6.0	0.288125853836
398	1.2	0.05	7.0	0.519086663057
399	1.2	0.05	8.0	0.695061239664
400	1.1	0.005	1.0	0.0586385819509
401	1.1	0.005	2.0	0.0583758523066
402	1.1	0.005	3.0	0.0609317288747
403	1.1	0.005	4.0	0.0827419391466
404	1.1	0.005	5.0	0.135447472669
405	1.1	0.005	6.0	0.190244837444
406	1.1	0.005	7.0	0.325578075148
407	1.1	0.005	8.0	0.464451732709
408	1.1	0.01	1.0	0.0543713166136
409	1.1	0.01	2.0	0.0653615500635
410	1.1	0.01	3.0	0.0825202854964
411	1.1	0.01	4.0	0.0907552244013
412	1.1	0.01	5.0	0.14359333923
413	1.1	0.01	6.0	0.212875298434
414	1.1	0.01	7.0	0.343160893916
415	1.1	0.01	8.0	0.458140311022
416	1.1	0.015	1.0	0.0532442327522
417	1.1	0.015	2.0	0.0626367842146
418	1.1	0.015	3.0	0.0712815148781
419	1.1	0.015	4.0	0.0886006223574
420	1.1	0.015	5.0	0.140667157654
421	1.1	0.015	6.0	0.220048478385
422	1.1	0.015	7.0	0.351898004452
423	1.1	0.015	8.0	0.468326821825
424	1.1	0.02	1.0	0.0572172380065
425	1.1	0.02	2.0	0.0731314145366
426	1.1	0.02	3.0	0.0861992748585
427	1.1	0.02	4.0	0.123308471706
428	1.1	0.02	5.0	0.175912151669
429	1.1	0.02	6.0	0.223570552482
430	1.1	0.02	7.0	0.335856192442
431	1.1	0.02	8.0	0.57730427032
432	1.1	0.025	1.0	0.0739663711422
433	1.1	0.025	2.0	0.0781444039103
434	1.1	0.025	3.0	0.0958842512239
435	1.1	0.025	4.0	0.101731494125
436	1.1	0.025	5.0	0.151949989001
437	1.1	0.025	6.0	0.213035702197
438	1.1	0.025	7.0	0.341969478554
439	1.1	0.025	8.0	0.560767333647
440	1.1	0.03	1.0	0.0709209668828
441	1.1	0.03	2.0	0.0805719336672
442	1.1	0.03	3.0	0.0838974083207
443	1.1	0.03	4.0	0.101442618844
444	1.1	0.03	5.0	0.159102111608
445	1.1	0.03	6.0	0.206400282228
446	1.1	0.03	7.0	0.333188790698
447	1.1	0.03	8.0	0.535574512428
448	1.1	0.035	1.0	0.070745521932
449	1.1	0.035	2.0	0.0806045017233
450	1.1	0.035	3.0	0.0919478162752
451	1.1	0.035	4.0	0.126698340549
452	1.1	0.035	5.0	0.171325622311
453	1.1	0.035	6.0	0.202947302936
454	1.1	0.035	7.0	0.314548187752
455	1.1	0.035	8.0	0.529451046615
456	1.1	0.04	1.0	0.079115491805
457	1.1	0.04	2.0	0.0779830963726
458	1.1	0.04	3.0	0.119033390522
459	1.1	0.04	4.0	0.150820635886
460	1.1	0.04	5.0	0.19292912032
461	1.1	0.04	6.0	0.277059470411
462	1.1	0.04	7.0	0.414336331716
463	1.1	0.04	8.0	0.618451035105
464	1.1	0.045	1.0	0.0759345824852
465	1.1	0.045	2.0	0.0774866518585
466	1.1	0.045	3.0	0.100285634546
467	1.1	0.045	4.0	0.140075424941
468	1.1	0.045	5.0	0.193103633081
469	1.1	0.045	6.0	0.280928854932
470	1.1	0.045	7.0	0.422856079736
471	1.1	0.045	8.0	0.64651943572
472	1.1	0.05	1.0	0.0716360325675
473	1.1	0.05	2.0	0.0756200582301
474	1.1	0.05	3.0	0.0997709851394
475	1.1	0.05	4.0	0.124714728129
476	1.1	0.05	5.0	0.184123247442
477	1.1	0.05	6.0	0.235525803133
478	1.1	0.05	7.0	0.491451780896
479	1.1	0.05	8.0	0.651861130528
