# Supplementary material for: The struggle for existence in the world market ecosystem
Source: PLoS One. 2018 Oct 3;13(10):e0203915. doi: 10.1371/journal.pone.0203915 (PMC6169900; doi:10.1371/journal.pone.0203915)
Supplement: S1 File — (ZIP) [file pone.0203915.s001.zip › energies/Energies_1970_5_.csv]

	Delta	Kappa	Lambda	Energy
0	1.6	0.005	1.0	0.138949473431
1	1.6	0.005	2.0	0.14998238269
2	1.6	0.005	3.0	0.163164220097
3	1.6	0.005	4.0	0.199300166358
4	1.6	0.005	5.0	0.259114029766
5	1.6	0.005	6.0	0.323262447742
6	1.6	0.005	7.0	0.467398109287
7	1.6	0.005	8.0	1.0
8	1.6	0.01	1.0	0.141425424877
9	1.6	0.01	2.0	0.167991170663
10	1.6	0.01	3.0	0.216162592577
11	1.6	0.01	4.0	0.263960182569
12	1.6	0.01	5.0	0.299132576721
13	1.6	0.01	6.0	0.401261848769
14	1.6	0.01	7.0	0.565576001855
15	1.6	0.01	8.0	1.0
16	1.6	0.015	1.0	0.16942152609
17	1.6	0.015	2.0	0.213767310116
18	1.6	0.015	3.0	0.276235095276
19	1.6	0.015	4.0	0.321616852793
20	1.6	0.015	5.0	0.387534332934
21	1.6	0.015	6.0	0.50878305532
22	1.6	0.015	7.0	0.544157523464
23	1.6	0.015	8.0	0.818005659064
24	1.6	0.02	1.0	0.189860057061
25	1.6	0.02	2.0	0.239610716534
26	1.6	0.02	3.0	0.268793930768
27	1.6	0.02	4.0	0.314274476804
28	1.6	0.02	5.0	0.436918455454
29	1.6	0.02	6.0	0.589595158799
30	1.6	0.02	7.0	0.674022825774
31	1.6	0.02	8.0	0.752660388197
32	1.6	0.025	1.0	0.160079151302
33	1.6	0.025	2.0	0.188344393317
34	1.6	0.025	3.0	0.24860045004
35	1.6	0.025	4.0	0.280299956421
36	1.6	0.025	5.0	0.379951400114
37	1.6	0.025	6.0	0.483969318383
38	1.6	0.025	7.0	0.611359878733
39	1.6	0.025	8.0	1.0
40	1.6	0.03	1.0	0.19171634277
41	1.6	0.03	2.0	0.225698204906
42	1.6	0.03	3.0	0.285574879215
43	1.6	0.03	4.0	0.334429398341
44	1.6	0.03	5.0	0.39288612796
45	1.6	0.03	6.0	0.467701288937
46	1.6	0.03	7.0	0.526139768461
47	1.6	0.03	8.0	1.0
48	1.6	0.035	1.0	0.174080139592
49	1.6	0.035	2.0	0.188724354929
50	1.6	0.035	3.0	0.277532390561
51	1.6	0.035	4.0	0.326638244312
52	1.6	0.035	5.0	0.424993383744
53	1.6	0.035	6.0	0.520715361423
54	1.6	0.035	7.0	0.618280118602
55	1.6	0.035	8.0	1.0
56	1.6	0.04	1.0	0.170636321714
57	1.6	0.04	2.0	0.204812920575
58	1.6	0.04	3.0	0.330601537858
59	1.6	0.04	4.0	0.386958130274
60	1.6	0.04	5.0	0.458161494999
61	1.6	0.04	6.0	0.511665728614
62	1.6	0.04	7.0	0.528411904272
63	1.6	0.04	8.0	1.0
64	1.6	0.045	1.0	0.180183209762
65	1.6	0.045	2.0	0.234417492243
66	1.6	0.045	3.0	0.305297389946
67	1.6	0.045	4.0	0.330526336468
68	1.6	0.045	5.0	0.431535444987
69	1.6	0.045	6.0	0.45473518787
70	1.6	0.045	7.0	0.49801831551
71	1.6	0.045	8.0	1.0
72	1.6	0.05	1.0	0.203508632796
73	1.6	0.05	2.0	0.224479827987
74	1.6	0.05	3.0	0.265080781782
75	1.6	0.05	4.0	0.339659565776
76	1.6	0.05	5.0	0.423294286024
77	1.6	0.05	6.0	0.438307029503
78	1.6	0.05	7.0	0.457345561585
79	1.6	0.05	8.0	0.66340596934
80	1.5	0.005	1.0	0.0909506342743
81	1.5	0.005	2.0	0.103479309133
82	1.5	0.005	3.0	0.117380390375
83	1.5	0.005	4.0	0.145148998984
84	1.5	0.005	5.0	0.173917742301
85	1.5	0.005	6.0	0.206790363862
86	1.5	0.005	7.0	0.328323545209
87	1.5	0.005	8.0	0.54730226322
88	1.5	0.01	1.0	0.0676185689463
89	1.5	0.01	2.0	0.0864668448298
90	1.5	0.01	3.0	0.118170344708
91	1.5	0.01	4.0	0.149200829594
92	1.5	0.01	5.0	0.18942127431
93	1.5	0.01	6.0	0.275023400675
94	1.5	0.01	7.0	0.410371286122
95	1.5	0.01	8.0	0.688706404796
96	1.5	0.015	1.0	0.0479827516707
97	1.5	0.015	2.0	0.0779421565169
98	1.5	0.015	3.0	0.103932558551
99	1.5	0.015	4.0	0.133509942187
100	1.5	0.015	5.0	0.199343322589
101	1.5	0.015	6.0	0.345947854655
102	1.5	0.015	7.0	0.420360613057
103	1.5	0.015	8.0	0.712564294176
104	1.5	0.02	1.0	0.0688330975574
105	1.5	0.02	2.0	0.087217115354
106	1.5	0.02	3.0	0.109169266901
107	1.5	0.02	4.0	0.138124113873
108	1.5	0.02	5.0	0.207153302348
109	1.5	0.02	6.0	0.360099707294
110	1.5	0.02	7.0	0.464816436483
111	1.5	0.02	8.0	0.577750588598
112	1.5	0.025	1.0	0.0853511422212
113	1.5	0.025	2.0	0.0908536587423
114	1.5	0.025	3.0	0.120120511085
115	1.5	0.025	4.0	0.153728033176
116	1.5	0.025	5.0	0.208742641447
117	1.5	0.025	6.0	0.300045154348
118	1.5	0.025	7.0	0.41435949324
119	1.5	0.025	8.0	1.0
120	1.5	0.03	1.0	0.0934534511114
121	1.5	0.03	2.0	0.117963492109
122	1.5	0.03	3.0	0.160884175002
123	1.5	0.03	4.0	0.204645404322
124	1.5	0.03	5.0	0.234993941812
125	1.5	0.03	6.0	0.306109254079
126	1.5	0.03	7.0	0.349709731018
127	1.5	0.03	8.0	0.711215060383
128	1.5	0.035	1.0	0.0637326907293
129	1.5	0.035	2.0	0.0713434359309
130	1.5	0.035	3.0	0.125906263984
131	1.5	0.035	4.0	0.179773502726
132	1.5	0.035	5.0	0.296780994288
133	1.5	0.035	6.0	0.344347174107
134	1.5	0.035	7.0	0.464829189554
135	1.5	0.035	8.0	1.0
136	1.5	0.04	1.0	0.0519795449781
137	1.5	0.04	2.0	0.0774960945205
138	1.5	0.04	3.0	0.169563531089
139	1.5	0.04	4.0	0.23902654423
140	1.5	0.04	5.0	0.304880920232
141	1.5	0.04	6.0	0.357536830069
142	1.5	0.04	7.0	0.424759252076
143	1.5	0.04	8.0	1.0
144	1.5	0.045	1.0	0.0432356250155
145	1.5	0.045	2.0	0.0746685451054
146	1.5	0.045	3.0	0.100343763797
147	1.5	0.045	4.0	0.149753337324
148	1.5	0.045	5.0	0.260786248777
149	1.5	0.045	6.0	0.331115340616
150	1.5	0.045	7.0	0.383095418837
151	1.5	0.045	8.0	0.675770640803
152	1.5	0.05	1.0	0.0634283635832
153	1.5	0.05	2.0	0.0677061055019
154	1.5	0.05	3.0	0.109714679747
155	1.5	0.05	4.0	0.175491144867
156	1.5	0.05	5.0	0.216896646256
157	1.5	0.05	6.0	0.264739841091
158	1.5	0.05	7.0	0.325563495412
159	1.5	0.05	8.0	0.573465441181
160	1.4	0.005	1.0	0.0305480857407
161	1.4	0.005	2.0	0.042058145383
162	1.4	0.005	3.0	0.0592239894276
163	1.4	0.005	4.0	0.0709877170876
164	1.4	0.005	5.0	0.0941400415758
165	1.4	0.005	6.0	0.147880980479
166	1.4	0.005	7.0	0.248977661233
167	1.4	0.005	8.0	0.392309535702
168	1.4	0.01	1.0	0.0328883163752
169	1.4	0.01	2.0	0.0343118797791
170	1.4	0.01	3.0	0.0557571914467
171	1.4	0.01	4.0	0.0827626816553
172	1.4	0.01	5.0	0.098789384391
173	1.4	0.01	6.0	0.150479849357
174	1.4	0.01	7.0	0.290711199093
175	1.4	0.01	8.0	0.53521789482
176	1.4	0.015	1.0	0.0369139106002
177	1.4	0.015	2.0	0.0424698991413
178	1.4	0.015	3.0	0.0538729071831
179	1.4	0.015	4.0	0.063958216951
180	1.4	0.015	5.0	0.109961598383
181	1.4	0.015	6.0	0.24721311169
182	1.4	0.015	7.0	0.351421518862
183	1.4	0.015	8.0	0.648469427665
184	1.4	0.02	1.0	0.0382053346043
185	1.4	0.02	2.0	0.0466672960178
186	1.4	0.02	3.0	0.0635790145544
187	1.4	0.02	4.0	0.0721731048069
188	1.4	0.02	5.0	0.109319169651
189	1.4	0.02	6.0	0.200711283316
190	1.4	0.02	7.0	0.307989122035
191	1.4	0.02	8.0	0.397975851185
192	1.4	0.025	1.0	0.0474677111643
193	1.4	0.025	2.0	0.0570126228555
194	1.4	0.025	3.0	0.0571991299815
195	1.4	0.025	4.0	0.063436343647
196	1.4	0.025	5.0	0.138689195756
197	1.4	0.025	6.0	0.190857174183
198	1.4	0.025	7.0	0.318692876701
199	1.4	0.025	8.0	0.570257834398
200	1.4	0.03	1.0	0.0465991025551
201	1.4	0.03	2.0	0.0657753252305
202	1.4	0.03	3.0	0.0715354851664
203	1.4	0.03	4.0	0.0955217101059
204	1.4	0.03	5.0	0.120475659607
205	1.4	0.03	6.0	0.193263902019
206	1.4	0.03	7.0	0.245040654383
207	1.4	0.03	8.0	0.61783255786
208	1.4	0.035	1.0	0.0356706627631
209	1.4	0.035	2.0	0.035412333765
210	1.4	0.035	3.0	0.0320425821802
211	1.4	0.035	4.0	0.0495637422073
212	1.4	0.035	5.0	0.168334762402
213	1.4	0.035	6.0	0.223092782232
214	1.4	0.035	7.0	0.322451059315
215	1.4	0.035	8.0	1.0
216	1.4	0.04	1.0	0.0260929177935
217	1.4	0.04	2.0	0.0382537483416
218	1.4	0.04	3.0	0.101846667959
219	1.4	0.04	4.0	0.125613755231
220	1.4	0.04	5.0	0.202384101391
221	1.4	0.04	6.0	0.238798139159
222	1.4	0.04	7.0	0.30726162978
223	1.4	0.04	8.0	1.0
224	1.4	0.045	1.0	0.024167502658
225	1.4	0.045	2.0	0.0385099253867
226	1.4	0.045	3.0	0.0610568028018
227	1.4	0.045	4.0	0.0910425409593
228	1.4	0.045	5.0	0.189716936179
229	1.4	0.045	6.0	0.254978310973
230	1.4	0.045	7.0	0.330470037642
231	1.4	0.045	8.0	0.643347249556
232	1.4	0.05	1.0	0.0303075725031
233	1.4	0.05	2.0	0.0355204828941
234	1.4	0.05	3.0	0.053226712382
235	1.4	0.05	4.0	0.0837929626683
236	1.4	0.05	5.0	0.119333061022
237	1.4	0.05	6.0	0.179335037053
238	1.4	0.05	7.0	0.262240133288
239	1.4	0.05	8.0	0.443804116041
240	1.3	0.005	1.0	0.0283023062771
241	1.3	0.005	2.0	0.022976807927
242	1.3	0.005	3.0	0.0350105885203
243	1.3	0.005	4.0	0.0383226175318
244	1.3	0.005	5.0	0.0551188162784
245	1.3	0.005	6.0	0.10030154379
246	1.3	0.005	7.0	0.192125464746
247	1.3	0.005	8.0	0.312406834749
248	1.3	0.01	1.0	0.0287115588954
249	1.3	0.01	2.0	0.0257163545038
250	1.3	0.01	3.0	0.0394905755714
251	1.3	0.01	4.0	0.0546245177173
252	1.3	0.01	5.0	0.0710810340102
253	1.3	0.01	6.0	0.0971883942434
254	1.3	0.01	7.0	0.240166964456
255	1.3	0.01	8.0	0.399294873314
256	1.3	0.015	1.0	0.0265908040834
257	1.3	0.015	2.0	0.0366032862925
258	1.3	0.015	3.0	0.0406506404541
259	1.3	0.015	4.0	0.0521789357393
260	1.3	0.015	5.0	0.0632904758121
261	1.3	0.015	6.0	0.151922594271
262	1.3	0.015	7.0	0.258796313784
263	1.3	0.015	8.0	0.566132932694
264	1.3	0.02	1.0	0.0286433508589
265	1.3	0.02	2.0	0.0390558872998
266	1.3	0.02	3.0	0.0571628959425
267	1.3	0.02	4.0	0.0597640933628
268	1.3	0.02	5.0	0.0629419607003
269	1.3	0.02	6.0	0.114717792947
270	1.3	0.02	7.0	0.185483433224
271	1.3	0.02	8.0	0.311103132259
272	1.3	0.025	1.0	0.0244965183994
273	1.3	0.025	2.0	0.0317929325592
274	1.3	0.025	3.0	0.0323242392563
275	1.3	0.025	4.0	0.0448967802252
276	1.3	0.025	5.0	0.0726398078568
277	1.3	0.025	6.0	0.134557636866
278	1.3	0.025	7.0	0.231710686116
279	1.3	0.025	8.0	0.420811311527
280	1.3	0.03	1.0	0.0325263641957
281	1.3	0.03	2.0	0.0335644788204
282	1.3	0.03	3.0	0.0294094973012
283	1.3	0.03	4.0	0.045092100166
284	1.3	0.03	5.0	0.0512742286507
285	1.3	0.03	6.0	0.0777988734103
286	1.3	0.03	7.0	0.138646592552
287	1.3	0.03	8.0	0.549185695221
288	1.3	0.035	1.0	0.0205656631654
289	1.3	0.035	2.0	0.0188285111014
290	1.3	0.035	3.0	0.0177955406071
291	1.3	0.035	4.0	0.0262062551926
292	1.3	0.035	5.0	0.0803041763322
293	1.3	0.035	6.0	0.124503506097
294	1.3	0.035	7.0	0.223593735732
295	1.3	0.035	8.0	0.432474564125
296	1.3	0.04	1.0	0.0182537148925
297	1.3	0.04	2.0	0.021912777627
298	1.3	0.04	3.0	0.0593380111757
299	1.3	0.04	4.0	0.0692613734561
300	1.3	0.04	5.0	0.112856266809
301	1.3	0.04	6.0	0.139440819948
302	1.3	0.04	7.0	0.22561275534
303	1.3	0.04	8.0	0.468175147215
304	1.3	0.045	1.0	0.0182457670498
305	1.3	0.045	2.0	0.0282190044902
306	1.3	0.045	3.0	0.0334826115468
307	1.3	0.045	4.0	0.0535984407049
308	1.3	0.045	5.0	0.105871443946
309	1.3	0.045	6.0	0.165543808851
310	1.3	0.045	7.0	0.268892029398
311	1.3	0.045	8.0	0.539264365069
312	1.3	0.05	1.0	0.0182569574542
313	1.3	0.05	2.0	0.0224832712805
314	1.3	0.05	3.0	0.0301488215474
315	1.3	0.05	4.0	0.0537786543331
316	1.3	0.05	5.0	0.0755585070486
317	1.3	0.05	6.0	0.124720666219
318	1.3	0.05	7.0	0.176013812906
319	1.3	0.05	8.0	0.343263684825
320	1.2	0.005	1.0	0.021508000007
321	1.2	0.005	2.0	0.0250406282278
322	1.2	0.005	3.0	0.0276211279164
323	1.2	0.005	4.0	0.0284688778798
324	1.2	0.005	5.0	0.0338339321061
325	1.2	0.005	6.0	0.0574400624865
326	1.2	0.005	7.0	0.0972936965976
327	1.2	0.005	8.0	0.222879415271
328	1.2	0.01	1.0	0.0222264325962
329	1.2	0.01	2.0	0.0195477406091
330	1.2	0.01	3.0	0.0294836719246
331	1.2	0.01	4.0	0.0453428534318
332	1.2	0.01	5.0	0.060675263057
333	1.2	0.01	6.0	0.0660747143412
334	1.2	0.01	7.0	0.147130144394
335	1.2	0.01	8.0	0.311584939284
336	1.2	0.015	1.0	0.0170549445104
337	1.2	0.015	2.0	0.0208811297719
338	1.2	0.015	3.0	0.0300195926477
339	1.2	0.015	4.0	0.0482595462279
340	1.2	0.015	5.0	0.0595353371703
341	1.2	0.015	6.0	0.100934935192
342	1.2	0.015	7.0	0.175260953893
343	1.2	0.015	8.0	0.468195304552
344	1.2	0.02	1.0	0.0215697102166
345	1.2	0.02	2.0	0.0384460128464
346	1.2	0.02	3.0	0.0431404758795
347	1.2	0.02	4.0	0.0533210206308
348	1.2	0.02	5.0	0.048150074509
349	1.2	0.02	6.0	0.0673071396086
350	1.2	0.02	7.0	0.120614502789
351	1.2	0.02	8.0	0.205339207859
352	1.2	0.025	1.0	0.0235477261255
353	1.2	0.025	2.0	0.031964812387
354	1.2	0.025	3.0	0.0254401668167
355	1.2	0.025	4.0	0.0292367096516
356	1.2	0.025	5.0	0.0349495390772
357	1.2	0.025	6.0	0.0808849441576
358	1.2	0.025	7.0	0.13536165292
359	1.2	0.025	8.0	0.333101421263
360	1.2	0.03	1.0	0.0208864813433
361	1.2	0.03	2.0	0.0280311233834
362	1.2	0.03	3.0	0.0240536815413
363	1.2	0.03	4.0	0.0179304921867
364	1.2	0.03	5.0	0.0457810986074
365	1.2	0.03	6.0	0.0591281766414
366	1.2	0.03	7.0	0.103878389572
367	1.2	0.03	8.0	0.491520268018
368	1.2	0.035	1.0	0.0174029503672
369	1.2	0.035	2.0	0.0181240693477
370	1.2	0.035	3.0	0.0196819863769
371	1.2	0.035	4.0	0.0169329187665
372	1.2	0.035	5.0	0.0557445602817
373	1.2	0.035	6.0	0.0743418594921
374	1.2	0.035	7.0	0.157258069738
375	1.2	0.035	8.0	0.356480704358
376	1.2	0.04	1.0	0.0172257488011
377	1.2	0.04	2.0	0.0179562127074
378	1.2	0.04	3.0	0.0286798530185
379	1.2	0.04	4.0	0.03960444837
380	1.2	0.04	5.0	0.0694011891378
381	1.2	0.04	6.0	0.0888700222615
382	1.2	0.04	7.0	0.126431456933
383	1.2	0.04	8.0	0.364666646321
384	1.2	0.045	1.0	0.0157486508754
385	1.2	0.045	2.0	0.0151987882761
386	1.2	0.045	3.0	0.0181132545374
387	1.2	0.045	4.0	0.0297093643511
388	1.2	0.045	5.0	0.0666839195476
389	1.2	0.045	6.0	0.0875292817799
390	1.2	0.045	7.0	0.123587516616
391	1.2	0.045	8.0	0.406449647527
392	1.2	0.05	1.0	0.0179414130676
393	1.2	0.05	2.0	0.013304690923
394	1.2	0.05	3.0	0.0167290571184
395	1.2	0.05	4.0	0.034457365047
396	1.2	0.05	5.0	0.0553492178191
397	1.2	0.05	6.0	0.0622789755189
398	1.2	0.05	7.0	0.0847153665599
399	1.2	0.05	8.0	0.221546238787
400	1.1	0.005	1.0	0.017265495381
401	1.1	0.005	2.0	0.0199533970784
402	1.1	0.005	3.0	0.0259343761454
403	1.1	0.005	4.0	0.0279141393739
404	1.1	0.005	5.0	0.0330828663713
405	1.1	0.005	6.0	0.0401987177296
406	1.1	0.005	7.0	0.0645256460789
407	1.1	0.005	8.0	0.121525442955
408	1.1	0.01	1.0	0.0214777897127
409	1.1	0.01	2.0	0.0199202566043
410	1.1	0.01	3.0	0.0286925937194
411	1.1	0.01	4.0	0.0287391808243
412	1.1	0.01	5.0	0.0354830786858
413	1.1	0.01	6.0	0.037381342395
414	1.1	0.01	7.0	0.0790734757418
415	1.1	0.01	8.0	0.221385878265
416	1.1	0.015	1.0	0.0177773981067
417	1.1	0.015	2.0	0.0207890669618
418	1.1	0.015	3.0	0.0339548501616
419	1.1	0.015	4.0	0.0376754868508
420	1.1	0.015	5.0	0.0482296025916
421	1.1	0.015	6.0	0.0643853346938
422	1.1	0.015	7.0	0.103490450808
423	1.1	0.015	8.0	0.40382533358
424	1.1	0.02	1.0	0.0192252251925
425	1.1	0.02	2.0	0.0367283713704
426	1.1	0.02	3.0	0.0385625623599
427	1.1	0.02	4.0	0.0395115680742
428	1.1	0.02	5.0	0.039803568154
429	1.1	0.02	6.0	0.0478179753046
430	1.1	0.02	7.0	0.0734745024741
431	1.1	0.02	8.0	0.162406379423
432	1.1	0.025	1.0	0.0190825071676
433	1.1	0.025	2.0	0.0258187410224
434	1.1	0.025	3.0	0.0261235042914
435	1.1	0.025	4.0	0.0322869560448
436	1.1	0.025	5.0	0.0320017285632
437	1.1	0.025	6.0	0.0526253919741
438	1.1	0.025	7.0	0.105995703639
439	1.1	0.025	8.0	0.220971680794
440	1.1	0.03	1.0	0.020276389925
441	1.1	0.03	2.0	0.0233735590297
442	1.1	0.03	3.0	0.0218232584172
443	1.1	0.03	4.0	0.0186920913775
444	1.1	0.03	5.0	0.0378283280937
445	1.1	0.03	6.0	0.0408342807757
446	1.1	0.03	7.0	0.0638203524612
447	1.1	0.03	8.0	0.416062313857
448	1.1	0.035	1.0	0.0199896936223
449	1.1	0.035	2.0	0.0161690214557
450	1.1	0.035	3.0	0.0180364607746
451	1.1	0.035	4.0	0.0169439127961
452	1.1	0.035	5.0	0.0463219562955
453	1.1	0.035	6.0	0.0563880819522
454	1.1	0.035	7.0	0.111259208315
455	1.1	0.035	8.0	0.239943038087
456	1.1	0.04	1.0	0.0154025836914
457	1.1	0.04	2.0	0.0195987709387
458	1.1	0.04	3.0	0.0216101930161
459	1.1	0.04	4.0	0.0317948907209
460	1.1	0.04	5.0	0.0455736129714
461	1.1	0.04	6.0	0.0595024673395
462	1.1	0.04	7.0	0.0825659513256
463	1.1	0.04	8.0	0.220096376024
464	1.1	0.045	1.0	0.0146989922985
465	1.1	0.045	2.0	0.0144854436053
466	1.1	0.045	3.0	0.0170889638469
467	1.1	0.045	4.0	0.0296827873342
468	1.1	0.045	5.0	0.0443044795106
469	1.1	0.045	6.0	0.0474866961564
470	1.1	0.045	7.0	0.0498394033166
471	1.1	0.045	8.0	0.162776049219
472	1.1	0.05	1.0	0.0150234658614
473	1.1	0.05	2.0	0.0119622601003
474	1.1	0.05	3.0	0.0153988881346
475	1.1	0.05	4.0	0.0269149175422
476	1.1	0.05	5.0	0.0324519116286
477	1.1	0.05	6.0	0.0389927025279
478	1.1	0.05	7.0	0.0487254977408
479	1.1	0.05	8.0	0.170528494287
