# Supplementary material for: The struggle for existence in the world market ecosystem
Source: PLoS One. 2018 Oct 3;13(10):e0203915. doi: 10.1371/journal.pone.0203915 (PMC6169900; doi:10.1371/journal.pone.0203915)
Supplement: S1 File — (ZIP) [file pone.0203915.s001.zip › energies/Energies_1970_6_.csv]

	Delta	Kappa	Lambda	Energy
0	1.6	0.005	1.0	0.0525198637468
1	1.6	0.005	2.0	0.0611007887375
2	1.6	0.005	3.0	0.0820842805757
3	1.6	0.005	4.0	0.122683209661
4	1.6	0.005	5.0	0.163451530821
5	1.6	0.005	6.0	0.228818131602
6	1.6	0.005	7.0	0.330411263269
7	1.6	0.005	8.0	0.491574120085
8	1.6	0.01	1.0	0.0292530855865
9	1.6	0.01	2.0	0.0505551501304
10	1.6	0.01	3.0	0.0720355503764
11	1.6	0.01	4.0	0.109231495238
12	1.6	0.01	5.0	0.142486816088
13	1.6	0.01	6.0	0.220866238367
14	1.6	0.01	7.0	0.288656187311
15	1.6	0.01	8.0	0.476868368541
16	1.6	0.015	1.0	0.0391010434775
17	1.6	0.015	2.0	0.0694824093544
18	1.6	0.015	3.0	0.0934373875651
19	1.6	0.015	4.0	0.148574248436
20	1.6	0.015	5.0	0.186862882646
21	1.6	0.015	6.0	0.284563683345
22	1.6	0.015	7.0	0.380271140202
23	1.6	0.015	8.0	0.574214231275
24	1.6	0.02	1.0	0.0333098714137
25	1.6	0.02	2.0	0.0490714786018
26	1.6	0.02	3.0	0.0808887066013
27	1.6	0.02	4.0	0.0992300207653
28	1.6	0.02	5.0	0.11515331663
29	1.6	0.02	6.0	0.248840695148
30	1.6	0.02	7.0	0.337540680371
31	1.6	0.02	8.0	0.45174422822
32	1.6	0.025	1.0	0.0237888824
33	1.6	0.025	2.0	0.0853891222408
34	1.6	0.025	3.0	0.129988686866
35	1.6	0.025	4.0	0.156371980199
36	1.6	0.025	5.0	0.199574398887
37	1.6	0.025	6.0	0.331596309276
38	1.6	0.025	7.0	0.357724327121
39	1.6	0.025	8.0	0.641179564589
40	1.6	0.03	1.0	0.053067284913
41	1.6	0.03	2.0	0.0709370745961
42	1.6	0.03	3.0	0.100224252576
43	1.6	0.03	4.0	0.106685570668
44	1.6	0.03	5.0	0.167518900253
45	1.6	0.03	6.0	0.232588459367
46	1.6	0.03	7.0	0.414095103418
47	1.6	0.03	8.0	0.557841162718
48	1.6	0.035	1.0	0.0471445623799
49	1.6	0.035	2.0	0.0624466962968
50	1.6	0.035	3.0	0.0760040229589
51	1.6	0.035	4.0	0.118820578319
52	1.6	0.035	5.0	0.169312747088
53	1.6	0.035	6.0	0.327714563842
54	1.6	0.035	7.0	0.456356959674
55	1.6	0.035	8.0	1.0
56	1.6	0.04	1.0	0.0424147477931
57	1.6	0.04	2.0	0.0688925337322
58	1.6	0.04	3.0	0.111727135135
59	1.6	0.04	4.0	0.109884631024
60	1.6	0.04	5.0	0.197484531978
61	1.6	0.04	6.0	0.507820147137
62	1.6	0.04	7.0	0.655841693185
63	1.6	0.04	8.0	0.768168566184
64	1.6	0.045	1.0	0.0600224863997
65	1.6	0.045	2.0	0.0792251281152
66	1.6	0.045	3.0	0.126421262989
67	1.6	0.045	4.0	0.124552298586
68	1.6	0.045	5.0	0.208279957337
69	1.6	0.045	6.0	0.390959772033
70	1.6	0.045	7.0	0.639188711453
71	1.6	0.045	8.0	1.0
72	1.6	0.05	1.0	0.06668365143
73	1.6	0.05	2.0	0.0936000630191
74	1.6	0.05	3.0	0.137851680614
75	1.6	0.05	4.0	0.17383248951
76	1.6	0.05	5.0	0.304407469383
77	1.6	0.05	6.0	0.428094603275
78	1.6	0.05	7.0	0.57607581727
79	1.6	0.05	8.0	0.608052597054
80	1.5	0.005	1.0	0.0278480402715
81	1.5	0.005	2.0	0.032685017407
82	1.5	0.005	3.0	0.0325777691598
83	1.5	0.005	4.0	0.0508772514567
84	1.5	0.005	5.0	0.0615769094438
85	1.5	0.005	6.0	0.0964693296043
86	1.5	0.005	7.0	0.15640467601
87	1.5	0.005	8.0	0.307197181489
88	1.5	0.01	1.0	0.0189671549982
89	1.5	0.01	2.0	0.0265659114144
90	1.5	0.01	3.0	0.0254270619921
91	1.5	0.01	4.0	0.0526548071078
92	1.5	0.01	5.0	0.0538636422163
93	1.5	0.01	6.0	0.0866639168307
94	1.5	0.01	7.0	0.135614020719
95	1.5	0.01	8.0	0.342374427838
96	1.5	0.015	1.0	0.0197754837763
97	1.5	0.015	2.0	0.0262328379272
98	1.5	0.015	3.0	0.0324363024091
99	1.5	0.015	4.0	0.0371714216177
100	1.5	0.015	5.0	0.0553795970894
101	1.5	0.015	6.0	0.135220576872
102	1.5	0.015	7.0	0.230638182737
103	1.5	0.015	8.0	0.386308115607
104	1.5	0.02	1.0	0.0195782380711
105	1.5	0.02	2.0	0.0372906827392
106	1.5	0.02	3.0	0.0341832659478
107	1.5	0.02	4.0	0.0429584327096
108	1.5	0.02	5.0	0.0547154400695
109	1.5	0.02	6.0	0.119927593694
110	1.5	0.02	7.0	0.21713602696
111	1.5	0.02	8.0	0.343664062148
112	1.5	0.025	1.0	0.0190808870869
113	1.5	0.025	2.0	0.0302854310774
114	1.5	0.025	3.0	0.0539377475105
115	1.5	0.025	4.0	0.0836651255564
116	1.5	0.025	5.0	0.0987237546074
117	1.5	0.025	6.0	0.156969613665
118	1.5	0.025	7.0	0.243262059996
119	1.5	0.025	8.0	0.426356694056
120	1.5	0.03	1.0	0.0212577756097
121	1.5	0.03	2.0	0.0284115739198
122	1.5	0.03	3.0	0.0382573988237
123	1.5	0.03	4.0	0.0506153697392
124	1.5	0.03	5.0	0.083283236036
125	1.5	0.03	6.0	0.162953323828
126	1.5	0.03	7.0	0.307154293597
127	1.5	0.03	8.0	0.477148815096
128	1.5	0.035	1.0	0.0277779250118
129	1.5	0.035	2.0	0.0372271285379
130	1.5	0.035	3.0	0.0357707464793
131	1.5	0.035	4.0	0.0609580490062
132	1.5	0.035	5.0	0.0756640459357
133	1.5	0.035	6.0	0.199474331375
134	1.5	0.035	7.0	0.350634431092
135	1.5	0.035	8.0	0.592250759364
136	1.5	0.04	1.0	0.025069104114
137	1.5	0.04	2.0	0.0539646690555
138	1.5	0.04	3.0	0.0547837477094
139	1.5	0.04	4.0	0.0557132820166
140	1.5	0.04	5.0	0.0991554922777
141	1.5	0.04	6.0	0.299869110017
142	1.5	0.04	7.0	0.497229402092
143	1.5	0.04	8.0	0.646223372959
144	1.5	0.045	1.0	0.0339701204442
145	1.5	0.045	2.0	0.0476588258974
146	1.5	0.045	3.0	0.0497378902375
147	1.5	0.045	4.0	0.0667347103654
148	1.5	0.045	5.0	0.134219115261
149	1.5	0.045	6.0	0.250638136154
150	1.5	0.045	7.0	0.494996629645
151	1.5	0.045	8.0	1.0
152	1.5	0.05	1.0	0.0359600614404
153	1.5	0.05	2.0	0.0499546105603
154	1.5	0.05	3.0	0.0498732112005
155	1.5	0.05	4.0	0.0791746897379
156	1.5	0.05	5.0	0.166527148087
157	1.5	0.05	6.0	0.282749547826
158	1.5	0.05	7.0	0.469071627705
159	1.5	0.05	8.0	0.546882176732
160	1.4	0.005	1.0	0.0224881874662
161	1.4	0.005	2.0	0.0272185317671
162	1.4	0.005	3.0	0.0231828062194
163	1.4	0.005	4.0	0.0259851667657
164	1.4	0.005	5.0	0.0391843102343
165	1.4	0.005	6.0	0.0672082075335
166	1.4	0.005	7.0	0.0977807132095
167	1.4	0.005	8.0	0.208822921605
168	1.4	0.01	1.0	0.0191964569026
169	1.4	0.01	2.0	0.0230995060505
170	1.4	0.01	3.0	0.0202354141988
171	1.4	0.01	4.0	0.036836321217
172	1.4	0.01	5.0	0.0441398364813
173	1.4	0.01	6.0	0.069804072271
174	1.4	0.01	7.0	0.0934511747807
175	1.4	0.01	8.0	0.243748275035
176	1.4	0.015	1.0	0.0217680300397
177	1.4	0.015	2.0	0.0248505951256
178	1.4	0.015	3.0	0.0283540464696
179	1.4	0.015	4.0	0.0241900484702
180	1.4	0.015	5.0	0.0336921177749
181	1.4	0.015	6.0	0.0698104439247
182	1.4	0.015	7.0	0.114732002308
183	1.4	0.015	8.0	0.278791772252
184	1.4	0.02	1.0	0.016000030369
185	1.4	0.02	2.0	0.0215059258231
186	1.4	0.02	3.0	0.0224835258595
187	1.4	0.02	4.0	0.0247126570941
188	1.4	0.02	5.0	0.0351271602005
189	1.4	0.02	6.0	0.0690236511511
190	1.4	0.02	7.0	0.150773611121
191	1.4	0.02	8.0	0.257321474507
192	1.4	0.025	1.0	0.0171396861255
193	1.4	0.025	2.0	0.0197794837108
194	1.4	0.025	3.0	0.0357058076957
195	1.4	0.025	4.0	0.0366224133644
196	1.4	0.025	5.0	0.0439678257233
197	1.4	0.025	6.0	0.0949469746295
198	1.4	0.025	7.0	0.168602538157
199	1.4	0.025	8.0	0.356007334985
200	1.4	0.03	1.0	0.0197559426037
201	1.4	0.03	2.0	0.0177376497893
202	1.4	0.03	3.0	0.0294188120304
203	1.4	0.03	4.0	0.0273925412574
204	1.4	0.03	5.0	0.0512721428797
205	1.4	0.03	6.0	0.117927965889
206	1.4	0.03	7.0	0.21375580596
207	1.4	0.03	8.0	0.399282954306
208	1.4	0.035	1.0	0.0178331939741
209	1.4	0.035	2.0	0.0179175766182
210	1.4	0.035	3.0	0.0297268337131
211	1.4	0.035	4.0	0.0490965111697
212	1.4	0.035	5.0	0.058689594033
213	1.4	0.035	6.0	0.136967888873
214	1.4	0.035	7.0	0.239230289708
215	1.4	0.035	8.0	0.476950078543
216	1.4	0.04	1.0	0.0179356118467
217	1.4	0.04	2.0	0.0201545080554
218	1.4	0.04	3.0	0.0371405835089
219	1.4	0.04	4.0	0.041652217856
220	1.4	0.04	5.0	0.0862934714764
221	1.4	0.04	6.0	0.25044328551
222	1.4	0.04	7.0	0.360038757311
223	1.4	0.04	8.0	0.522523257549
224	1.4	0.045	1.0	0.0161498288426
225	1.4	0.045	2.0	0.015312079841
226	1.4	0.045	3.0	0.0216039402826
227	1.4	0.045	4.0	0.0356609768567
228	1.4	0.045	5.0	0.0898972104521
229	1.4	0.045	6.0	0.186291452875
230	1.4	0.045	7.0	0.371162084294
231	1.4	0.045	8.0	1.0
232	1.4	0.05	1.0	0.0160910055044
233	1.4	0.05	2.0	0.0203284447308
234	1.4	0.05	3.0	0.0253992091115
235	1.4	0.05	4.0	0.0461769373137
236	1.4	0.05	5.0	0.117944700141
237	1.4	0.05	6.0	0.214657213046
238	1.4	0.05	7.0	0.351202729077
239	1.4	0.05	8.0	0.415275322513
240	1.3	0.005	1.0	0.0195847711616
241	1.3	0.005	2.0	0.0212377323311
242	1.3	0.005	3.0	0.0213456882143
243	1.3	0.005	4.0	0.02134219256
244	1.3	0.005	5.0	0.021359033453
245	1.3	0.005	6.0	0.0251328639594
246	1.3	0.005	7.0	0.0469981323496
247	1.3	0.005	8.0	0.0971387802266
248	1.3	0.01	1.0	0.0187613678322
249	1.3	0.01	2.0	0.0196054736917
250	1.3	0.01	3.0	0.0213362754584
251	1.3	0.01	4.0	0.0256738984111
252	1.3	0.01	5.0	0.0301939128501
253	1.3	0.01	6.0	0.0524681658939
254	1.3	0.01	7.0	0.0559084631091
255	1.3	0.01	8.0	0.156814598297
256	1.3	0.015	1.0	0.0203924601019
257	1.3	0.015	2.0	0.021830374287
258	1.3	0.015	3.0	0.0254344740102
259	1.3	0.015	4.0	0.0247141632224
260	1.3	0.015	5.0	0.0335732475889
261	1.3	0.015	6.0	0.0535085314284
262	1.3	0.015	7.0	0.0631191825019
263	1.3	0.015	8.0	0.185133507709
264	1.3	0.02	1.0	0.0145007509491
265	1.3	0.02	2.0	0.018849307716
266	1.3	0.02	3.0	0.0217199662183
267	1.3	0.02	4.0	0.016403575758
268	1.3	0.02	5.0	0.0275087548316
269	1.3	0.02	6.0	0.0439076392933
270	1.3	0.02	7.0	0.0911454791118
271	1.3	0.02	8.0	0.128016023408
272	1.3	0.025	1.0	0.0124980976783
273	1.3	0.025	2.0	0.018453852237
274	1.3	0.025	3.0	0.0165870504366
275	1.3	0.025	4.0	0.0184843775291
276	1.3	0.025	5.0	0.0206311867073
277	1.3	0.025	6.0	0.0618681538646
278	1.3	0.025	7.0	0.0941411686949
279	1.3	0.025	8.0	0.27542234587
280	1.3	0.03	1.0	0.0149645302244
281	1.3	0.03	2.0	0.0148657126336
282	1.3	0.03	3.0	0.0178421986412
283	1.3	0.03	4.0	0.0202905973805
284	1.3	0.03	5.0	0.0299326422943
285	1.3	0.03	6.0	0.0562957590306
286	1.3	0.03	7.0	0.102191988734
287	1.3	0.03	8.0	0.279441909713
288	1.3	0.035	1.0	0.0133688028547
289	1.3	0.035	2.0	0.0172869310364
290	1.3	0.035	3.0	0.0208314445158
291	1.3	0.035	4.0	0.0325372494095
292	1.3	0.035	5.0	0.0454454631717
293	1.3	0.035	6.0	0.0852920483225
294	1.3	0.035	7.0	0.159330532313
295	1.3	0.035	8.0	0.379508836442
296	1.3	0.04	1.0	0.0151810939938
297	1.3	0.04	2.0	0.0161616711006
298	1.3	0.04	3.0	0.031659082259
299	1.3	0.04	4.0	0.030955645095
300	1.3	0.04	5.0	0.0523115012959
301	1.3	0.04	6.0	0.193322233752
302	1.3	0.04	7.0	0.285271275445
303	1.3	0.04	8.0	0.421444643489
304	1.3	0.045	1.0	0.0147918586804
305	1.3	0.045	2.0	0.0150386954111
306	1.3	0.045	3.0	0.0186450516799
307	1.3	0.045	4.0	0.0264338187393
308	1.3	0.045	5.0	0.0417426052211
309	1.3	0.045	6.0	0.136537641695
310	1.3	0.045	7.0	0.264998362696
311	1.3	0.045	8.0	0.62923245067
312	1.3	0.05	1.0	0.0177774478255
313	1.3	0.05	2.0	0.0171657195384
314	1.3	0.05	3.0	0.0173144052986
315	1.3	0.05	4.0	0.0270362201704
316	1.3	0.05	5.0	0.0698142331996
317	1.3	0.05	6.0	0.150853441776
318	1.3	0.05	7.0	0.27906167404
319	1.3	0.05	8.0	0.345363456573
320	1.2	0.005	1.0	0.016893504105
321	1.2	0.005	2.0	0.0197746586873
322	1.2	0.005	3.0	0.0180423710583
323	1.2	0.005	4.0	0.0219402474756
324	1.2	0.005	5.0	0.0239707504413
325	1.2	0.005	6.0	0.0174033776554
326	1.2	0.005	7.0	0.023626105329
327	1.2	0.005	8.0	0.0539229519704
328	1.2	0.01	1.0	0.0186703716712
329	1.2	0.01	2.0	0.018343500675
330	1.2	0.01	3.0	0.0182762993497
331	1.2	0.01	4.0	0.0232395185862
332	1.2	0.01	5.0	0.0224242104675
333	1.2	0.01	6.0	0.0298494296382
334	1.2	0.01	7.0	0.0303242952823
335	1.2	0.01	8.0	0.0729156754294
336	1.2	0.015	1.0	0.0204740690442
337	1.2	0.015	2.0	0.0178601815937
338	1.2	0.015	3.0	0.0194462687173
339	1.2	0.015	4.0	0.0230679018987
340	1.2	0.015	5.0	0.0221528240899
341	1.2	0.015	6.0	0.0447638819039
342	1.2	0.015	7.0	0.0423668865499
343	1.2	0.015	8.0	0.108646747136
344	1.2	0.02	1.0	0.0136240392642
345	1.2	0.02	2.0	0.0174466771081
346	1.2	0.02	3.0	0.0216809332864
347	1.2	0.02	4.0	0.0159274033067
348	1.2	0.02	5.0	0.0196843176894
349	1.2	0.02	6.0	0.0310411154908
350	1.2	0.02	7.0	0.0497415348483
351	1.2	0.02	8.0	0.0810957361613
352	1.2	0.025	1.0	0.0141032611802
353	1.2	0.025	2.0	0.0177072043429
354	1.2	0.025	3.0	0.0168487631685
355	1.2	0.025	4.0	0.0189250537546
356	1.2	0.025	5.0	0.0194474302639
357	1.2	0.025	6.0	0.0420033663112
358	1.2	0.025	7.0	0.0646648886973
359	1.2	0.025	8.0	0.155900976383
360	1.2	0.03	1.0	0.0137142219904
361	1.2	0.03	2.0	0.0118592887699
362	1.2	0.03	3.0	0.0155465976266
363	1.2	0.03	4.0	0.0158356574882
364	1.2	0.03	5.0	0.0209131951724
365	1.2	0.03	6.0	0.0349494542919
366	1.2	0.03	7.0	0.0443972261454
367	1.2	0.03	8.0	0.167980119994
368	1.2	0.035	1.0	0.0112610196027
369	1.2	0.035	2.0	0.0150518676481
370	1.2	0.035	3.0	0.0147323046751
371	1.2	0.035	4.0	0.0276435698501
372	1.2	0.035	5.0	0.0298343484917
373	1.2	0.035	6.0	0.0326021752841
374	1.2	0.035	7.0	0.102458812646
375	1.2	0.035	8.0	0.27356810331
376	1.2	0.04	1.0	0.0113074698121
377	1.2	0.04	2.0	0.0141392726281
378	1.2	0.04	3.0	0.0193649737373
379	1.2	0.04	4.0	0.0244162895477
380	1.2	0.04	5.0	0.0211580948632
381	1.2	0.04	6.0	0.118376824039
382	1.2	0.04	7.0	0.182909835929
383	1.2	0.04	8.0	0.284141833827
384	1.2	0.045	1.0	0.0137412754524
385	1.2	0.045	2.0	0.0128003872645
386	1.2	0.045	3.0	0.0181725226691
387	1.2	0.045	4.0	0.0150432151142
388	1.2	0.045	5.0	0.0153580300837
389	1.2	0.045	6.0	0.0454658466966
390	1.2	0.045	7.0	0.163251160382
391	1.2	0.045	8.0	0.454176505908
392	1.2	0.05	1.0	0.0135015298396
393	1.2	0.05	2.0	0.0146693749524
394	1.2	0.05	3.0	0.0154845497276
395	1.2	0.05	4.0	0.0156176433
396	1.2	0.05	5.0	0.020935434544
397	1.2	0.05	6.0	0.0689544014977
398	1.2	0.05	7.0	0.181190527786
399	1.2	0.05	8.0	0.248366209119
400	1.1	0.005	1.0	0.0160876443957
401	1.1	0.005	2.0	0.0196951890828
402	1.1	0.005	3.0	0.0200348324648
403	1.1	0.005	4.0	0.0202987187834
404	1.1	0.005	5.0	0.021301040409
405	1.1	0.005	6.0	0.0181150831943
406	1.1	0.005	7.0	0.0232011811178
407	1.1	0.005	8.0	0.0363188627011
408	1.1	0.01	1.0	0.0190261921594
409	1.1	0.01	2.0	0.0190944513391
410	1.1	0.01	3.0	0.0177343767518
411	1.1	0.01	4.0	0.0219142834211
412	1.1	0.01	5.0	0.0198405564644
413	1.1	0.01	6.0	0.0253320667021
414	1.1	0.01	7.0	0.0253850264776
415	1.1	0.01	8.0	0.0258070443599
416	1.1	0.015	1.0	0.018022886619
417	1.1	0.015	2.0	0.0169077275313
418	1.1	0.015	3.0	0.0175591853921
419	1.1	0.015	4.0	0.0193617129826
420	1.1	0.015	5.0	0.0207403321452
421	1.1	0.015	6.0	0.0190576948156
422	1.1	0.015	7.0	0.0362255984832
423	1.1	0.015	8.0	0.062560339915
424	1.1	0.02	1.0	0.0138227123941
425	1.1	0.02	2.0	0.0147804916361
426	1.1	0.02	3.0	0.0194767421832
427	1.1	0.02	4.0	0.016257935869
428	1.1	0.02	5.0	0.0186796010169
429	1.1	0.02	6.0	0.0257777041322
430	1.1	0.02	7.0	0.0301012905932
431	1.1	0.02	8.0	0.0695024894667
432	1.1	0.025	1.0	0.0120200569694
433	1.1	0.025	2.0	0.0179130718356
434	1.1	0.025	3.0	0.0149428823913
435	1.1	0.025	4.0	0.0185286294522
436	1.1	0.025	5.0	0.0225596801395
437	1.1	0.025	6.0	0.0243493395231
438	1.1	0.025	7.0	0.0442547429996
439	1.1	0.025	8.0	0.109707756536
440	1.1	0.03	1.0	0.0118042422263
441	1.1	0.03	2.0	0.0102003700082
442	1.1	0.03	3.0	0.013614699045
443	1.1	0.03	4.0	0.0201436284295
444	1.1	0.03	5.0	0.0192884033154
445	1.1	0.03	6.0	0.0269702135453
446	1.1	0.03	7.0	0.0323991537884
447	1.1	0.03	8.0	0.121783176147
448	1.1	0.035	1.0	0.00961634814388
449	1.1	0.035	2.0	0.0143943393801
450	1.1	0.035	3.0	0.0148984097725
451	1.1	0.035	4.0	0.024438046998
452	1.1	0.035	5.0	0.0287824320433
453	1.1	0.035	6.0	0.0279761898219
454	1.1	0.035	7.0	0.0525616714277
455	1.1	0.035	8.0	0.197731132479
456	1.1	0.04	1.0	0.0103659039327
457	1.1	0.04	2.0	0.0126781652334
458	1.1	0.04	3.0	0.0219453628796
459	1.1	0.04	4.0	0.0269002300638
460	1.1	0.04	5.0	0.017549225135
461	1.1	0.04	6.0	0.05365155454
462	1.1	0.04	7.0	0.0815920646976
463	1.1	0.04	8.0	0.205124754281
464	1.1	0.045	1.0	0.0129857476431
465	1.1	0.045	2.0	0.0108668657267
466	1.1	0.045	3.0	0.0202036107184
467	1.1	0.045	4.0	0.0157154909678
468	1.1	0.045	5.0	0.0135408173813
469	1.1	0.045	6.0	0.0208352201196
470	1.1	0.045	7.0	0.0999164246285
471	1.1	0.045	8.0	0.398935229404
472	1.1	0.05	1.0	0.0107223913217
473	1.1	0.05	2.0	0.0147349877973
474	1.1	0.05	3.0	0.015801521289
475	1.1	0.05	4.0	0.015964852351
476	1.1	0.05	5.0	0.0122075886387
477	1.1	0.05	6.0	0.0391614211553
478	1.1	0.05	7.0	0.115083572529
479	1.1	0.05	8.0	0.197192767592
