# Supplementary material for: The struggle for existence in the world market ecosystem
Source: PLoS One. 2018 Oct 3;13(10):e0203915. doi: 10.1371/journal.pone.0203915 (PMC6169900; doi:10.1371/journal.pone.0203915)
Supplement: S1 File — (ZIP) [file pone.0203915.s001.zip › energies/Energies_1970_7_.csv]

	Delta	Kappa	Lambda	Energy
0	1.6	0.005	1.0	0.109988881351
1	1.6	0.005	2.0	0.14333342437
2	1.6	0.005	3.0	0.17322666522
3	1.6	0.005	4.0	0.216720611024
4	1.6	0.005	5.0	0.250020754728
5	1.6	0.005	6.0	0.323655592038
6	1.6	0.005	7.0	0.585000492664
7	1.6	0.005	8.0	1.0
8	1.6	0.01	1.0	0.130376765906
9	1.6	0.01	2.0	0.183469196189
10	1.6	0.01	3.0	0.206178420558
11	1.6	0.01	4.0	0.235295527699
12	1.6	0.01	5.0	0.261058238816
13	1.6	0.01	6.0	0.345108768791
14	1.6	0.01	7.0	0.52309884969
15	1.6	0.01	8.0	1.0
16	1.6	0.015	1.0	0.143353607608
17	1.6	0.015	2.0	0.172685467159
18	1.6	0.015	3.0	0.254477226333
19	1.6	0.015	4.0	0.301277928337
20	1.6	0.015	5.0	0.331237124732
21	1.6	0.015	6.0	0.38763128283
22	1.6	0.015	7.0	0.501362275596
23	1.6	0.015	8.0	0.683100899061
24	1.6	0.02	1.0	0.154744896738
25	1.6	0.02	2.0	0.171643525106
26	1.6	0.02	3.0	0.222384199412
27	1.6	0.02	4.0	0.261085107515
28	1.6	0.02	5.0	0.328278171331
29	1.6	0.02	6.0	0.345274863657
30	1.6	0.02	7.0	1.0
31	1.6	0.02	8.0	1.0
32	1.6	0.025	1.0	0.154412156983
33	1.6	0.025	2.0	0.192145419002
34	1.6	0.025	3.0	0.224202753583
35	1.6	0.025	4.0	0.290807601452
36	1.6	0.025	5.0	0.375413114146
37	1.6	0.025	6.0	0.439521839498
38	1.6	0.025	7.0	0.589945356024
39	1.6	0.025	8.0	1.0
40	1.6	0.03	1.0	0.12557415048
41	1.6	0.03	2.0	0.184294817
42	1.6	0.03	3.0	0.267060363218
43	1.6	0.03	4.0	0.318437260504
44	1.6	0.03	5.0	0.36462717397
45	1.6	0.03	6.0	0.454060549995
46	1.6	0.03	7.0	0.655516221573
47	1.6	0.03	8.0	0.740859433562
48	1.6	0.035	1.0	0.186289200739
49	1.6	0.035	2.0	0.245386769767
50	1.6	0.035	3.0	0.297034584006
51	1.6	0.035	4.0	0.336690745762
52	1.6	0.035	5.0	0.357817218713
53	1.6	0.035	6.0	0.432615832806
54	1.6	0.035	7.0	0.541128673115
55	1.6	0.035	8.0	0.733503675131
56	1.6	0.04	1.0	0.193041626856
57	1.6	0.04	2.0	0.273275386142
58	1.6	0.04	3.0	0.309974224658
59	1.6	0.04	4.0	0.339044392003
60	1.6	0.04	5.0	0.400507614191
61	1.6	0.04	6.0	0.545068649958
62	1.6	0.04	7.0	0.633356158888
63	1.6	0.04	8.0	1.0
64	1.6	0.045	1.0	0.174273919664
65	1.6	0.045	2.0	0.236163886826
66	1.6	0.045	3.0	0.275865101109
67	1.6	0.045	4.0	0.316575767886
68	1.6	0.045	5.0	0.368253533931
69	1.6	0.045	6.0	0.531865132279
70	1.6	0.045	7.0	0.584395015891
71	1.6	0.045	8.0	1.0
72	1.6	0.05	1.0	0.159518893097
73	1.6	0.05	2.0	0.25311922257
74	1.6	0.05	3.0	0.27515421477
75	1.6	0.05	4.0	0.313114457513
76	1.6	0.05	5.0	0.394665668737
77	1.6	0.05	6.0	0.595303821887
78	1.6	0.05	7.0	0.641750237744
79	1.6	0.05	8.0	1.0
80	1.5	0.005	1.0	0.0251274949689
81	1.5	0.005	2.0	0.0272512486443
82	1.5	0.005	3.0	0.0559900278604
83	1.5	0.005	4.0	0.0695680562671
84	1.5	0.005	5.0	0.0826183353049
85	1.5	0.005	6.0	0.178455934716
86	1.5	0.005	7.0	0.379912545924
87	1.5	0.005	8.0	1.0
88	1.5	0.01	1.0	0.0328518640525
89	1.5	0.01	2.0	0.0469878797852
90	1.5	0.01	3.0	0.0483895912747
91	1.5	0.01	4.0	0.0676554720134
92	1.5	0.01	5.0	0.09707484695
93	1.5	0.01	6.0	0.198577466325
94	1.5	0.01	7.0	0.264657861661
95	1.5	0.01	8.0	0.622572368232
96	1.5	0.015	1.0	0.0331645731812
97	1.5	0.015	2.0	0.057038038562
98	1.5	0.015	3.0	0.108374213941
99	1.5	0.015	4.0	0.165634554875
100	1.5	0.015	5.0	0.205576743991
101	1.5	0.015	6.0	0.262941683232
102	1.5	0.015	7.0	0.389212312739
103	1.5	0.015	8.0	0.601332891588
104	1.5	0.02	1.0	0.0520969736552
105	1.5	0.02	2.0	0.0963419788606
106	1.5	0.02	3.0	0.123269914771
107	1.5	0.02	4.0	0.173286551004
108	1.5	0.02	5.0	0.209827827516
109	1.5	0.02	6.0	0.244604519153
110	1.5	0.02	7.0	0.372620633978
111	1.5	0.02	8.0	1.0
112	1.5	0.025	1.0	0.0787944877952
113	1.5	0.025	2.0	0.092344304618
114	1.5	0.025	3.0	0.121318427891
115	1.5	0.025	4.0	0.182207106941
116	1.5	0.025	5.0	0.207232279606
117	1.5	0.025	6.0	0.295009613243
118	1.5	0.025	7.0	0.435376977486
119	1.5	0.025	8.0	1.0
120	1.5	0.03	1.0	0.0797872989745
121	1.5	0.03	2.0	0.0989188344947
122	1.5	0.03	3.0	0.12746691102
123	1.5	0.03	4.0	0.161156543113
124	1.5	0.03	5.0	0.182215272267
125	1.5	0.03	6.0	0.267923050307
126	1.5	0.03	7.0	0.476847661807
127	1.5	0.03	8.0	0.645395710341
128	1.5	0.035	1.0	0.0820923181062
129	1.5	0.035	2.0	0.107392284834
130	1.5	0.035	3.0	0.152821878972
131	1.5	0.035	4.0	0.182956183555
132	1.5	0.035	5.0	0.196233722041
133	1.5	0.035	6.0	0.254301709217
134	1.5	0.035	7.0	0.387698389031
135	1.5	0.035	8.0	0.568452167908
136	1.5	0.04	1.0	0.0682377501742
137	1.5	0.04	2.0	0.135419525049
138	1.5	0.04	3.0	0.158865381058
139	1.5	0.04	4.0	0.195338931115
140	1.5	0.04	5.0	0.251928340793
141	1.5	0.04	6.0	0.310814108458
142	1.5	0.04	7.0	0.413298602522
143	1.5	0.04	8.0	0.538186009558
144	1.5	0.045	1.0	0.0571722979704
145	1.5	0.045	2.0	0.142382951555
146	1.5	0.045	3.0	0.169198934453
147	1.5	0.045	4.0	0.204836630413
148	1.5	0.045	5.0	0.227671352654
149	1.5	0.045	6.0	0.392279419199
150	1.5	0.045	7.0	0.480947438816
151	1.5	0.045	8.0	1.0
152	1.5	0.05	1.0	0.0520619077798
153	1.5	0.05	2.0	0.108913667983
154	1.5	0.05	3.0	0.124646448317
155	1.5	0.05	4.0	0.150687897312
156	1.5	0.05	5.0	0.198042656318
157	1.5	0.05	6.0	0.354927144023
158	1.5	0.05	7.0	0.456497777075
159	1.5	0.05	8.0	0.604932488268
160	1.4	0.005	1.0	0.017193459236
161	1.4	0.005	2.0	0.0186444818597
162	1.4	0.005	3.0	0.0315676301727
163	1.4	0.005	4.0	0.0273285130836
164	1.4	0.005	5.0	0.0283168781311
165	1.4	0.005	6.0	0.0633396151295
166	1.4	0.005	7.0	0.208940751633
167	1.4	0.005	8.0	0.445857520134
168	1.4	0.01	1.0	0.0226411511063
169	1.4	0.01	2.0	0.0302964123091
170	1.4	0.01	3.0	0.0295677150335
171	1.4	0.01	4.0	0.0298107172165
172	1.4	0.01	5.0	0.0430393498218
173	1.4	0.01	6.0	0.114516189223
174	1.4	0.01	7.0	0.183308611274
175	1.4	0.01	8.0	0.536066932011
176	1.4	0.015	1.0	0.0254349762013
177	1.4	0.015	2.0	0.0261740331609
178	1.4	0.015	3.0	0.0362867295158
179	1.4	0.015	4.0	0.0626110392965
180	1.4	0.015	5.0	0.112132328456
181	1.4	0.015	6.0	0.153886412043
182	1.4	0.015	7.0	0.242076808424
183	1.4	0.015	8.0	0.491764320452
184	1.4	0.02	1.0	0.0161835643761
185	1.4	0.02	2.0	0.023171969092
186	1.4	0.02	3.0	0.0372359297279
187	1.4	0.02	4.0	0.0791042850158
188	1.4	0.02	5.0	0.123348301452
189	1.4	0.02	6.0	0.129676525482
190	1.4	0.02	7.0	0.269773899447
191	1.4	0.02	8.0	0.692804783767
192	1.4	0.025	1.0	0.0232639130437
193	1.4	0.025	2.0	0.0217243892489
194	1.4	0.025	3.0	0.0280535305124
195	1.4	0.025	4.0	0.0716374183493
196	1.4	0.025	5.0	0.0967522372455
197	1.4	0.025	6.0	0.14792850885
198	1.4	0.025	7.0	0.293299842767
199	1.4	0.025	8.0	1.0
200	1.4	0.03	1.0	0.0182408311513
201	1.4	0.03	2.0	0.0336774285535
202	1.4	0.03	3.0	0.033541401493
203	1.4	0.03	4.0	0.0579960868452
204	1.4	0.03	5.0	0.0757574920326
205	1.4	0.03	6.0	0.157260885619
206	1.4	0.03	7.0	0.379955588382
207	1.4	0.03	8.0	0.583912703655
208	1.4	0.035	1.0	0.0171680409604
209	1.4	0.035	2.0	0.0278174649184
210	1.4	0.035	3.0	0.0330150759095
211	1.4	0.035	4.0	0.0557757291291
212	1.4	0.035	5.0	0.0804215703202
213	1.4	0.035	6.0	0.116658629271
214	1.4	0.035	7.0	0.261900196284
215	1.4	0.035	8.0	0.446357498426
216	1.4	0.04	1.0	0.0157262831255
217	1.4	0.04	2.0	0.0387841319417
218	1.4	0.04	3.0	0.0529796753004
219	1.4	0.04	4.0	0.100557948668
220	1.4	0.04	5.0	0.129593988499
221	1.4	0.04	6.0	0.17933066632
222	1.4	0.04	7.0	0.295497958553
223	1.4	0.04	8.0	0.396250809805
224	1.4	0.045	1.0	0.0174704088668
225	1.4	0.045	2.0	0.0427156463225
226	1.4	0.045	3.0	0.0704632690512
227	1.4	0.045	4.0	0.100453601359
228	1.4	0.045	5.0	0.104041243667
229	1.4	0.045	6.0	0.26913897692
230	1.4	0.045	7.0	0.406410211514
231	1.4	0.045	8.0	0.515493097013
232	1.4	0.05	1.0	0.0174292807678
233	1.4	0.05	2.0	0.045489509596
234	1.4	0.05	3.0	0.0508718656775
235	1.4	0.05	4.0	0.0703469775802
236	1.4	0.05	5.0	0.124907529447
237	1.4	0.05	6.0	0.284269661192
238	1.4	0.05	7.0	0.386633812638
239	1.4	0.05	8.0	0.474994439095
240	1.3	0.005	1.0	0.015201949898
241	1.3	0.005	2.0	0.0150404015525
242	1.3	0.005	3.0	0.023008022624
243	1.3	0.005	4.0	0.0188411925246
244	1.3	0.005	5.0	0.0265865382949
245	1.3	0.005	6.0	0.0335733444081
246	1.3	0.005	7.0	0.121096451752
247	1.3	0.005	8.0	0.244909791875
248	1.3	0.01	1.0	0.0170370293218
249	1.3	0.01	2.0	0.0207593033998
250	1.3	0.01	3.0	0.0201882688748
251	1.3	0.01	4.0	0.0185175822806
252	1.3	0.01	5.0	0.0231319980636
253	1.3	0.01	6.0	0.0560954906361
254	1.3	0.01	7.0	0.124749425148
255	1.3	0.01	8.0	0.350151188731
256	1.3	0.015	1.0	0.0142853380197
257	1.3	0.015	2.0	0.0151593006938
258	1.3	0.015	3.0	0.0205762363159
259	1.3	0.015	4.0	0.0257307986682
260	1.3	0.015	5.0	0.0431766274962
261	1.3	0.015	6.0	0.104757980571
262	1.3	0.015	7.0	0.173027647553
263	1.3	0.015	8.0	0.376002281594
264	1.3	0.02	1.0	0.016443734171
265	1.3	0.02	2.0	0.0174635144373
266	1.3	0.02	3.0	0.0193922618783
267	1.3	0.02	4.0	0.0156135064751
268	1.3	0.02	5.0	0.0537875575189
269	1.3	0.02	6.0	0.0602813254557
270	1.3	0.02	7.0	0.171429603633
271	1.3	0.02	8.0	0.529614464839
272	1.3	0.025	1.0	0.0205967609853
273	1.3	0.025	2.0	0.0216975928995
274	1.3	0.025	3.0	0.0198269962936
275	1.3	0.025	4.0	0.0276425780167
276	1.3	0.025	5.0	0.0362532084445
277	1.3	0.025	6.0	0.0855477594112
278	1.3	0.025	7.0	0.243369761567
279	1.3	0.025	8.0	0.572998476568
280	1.3	0.03	1.0	0.0207019102263
281	1.3	0.03	2.0	0.0236584205052
282	1.3	0.03	3.0	0.0232959860168
283	1.3	0.03	4.0	0.0236333132441
284	1.3	0.03	5.0	0.0464263164348
285	1.3	0.03	6.0	0.123850069676
286	1.3	0.03	7.0	0.299755975472
287	1.3	0.03	8.0	0.545072937526
288	1.3	0.035	1.0	0.0152079694568
289	1.3	0.035	2.0	0.0215823316435
290	1.3	0.035	3.0	0.0335447205193
291	1.3	0.035	4.0	0.0489318410279
292	1.3	0.035	5.0	0.0526113814104
293	1.3	0.035	6.0	0.0740377488139
294	1.3	0.035	7.0	0.166463863387
295	1.3	0.035	8.0	0.37201113883
296	1.3	0.04	1.0	0.0130345441416
297	1.3	0.04	2.0	0.0198613740249
298	1.3	0.04	3.0	0.0147464967398
299	1.3	0.04	4.0	0.0306991371168
300	1.3	0.04	5.0	0.0616355591957
301	1.3	0.04	6.0	0.106701117824
302	1.3	0.04	7.0	0.220378035935
303	1.3	0.04	8.0	0.329495784344
304	1.3	0.045	1.0	0.0139980507371
305	1.3	0.045	2.0	0.0163148864118
306	1.3	0.045	3.0	0.0163116800953
307	1.3	0.045	4.0	0.0386380166211
308	1.3	0.045	5.0	0.0629855105213
309	1.3	0.045	6.0	0.186491700662
310	1.3	0.045	7.0	0.337359271271
311	1.3	0.045	8.0	0.406832901179
312	1.3	0.05	1.0	0.0142883772048
313	1.3	0.05	2.0	0.013422670386
314	1.3	0.05	3.0	0.0267639761023
315	1.3	0.05	4.0	0.0419274851087
316	1.3	0.05	5.0	0.0882805887818
317	1.3	0.05	6.0	0.213463269317
318	1.3	0.05	7.0	0.325658632383
319	1.3	0.05	8.0	0.395625310842
320	1.2	0.005	1.0	0.015365732754
321	1.2	0.005	2.0	0.0143048006376
322	1.2	0.005	3.0	0.018206117591
323	1.2	0.005	4.0	0.0185121409301
324	1.2	0.005	5.0	0.0252911475311
325	1.2	0.005	6.0	0.0201802043725
326	1.2	0.005	7.0	0.0434027994168
327	1.2	0.005	8.0	0.127570236517
328	1.2	0.01	1.0	0.0178304030651
329	1.2	0.01	2.0	0.0150462513263
330	1.2	0.01	3.0	0.0168771033648
331	1.2	0.01	4.0	0.0159666680514
332	1.2	0.01	5.0	0.0184049403685
333	1.2	0.01	6.0	0.0360185766606
334	1.2	0.01	7.0	0.0650022094824
335	1.2	0.01	8.0	0.230729326072
336	1.2	0.015	1.0	0.0179374821779
337	1.2	0.015	2.0	0.0165696067672
338	1.2	0.015	3.0	0.018392167456
339	1.2	0.015	4.0	0.0239208200285
340	1.2	0.015	5.0	0.0234949154743
341	1.2	0.015	6.0	0.0624555193114
342	1.2	0.015	7.0	0.102673443678
343	1.2	0.015	8.0	0.298065145587
344	1.2	0.02	1.0	0.0177369221094
345	1.2	0.02	2.0	0.0160999476278
346	1.2	0.02	3.0	0.0162876544241
347	1.2	0.02	4.0	0.0131578423897
348	1.2	0.02	5.0	0.0314369271203
349	1.2	0.02	6.0	0.0368534675148
350	1.2	0.02	7.0	0.0883830236452
351	1.2	0.02	8.0	0.323148183619
352	1.2	0.025	1.0	0.0180677588922
353	1.2	0.025	2.0	0.0201382272086
354	1.2	0.025	3.0	0.0191565628767
355	1.2	0.025	4.0	0.0255180873449
356	1.2	0.025	5.0	0.0292314447725
357	1.2	0.025	6.0	0.0487587662974
358	1.2	0.025	7.0	0.189881582502
359	1.2	0.025	8.0	0.438822243345
360	1.2	0.03	1.0	0.0157723380271
361	1.2	0.03	2.0	0.0178063683676
362	1.2	0.03	3.0	0.0198106698355
363	1.2	0.03	4.0	0.0180197630865
364	1.2	0.03	5.0	0.0294013633214
365	1.2	0.03	6.0	0.0785598189935
366	1.2	0.03	7.0	0.187487299073
367	1.2	0.03	8.0	0.408994979396
368	1.2	0.035	1.0	0.0157345970229
369	1.2	0.035	2.0	0.0187879424965
370	1.2	0.035	3.0	0.0201119950166
371	1.2	0.035	4.0	0.0278185308109
372	1.2	0.035	5.0	0.0361771100278
373	1.2	0.035	6.0	0.041750890472
374	1.2	0.035	7.0	0.0987570685566
375	1.2	0.035	8.0	0.243591231602
376	1.2	0.04	1.0	0.0125373923864
377	1.2	0.04	2.0	0.0141274944286
378	1.2	0.04	3.0	0.0144066758182
379	1.2	0.04	4.0	0.0109131061094
380	1.2	0.04	5.0	0.0285313138731
381	1.2	0.04	6.0	0.0738821003074
382	1.2	0.04	7.0	0.135782670344
383	1.2	0.04	8.0	0.24854054494
384	1.2	0.045	1.0	0.0119416309889
385	1.2	0.045	2.0	0.0144438163381
386	1.2	0.045	3.0	0.0165963424938
387	1.2	0.045	4.0	0.0209619086338
388	1.2	0.045	5.0	0.0431271573874
389	1.2	0.045	6.0	0.13873015782
390	1.2	0.045	7.0	0.226729805021
391	1.2	0.045	8.0	0.319796191291
392	1.2	0.05	1.0	0.0126173033791
393	1.2	0.05	2.0	0.0122044408456
394	1.2	0.05	3.0	0.0177598773488
395	1.2	0.05	4.0	0.0254705526307
396	1.2	0.05	5.0	0.0649040891342
397	1.2	0.05	6.0	0.147140859327
398	1.2	0.05	7.0	0.230109432181
399	1.2	0.05	8.0	0.35082063752
400	1.1	0.005	1.0	0.015032651851
401	1.1	0.005	2.0	0.0152626776449
402	1.1	0.005	3.0	0.0149789785913
403	1.1	0.005	4.0	0.0165844440384
404	1.1	0.005	5.0	0.0243369903391
405	1.1	0.005	6.0	0.0185232982208
406	1.1	0.005	7.0	0.0199038585255
407	1.1	0.005	8.0	0.0461914874944
408	1.1	0.01	1.0	0.0149412039281
409	1.1	0.01	2.0	0.0139710044917
410	1.1	0.01	3.0	0.0182954022366
411	1.1	0.01	4.0	0.0162442678995
412	1.1	0.01	5.0	0.0180441237247
413	1.1	0.01	6.0	0.018846905238
414	1.1	0.01	7.0	0.026554566153
415	1.1	0.01	8.0	0.107659858133
416	1.1	0.015	1.0	0.0147818707912
417	1.1	0.015	2.0	0.0154677372412
418	1.1	0.015	3.0	0.0178199781184
419	1.1	0.015	4.0	0.0174042063693
420	1.1	0.015	5.0	0.0261794597123
421	1.1	0.015	6.0	0.0308333529713
422	1.1	0.015	7.0	0.0730719257685
423	1.1	0.015	8.0	0.19288816729
424	1.1	0.02	1.0	0.0158484948151
425	1.1	0.02	2.0	0.0158273721252
426	1.1	0.02	3.0	0.0150283703147
427	1.1	0.02	4.0	0.0136196230206
428	1.1	0.02	5.0	0.0145421112454
429	1.1	0.02	6.0	0.0188568528542
430	1.1	0.02	7.0	0.0684167316297
431	1.1	0.02	8.0	0.207626260182
432	1.1	0.025	1.0	0.0163325709682
433	1.1	0.025	2.0	0.0175357978584
434	1.1	0.025	3.0	0.0185745530319
435	1.1	0.025	4.0	0.0198918202304
436	1.1	0.025	5.0	0.0184660413392
437	1.1	0.025	6.0	0.0416587205473
438	1.1	0.025	7.0	0.126026933905
439	1.1	0.025	8.0	0.32900562712
440	1.1	0.03	1.0	0.015638938067
441	1.1	0.03	2.0	0.0162015709004
442	1.1	0.03	3.0	0.0159766264311
443	1.1	0.03	4.0	0.0189282996875
444	1.1	0.03	5.0	0.0225194327791
445	1.1	0.03	6.0	0.0361051174861
446	1.1	0.03	7.0	0.123114196974
447	1.1	0.03	8.0	0.303290414171
448	1.1	0.035	1.0	0.0120001005293
449	1.1	0.035	2.0	0.0158672628954
450	1.1	0.035	3.0	0.0197649240731
451	1.1	0.035	4.0	0.0206393140219
452	1.1	0.035	5.0	0.0286853633394
453	1.1	0.035	6.0	0.0331023875914
454	1.1	0.035	7.0	0.0630090416457
455	1.1	0.035	8.0	0.160984931392
456	1.1	0.04	1.0	0.0121457668139
457	1.1	0.04	2.0	0.0149617631126
458	1.1	0.04	3.0	0.0172401215057
459	1.1	0.04	4.0	0.011581662162
460	1.1	0.04	5.0	0.0226381250752
461	1.1	0.04	6.0	0.0455249927769
462	1.1	0.04	7.0	0.107479402503
463	1.1	0.04	8.0	0.165597749386
464	1.1	0.045	1.0	0.0114774541837
465	1.1	0.045	2.0	0.0141225899324
466	1.1	0.045	3.0	0.0162159969863
467	1.1	0.045	4.0	0.0143893842242
468	1.1	0.045	5.0	0.0226602889268
469	1.1	0.045	6.0	0.0891362017839
470	1.1	0.045	7.0	0.168520305622
471	1.1	0.045	8.0	0.268118014625
472	1.1	0.05	1.0	0.0117492258578
473	1.1	0.05	2.0	0.0119344160543
474	1.1	0.05	3.0	0.0102104343307
475	1.1	0.05	4.0	0.0107496253203
476	1.1	0.05	5.0	0.0497813735261
477	1.1	0.05	6.0	0.0837722592847
478	1.1	0.05	7.0	0.133866783262
479	1.1	0.05	8.0	0.26048093754
