# Supplementary material for: The struggle for existence in the world market ecosystem
Source: PLoS One. 2018 Oct 3;13(10):e0203915. doi: 10.1371/journal.pone.0203915 (PMC6169900; doi:10.1371/journal.pone.0203915)
Supplement: S1 File — (ZIP) [file pone.0203915.s001.zip › energies/Energies_1970_8_.csv]

	Delta	Kappa	Lambda	Energy
0	1.6	0.005	1.0	0.0313772750797
1	1.6	0.005	2.0	0.0508777580027
2	1.6	0.005	3.0	0.074403074476
3	1.6	0.005	4.0	0.0837664456297
4	1.6	0.005	5.0	0.148592583587
5	1.6	0.005	6.0	0.174023809346
6	1.6	0.005	7.0	0.416013342727
7	1.6	0.005	8.0	0.575517403882
8	1.6	0.01	1.0	0.0360064656851
9	1.6	0.01	2.0	0.0486563129419
10	1.6	0.01	3.0	0.0647638377402
11	1.6	0.01	4.0	0.0818623889771
12	1.6	0.01	5.0	0.163293489706
13	1.6	0.01	6.0	0.196583065429
14	1.6	0.01	7.0	0.304948379634
15	1.6	0.01	8.0	0.453319134904
16	1.6	0.015	1.0	0.0238404431725
17	1.6	0.015	2.0	0.0675567575647
18	1.6	0.015	3.0	0.107419957416
19	1.6	0.015	4.0	0.146732309596
20	1.6	0.015	5.0	0.205527950603
21	1.6	0.015	6.0	0.309663661573
22	1.6	0.015	7.0	0.450463415308
23	1.6	0.015	8.0	0.601122887254
24	1.6	0.02	1.0	0.0833285923427
25	1.6	0.02	2.0	0.128139250769
26	1.6	0.02	3.0	0.148602346713
27	1.6	0.02	4.0	0.175702290723
28	1.6	0.02	5.0	0.206292905909
29	1.6	0.02	6.0	0.269063997445
30	1.6	0.02	7.0	0.459137969892
31	1.6	0.02	8.0	0.62879341714
32	1.6	0.025	1.0	0.0749070426694
33	1.6	0.025	2.0	0.0954694287026
34	1.6	0.025	3.0	0.141694441733
35	1.6	0.025	4.0	0.238996298695
36	1.6	0.025	5.0	0.286389478055
37	1.6	0.025	6.0	0.393658399518
38	1.6	0.025	7.0	0.504374300958
39	1.6	0.025	8.0	0.649026085767
40	1.6	0.03	1.0	0.0797410718394
41	1.6	0.03	2.0	0.113723555549
42	1.6	0.03	3.0	0.142197477787
43	1.6	0.03	4.0	0.241529109352
44	1.6	0.03	5.0	0.318475837706
45	1.6	0.03	6.0	0.437589890854
46	1.6	0.03	7.0	0.576666363172
47	1.6	0.03	8.0	0.763013018641
48	1.6	0.035	1.0	0.105251566214
49	1.6	0.035	2.0	0.124376373659
50	1.6	0.035	3.0	0.143568115499
51	1.6	0.035	4.0	0.229029666219
52	1.6	0.035	5.0	0.336065093293
53	1.6	0.035	6.0	0.392014829872
54	1.6	0.035	7.0	0.573520522569
55	1.6	0.035	8.0	1.0
56	1.6	0.04	1.0	0.0590069557054
57	1.6	0.04	2.0	0.118578007545
58	1.6	0.04	3.0	0.151234026216
59	1.6	0.04	4.0	0.204023066569
60	1.6	0.04	5.0	0.25116107307
61	1.6	0.04	6.0	0.301740323331
62	1.6	0.04	7.0	0.435086909535
63	1.6	0.04	8.0	0.628411205995
64	1.6	0.045	1.0	0.0598389596418
65	1.6	0.045	2.0	0.104838400916
66	1.6	0.045	3.0	0.161168732931
67	1.6	0.045	4.0	0.20876954742
68	1.6	0.045	5.0	0.257805722709
69	1.6	0.045	6.0	0.322399619758
70	1.6	0.045	7.0	0.457549626761
71	1.6	0.045	8.0	0.649089738142
72	1.6	0.05	1.0	0.0998716257655
73	1.6	0.05	2.0	0.168595388814
74	1.6	0.05	3.0	0.189908306578
75	1.6	0.05	4.0	0.237710432956
76	1.6	0.05	5.0	0.279981716729
77	1.6	0.05	6.0	0.332751457861
78	1.6	0.05	7.0	0.587287891474
79	1.6	0.05	8.0	0.744575851373
80	1.5	0.005	1.0	0.0275492707846
81	1.5	0.005	2.0	0.0299594354162
82	1.5	0.005	3.0	0.0450848824914
83	1.5	0.005	4.0	0.04723461521
84	1.5	0.005	5.0	0.0482520125147
85	1.5	0.005	6.0	0.079484545511
86	1.5	0.005	7.0	0.127472925415
87	1.5	0.005	8.0	0.22517974758
88	1.5	0.01	1.0	0.01926238876
89	1.5	0.01	2.0	0.0305345778255
90	1.5	0.01	3.0	0.0402798740182
91	1.5	0.01	4.0	0.0393497476703
92	1.5	0.01	5.0	0.0761449703176
93	1.5	0.01	6.0	0.104902861767
94	1.5	0.01	7.0	0.186134226416
95	1.5	0.01	8.0	0.324551751103
96	1.5	0.015	1.0	0.0180333515117
97	1.5	0.015	2.0	0.0208342328378
98	1.5	0.015	3.0	0.0387168482833
99	1.5	0.015	4.0	0.0786159729304
100	1.5	0.015	5.0	0.0995807003163
101	1.5	0.015	6.0	0.16155262681
102	1.5	0.015	7.0	0.23628099048
103	1.5	0.015	8.0	0.421312609011
104	1.5	0.02	1.0	0.0341288391104
105	1.5	0.02	2.0	0.047536732743
106	1.5	0.02	3.0	0.06290409922
107	1.5	0.02	4.0	0.0650381051172
108	1.5	0.02	5.0	0.0831823765855
109	1.5	0.02	6.0	0.137184632456
110	1.5	0.02	7.0	0.288516487769
111	1.5	0.02	8.0	0.518663986599
112	1.5	0.025	1.0	0.0291936306373
113	1.5	0.025	2.0	0.0396466964209
114	1.5	0.025	3.0	0.058681309841
115	1.5	0.025	4.0	0.0996077919203
116	1.5	0.025	5.0	0.1437931618
117	1.5	0.025	6.0	0.219204858459
118	1.5	0.025	7.0	0.301777890265
119	1.5	0.025	8.0	0.530830430243
120	1.5	0.03	1.0	0.0406155922744
121	1.5	0.03	2.0	0.0548041693324
122	1.5	0.03	3.0	0.0777573306062
123	1.5	0.03	4.0	0.103847653258
124	1.5	0.03	5.0	0.155180860522
125	1.5	0.03	6.0	0.258705092279
126	1.5	0.03	7.0	0.463952142042
127	1.5	0.03	8.0	0.712482180223
128	1.5	0.035	1.0	0.0614486352417
129	1.5	0.035	2.0	0.0772693516762
130	1.5	0.035	3.0	0.0911453162859
131	1.5	0.035	4.0	0.124144981565
132	1.5	0.035	5.0	0.191660517652
133	1.5	0.035	6.0	0.292926804432
134	1.5	0.035	7.0	0.43200300484
135	1.5	0.035	8.0	0.666822488379
136	1.5	0.04	1.0	0.020717115542
137	1.5	0.04	2.0	0.0471940903649
138	1.5	0.04	3.0	0.0685376348998
139	1.5	0.04	4.0	0.125742260154
140	1.5	0.04	5.0	0.147160481569
141	1.5	0.04	6.0	0.218533418167
142	1.5	0.04	7.0	0.342887025732
143	1.5	0.04	8.0	0.538443292131
144	1.5	0.045	1.0	0.0387357892115
145	1.5	0.045	2.0	0.0486305026282
146	1.5	0.045	3.0	0.0805902094407
147	1.5	0.045	4.0	0.123506518779
148	1.5	0.045	5.0	0.174247355317
149	1.5	0.045	6.0	0.230919821831
150	1.5	0.045	7.0	0.318539656659
151	1.5	0.045	8.0	0.511610157186
152	1.5	0.05	1.0	0.0730317260327
153	1.5	0.05	2.0	0.106374053572
154	1.5	0.05	3.0	0.120141018008
155	1.5	0.05	4.0	0.143972660958
156	1.5	0.05	5.0	0.18524076882
157	1.5	0.05	6.0	0.227904738406
158	1.5	0.05	7.0	0.410610416115
159	1.5	0.05	8.0	0.576932799096
160	1.4	0.005	1.0	0.0240160477309
161	1.4	0.005	2.0	0.0244657564284
162	1.4	0.005	3.0	0.0265756534229
163	1.4	0.005	4.0	0.0290657325276
164	1.4	0.005	5.0	0.028813307753
165	1.4	0.005	6.0	0.0432181326545
166	1.4	0.005	7.0	0.0560620783871
167	1.4	0.005	8.0	0.148236962857
168	1.4	0.01	1.0	0.0198167836682
169	1.4	0.01	2.0	0.0210196361717
170	1.4	0.01	3.0	0.0249508843
171	1.4	0.01	4.0	0.0253887286678
172	1.4	0.01	5.0	0.0408967940681
173	1.4	0.01	6.0	0.0619176009906
174	1.4	0.01	7.0	0.115978969382
175	1.4	0.01	8.0	0.206058440603
176	1.4	0.015	1.0	0.0169021416882
177	1.4	0.015	2.0	0.0212020016621
178	1.4	0.015	3.0	0.0265789316857
179	1.4	0.015	4.0	0.0521667456133
180	1.4	0.015	5.0	0.0603227439317
181	1.4	0.015	6.0	0.0860958667622
182	1.4	0.015	7.0	0.160752930751
183	1.4	0.015	8.0	0.277354776512
184	1.4	0.02	1.0	0.0181544898475
185	1.4	0.02	2.0	0.0276223091012
186	1.4	0.02	3.0	0.0274698034564
187	1.4	0.02	4.0	0.034163072936
188	1.4	0.02	5.0	0.0538737521236
189	1.4	0.02	6.0	0.0788480095304
190	1.4	0.02	7.0	0.11990578398
191	1.4	0.02	8.0	0.394070763459
192	1.4	0.025	1.0	0.0161771465598
193	1.4	0.025	2.0	0.0196229342277
194	1.4	0.025	3.0	0.0276266578015
195	1.4	0.025	4.0	0.0445078789944
196	1.4	0.025	5.0	0.0633475740491
197	1.4	0.025	6.0	0.101040303152
198	1.4	0.025	7.0	0.150268415818
199	1.4	0.025	8.0	0.424101194562
200	1.4	0.03	1.0	0.0221669549975
201	1.4	0.03	2.0	0.0311213775999
202	1.4	0.03	3.0	0.0433262778925
203	1.4	0.03	4.0	0.0574054837153
204	1.4	0.03	5.0	0.0706898891669
205	1.4	0.03	6.0	0.154255269824
206	1.4	0.03	7.0	0.345283695112
207	1.4	0.03	8.0	0.65261145403
208	1.4	0.035	1.0	0.0191012433655
209	1.4	0.035	2.0	0.0302789913199
210	1.4	0.035	3.0	0.0396498339858
211	1.4	0.035	4.0	0.0611089785237
212	1.4	0.035	5.0	0.114626623583
213	1.4	0.035	6.0	0.181259962899
214	1.4	0.035	7.0	0.280403180458
215	1.4	0.035	8.0	0.593441817726
216	1.4	0.04	1.0	0.0177064773057
217	1.4	0.04	2.0	0.0154284739145
218	1.4	0.04	3.0	0.0323537137068
219	1.4	0.04	4.0	0.0602215370042
220	1.4	0.04	5.0	0.103122059841
221	1.4	0.04	6.0	0.130501698771
222	1.4	0.04	7.0	0.222966833521
223	1.4	0.04	8.0	0.404755867558
224	1.4	0.045	1.0	0.0161262981705
225	1.4	0.045	2.0	0.0206811161849
226	1.4	0.045	3.0	0.0439385539416
227	1.4	0.045	4.0	0.0663494617655
228	1.4	0.045	5.0	0.108747527779
229	1.4	0.045	6.0	0.154999791891
230	1.4	0.045	7.0	0.225215191164
231	1.4	0.045	8.0	0.410072826814
232	1.4	0.05	1.0	0.0128310590946
233	1.4	0.05	2.0	0.0366841086274
234	1.4	0.05	3.0	0.0498757843697
235	1.4	0.05	4.0	0.068615809241
236	1.4	0.05	5.0	0.134041775676
237	1.4	0.05	6.0	0.170892279416
238	1.4	0.05	7.0	0.319859028013
239	1.4	0.05	8.0	0.476841243916
240	1.3	0.005	1.0	0.020204310137
241	1.3	0.005	2.0	0.0218433185959
242	1.3	0.005	3.0	0.0241663047015
243	1.3	0.005	4.0	0.0262476503822
244	1.3	0.005	5.0	0.0270276182251
245	1.3	0.005	6.0	0.0213647227892
246	1.3	0.005	7.0	0.0298294794789
247	1.3	0.005	8.0	0.0856149164345
248	1.3	0.01	1.0	0.0162327313606
249	1.3	0.01	2.0	0.0174276293383
250	1.3	0.01	3.0	0.0227382233601
251	1.3	0.01	4.0	0.0246184718365
252	1.3	0.01	5.0	0.0330318534181
253	1.3	0.01	6.0	0.0333354743039
254	1.3	0.01	7.0	0.0577681194612
255	1.3	0.01	8.0	0.0772290861592
256	1.3	0.015	1.0	0.0192459167819
257	1.3	0.015	2.0	0.0210215680541
258	1.3	0.015	3.0	0.0230276932622
259	1.3	0.015	4.0	0.0312763066224
260	1.3	0.015	5.0	0.0415535213181
261	1.3	0.015	6.0	0.0454422794918
262	1.3	0.015	7.0	0.0789372689246
263	1.3	0.015	8.0	0.190688353441
264	1.3	0.02	1.0	0.0153647288621
265	1.3	0.02	2.0	0.0189318084703
266	1.3	0.02	3.0	0.0177280605875
267	1.3	0.02	4.0	0.0165405798819
268	1.3	0.02	5.0	0.0194155282718
269	1.3	0.02	6.0	0.065815889955
270	1.3	0.02	7.0	0.0948423901881
271	1.3	0.02	8.0	0.300657361605
272	1.3	0.025	1.0	0.0162354505341
273	1.3	0.025	2.0	0.0188016579105
274	1.3	0.025	3.0	0.0179352876475
275	1.3	0.025	4.0	0.0272229043981
276	1.3	0.025	5.0	0.027513014085
277	1.3	0.025	6.0	0.0310124760399
278	1.3	0.025	7.0	0.0867620473444
279	1.3	0.025	8.0	0.322831595479
280	1.3	0.03	1.0	0.0196518857819
281	1.3	0.03	2.0	0.0227827244739
282	1.3	0.03	3.0	0.0283060346722
283	1.3	0.03	4.0	0.0254441499418
284	1.3	0.03	5.0	0.0331168859827
285	1.3	0.03	6.0	0.0686613525506
286	1.3	0.03	7.0	0.201871174079
287	1.3	0.03	8.0	0.519708777156
288	1.3	0.035	1.0	0.0148338725157
289	1.3	0.035	2.0	0.0158883407056
290	1.3	0.035	3.0	0.018041371354
291	1.3	0.035	4.0	0.0178661999786
292	1.3	0.035	5.0	0.0588560208585
293	1.3	0.035	6.0	0.0966120998518
294	1.3	0.035	7.0	0.178855415813
295	1.3	0.035	8.0	0.423908826079
296	1.3	0.04	1.0	0.0144767086553
297	1.3	0.04	2.0	0.0132527528018
298	1.3	0.04	3.0	0.0173384474577
299	1.3	0.04	4.0	0.0240731513581
300	1.3	0.04	5.0	0.0579262519269
301	1.3	0.04	6.0	0.0696038235437
302	1.3	0.04	7.0	0.173999734859
303	1.3	0.04	8.0	0.34378048475
304	1.3	0.045	1.0	0.0126416606759
305	1.3	0.045	2.0	0.0113012429743
306	1.3	0.045	3.0	0.023483705541
307	1.3	0.045	4.0	0.045218647073
308	1.3	0.045	5.0	0.0632558365102
309	1.3	0.045	6.0	0.105163752683
310	1.3	0.045	7.0	0.168962831257
311	1.3	0.045	8.0	0.316488193075
312	1.3	0.05	1.0	0.0126865331742
313	1.3	0.05	2.0	0.0195834723242
314	1.3	0.05	3.0	0.0188114947978
315	1.3	0.05	4.0	0.0309015714323
316	1.3	0.05	5.0	0.0580518185071
317	1.3	0.05	6.0	0.098984929375
318	1.3	0.05	7.0	0.2177735968
319	1.3	0.05	8.0	0.375847962586
320	1.2	0.005	1.0	0.0178196666461
321	1.2	0.005	2.0	0.0201163670197
322	1.2	0.005	3.0	0.0202549408686
323	1.2	0.005	4.0	0.0266797032979
324	1.2	0.005	5.0	0.0230966198389
325	1.2	0.005	6.0	0.020363159302
326	1.2	0.005	7.0	0.0189644074514
327	1.2	0.005	8.0	0.0384043985314
328	1.2	0.01	1.0	0.0132518578326
329	1.2	0.01	2.0	0.0164733802938
330	1.2	0.01	3.0	0.0232118525952
331	1.2	0.01	4.0	0.0239797083461
332	1.2	0.01	5.0	0.0241142021825
333	1.2	0.01	6.0	0.0233481067642
334	1.2	0.01	7.0	0.0402518561026
335	1.2	0.01	8.0	0.0572102046434
336	1.2	0.015	1.0	0.0156126661224
337	1.2	0.015	2.0	0.0202844609378
338	1.2	0.015	3.0	0.0177404556943
339	1.2	0.015	4.0	0.0190921299752
340	1.2	0.015	5.0	0.0188532158327
341	1.2	0.015	6.0	0.0227017510066
342	1.2	0.015	7.0	0.035390556665
343	1.2	0.015	8.0	0.0868077184351
344	1.2	0.02	1.0	0.0182928993405
345	1.2	0.02	2.0	0.0182242741232
346	1.2	0.02	3.0	0.0155051475493
347	1.2	0.02	4.0	0.0148794633615
348	1.2	0.02	5.0	0.0171589189796
349	1.2	0.02	6.0	0.0557008451981
350	1.2	0.02	7.0	0.0661826014479
351	1.2	0.02	8.0	0.236165580251
352	1.2	0.025	1.0	0.0161580861911
353	1.2	0.025	2.0	0.0187666389034
354	1.2	0.025	3.0	0.0174734933385
355	1.2	0.025	4.0	0.0193681222272
356	1.2	0.025	5.0	0.0185925125606
357	1.2	0.025	6.0	0.018180035322
358	1.2	0.025	7.0	0.0497200646694
359	1.2	0.025	8.0	0.204935172631
360	1.2	0.03	1.0	0.0170659864305
361	1.2	0.03	2.0	0.0126059605528
362	1.2	0.03	3.0	0.022017027566
363	1.2	0.03	4.0	0.0187385211276
364	1.2	0.03	5.0	0.017893274295
365	1.2	0.03	6.0	0.0294898441177
366	1.2	0.03	7.0	0.128959374029
367	1.2	0.03	8.0	0.424698950436
368	1.2	0.035	1.0	0.0170140142439
369	1.2	0.035	2.0	0.0130662170358
370	1.2	0.035	3.0	0.0149830040285
371	1.2	0.035	4.0	0.0179577819503
372	1.2	0.035	5.0	0.0282107109255
373	1.2	0.035	6.0	0.0565054369945
374	1.2	0.035	7.0	0.104786734842
375	1.2	0.035	8.0	0.270472282504
376	1.2	0.04	1.0	0.0146128220379
377	1.2	0.04	2.0	0.0116528965849
378	1.2	0.04	3.0	0.0152478544522
379	1.2	0.04	4.0	0.0271816937466
380	1.2	0.04	5.0	0.0216298768591
381	1.2	0.04	6.0	0.0392800242032
382	1.2	0.04	7.0	0.0825409510944
383	1.2	0.04	8.0	0.206052703215
384	1.2	0.045	1.0	0.0133852319313
385	1.2	0.045	2.0	0.00869147827683
386	1.2	0.045	3.0	0.0241532103805
387	1.2	0.045	4.0	0.030370342745
388	1.2	0.045	5.0	0.0339496820721
389	1.2	0.045	6.0	0.0438030201829
390	1.2	0.045	7.0	0.0681014502392
391	1.2	0.045	8.0	0.238636853536
392	1.2	0.05	1.0	0.0126224306553
393	1.2	0.05	2.0	0.0164505278541
394	1.2	0.05	3.0	0.0177299408996
395	1.2	0.05	4.0	0.0203748533352
396	1.2	0.05	5.0	0.0245816792352
397	1.2	0.05	6.0	0.0457657445907
398	1.2	0.05	7.0	0.140425737806
399	1.2	0.05	8.0	0.299359751151
400	1.1	0.005	1.0	0.0156656308407
401	1.1	0.005	2.0	0.020167704709
402	1.1	0.005	3.0	0.0194518199939
403	1.1	0.005	4.0	0.0227616735712
404	1.1	0.005	5.0	0.0199027652159
405	1.1	0.005	6.0	0.0190355996398
406	1.1	0.005	7.0	0.01928560623
407	1.1	0.005	8.0	0.0265930302198
408	1.1	0.01	1.0	0.0138010320219
409	1.1	0.01	2.0	0.0149023973962
410	1.1	0.01	3.0	0.0212630425364
411	1.1	0.01	4.0	0.0228621488258
412	1.1	0.01	5.0	0.0214022058725
413	1.1	0.01	6.0	0.0194618195796
414	1.1	0.01	7.0	0.020889873146
415	1.1	0.01	8.0	0.025460904368
416	1.1	0.015	1.0	0.0126741089722
417	1.1	0.015	2.0	0.0141113070928
418	1.1	0.015	3.0	0.0144163254941
419	1.1	0.015	4.0	0.0152117611082
420	1.1	0.015	5.0	0.0171874878256
421	1.1	0.015	6.0	0.0186336755987
422	1.1	0.015	7.0	0.0256196080806
423	1.1	0.015	8.0	0.046335020769
424	1.1	0.02	1.0	0.0124234155512
425	1.1	0.02	2.0	0.0154018582035
426	1.1	0.02	3.0	0.0142955288533
427	1.1	0.02	4.0	0.0146216571144
428	1.1	0.02	5.0	0.0183157317833
429	1.1	0.02	6.0	0.019876205102
430	1.1	0.02	7.0	0.0214349055036
431	1.1	0.02	8.0	0.154178000246
432	1.1	0.025	1.0	0.0134742518533
433	1.1	0.025	2.0	0.0172326312957
434	1.1	0.025	3.0	0.0166013750827
435	1.1	0.025	4.0	0.0178031300584
436	1.1	0.025	5.0	0.0168767765441
437	1.1	0.025	6.0	0.0165633535624
438	1.1	0.025	7.0	0.0206499590974
439	1.1	0.025	8.0	0.153700152175
440	1.1	0.03	1.0	0.0158244147158
441	1.1	0.03	2.0	0.0134188832299
442	1.1	0.03	3.0	0.0196169993814
443	1.1	0.03	4.0	0.0191241803548
444	1.1	0.03	5.0	0.0178806806919
445	1.1	0.03	6.0	0.0208185276165
446	1.1	0.03	7.0	0.0723717415445
447	1.1	0.03	8.0	0.261412970627
448	1.1	0.035	1.0	0.0154523120003
449	1.1	0.035	2.0	0.0133989920095
450	1.1	0.035	3.0	0.0151572404089
451	1.1	0.035	4.0	0.0197428883147
452	1.1	0.035	5.0	0.0150073795432
453	1.1	0.035	6.0	0.0266302590902
454	1.1	0.035	7.0	0.0596418751368
455	1.1	0.035	8.0	0.192062135538
456	1.1	0.04	1.0	0.0119527803787
457	1.1	0.04	2.0	0.0114194793828
458	1.1	0.04	3.0	0.0158713476552
459	1.1	0.04	4.0	0.0268950453215
460	1.1	0.04	5.0	0.0220604196395
461	1.1	0.04	6.0	0.0219821565237
462	1.1	0.04	7.0	0.0415873125925
463	1.1	0.04	8.0	0.0832751405597
464	1.1	0.045	1.0	0.0096560616878
465	1.1	0.045	2.0	0.00848506382867
466	1.1	0.045	3.0	0.0115821117714
467	1.1	0.045	4.0	0.0217572138864
468	1.1	0.045	5.0	0.0234797488045
469	1.1	0.045	6.0	0.0260610849812
470	1.1	0.045	7.0	0.0387163546648
471	1.1	0.045	8.0	0.109715308123
472	1.1	0.05	1.0	0.010135316992
473	1.1	0.05	2.0	0.0116861647894
474	1.1	0.05	3.0	0.0153373476038
475	1.1	0.05	4.0	0.0130918518527
476	1.1	0.05	5.0	0.0242079266381
477	1.1	0.05	6.0	0.0275176009944
478	1.1	0.05	7.0	0.073525688144
479	1.1	0.05	8.0	0.15766610612
