# Supplementary material for: The struggle for existence in the world market ecosystem
Source: PLoS One. 2018 Oct 3;13(10):e0203915. doi: 10.1371/journal.pone.0203915 (PMC6169900; doi:10.1371/journal.pone.0203915)
Supplement: S1 File — (ZIP) [file pone.0203915.s001.zip › energies/Energies_1980_1_.csv]

	Delta	Kappa	Lambda	Energy
0	1.6	0.005	1.0	0.197527341535
1	1.6	0.005	2.0	0.249086155512
2	1.6	0.005	3.0	0.260674527995
3	1.6	0.005	4.0	0.274662189302
4	1.6	0.005	5.0	0.316893661939
5	1.6	0.005	6.0	0.313272687635
6	1.6	0.005	7.0	0.563748586971
7	1.6	0.005	8.0	1.0
8	1.6	0.01	1.0	0.244704529309
9	1.6	0.01	2.0	0.276752707436
10	1.6	0.01	3.0	0.302520384036
11	1.6	0.01	4.0	0.329809694162
12	1.6	0.01	5.0	0.347615318503
13	1.6	0.01	6.0	0.337687639242
14	1.6	0.01	7.0	0.601969140513
15	1.6	0.01	8.0	0.84109972424
16	1.6	0.015	1.0	0.221737219776
17	1.6	0.015	2.0	0.248019807347
18	1.6	0.015	3.0	0.26353080811
19	1.6	0.015	4.0	0.285016076186
20	1.6	0.015	5.0	0.316570232101
21	1.6	0.015	6.0	0.317788486489
22	1.6	0.015	7.0	1.0
23	1.6	0.015	8.0	1.0
24	1.6	0.02	1.0	0.247667878904
25	1.6	0.02	2.0	0.268626101637
26	1.6	0.02	3.0	0.299734301355
27	1.6	0.02	4.0	0.30549181577
28	1.6	0.02	5.0	0.324722226896
29	1.6	0.02	6.0	0.330955756566
30	1.6	0.02	7.0	0.700971635556
31	1.6	0.02	8.0	1.0
32	1.6	0.025	1.0	0.236773900785
33	1.6	0.025	2.0	0.270443331877
34	1.6	0.025	3.0	0.269233856176
35	1.6	0.025	4.0	0.297442548596
36	1.6	0.025	5.0	0.340067410589
37	1.6	0.025	6.0	0.357884347756
38	1.6	0.025	7.0	1.0
39	1.6	0.025	8.0	1.0
40	1.6	0.03	1.0	0.218823795142
41	1.6	0.03	2.0	0.255817762109
42	1.6	0.03	3.0	0.26364423596
43	1.6	0.03	4.0	0.283355021237
44	1.6	0.03	5.0	0.366903642852
45	1.6	0.03	6.0	0.381532484115
46	1.6	0.03	7.0	1.0
47	1.6	0.03	8.0	1.0
48	1.6	0.035	1.0	0.186081215533
49	1.6	0.035	2.0	0.235501594217
50	1.6	0.035	3.0	0.250902615703
51	1.6	0.035	4.0	0.311920164951
52	1.6	0.035	5.0	0.371394048579
53	1.6	0.035	6.0	0.376462135049
54	1.6	0.035	7.0	0.740933213405
55	1.6	0.035	8.0	0.810476805635
56	1.6	0.04	1.0	0.227572468049
57	1.6	0.04	2.0	0.278850108939
58	1.6	0.04	3.0	0.324366445249
59	1.6	0.04	4.0	0.35256451875
60	1.6	0.04	5.0	0.37050190938
61	1.6	0.04	6.0	0.378387515151
62	1.6	0.04	7.0	1.0
63	1.6	0.04	8.0	1.0
64	1.6	0.045	1.0	0.2428046478
65	1.6	0.045	2.0	0.291876045689
66	1.6	0.045	3.0	0.299013372968
67	1.6	0.045	4.0	0.314665658735
68	1.6	0.045	5.0	0.352051672375
69	1.6	0.045	6.0	0.361234760111
70	1.6	0.045	7.0	1.0
71	1.6	0.045	8.0	1.0
72	1.6	0.05	1.0	0.261038389123
73	1.6	0.05	2.0	0.266804396506
74	1.6	0.05	3.0	0.275340977698
75	1.6	0.05	4.0	0.289411307301
76	1.6	0.05	5.0	0.33180418323
77	1.6	0.05	6.0	0.334461785103
78	1.6	0.05	7.0	1.0
79	1.6	0.05	8.0	1.0
80	1.5	0.005	1.0	0.101489138805
81	1.5	0.005	2.0	0.121573058359
82	1.5	0.005	3.0	0.145506980276
83	1.5	0.005	4.0	0.192584631855
84	1.5	0.005	5.0	0.219694629099
85	1.5	0.005	6.0	0.217363269019
86	1.5	0.005	7.0	0.434687263079
87	1.5	0.005	8.0	0.720563878221
88	1.5	0.01	1.0	0.107372189595
89	1.5	0.01	2.0	0.16601599809
90	1.5	0.01	3.0	0.196373216335
91	1.5	0.01	4.0	0.227682008333
92	1.5	0.01	5.0	0.243856135969
93	1.5	0.01	6.0	0.232677015398
94	1.5	0.01	7.0	0.473480650444
95	1.5	0.01	8.0	0.740398464236
96	1.5	0.015	1.0	0.128136465765
97	1.5	0.015	2.0	0.148268274044
98	1.5	0.015	3.0	0.183543024297
99	1.5	0.015	4.0	0.205601744173
100	1.5	0.015	5.0	0.247071266967
101	1.5	0.015	6.0	0.260237073353
102	1.5	0.015	7.0	0.500782966959
103	1.5	0.015	8.0	1.0
104	1.5	0.02	1.0	0.149043903854
105	1.5	0.02	2.0	0.187690373073
106	1.5	0.02	3.0	0.226032501
107	1.5	0.02	4.0	0.231079079044
108	1.5	0.02	5.0	0.26790908096
109	1.5	0.02	6.0	0.281683726743
110	1.5	0.02	7.0	0.5651408819
111	1.5	0.02	8.0	1.0
112	1.5	0.025	1.0	0.146463819283
113	1.5	0.025	2.0	0.187856821686
114	1.5	0.025	3.0	0.212256602845
115	1.5	0.025	4.0	0.219894922481
116	1.5	0.025	5.0	0.286057674531
117	1.5	0.025	6.0	0.302942814686
118	1.5	0.025	7.0	0.616061886803
119	1.5	0.025	8.0	1.0
120	1.5	0.03	1.0	0.140387326198
121	1.5	0.03	2.0	0.171012410079
122	1.5	0.03	3.0	0.181870009867
123	1.5	0.03	4.0	0.203353675824
124	1.5	0.03	5.0	0.262156894527
125	1.5	0.03	6.0	0.295726429346
126	1.5	0.03	7.0	0.659790562758
127	1.5	0.03	8.0	1.0
128	1.5	0.035	1.0	0.128276201651
129	1.5	0.035	2.0	0.166820898527
130	1.5	0.035	3.0	0.18205760347
131	1.5	0.035	4.0	0.21013283476
132	1.5	0.035	5.0	0.260732547123
133	1.5	0.035	6.0	0.293973570361
134	1.5	0.035	7.0	0.653801374471
135	1.5	0.035	8.0	0.744691510342
136	1.5	0.04	1.0	0.143077767286
137	1.5	0.04	2.0	0.168975612036
138	1.5	0.04	3.0	0.210276583014
139	1.5	0.04	4.0	0.251589350496
140	1.5	0.04	5.0	0.29400729299
141	1.5	0.04	6.0	0.29578113638
142	1.5	0.04	7.0	1.0
143	1.5	0.04	8.0	1.0
144	1.5	0.045	1.0	0.137164280612
145	1.5	0.045	2.0	0.172594447371
146	1.5	0.045	3.0	0.194549446046
147	1.5	0.045	4.0	0.211568602029
148	1.5	0.045	5.0	0.27204642822
149	1.5	0.045	6.0	0.278613695989
150	1.5	0.045	7.0	0.736574502587
151	1.5	0.045	8.0	1.0
152	1.5	0.05	1.0	0.150232488393
153	1.5	0.05	2.0	0.168750310499
154	1.5	0.05	3.0	0.187265649685
155	1.5	0.05	4.0	0.218520286781
156	1.5	0.05	5.0	0.253856836595
157	1.5	0.05	6.0	0.257836108619
158	1.5	0.05	7.0	0.741056487614
159	1.5	0.05	8.0	1.0
160	1.4	0.005	1.0	0.0580831759575
161	1.4	0.005	2.0	0.0740986172452
162	1.4	0.005	3.0	0.0801142879355
163	1.4	0.005	4.0	0.0961749997369
164	1.4	0.005	5.0	0.117036801543
165	1.4	0.005	6.0	0.109419282384
166	1.4	0.005	7.0	0.326840836303
167	1.4	0.005	8.0	0.594684917826
168	1.4	0.01	1.0	0.0451528899213
169	1.4	0.01	2.0	0.0819821911935
170	1.4	0.01	3.0	0.0803789999993
171	1.4	0.01	4.0	0.103622917138
172	1.4	0.01	5.0	0.119977031251
173	1.4	0.01	6.0	0.124866621534
174	1.4	0.01	7.0	0.351382109388
175	1.4	0.01	8.0	0.627111818383
176	1.4	0.015	1.0	0.0577842427687
177	1.4	0.015	2.0	0.070569791346
178	1.4	0.015	3.0	0.0722638112447
179	1.4	0.015	4.0	0.0990213814328
180	1.4	0.015	5.0	0.126249080404
181	1.4	0.015	6.0	0.150483364589
182	1.4	0.015	7.0	0.428219334684
183	1.4	0.015	8.0	1.0
184	1.4	0.02	1.0	0.0631318286556
185	1.4	0.02	2.0	0.0827726081796
186	1.4	0.02	3.0	0.0977029446832
187	1.4	0.02	4.0	0.10750664296
188	1.4	0.02	5.0	0.127697563907
189	1.4	0.02	6.0	0.155132904198
190	1.4	0.02	7.0	0.493448510307
191	1.4	0.02	8.0	1.0
192	1.4	0.025	1.0	0.0524513692573
193	1.4	0.025	2.0	0.0704529064719
194	1.4	0.025	3.0	0.0922337062362
195	1.4	0.025	4.0	0.108804819218
196	1.4	0.025	5.0	0.15376887502
197	1.4	0.025	6.0	0.170375721437
198	1.4	0.025	7.0	0.46694652078
199	1.4	0.025	8.0	1.0
200	1.4	0.03	1.0	0.0506975342427
201	1.4	0.03	2.0	0.0709643970366
202	1.4	0.03	3.0	0.0926805100218
203	1.4	0.03	4.0	0.0979323416443
204	1.4	0.03	5.0	0.175017313132
205	1.4	0.03	6.0	0.187769064155
206	1.4	0.03	7.0	0.605126719165
207	1.4	0.03	8.0	1.0
208	1.4	0.035	1.0	0.0490154691183
209	1.4	0.035	2.0	0.0705848091062
210	1.4	0.035	3.0	0.0846349989747
211	1.4	0.035	4.0	0.0966709792501
212	1.4	0.035	5.0	0.157445551451
213	1.4	0.035	6.0	0.172139677726
214	1.4	0.035	7.0	0.559766329669
215	1.4	0.035	8.0	0.668135065517
216	1.4	0.04	1.0	0.0497348270446
217	1.4	0.04	2.0	0.0791036197986
218	1.4	0.04	3.0	0.111114743841
219	1.4	0.04	4.0	0.138943046009
220	1.4	0.04	5.0	0.165120602006
221	1.4	0.04	6.0	0.169027238863
222	1.4	0.04	7.0	1.0
223	1.4	0.04	8.0	1.0
224	1.4	0.045	1.0	0.0632551423456
225	1.4	0.045	2.0	0.0952177886463
226	1.4	0.045	3.0	0.105449919746
227	1.4	0.045	4.0	0.120532814054
228	1.4	0.045	5.0	0.161644279946
229	1.4	0.045	6.0	0.170326645851
230	1.4	0.045	7.0	0.612359406173
231	1.4	0.045	8.0	1.0
232	1.4	0.05	1.0	0.0673544354519
233	1.4	0.05	2.0	0.0955966218522
234	1.4	0.05	3.0	0.109592223458
235	1.4	0.05	4.0	0.104617413248
236	1.4	0.05	5.0	0.145788930034
237	1.4	0.05	6.0	0.159996278978
238	1.4	0.05	7.0	0.614392309076
239	1.4	0.05	8.0	1.0
240	1.3	0.005	1.0	0.0458969486123
241	1.3	0.005	2.0	0.0476363833561
242	1.3	0.005	3.0	0.0474023077893
243	1.3	0.005	4.0	0.0674507210459
244	1.3	0.005	5.0	0.0844186302141
245	1.3	0.005	6.0	0.100216526566
246	1.3	0.005	7.0	0.284343890895
247	1.3	0.005	8.0	0.452771730381
248	1.3	0.01	1.0	0.0404050783264
249	1.3	0.01	2.0	0.0614054136214
250	1.3	0.01	3.0	0.0701455788119
251	1.3	0.01	4.0	0.082857131564
252	1.3	0.01	5.0	0.0925678310617
253	1.3	0.01	6.0	0.128824584713
254	1.3	0.01	7.0	0.324153674993
255	1.3	0.01	8.0	0.527480119331
256	1.3	0.015	1.0	0.0410255746009
257	1.3	0.015	2.0	0.0591915880669
258	1.3	0.015	3.0	0.0574757993475
259	1.3	0.015	4.0	0.075930150962
260	1.3	0.015	5.0	0.106993725887
261	1.3	0.015	6.0	0.134786828335
262	1.3	0.015	7.0	0.358856895537
263	1.3	0.015	8.0	1.0
264	1.3	0.02	1.0	0.048376072683
265	1.3	0.02	2.0	0.0660169052347
266	1.3	0.02	3.0	0.0675864025851
267	1.3	0.02	4.0	0.0787172768543
268	1.3	0.02	5.0	0.106890399312
269	1.3	0.02	6.0	0.131051390948
270	1.3	0.02	7.0	0.40670467173
271	1.3	0.02	8.0	1.0
272	1.3	0.025	1.0	0.0401356105733
273	1.3	0.025	2.0	0.057680182036
274	1.3	0.025	3.0	0.0749835939594
275	1.3	0.025	4.0	0.0811519630215
276	1.3	0.025	5.0	0.116803186223
277	1.3	0.025	6.0	0.135659207623
278	1.3	0.025	7.0	0.397691894324
279	1.3	0.025	8.0	1.0
280	1.3	0.03	1.0	0.0384932664479
281	1.3	0.03	2.0	0.0477756292747
282	1.3	0.03	3.0	0.0760595283271
283	1.3	0.03	4.0	0.0799363790644
284	1.3	0.03	5.0	0.147207387356
285	1.3	0.03	6.0	0.171108359635
286	1.3	0.03	7.0	0.555384850632
287	1.3	0.03	8.0	1.0
288	1.3	0.035	1.0	0.0372976730816
289	1.3	0.035	2.0	0.0576735223231
290	1.3	0.035	3.0	0.067133145943
291	1.3	0.035	4.0	0.0775906544578
292	1.3	0.035	5.0	0.136341059117
293	1.3	0.035	6.0	0.165859839603
294	1.3	0.035	7.0	0.473972497756
295	1.3	0.035	8.0	0.602925898702
296	1.3	0.04	1.0	0.0378252540075
297	1.3	0.04	2.0	0.0502647849909
298	1.3	0.04	3.0	0.064485715702
299	1.3	0.04	4.0	0.114459083083
300	1.3	0.04	5.0	0.158089684483
301	1.3	0.04	6.0	0.17637765872
302	1.3	0.04	7.0	0.606963137608
303	1.3	0.04	8.0	1.0
304	1.3	0.045	1.0	0.0425888690156
305	1.3	0.045	2.0	0.0569390320318
306	1.3	0.045	3.0	0.0872041951711
307	1.3	0.045	4.0	0.115408057341
308	1.3	0.045	5.0	0.161858057499
309	1.3	0.045	6.0	0.172793080844
310	1.3	0.045	7.0	0.533178862927
311	1.3	0.045	8.0	1.0
312	1.3	0.05	1.0	0.0489904879606
313	1.3	0.05	2.0	0.0570852021748
314	1.3	0.05	3.0	0.0843959709117
315	1.3	0.05	4.0	0.104252232973
316	1.3	0.05	5.0	0.155436332726
317	1.3	0.05	6.0	0.162772056232
318	1.3	0.05	7.0	0.548334660498
319	1.3	0.05	8.0	1.0
320	1.2	0.005	1.0	0.0380866572459
321	1.2	0.005	2.0	0.0344372281196
322	1.2	0.005	3.0	0.0388623317703
323	1.2	0.005	4.0	0.0457959275735
324	1.2	0.005	5.0	0.0557965464532
325	1.2	0.005	6.0	0.0758200254646
326	1.2	0.005	7.0	0.218454068043
327	1.2	0.005	8.0	0.360379421322
328	1.2	0.01	1.0	0.0229475549418
329	1.2	0.01	2.0	0.0275405403806
330	1.2	0.01	3.0	0.0352990096357
331	1.2	0.01	4.0	0.036406067234
332	1.2	0.01	5.0	0.0646220066792
333	1.2	0.01	6.0	0.0913535397613
334	1.2	0.01	7.0	0.289591290062
335	1.2	0.01	8.0	0.50112056778
336	1.2	0.015	1.0	0.0246968546735
337	1.2	0.015	2.0	0.0273715675875
338	1.2	0.015	3.0	0.033966128546
339	1.2	0.015	4.0	0.050911380912
340	1.2	0.015	5.0	0.09221557543
341	1.2	0.015	6.0	0.117479826776
342	1.2	0.015	7.0	0.316578224159
343	1.2	0.015	8.0	0.492065063692
344	1.2	0.02	1.0	0.02279261549
345	1.2	0.02	2.0	0.0413283586071
346	1.2	0.02	3.0	0.0548863048056
347	1.2	0.02	4.0	0.0629092113017
348	1.2	0.02	5.0	0.0840332985472
349	1.2	0.02	6.0	0.121204110723
350	1.2	0.02	7.0	0.310685259355
351	1.2	0.02	8.0	0.602489305112
352	1.2	0.025	1.0	0.0307680282257
353	1.2	0.025	2.0	0.0407181349963
354	1.2	0.025	3.0	0.0640289624236
355	1.2	0.025	4.0	0.0663608909714
356	1.2	0.025	5.0	0.103706101026
357	1.2	0.025	6.0	0.11947985708
358	1.2	0.025	7.0	0.356094225622
359	1.2	0.025	8.0	0.527385057204
360	1.2	0.03	1.0	0.0311036704277
361	1.2	0.03	2.0	0.0377118697583
362	1.2	0.03	3.0	0.0474190140656
363	1.2	0.03	4.0	0.0495110630856
364	1.2	0.03	5.0	0.117170622551
365	1.2	0.03	6.0	0.139880883699
366	1.2	0.03	7.0	0.483126197628
367	1.2	0.03	8.0	0.662116434391
368	1.2	0.035	1.0	0.0343897483352
369	1.2	0.035	2.0	0.0458996662964
370	1.2	0.035	3.0	0.0465855406903
371	1.2	0.035	4.0	0.054453996056
372	1.2	0.035	5.0	0.101560282282
373	1.2	0.035	6.0	0.13268174026
374	1.2	0.035	7.0	0.371756279026
375	1.2	0.035	8.0	0.49286795521
376	1.2	0.04	1.0	0.0348362752392
377	1.2	0.04	2.0	0.0458096623422
378	1.2	0.04	3.0	0.0476735758268
379	1.2	0.04	4.0	0.0860625300337
380	1.2	0.04	5.0	0.149001604629
381	1.2	0.04	6.0	0.173368824473
382	1.2	0.04	7.0	0.539924667176
383	1.2	0.04	8.0	0.680822210152
384	1.2	0.045	1.0	0.0384033586701
385	1.2	0.045	2.0	0.0469889674504
386	1.2	0.045	3.0	0.0569236654301
387	1.2	0.045	4.0	0.0813102775344
388	1.2	0.045	5.0	0.15372510437
389	1.2	0.045	6.0	0.168407473549
390	1.2	0.045	7.0	0.478505411205
391	1.2	0.045	8.0	0.760239716333
392	1.2	0.05	1.0	0.038143491914
393	1.2	0.05	2.0	0.0542035028094
394	1.2	0.05	3.0	0.0608108302285
395	1.2	0.05	4.0	0.0807901906452
396	1.2	0.05	5.0	0.158324774576
397	1.2	0.05	6.0	0.166082225451
398	1.2	0.05	7.0	0.483813042475
399	1.2	0.05	8.0	1.0
400	1.1	0.005	1.0	0.0274278629758
401	1.1	0.005	2.0	0.0258629568174
402	1.1	0.005	3.0	0.0267465351766
403	1.1	0.005	4.0	0.0325487010559
404	1.1	0.005	5.0	0.0368841639379
405	1.1	0.005	6.0	0.0560551440629
406	1.1	0.005	7.0	0.150534605423
407	1.1	0.005	8.0	0.325118573646
408	1.1	0.01	1.0	0.0279529154081
409	1.1	0.01	2.0	0.029834153525
410	1.1	0.01	3.0	0.0291560151241
411	1.1	0.01	4.0	0.0270121203611
412	1.1	0.01	5.0	0.0435180367964
413	1.1	0.01	6.0	0.0731415939676
414	1.1	0.01	7.0	0.259433908047
415	1.1	0.01	8.0	0.458323699248
416	1.1	0.015	1.0	0.0242038312496
417	1.1	0.015	2.0	0.024274363237
418	1.1	0.015	3.0	0.0358003144904
419	1.1	0.015	4.0	0.0452232046683
420	1.1	0.015	5.0	0.0580060609818
421	1.1	0.015	6.0	0.0937982092225
422	1.1	0.015	7.0	0.231417485209
423	1.1	0.015	8.0	0.410115424472
424	1.1	0.02	1.0	0.0234698580316
425	1.1	0.02	2.0	0.0265820344627
426	1.1	0.02	3.0	0.0326802807344
427	1.1	0.02	4.0	0.0400662219257
428	1.1	0.02	5.0	0.0500491037105
429	1.1	0.02	6.0	0.098278453339
430	1.1	0.02	7.0	0.278007306988
431	1.1	0.02	8.0	0.566976936969
432	1.1	0.025	1.0	0.0246975453523
433	1.1	0.025	2.0	0.0327067344298
434	1.1	0.025	3.0	0.0420960925439
435	1.1	0.025	4.0	0.0444867103541
436	1.1	0.025	5.0	0.0802908941794
437	1.1	0.025	6.0	0.108678003634
438	1.1	0.025	7.0	0.321171048545
439	1.1	0.025	8.0	0.48577499294
440	1.1	0.03	1.0	0.0217687312691
441	1.1	0.03	2.0	0.0299264707254
442	1.1	0.03	3.0	0.0446556264143
443	1.1	0.03	4.0	0.0484604648891
444	1.1	0.03	5.0	0.108577307375
445	1.1	0.03	6.0	0.129877170372
446	1.1	0.03	7.0	0.431846361181
447	1.1	0.03	8.0	0.629461144706
448	1.1	0.035	1.0	0.0209790164696
449	1.1	0.035	2.0	0.0310756626912
450	1.1	0.035	3.0	0.0345147768377
451	1.1	0.035	4.0	0.054453750044
452	1.1	0.035	5.0	0.0839593360676
453	1.1	0.035	6.0	0.122283609637
454	1.1	0.035	7.0	0.344992922189
455	1.1	0.035	8.0	0.469264553478
456	1.1	0.04	1.0	0.0197526726725
457	1.1	0.04	2.0	0.0288641477547
458	1.1	0.04	3.0	0.0337510809602
459	1.1	0.04	4.0	0.0782564326187
460	1.1	0.04	5.0	0.132363685948
461	1.1	0.04	6.0	0.162540949206
462	1.1	0.04	7.0	0.482335234407
463	1.1	0.04	8.0	0.584396488055
464	1.1	0.045	1.0	0.0247962213617
465	1.1	0.045	2.0	0.0211572105371
466	1.1	0.045	3.0	0.041030761312
467	1.1	0.045	4.0	0.0710279335462
468	1.1	0.045	5.0	0.12430032963
469	1.1	0.045	6.0	0.149218272268
470	1.1	0.045	7.0	0.392972112899
471	1.1	0.045	8.0	0.646364789383
472	1.1	0.05	1.0	0.0265424674727
473	1.1	0.05	2.0	0.0303484925255
474	1.1	0.05	3.0	0.0507660547347
475	1.1	0.05	4.0	0.071141812506
476	1.1	0.05	5.0	0.134950454204
477	1.1	0.05	6.0	0.146935529317
478	1.1	0.05	7.0	0.389784543959
479	1.1	0.05	8.0	0.549197019825
