# Supplementary material for: The struggle for existence in the world market ecosystem
Source: PLoS One. 2018 Oct 3;13(10):e0203915. doi: 10.1371/journal.pone.0203915 (PMC6169900; doi:10.1371/journal.pone.0203915)
Supplement: S1 File — (ZIP) [file pone.0203915.s001.zip › energies/Energies_1980_2_.csv]

	Delta	Kappa	Lambda	Energy
0	1.6	0.005	1.0	0.0557466163572
1	1.6	0.005	2.0	0.0688612357554
2	1.6	0.005	3.0	0.0757543447724
3	1.6	0.005	4.0	0.0801987551425
4	1.6	0.005	5.0	0.114483904247
5	1.6	0.005	6.0	0.1075267321
6	1.6	0.005	7.0	0.192835653612
7	1.6	0.005	8.0	0.329914282914
8	1.6	0.01	1.0	0.0394099565986
9	1.6	0.01	2.0	0.0442485512311
10	1.6	0.01	3.0	0.0596551137614
11	1.6	0.01	4.0	0.0770119620199
12	1.6	0.01	5.0	0.0856266353622
13	1.6	0.01	6.0	0.114697564587
14	1.6	0.01	7.0	0.222199409076
15	1.6	0.01	8.0	0.400703223232
16	1.6	0.015	1.0	0.0461021239062
17	1.6	0.015	2.0	0.0575774550857
18	1.6	0.015	3.0	0.0949264498425
19	1.6	0.015	4.0	0.113399423465
20	1.6	0.015	5.0	0.120518501394
21	1.6	0.015	6.0	0.135319035763
22	1.6	0.015	7.0	0.377467396764
23	1.6	0.015	8.0	0.659939479426
24	1.6	0.02	1.0	0.0618716062958
25	1.6	0.02	2.0	0.0811015551553
26	1.6	0.02	3.0	0.0973397283735
27	1.6	0.02	4.0	0.10445349354
28	1.6	0.02	5.0	0.132300959496
29	1.6	0.02	6.0	0.134124670149
30	1.6	0.02	7.0	0.384057464177
31	1.6	0.02	8.0	1.0
32	1.6	0.025	1.0	0.0659076666264
33	1.6	0.025	2.0	0.0860297192668
34	1.6	0.025	3.0	0.0905507156754
35	1.6	0.025	4.0	0.104126520505
36	1.6	0.025	5.0	0.0984993288502
37	1.6	0.025	6.0	0.117346682719
38	1.6	0.025	7.0	0.307079946928
39	1.6	0.025	8.0	1.0
40	1.6	0.03	1.0	0.0728121339187
41	1.6	0.03	2.0	0.0769938724186
42	1.6	0.03	3.0	0.0904941289735
43	1.6	0.03	4.0	0.105203025912
44	1.6	0.03	5.0	0.113661293334
45	1.6	0.03	6.0	0.127975201111
46	1.6	0.03	7.0	0.399042838392
47	1.6	0.03	8.0	1.0
48	1.6	0.035	1.0	0.0452871725855
49	1.6	0.035	2.0	0.0564113625768
50	1.6	0.035	3.0	0.0646153565247
51	1.6	0.035	4.0	0.101619380453
52	1.6	0.035	5.0	0.146949123597
53	1.6	0.035	6.0	0.185251831957
54	1.6	0.035	7.0	0.457543195408
55	1.6	0.035	8.0	1.0
56	1.6	0.04	1.0	0.0690725762267
57	1.6	0.04	2.0	0.0858982040679
58	1.6	0.04	3.0	0.101790736638
59	1.6	0.04	4.0	0.128795519104
60	1.6	0.04	5.0	0.145692133886
61	1.6	0.04	6.0	0.150916628894
62	1.6	0.04	7.0	0.332312173128
63	1.6	0.04	8.0	1.0
64	1.6	0.045	1.0	0.0755162458179
65	1.6	0.045	2.0	0.0935796153887
66	1.6	0.045	3.0	0.123594541278
67	1.6	0.045	4.0	0.134349680997
68	1.6	0.045	5.0	0.135741854712
69	1.6	0.045	6.0	0.153934950068
70	1.6	0.045	7.0	1.0
71	1.6	0.045	8.0	1.0
72	1.6	0.05	1.0	0.0800983660079
73	1.6	0.05	2.0	0.0859267399868
74	1.6	0.05	3.0	0.0988132674899
75	1.6	0.05	4.0	0.0960196380772
76	1.6	0.05	5.0	0.119112274201
77	1.6	0.05	6.0	0.137809876525
78	1.6	0.05	7.0	0.31689284208
79	1.6	0.05	8.0	1.0
80	1.5	0.005	1.0	0.0276642567688
81	1.5	0.005	2.0	0.0310100689004
82	1.5	0.005	3.0	0.0501444243057
83	1.5	0.005	4.0	0.0564754360177
84	1.5	0.005	5.0	0.0763623278395
85	1.5	0.005	6.0	0.0750990709302
86	1.5	0.005	7.0	0.123581809439
87	1.5	0.005	8.0	0.16699704479
88	1.5	0.01	1.0	0.0228994466404
89	1.5	0.01	2.0	0.0304082348099
90	1.5	0.01	3.0	0.0361098879348
91	1.5	0.01	4.0	0.0439987007663
92	1.5	0.01	5.0	0.0505479498784
93	1.5	0.01	6.0	0.0706148500903
94	1.5	0.01	7.0	0.111950977723
95	1.5	0.01	8.0	0.235512121999
96	1.5	0.015	1.0	0.0332333633643
97	1.5	0.015	2.0	0.0346276077363
98	1.5	0.015	3.0	0.0553282809951
99	1.5	0.015	4.0	0.0771543372666
100	1.5	0.015	5.0	0.0603677947186
101	1.5	0.015	6.0	0.065915435842
102	1.5	0.015	7.0	0.218333980667
103	1.5	0.015	8.0	0.505603937354
104	1.5	0.02	1.0	0.0306000334607
105	1.5	0.02	2.0	0.0367446830153
106	1.5	0.02	3.0	0.0591956880924
107	1.5	0.02	4.0	0.0610622077363
108	1.5	0.02	5.0	0.0741999324032
109	1.5	0.02	6.0	0.0792789220195
110	1.5	0.02	7.0	0.241412597235
111	1.5	0.02	8.0	0.488819568457
112	1.5	0.025	1.0	0.0459084296695
113	1.5	0.025	2.0	0.0470656891682
114	1.5	0.025	3.0	0.0448549578156
115	1.5	0.025	4.0	0.0695065982167
116	1.5	0.025	5.0	0.0735279260385
117	1.5	0.025	6.0	0.0925448723578
118	1.5	0.025	7.0	0.180224159957
119	1.5	0.025	8.0	1.0
120	1.5	0.03	1.0	0.0373210200535
121	1.5	0.03	2.0	0.0539769734175
122	1.5	0.03	3.0	0.0725431556712
123	1.5	0.03	4.0	0.0800062995994
124	1.5	0.03	5.0	0.0709852079041
125	1.5	0.03	6.0	0.0799362100111
126	1.5	0.03	7.0	0.228990486411
127	1.5	0.03	8.0	0.598621547218
128	1.5	0.035	1.0	0.0396428454827
129	1.5	0.035	2.0	0.0470832193703
130	1.5	0.035	3.0	0.0502584304629
131	1.5	0.035	4.0	0.0576399522373
132	1.5	0.035	5.0	0.0667882887626
133	1.5	0.035	6.0	0.107694533076
134	1.5	0.035	7.0	0.350328620043
135	1.5	0.035	8.0	0.681120663129
136	1.5	0.04	1.0	0.0380831636874
137	1.5	0.04	2.0	0.0362408629969
138	1.5	0.04	3.0	0.0716581045613
139	1.5	0.04	4.0	0.0795853467442
140	1.5	0.04	5.0	0.0735553081682
141	1.5	0.04	6.0	0.0752613955775
142	1.5	0.04	7.0	0.217126889488
143	1.5	0.04	8.0	1.0
144	1.5	0.045	1.0	0.0322420304082
145	1.5	0.045	2.0	0.0310527584201
146	1.5	0.045	3.0	0.0599185305838
147	1.5	0.045	4.0	0.0670688120149
148	1.5	0.045	5.0	0.0738784328525
149	1.5	0.045	6.0	0.0812724061367
150	1.5	0.045	7.0	0.186849369521
151	1.5	0.045	8.0	1.0
152	1.5	0.05	1.0	0.0417181521499
153	1.5	0.05	2.0	0.0574639159792
154	1.5	0.05	3.0	0.0709173114447
155	1.5	0.05	4.0	0.0648581353419
156	1.5	0.05	5.0	0.0700928867111
157	1.5	0.05	6.0	0.0765761701905
158	1.5	0.05	7.0	0.143089584218
159	1.5	0.05	8.0	0.467449595432
160	1.4	0.005	1.0	0.0312072688593
161	1.4	0.005	2.0	0.0278868340495
162	1.4	0.005	3.0	0.0276363758273
163	1.4	0.005	4.0	0.0265777420033
164	1.4	0.005	5.0	0.0325289482424
165	1.4	0.005	6.0	0.0462532325085
166	1.4	0.005	7.0	0.0655028169576
167	1.4	0.005	8.0	0.102791692176
168	1.4	0.01	1.0	0.0184553019217
169	1.4	0.01	2.0	0.0209944925403
170	1.4	0.01	3.0	0.0260968826031
171	1.4	0.01	4.0	0.0396207327916
172	1.4	0.01	5.0	0.0436450983673
173	1.4	0.01	6.0	0.0581803005738
174	1.4	0.01	7.0	0.0703092740554
175	1.4	0.01	8.0	0.135815137127
176	1.4	0.015	1.0	0.0283670172403
177	1.4	0.015	2.0	0.030658650614
178	1.4	0.015	3.0	0.0348892734577
179	1.4	0.015	4.0	0.0386681664648
180	1.4	0.015	5.0	0.0487101758337
181	1.4	0.015	6.0	0.0562707873132
182	1.4	0.015	7.0	0.144323522866
183	1.4	0.015	8.0	0.28628440732
184	1.4	0.02	1.0	0.0317837668296
185	1.4	0.02	2.0	0.0334505522857
186	1.4	0.02	3.0	0.0542153177746
187	1.4	0.02	4.0	0.0573951682962
188	1.4	0.02	5.0	0.0635050012459
189	1.4	0.02	6.0	0.0648554763083
190	1.4	0.02	7.0	0.206494454548
191	1.4	0.02	8.0	0.401894852729
192	1.4	0.025	1.0	0.0240499832335
193	1.4	0.025	2.0	0.0342252517623
194	1.4	0.025	3.0	0.0298092876864
195	1.4	0.025	4.0	0.0514033357213
196	1.4	0.025	5.0	0.0560863407208
197	1.4	0.025	6.0	0.0805335700087
198	1.4	0.025	7.0	0.123904949281
199	1.4	0.025	8.0	0.374689035205
200	1.4	0.03	1.0	0.0228288358153
201	1.4	0.03	2.0	0.0432347903969
202	1.4	0.03	3.0	0.0587633654394
203	1.4	0.03	4.0	0.0678616065902
204	1.4	0.03	5.0	0.0650366194605
205	1.4	0.03	6.0	0.0764553437238
206	1.4	0.03	7.0	0.200941802276
207	1.4	0.03	8.0	0.48528157341
208	1.4	0.035	1.0	0.0270216088425
209	1.4	0.035	2.0	0.0322990407908
210	1.4	0.035	3.0	0.0383974203249
211	1.4	0.035	4.0	0.0435732895101
212	1.4	0.035	5.0	0.042267969919
213	1.4	0.035	6.0	0.0683278265347
214	1.4	0.035	7.0	0.283854222853
215	1.4	0.035	8.0	0.611651209679
216	1.4	0.04	1.0	0.0196641699996
217	1.4	0.04	2.0	0.0240645002937
218	1.4	0.04	3.0	0.0411028476372
219	1.4	0.04	4.0	0.0425719445288
220	1.4	0.04	5.0	0.0451635459378
221	1.4	0.04	6.0	0.039953650435
222	1.4	0.04	7.0	0.123000313057
223	1.4	0.04	8.0	0.389796871453
224	1.4	0.045	1.0	0.019094690701
225	1.4	0.045	2.0	0.0267224111566
226	1.4	0.045	3.0	0.0362188156397
227	1.4	0.045	4.0	0.0227229542786
228	1.4	0.045	5.0	0.0378533222111
229	1.4	0.045	6.0	0.0423146210256
230	1.4	0.045	7.0	0.116472953528
231	1.4	0.045	8.0	0.415111856656
232	1.4	0.05	1.0	0.0242591868639
233	1.4	0.05	2.0	0.0342978711562
234	1.4	0.05	3.0	0.0475936325592
235	1.4	0.05	4.0	0.0482320451746
236	1.4	0.05	5.0	0.0398111708012
237	1.4	0.05	6.0	0.0518945736737
238	1.4	0.05	7.0	0.0932766219816
239	1.4	0.05	8.0	0.318880456854
240	1.3	0.005	1.0	0.0257318935315
241	1.3	0.005	2.0	0.0280083045107
242	1.3	0.005	3.0	0.0225884000743
243	1.3	0.005	4.0	0.0229060682659
244	1.3	0.005	5.0	0.0324173696203
245	1.3	0.005	6.0	0.0493381258724
246	1.3	0.005	7.0	0.0647594432266
247	1.3	0.005	8.0	0.0743893282579
248	1.3	0.01	1.0	0.0153677966262
249	1.3	0.01	2.0	0.0262874566014
250	1.3	0.01	3.0	0.0215548591608
251	1.3	0.01	4.0	0.0321317944067
252	1.3	0.01	5.0	0.0343317349406
253	1.3	0.01	6.0	0.0587600158429
254	1.3	0.01	7.0	0.0641498503705
255	1.3	0.01	8.0	0.0755937936177
256	1.3	0.015	1.0	0.0189860823886
257	1.3	0.015	2.0	0.0260991441558
258	1.3	0.015	3.0	0.0272457923971
259	1.3	0.015	4.0	0.0391131184332
260	1.3	0.015	5.0	0.0554134025551
261	1.3	0.015	6.0	0.0452987213648
262	1.3	0.015	7.0	0.120792286421
263	1.3	0.015	8.0	0.229911910857
264	1.3	0.02	1.0	0.0228220383625
265	1.3	0.02	2.0	0.0302909680477
266	1.3	0.02	3.0	0.0381135059256
267	1.3	0.02	4.0	0.0409596201287
268	1.3	0.02	5.0	0.0471996805557
269	1.3	0.02	6.0	0.0504900779217
270	1.3	0.02	7.0	0.164797432077
271	1.3	0.02	8.0	0.291710748141
272	1.3	0.025	1.0	0.0190572333585
273	1.3	0.025	2.0	0.0263085757465
274	1.3	0.025	3.0	0.023566428035
275	1.3	0.025	4.0	0.0360325349124
276	1.3	0.025	5.0	0.0384118490148
277	1.3	0.025	6.0	0.0704359649244
278	1.3	0.025	7.0	0.114763297446
279	1.3	0.025	8.0	0.335971169123
280	1.3	0.03	1.0	0.0184697933226
281	1.3	0.03	2.0	0.032782522286
282	1.3	0.03	3.0	0.0281898315112
283	1.3	0.03	4.0	0.0249825999844
284	1.3	0.03	5.0	0.0412635959562
285	1.3	0.03	6.0	0.0649061704457
286	1.3	0.03	7.0	0.153903426977
287	1.3	0.03	8.0	0.376625523221
288	1.3	0.035	1.0	0.0178947953005
289	1.3	0.035	2.0	0.0210615420454
290	1.3	0.035	3.0	0.0217483553225
291	1.3	0.035	4.0	0.0185054567845
292	1.3	0.035	5.0	0.0230823102775
293	1.3	0.035	6.0	0.0660322055522
294	1.3	0.035	7.0	0.226941218734
295	1.3	0.035	8.0	0.555134781223
296	1.3	0.04	1.0	0.0167857021093
297	1.3	0.04	2.0	0.0216630776287
298	1.3	0.04	3.0	0.0266884931659
299	1.3	0.04	4.0	0.0328905231228
300	1.3	0.04	5.0	0.042890885165
301	1.3	0.04	6.0	0.0432740814248
302	1.3	0.04	7.0	0.111437157448
303	1.3	0.04	8.0	0.279215670971
304	1.3	0.045	1.0	0.0165834215612
305	1.3	0.045	2.0	0.0237426141423
306	1.3	0.045	3.0	0.0298544999515
307	1.3	0.045	4.0	0.021164044186
308	1.3	0.045	5.0	0.0234997171922
309	1.3	0.045	6.0	0.0394516648411
310	1.3	0.045	7.0	0.070452486811
311	1.3	0.045	8.0	0.276699209304
312	1.3	0.05	1.0	0.0139951327661
313	1.3	0.05	2.0	0.0203786100509
314	1.3	0.05	3.0	0.0326598329582
315	1.3	0.05	4.0	0.0455061894801
316	1.3	0.05	5.0	0.0388129031892
317	1.3	0.05	6.0	0.0504162600989
318	1.3	0.05	7.0	0.0929714848003
319	1.3	0.05	8.0	0.240339744901
320	1.2	0.005	1.0	0.0251683572194
321	1.2	0.005	2.0	0.0266997825494
322	1.2	0.005	3.0	0.020972585045
323	1.2	0.005	4.0	0.0177627054232
324	1.2	0.005	5.0	0.0221066532289
325	1.2	0.005	6.0	0.0269036905889
326	1.2	0.005	7.0	0.0525208874709
327	1.2	0.005	8.0	0.0675690338822
328	1.2	0.01	1.0	0.0161956331055
329	1.2	0.01	2.0	0.0193966589623
330	1.2	0.01	3.0	0.0206791258584
331	1.2	0.01	4.0	0.0206643553612
332	1.2	0.01	5.0	0.0396109000327
333	1.2	0.01	6.0	0.0423483393001
334	1.2	0.01	7.0	0.0524400211562
335	1.2	0.01	8.0	0.0544504396067
336	1.2	0.015	1.0	0.0256295521856
337	1.2	0.015	2.0	0.0244442103805
338	1.2	0.015	3.0	0.0256917377168
339	1.2	0.015	4.0	0.0356676368544
340	1.2	0.015	5.0	0.0429498413468
341	1.2	0.015	6.0	0.0427854169892
342	1.2	0.015	7.0	0.0850497909846
343	1.2	0.015	8.0	0.168785643263
344	1.2	0.02	1.0	0.0236883146497
345	1.2	0.02	2.0	0.0210050322394
346	1.2	0.02	3.0	0.0293543345776
347	1.2	0.02	4.0	0.0275435533188
348	1.2	0.02	5.0	0.0307931548983
349	1.2	0.02	6.0	0.0431028269816
350	1.2	0.02	7.0	0.117798753703
351	1.2	0.02	8.0	0.239406091538
352	1.2	0.025	1.0	0.0155734591949
353	1.2	0.025	2.0	0.0181781356234
354	1.2	0.025	3.0	0.0218031953406
355	1.2	0.025	4.0	0.0257276133844
356	1.2	0.025	5.0	0.0311538630933
357	1.2	0.025	6.0	0.0313533302601
358	1.2	0.025	7.0	0.0844842641487
359	1.2	0.025	8.0	0.262496969991
360	1.2	0.03	1.0	0.0154539397782
361	1.2	0.03	2.0	0.0202831369116
362	1.2	0.03	3.0	0.0222333480269
363	1.2	0.03	4.0	0.0242689212599
364	1.2	0.03	5.0	0.0226146329728
365	1.2	0.03	6.0	0.0441798290007
366	1.2	0.03	7.0	0.0938655039957
367	1.2	0.03	8.0	0.283026869879
368	1.2	0.035	1.0	0.0165766687022
369	1.2	0.035	2.0	0.0163446827008
370	1.2	0.035	3.0	0.0215556562019
371	1.2	0.035	4.0	0.0198430108164
372	1.2	0.035	5.0	0.015321617252
373	1.2	0.035	6.0	0.0440087780437
374	1.2	0.035	7.0	0.179087844334
375	1.2	0.035	8.0	0.479018123858
376	1.2	0.04	1.0	0.0137843517743
377	1.2	0.04	2.0	0.0106167966673
378	1.2	0.04	3.0	0.0219415196357
379	1.2	0.04	4.0	0.0183964755744
380	1.2	0.04	5.0	0.0157354628255
381	1.2	0.04	6.0	0.0241420770193
382	1.2	0.04	7.0	0.0844634819778
383	1.2	0.04	8.0	0.226437494144
384	1.2	0.045	1.0	0.0138994507201
385	1.2	0.045	2.0	0.01484624722
386	1.2	0.045	3.0	0.0215698366648
387	1.2	0.045	4.0	0.0225164212856
388	1.2	0.045	5.0	0.0221080658071
389	1.2	0.045	6.0	0.0432502812885
390	1.2	0.045	7.0	0.0685380485616
391	1.2	0.045	8.0	0.118063391323
392	1.2	0.05	1.0	0.0139097011526
393	1.2	0.05	2.0	0.0160877851264
394	1.2	0.05	3.0	0.0249596576323
395	1.2	0.05	4.0	0.0234872699402
396	1.2	0.05	5.0	0.037258133539
397	1.2	0.05	6.0	0.0440982616677
398	1.2	0.05	7.0	0.0937618605953
399	1.2	0.05	8.0	0.1970268362
400	1.1	0.005	1.0	0.027764095891
401	1.1	0.005	2.0	0.0211070098363
402	1.1	0.005	3.0	0.0220482551365
403	1.1	0.005	4.0	0.024377305116
404	1.1	0.005	5.0	0.0200944405665
405	1.1	0.005	6.0	0.0238302801106
406	1.1	0.005	7.0	0.0345176251647
407	1.1	0.005	8.0	0.0524195885952
408	1.1	0.01	1.0	0.0195078662071
409	1.1	0.01	2.0	0.0176646821868
410	1.1	0.01	3.0	0.0206274522859
411	1.1	0.01	4.0	0.0218878045827
412	1.1	0.01	5.0	0.0302078687423
413	1.1	0.01	6.0	0.0257527073789
414	1.1	0.01	7.0	0.0393728152117
415	1.1	0.01	8.0	0.0460370792318
416	1.1	0.015	1.0	0.0208532760124
417	1.1	0.015	2.0	0.0214256593922
418	1.1	0.015	3.0	0.0248828980742
419	1.1	0.015	4.0	0.0280499651085
420	1.1	0.015	5.0	0.0291438807093
421	1.1	0.015	6.0	0.0240309320999
422	1.1	0.015	7.0	0.0506248143351
423	1.1	0.015	8.0	0.108261672876
424	1.1	0.02	1.0	0.0184922382572
425	1.1	0.02	2.0	0.0194854328284
426	1.1	0.02	3.0	0.0272971720475
427	1.1	0.02	4.0	0.0234452538105
428	1.1	0.02	5.0	0.0217976243926
429	1.1	0.02	6.0	0.0277835877001
430	1.1	0.02	7.0	0.0787792079668
431	1.1	0.02	8.0	0.159349207561
432	1.1	0.025	1.0	0.0161829150576
433	1.1	0.025	2.0	0.0157177706425
434	1.1	0.025	3.0	0.0209188785672
435	1.1	0.025	4.0	0.0256454055816
436	1.1	0.025	5.0	0.0306182333231
437	1.1	0.025	6.0	0.0290054885375
438	1.1	0.025	7.0	0.0340794728027
439	1.1	0.025	8.0	0.204764598975
440	1.1	0.03	1.0	0.0153759965883
441	1.1	0.03	2.0	0.0150988064785
442	1.1	0.03	3.0	0.0184346340658
443	1.1	0.03	4.0	0.0214092160085
444	1.1	0.03	5.0	0.020636625578
445	1.1	0.03	6.0	0.0265207236707
446	1.1	0.03	7.0	0.0669530805809
447	1.1	0.03	8.0	0.185642060619
448	1.1	0.035	1.0	0.0157990153784
449	1.1	0.035	2.0	0.0126722736508
450	1.1	0.035	3.0	0.0185701828772
451	1.1	0.035	4.0	0.0162564903172
452	1.1	0.035	5.0	0.0149950341813
453	1.1	0.035	6.0	0.0318081822149
454	1.1	0.035	7.0	0.142057717263
455	1.1	0.035	8.0	0.405940691522
456	1.1	0.04	1.0	0.0118885475538
457	1.1	0.04	2.0	0.012206620741
458	1.1	0.04	3.0	0.0147203011747
459	1.1	0.04	4.0	0.0154806956196
460	1.1	0.04	5.0	0.0133581733906
461	1.1	0.04	6.0	0.024678608441
462	1.1	0.04	7.0	0.0684019612861
463	1.1	0.04	8.0	0.181751225508
464	1.1	0.045	1.0	0.0121552332216
465	1.1	0.045	2.0	0.0131214415838
466	1.1	0.045	3.0	0.0188805925337
467	1.1	0.045	4.0	0.0157931931878
468	1.1	0.045	5.0	0.0132087383755
469	1.1	0.045	6.0	0.0379093322414
470	1.1	0.045	7.0	0.0673754528068
471	1.1	0.045	8.0	0.0875581270614
472	1.1	0.05	1.0	0.00988617560589
473	1.1	0.05	2.0	0.0154222335224
474	1.1	0.05	3.0	0.0224983501658
475	1.1	0.05	4.0	0.0156031878825
476	1.1	0.05	5.0	0.0291886537748
477	1.1	0.05	6.0	0.0287170035147
478	1.1	0.05	7.0	0.0835860181921
479	1.1	0.05	8.0	0.117349043486
