# Supplementary material for: The struggle for existence in the world market ecosystem
Source: PLoS One. 2018 Oct 3;13(10):e0203915. doi: 10.1371/journal.pone.0203915 (PMC6169900; doi:10.1371/journal.pone.0203915)
Supplement: S1 File — (ZIP) [file pone.0203915.s001.zip › energies/Energies_1980_3_.csv]

	Delta	Kappa	Lambda	Energy
0	1.6	0.005	1.0	0.316794507195
1	1.6	0.005	2.0	0.335244179848
2	1.6	0.005	3.0	0.35400482596
3	1.6	0.005	4.0	0.367151331728
4	1.6	0.005	5.0	0.430606709851
5	1.6	0.005	6.0	0.445801346246
6	1.6	0.005	7.0	0.540617912837
7	1.6	0.005	8.0	0.743174766709
8	1.6	0.01	1.0	0.264972226947
9	1.6	0.01	2.0	0.301390759915
10	1.6	0.01	3.0	0.332387276913
11	1.6	0.01	4.0	0.363738131736
12	1.6	0.01	5.0	0.413923849582
13	1.6	0.01	6.0	0.419397421818
14	1.6	0.01	7.0	0.586217011147
15	1.6	0.01	8.0	1.0
16	1.6	0.015	1.0	0.238122258476
17	1.6	0.015	2.0	0.323420528701
18	1.6	0.015	3.0	0.352085190052
19	1.6	0.015	4.0	0.378930067074
20	1.6	0.015	5.0	0.390548280739
21	1.6	0.015	6.0	0.42551381041
22	1.6	0.015	7.0	0.590022191436
23	1.6	0.015	8.0	1.0
24	1.6	0.02	1.0	0.29489071647
25	1.6	0.02	2.0	0.332488808188
26	1.6	0.02	3.0	0.351807952653
27	1.6	0.02	4.0	0.373649323497
28	1.6	0.02	5.0	0.378808084203
29	1.6	0.02	6.0	0.420197404634
30	1.6	0.02	7.0	0.609471731729
31	1.6	0.02	8.0	1.0
32	1.6	0.025	1.0	0.274082338546
33	1.6	0.025	2.0	0.306937893261
34	1.6	0.025	3.0	0.309391450937
35	1.6	0.025	4.0	0.36835340091
36	1.6	0.025	5.0	0.442719645889
37	1.6	0.025	6.0	0.492265707404
38	1.6	0.025	7.0	0.670098307617
39	1.6	0.025	8.0	1.0
40	1.6	0.03	1.0	0.281439377357
41	1.6	0.03	2.0	0.301112552123
42	1.6	0.03	3.0	0.312360337418
43	1.6	0.03	4.0	0.38774701872
44	1.6	0.03	5.0	0.443155416998
45	1.6	0.03	6.0	0.488060494486
46	1.6	0.03	7.0	0.571529478472
47	1.6	0.03	8.0	0.753301468696
48	1.6	0.035	1.0	0.289586985821
49	1.6	0.035	2.0	0.330688011212
50	1.6	0.035	3.0	0.343618908072
51	1.6	0.035	4.0	0.378880622342
52	1.6	0.035	5.0	0.445676055971
53	1.6	0.035	6.0	0.47310055035
54	1.6	0.035	7.0	0.5796957137
55	1.6	0.035	8.0	1.0
56	1.6	0.04	1.0	0.322021212997
57	1.6	0.04	2.0	0.34521473615
58	1.6	0.04	3.0	0.355887277267
59	1.6	0.04	4.0	0.367894413376
60	1.6	0.04	5.0	0.426247917465
61	1.6	0.04	6.0	0.503643091245
62	1.6	0.04	7.0	0.619467807237
63	1.6	0.04	8.0	1.0
64	1.6	0.045	1.0	0.303596796529
65	1.6	0.045	2.0	0.330452841212
66	1.6	0.045	3.0	0.358072818954
67	1.6	0.045	4.0	0.374051972109
68	1.6	0.045	5.0	0.387431624953
69	1.6	0.045	6.0	0.489744161935
70	1.6	0.045	7.0	1.0
71	1.6	0.045	8.0	1.0
72	1.6	0.05	1.0	0.270472947384
73	1.6	0.05	2.0	0.298677846768
74	1.6	0.05	3.0	0.331699277832
75	1.6	0.05	4.0	0.36960845399
76	1.6	0.05	5.0	0.403311587639
77	1.6	0.05	6.0	0.525477936785
78	1.6	0.05	7.0	1.0
79	1.6	0.05	8.0	1.0
80	1.5	0.005	1.0	0.199837236538
81	1.5	0.005	2.0	0.208893258334
82	1.5	0.005	3.0	0.263219460687
83	1.5	0.005	4.0	0.266849605605
84	1.5	0.005	5.0	0.293683476362
85	1.5	0.005	6.0	0.309168099535
86	1.5	0.005	7.0	0.37667683788
87	1.5	0.005	8.0	0.562822361413
88	1.5	0.01	1.0	0.150812593104
89	1.5	0.01	2.0	0.172466105019
90	1.5	0.01	3.0	0.20422355323
91	1.5	0.01	4.0	0.229046194121
92	1.5	0.01	5.0	0.250208032574
93	1.5	0.01	6.0	0.270061497676
94	1.5	0.01	7.0	0.357495290267
95	1.5	0.01	8.0	0.513361941197
96	1.5	0.015	1.0	0.15218104957
97	1.5	0.015	2.0	0.173720378525
98	1.5	0.015	3.0	0.218208946248
99	1.5	0.015	4.0	0.257616113274
100	1.5	0.015	5.0	0.25727603134
101	1.5	0.015	6.0	0.309768977631
102	1.5	0.015	7.0	0.394654919987
103	1.5	0.015	8.0	0.628594516743
104	1.5	0.02	1.0	0.18583798708
105	1.5	0.02	2.0	0.224794620346
106	1.5	0.02	3.0	0.246780552137
107	1.5	0.02	4.0	0.264789490493
108	1.5	0.02	5.0	0.286007573346
109	1.5	0.02	6.0	0.331521690251
110	1.5	0.02	7.0	0.446495990488
111	1.5	0.02	8.0	1.0
112	1.5	0.025	1.0	0.17555441001
113	1.5	0.025	2.0	0.213912017143
114	1.5	0.025	3.0	0.24618656757
115	1.5	0.025	4.0	0.280003544922
116	1.5	0.025	5.0	0.351997449119
117	1.5	0.025	6.0	0.391985741979
118	1.5	0.025	7.0	0.510495265104
119	1.5	0.025	8.0	1.0
120	1.5	0.03	1.0	0.156947533709
121	1.5	0.03	2.0	0.176633419842
122	1.5	0.03	3.0	0.199996785315
123	1.5	0.03	4.0	0.231708474007
124	1.5	0.03	5.0	0.276710526106
125	1.5	0.03	6.0	0.339201264231
126	1.5	0.03	7.0	0.405015427131
127	1.5	0.03	8.0	0.63105001403
128	1.5	0.035	1.0	0.168524179899
129	1.5	0.035	2.0	0.191099304831
130	1.5	0.035	3.0	0.2043114121
131	1.5	0.035	4.0	0.259011971902
132	1.5	0.035	5.0	0.291685896332
133	1.5	0.035	6.0	0.331237553217
134	1.5	0.035	7.0	0.404721708544
135	1.5	0.035	8.0	0.631291727108
136	1.5	0.04	1.0	0.174313962462
137	1.5	0.04	2.0	0.215727393483
138	1.5	0.04	3.0	0.232642373801
139	1.5	0.04	4.0	0.241697339406
140	1.5	0.04	5.0	0.276892778102
141	1.5	0.04	6.0	0.394162634158
142	1.5	0.04	7.0	0.468610595098
143	1.5	0.04	8.0	0.780183237083
144	1.5	0.045	1.0	0.189469276278
145	1.5	0.045	2.0	0.202103973378
146	1.5	0.045	3.0	0.218414449824
147	1.5	0.045	4.0	0.244891638013
148	1.5	0.045	5.0	0.292260573578
149	1.5	0.045	6.0	0.397404194062
150	1.5	0.045	7.0	0.520718016775
151	1.5	0.045	8.0	0.779264162869
152	1.5	0.05	1.0	0.169258884821
153	1.5	0.05	2.0	0.19918560413
154	1.5	0.05	3.0	0.200854335364
155	1.5	0.05	4.0	0.237619569194
156	1.5	0.05	5.0	0.281052618442
157	1.5	0.05	6.0	0.396994141466
158	1.5	0.05	7.0	0.62272060258
159	1.5	0.05	8.0	1.0
160	1.4	0.005	1.0	0.0875329137258
161	1.4	0.005	2.0	0.113005327591
162	1.4	0.005	3.0	0.127597677757
163	1.4	0.005	4.0	0.127374133433
164	1.4	0.005	5.0	0.130663748514
165	1.4	0.005	6.0	0.153791478681
166	1.4	0.005	7.0	0.268700900061
167	1.4	0.005	8.0	0.416477166097
168	1.4	0.01	1.0	0.0795037663197
169	1.4	0.01	2.0	0.101346482613
170	1.4	0.01	3.0	0.129214439343
171	1.4	0.01	4.0	0.136860033796
172	1.4	0.01	5.0	0.153167457478
173	1.4	0.01	6.0	0.17305450876
174	1.4	0.01	7.0	0.252251434447
175	1.4	0.01	8.0	0.419394382857
176	1.4	0.015	1.0	0.0763809408455
177	1.4	0.015	2.0	0.0947731248667
178	1.4	0.015	3.0	0.114867539649
179	1.4	0.015	4.0	0.122062495339
180	1.4	0.015	5.0	0.143674384759
181	1.4	0.015	6.0	0.170702953834
182	1.4	0.015	7.0	0.275204859917
183	1.4	0.015	8.0	0.416101520949
184	1.4	0.02	1.0	0.0974865902375
185	1.4	0.02	2.0	0.105571677753
186	1.4	0.02	3.0	0.133181376206
187	1.4	0.02	4.0	0.146308777884
188	1.4	0.02	5.0	0.183900343726
189	1.4	0.02	6.0	0.219472153112
190	1.4	0.02	7.0	0.326154967047
191	1.4	0.02	8.0	0.565678028751
192	1.4	0.025	1.0	0.104407862021
193	1.4	0.025	2.0	0.109532857643
194	1.4	0.025	3.0	0.110546600072
195	1.4	0.025	4.0	0.141286610005
196	1.4	0.025	5.0	0.243287414889
197	1.4	0.025	6.0	0.271083512467
198	1.4	0.025	7.0	0.394822188885
199	1.4	0.025	8.0	0.534967435378
200	1.4	0.03	1.0	0.103469251849
201	1.4	0.03	2.0	0.105307444771
202	1.4	0.03	3.0	0.126824538487
203	1.4	0.03	4.0	0.142760244987
204	1.4	0.03	5.0	0.199902275148
205	1.4	0.03	6.0	0.23017119559
206	1.4	0.03	7.0	0.321271623664
207	1.4	0.03	8.0	0.560973470472
208	1.4	0.035	1.0	0.10648957754
209	1.4	0.035	2.0	0.110064231299
210	1.4	0.035	3.0	0.137032109955
211	1.4	0.035	4.0	0.187845164046
212	1.4	0.035	5.0	0.196972896375
213	1.4	0.035	6.0	0.240694898187
214	1.4	0.035	7.0	0.300082589287
215	1.4	0.035	8.0	0.539418279161
216	1.4	0.04	1.0	0.104602308454
217	1.4	0.04	2.0	0.128935927613
218	1.4	0.04	3.0	0.162554311069
219	1.4	0.04	4.0	0.177146179419
220	1.4	0.04	5.0	0.189638061571
221	1.4	0.04	6.0	0.265001375208
222	1.4	0.04	7.0	0.334491568079
223	1.4	0.04	8.0	0.626056975836
224	1.4	0.045	1.0	0.1003014002
225	1.4	0.045	2.0	0.12192252305
226	1.4	0.045	3.0	0.141328924536
227	1.4	0.045	4.0	0.176636521043
228	1.4	0.045	5.0	0.207776444785
229	1.4	0.045	6.0	0.262152487153
230	1.4	0.045	7.0	0.338386236031
231	1.4	0.045	8.0	0.676777585463
232	1.4	0.05	1.0	0.0889401754617
233	1.4	0.05	2.0	0.108180693462
234	1.4	0.05	3.0	0.122675781402
235	1.4	0.05	4.0	0.159622688017
236	1.4	0.05	5.0	0.209524784897
237	1.4	0.05	6.0	0.265045249025
238	1.4	0.05	7.0	0.36555808009
239	1.4	0.05	8.0	1.0
240	1.3	0.005	1.0	0.04157684006
241	1.3	0.005	2.0	0.0429558565002
242	1.3	0.005	3.0	0.054435667881
243	1.3	0.005	4.0	0.0606295380882
244	1.3	0.005	5.0	0.0744009579567
245	1.3	0.005	6.0	0.120657994441
246	1.3	0.005	7.0	0.195597567833
247	1.3	0.005	8.0	0.278288727775
248	1.3	0.01	1.0	0.0316437909772
249	1.3	0.01	2.0	0.0385758598891
250	1.3	0.01	3.0	0.0361041871104
251	1.3	0.01	4.0	0.0599813785326
252	1.3	0.01	5.0	0.0887752029722
253	1.3	0.01	6.0	0.14098040543
254	1.3	0.01	7.0	0.204143321851
255	1.3	0.01	8.0	0.275275764485
256	1.3	0.015	1.0	0.0325821657418
257	1.3	0.015	2.0	0.0359732832829
258	1.3	0.015	3.0	0.0588229157055
259	1.3	0.015	4.0	0.0832263168723
260	1.3	0.015	5.0	0.115488256355
261	1.3	0.015	6.0	0.146958270725
262	1.3	0.015	7.0	0.209151439349
263	1.3	0.015	8.0	0.328603398505
264	1.3	0.02	1.0	0.0358395774958
265	1.3	0.02	2.0	0.0534268144673
266	1.3	0.02	3.0	0.0752555569957
267	1.3	0.02	4.0	0.0884901460166
268	1.3	0.02	5.0	0.11766522841
269	1.3	0.02	6.0	0.1441077196
270	1.3	0.02	7.0	0.240456560964
271	1.3	0.02	8.0	0.456164684359
272	1.3	0.025	1.0	0.0567664271645
273	1.3	0.025	2.0	0.0608239564735
274	1.3	0.025	3.0	0.0690590410594
275	1.3	0.025	4.0	0.0919782912993
276	1.3	0.025	5.0	0.129965963083
277	1.3	0.025	6.0	0.176503948076
278	1.3	0.025	7.0	0.297942388173
279	1.3	0.025	8.0	0.40850499921
280	1.3	0.03	1.0	0.0426081794862
281	1.3	0.03	2.0	0.0492758067994
282	1.3	0.03	3.0	0.0665834215443
283	1.3	0.03	4.0	0.0714492106005
284	1.3	0.03	5.0	0.0916333834346
285	1.3	0.03	6.0	0.114126150648
286	1.3	0.03	7.0	0.204159573516
287	1.3	0.03	8.0	0.415383192416
288	1.3	0.035	1.0	0.0403928710793
289	1.3	0.035	2.0	0.0502469234415
290	1.3	0.035	3.0	0.0563586132418
291	1.3	0.035	4.0	0.0740214170624
292	1.3	0.035	5.0	0.119474432225
293	1.3	0.035	6.0	0.159246422859
294	1.3	0.035	7.0	0.21085214282
295	1.3	0.035	8.0	0.443081198939
296	1.3	0.04	1.0	0.0390971234476
297	1.3	0.04	2.0	0.0561795559131
298	1.3	0.04	3.0	0.0698220692686
299	1.3	0.04	4.0	0.0741014499247
300	1.3	0.04	5.0	0.111899780257
301	1.3	0.04	6.0	0.176356508324
302	1.3	0.04	7.0	0.200536807328
303	1.3	0.04	8.0	0.411421663514
304	1.3	0.045	1.0	0.0328240717397
305	1.3	0.045	2.0	0.0565731226649
306	1.3	0.045	3.0	0.0781264483129
307	1.3	0.045	4.0	0.0828222185628
308	1.3	0.045	5.0	0.120444863002
309	1.3	0.045	6.0	0.156686950383
310	1.3	0.045	7.0	0.208194824689
311	1.3	0.045	8.0	0.397122920851
312	1.3	0.05	1.0	0.0406856878575
313	1.3	0.05	2.0	0.0668265465977
314	1.3	0.05	3.0	0.0785125789627
315	1.3	0.05	4.0	0.0772030067728
316	1.3	0.05	5.0	0.0987568508198
317	1.3	0.05	6.0	0.155025253823
318	1.3	0.05	7.0	0.267234424097
319	1.3	0.05	8.0	0.490722184258
320	1.2	0.005	1.0	0.0340189018534
321	1.2	0.005	2.0	0.0342394070409
322	1.2	0.005	3.0	0.0353070751811
323	1.2	0.005	4.0	0.0424566852478
324	1.2	0.005	5.0	0.0489504202253
325	1.2	0.005	6.0	0.0619595277565
326	1.2	0.005	7.0	0.120200630674
327	1.2	0.005	8.0	0.19600377346
328	1.2	0.01	1.0	0.0235394034958
329	1.2	0.01	2.0	0.0205740939778
330	1.2	0.01	3.0	0.0202431095321
331	1.2	0.01	4.0	0.0237897781602
332	1.2	0.01	5.0	0.0339568440614
333	1.2	0.01	6.0	0.0665926391863
334	1.2	0.01	7.0	0.1163443198
335	1.2	0.01	8.0	0.182209284777
336	1.2	0.015	1.0	0.0226292857333
337	1.2	0.015	2.0	0.0177078491711
338	1.2	0.015	3.0	0.0252397696864
339	1.2	0.015	4.0	0.051246776447
340	1.2	0.015	5.0	0.0616093407908
341	1.2	0.015	6.0	0.0903003901814
342	1.2	0.015	7.0	0.156621612062
343	1.2	0.015	8.0	0.231655588052
344	1.2	0.02	1.0	0.0214372239107
345	1.2	0.02	2.0	0.0320565182232
346	1.2	0.02	3.0	0.0388824473167
347	1.2	0.02	4.0	0.042597559621
348	1.2	0.02	5.0	0.065091487645
349	1.2	0.02	6.0	0.108066267101
350	1.2	0.02	7.0	0.176899576482
351	1.2	0.02	8.0	0.415241260502
352	1.2	0.025	1.0	0.0340852829346
353	1.2	0.025	2.0	0.0322779149978
354	1.2	0.025	3.0	0.0426289726093
355	1.2	0.025	4.0	0.0581847820436
356	1.2	0.025	5.0	0.0866007415486
357	1.2	0.025	6.0	0.0997672200898
358	1.2	0.025	7.0	0.213165382165
359	1.2	0.025	8.0	0.361429401967
360	1.2	0.03	1.0	0.0295072479976
361	1.2	0.03	2.0	0.0240544617613
362	1.2	0.03	3.0	0.0405805472954
363	1.2	0.03	4.0	0.0531300001711
364	1.2	0.03	5.0	0.067556011035
365	1.2	0.03	6.0	0.0847274454983
366	1.2	0.03	7.0	0.148458299786
367	1.2	0.03	8.0	0.331404479835
368	1.2	0.035	1.0	0.0243241361557
369	1.2	0.035	2.0	0.0311644825648
370	1.2	0.035	3.0	0.0423161674396
371	1.2	0.035	4.0	0.0526588790887
372	1.2	0.035	5.0	0.0968424064876
373	1.2	0.035	6.0	0.148989518614
374	1.2	0.035	7.0	0.190385423981
375	1.2	0.035	8.0	0.382235733712
376	1.2	0.04	1.0	0.0274426624225
377	1.2	0.04	2.0	0.0247820799658
378	1.2	0.04	3.0	0.0347737636257
379	1.2	0.04	4.0	0.0447925256462
380	1.2	0.04	5.0	0.0897251224272
381	1.2	0.04	6.0	0.138167399518
382	1.2	0.04	7.0	0.175894081868
383	1.2	0.04	8.0	0.358910755876
384	1.2	0.045	1.0	0.0189054900583
385	1.2	0.045	2.0	0.0247635892972
386	1.2	0.045	3.0	0.0470641989025
387	1.2	0.045	4.0	0.0566349190591
388	1.2	0.045	5.0	0.0867476646461
389	1.2	0.045	6.0	0.131657264769
390	1.2	0.045	7.0	0.177188822901
391	1.2	0.045	8.0	0.291870885887
392	1.2	0.05	1.0	0.020426418445
393	1.2	0.05	2.0	0.0397746451507
394	1.2	0.05	3.0	0.0390334485175
395	1.2	0.05	4.0	0.0512488255258
396	1.2	0.05	5.0	0.0808315020865
397	1.2	0.05	6.0	0.130989140456
398	1.2	0.05	7.0	0.209184800359
399	1.2	0.05	8.0	0.30765336302
400	1.1	0.005	1.0	0.026883091679
401	1.1	0.005	2.0	0.0261594932445
402	1.1	0.005	3.0	0.026177425353
403	1.1	0.005	4.0	0.0410153371269
404	1.1	0.005	5.0	0.043268334842
405	1.1	0.005	6.0	0.0438461130208
406	1.1	0.005	7.0	0.0853910405836
407	1.1	0.005	8.0	0.142989474745
408	1.1	0.01	1.0	0.0244604171543
409	1.1	0.01	2.0	0.0185106323852
410	1.1	0.01	3.0	0.0180944366528
411	1.1	0.01	4.0	0.019922651144
412	1.1	0.01	5.0	0.0313550368102
413	1.1	0.01	6.0	0.0509942553667
414	1.1	0.01	7.0	0.0909722187014
415	1.1	0.01	8.0	0.144356053176
416	1.1	0.015	1.0	0.0204850681525
417	1.1	0.015	2.0	0.0147246506557
418	1.1	0.015	3.0	0.0293430798447
419	1.1	0.015	4.0	0.0319848944901
420	1.1	0.015	5.0	0.0534973796687
421	1.1	0.015	6.0	0.0732687275551
422	1.1	0.015	7.0	0.13894320907
423	1.1	0.015	8.0	0.205532603896
424	1.1	0.02	1.0	0.0155580853095
425	1.1	0.02	2.0	0.0224471680886
426	1.1	0.02	3.0	0.0227154907432
427	1.1	0.02	4.0	0.028445667969
428	1.1	0.02	5.0	0.0467214441668
429	1.1	0.02	6.0	0.079483228793
430	1.1	0.02	7.0	0.160363675128
431	1.1	0.02	8.0	0.307914413882
432	1.1	0.025	1.0	0.0252430760477
433	1.1	0.025	2.0	0.0220762958318
434	1.1	0.025	3.0	0.0285672401537
435	1.1	0.025	4.0	0.0371465763699
436	1.1	0.025	5.0	0.0546014209383
437	1.1	0.025	6.0	0.0664735527208
438	1.1	0.025	7.0	0.171673767151
439	1.1	0.025	8.0	0.274058416049
440	1.1	0.03	1.0	0.0176742026535
441	1.1	0.03	2.0	0.017046315369
442	1.1	0.03	3.0	0.0325458187236
443	1.1	0.03	4.0	0.039803442689
444	1.1	0.03	5.0	0.0466761894418
445	1.1	0.03	6.0	0.057174888472
446	1.1	0.03	7.0	0.096950935375
447	1.1	0.03	8.0	0.28464676425
448	1.1	0.035	1.0	0.0166397443149
449	1.1	0.035	2.0	0.0260918359457
450	1.1	0.035	3.0	0.0302377726196
451	1.1	0.035	4.0	0.0412664764706
452	1.1	0.035	5.0	0.0610204265775
453	1.1	0.035	6.0	0.0841749691142
454	1.1	0.035	7.0	0.133528635907
455	1.1	0.035	8.0	0.342796487002
456	1.1	0.04	1.0	0.0169732294371
457	1.1	0.04	2.0	0.0190777349904
458	1.1	0.04	3.0	0.0207191695352
459	1.1	0.04	4.0	0.0404764667041
460	1.1	0.04	5.0	0.0586175837954
461	1.1	0.04	6.0	0.0912043321732
462	1.1	0.04	7.0	0.146836091851
463	1.1	0.04	8.0	0.31150017216
464	1.1	0.045	1.0	0.0165943882103
465	1.1	0.045	2.0	0.0192587125413
466	1.1	0.045	3.0	0.0409875510449
467	1.1	0.045	4.0	0.0495070958419
468	1.1	0.045	5.0	0.0542651574965
469	1.1	0.045	6.0	0.0862705789021
470	1.1	0.045	7.0	0.138433774227
471	1.1	0.045	8.0	0.267659666365
472	1.1	0.05	1.0	0.0187237519022
473	1.1	0.05	2.0	0.0330792580669
474	1.1	0.05	3.0	0.0324666609343
475	1.1	0.05	4.0	0.0512591885327
476	1.1	0.05	5.0	0.0537538852295
477	1.1	0.05	6.0	0.0890803151137
478	1.1	0.05	7.0	0.176615926259
479	1.1	0.05	8.0	0.252877546408
