# Supplementary material for: The struggle for existence in the world market ecosystem
Source: PLoS One. 2018 Oct 3;13(10):e0203915. doi: 10.1371/journal.pone.0203915 (PMC6169900; doi:10.1371/journal.pone.0203915)
Supplement: S1 File — (ZIP) [file pone.0203915.s001.zip › energies/Energies_1980_4_.csv]

	Delta	Kappa	Lambda	Energy
0	1.6	0.005	1.0	0.36270154783
1	1.6	0.005	2.0	0.410924066246
2	1.6	0.005	3.0	0.462256492877
3	1.6	0.005	4.0	0.497522926209
4	1.6	0.005	5.0	0.51118990815
5	1.6	0.005	6.0	0.585154897625
6	1.6	0.005	7.0	0.765988658273
7	1.6	0.005	8.0	1.0
8	1.6	0.01	1.0	0.418833043496
9	1.6	0.01	2.0	0.44091598891
10	1.6	0.01	3.0	0.459110784468
11	1.6	0.01	4.0	0.464200084474
12	1.6	0.01	5.0	0.503616881138
13	1.6	0.01	6.0	0.568446909209
14	1.6	0.01	7.0	1.0
15	1.6	0.01	8.0	1.0
16	1.6	0.015	1.0	0.39355516805
17	1.6	0.015	2.0	0.443039376005
18	1.6	0.015	3.0	0.446730592997
19	1.6	0.015	4.0	0.478058973827
20	1.6	0.015	5.0	0.522184274256
21	1.6	0.015	6.0	0.608900678128
22	1.6	0.015	7.0	1.0
23	1.6	0.015	8.0	1.0
24	1.6	0.02	1.0	0.40690655779
25	1.6	0.02	2.0	0.442124409163
26	1.6	0.02	3.0	0.462481555965
27	1.6	0.02	4.0	0.499773114628
28	1.6	0.02	5.0	0.525356362706
29	1.6	0.02	6.0	0.595694950849
30	1.6	0.02	7.0	1.0
31	1.6	0.02	8.0	1.0
32	1.6	0.025	1.0	0.406910234021
33	1.6	0.025	2.0	0.431370338782
34	1.6	0.025	3.0	0.431608174529
35	1.6	0.025	4.0	0.475769892878
36	1.6	0.025	5.0	0.519513589437
37	1.6	0.025	6.0	0.590275719675
38	1.6	0.025	7.0	0.756736645693
39	1.6	0.025	8.0	1.0
40	1.6	0.03	1.0	0.412135492562
41	1.6	0.03	2.0	0.438744212241
42	1.6	0.03	3.0	0.446452794157
43	1.6	0.03	4.0	0.494914167976
44	1.6	0.03	5.0	0.577175129787
45	1.6	0.03	6.0	0.60324358259
46	1.6	0.03	7.0	0.792161327056
47	1.6	0.03	8.0	1.0
48	1.6	0.035	1.0	0.404409100173
49	1.6	0.035	2.0	0.429458486137
50	1.6	0.035	3.0	0.443961689555
51	1.6	0.035	4.0	0.497813181807
52	1.6	0.035	5.0	0.570838995576
53	1.6	0.035	6.0	0.604426682161
54	1.6	0.035	7.0	0.742568814441
55	1.6	0.035	8.0	1.0
56	1.6	0.04	1.0	0.440833359681
57	1.6	0.04	2.0	0.471163811917
58	1.6	0.04	3.0	0.476169115328
59	1.6	0.04	4.0	0.507293670247
60	1.6	0.04	5.0	0.569084499019
61	1.6	0.04	6.0	0.591916132997
62	1.6	0.04	7.0	1.0
63	1.6	0.04	8.0	1.0
64	1.6	0.045	1.0	0.439738480351
65	1.6	0.045	2.0	0.469068315509
66	1.6	0.045	3.0	0.505300001957
67	1.6	0.045	4.0	0.540506516797
68	1.6	0.045	5.0	0.587260022455
69	1.6	0.045	6.0	0.606328113796
70	1.6	0.045	7.0	1.0
71	1.6	0.045	8.0	1.0
72	1.6	0.05	1.0	0.425931386623
73	1.6	0.05	2.0	0.486592800117
74	1.6	0.05	3.0	0.529892555214
75	1.6	0.05	4.0	0.562449090388
76	1.6	0.05	5.0	0.574040257835
77	1.6	0.05	6.0	0.666914876197
78	1.6	0.05	7.0	1.0
79	1.6	0.05	8.0	1.0
80	1.5	0.005	1.0	0.252395162271
81	1.5	0.005	2.0	0.310543776494
82	1.5	0.005	3.0	0.393395830569
83	1.5	0.005	4.0	0.422581384262
84	1.5	0.005	5.0	0.443378149764
85	1.5	0.005	6.0	0.503633286114
86	1.5	0.005	7.0	0.635218936042
87	1.5	0.005	8.0	1.0
88	1.5	0.01	1.0	0.2937568333
89	1.5	0.01	2.0	0.324011873036
90	1.5	0.01	3.0	0.363068381701
91	1.5	0.01	4.0	0.396833909044
92	1.5	0.01	5.0	0.406983095022
93	1.5	0.01	6.0	0.478250761997
94	1.5	0.01	7.0	0.627013015932
95	1.5	0.01	8.0	1.0
96	1.5	0.015	1.0	0.27765310709
97	1.5	0.015	2.0	0.341838047235
98	1.5	0.015	3.0	0.358393123565
99	1.5	0.015	4.0	0.404055719086
100	1.5	0.015	5.0	0.426958626998
101	1.5	0.015	6.0	0.52281611627
102	1.5	0.015	7.0	0.664633173887
103	1.5	0.015	8.0	0.866655282803
104	1.5	0.02	1.0	0.266232976523
105	1.5	0.02	2.0	0.315270293518
106	1.5	0.02	3.0	0.358085086404
107	1.5	0.02	4.0	0.402608435386
108	1.5	0.02	5.0	0.429843660797
109	1.5	0.02	6.0	0.526023607929
110	1.5	0.02	7.0	0.714716144404
111	1.5	0.02	8.0	1.0
112	1.5	0.025	1.0	0.285815902546
113	1.5	0.025	2.0	0.345629964039
114	1.5	0.025	3.0	0.363385758507
115	1.5	0.025	4.0	0.402708779642
116	1.5	0.025	5.0	0.44148443576
117	1.5	0.025	6.0	0.533279837864
118	1.5	0.025	7.0	0.677878532645
119	1.5	0.025	8.0	1.0
120	1.5	0.03	1.0	0.304886536818
121	1.5	0.03	2.0	0.332287229551
122	1.5	0.03	3.0	0.370391691737
123	1.5	0.03	4.0	0.407782698964
124	1.5	0.03	5.0	0.485475060849
125	1.5	0.03	6.0	0.548546948245
126	1.5	0.03	7.0	0.735043785327
127	1.5	0.03	8.0	1.0
128	1.5	0.035	1.0	0.249202524043
129	1.5	0.035	2.0	0.29717224443
130	1.5	0.035	3.0	0.327203670867
131	1.5	0.035	4.0	0.341406571438
132	1.5	0.035	5.0	0.418837094111
133	1.5	0.035	6.0	0.454703680567
134	1.5	0.035	7.0	0.581820200786
135	1.5	0.035	8.0	1.0
136	1.5	0.04	1.0	0.281935681806
137	1.5	0.04	2.0	0.335297224934
138	1.5	0.04	3.0	0.358585834177
139	1.5	0.04	4.0	0.391188822545
140	1.5	0.04	5.0	0.425982146429
141	1.5	0.04	6.0	0.48437070266
142	1.5	0.04	7.0	0.573927322699
143	1.5	0.04	8.0	1.0
144	1.5	0.045	1.0	0.289336983466
145	1.5	0.045	2.0	0.3279030515
146	1.5	0.045	3.0	0.367370873252
147	1.5	0.045	4.0	0.384534898946
148	1.5	0.045	5.0	0.440711768406
149	1.5	0.045	6.0	0.487306842168
150	1.5	0.045	7.0	0.669592849423
151	1.5	0.045	8.0	1.0
152	1.5	0.05	1.0	0.306641884868
153	1.5	0.05	2.0	0.351702299787
154	1.5	0.05	3.0	0.399259183763
155	1.5	0.05	4.0	0.411970106393
156	1.5	0.05	5.0	0.426968592437
157	1.5	0.05	6.0	0.534902992363
158	1.5	0.05	7.0	0.709074043195
159	1.5	0.05	8.0	1.0
160	1.4	0.005	1.0	0.150349387631
161	1.4	0.005	2.0	0.192394614242
162	1.4	0.005	3.0	0.250845678273
163	1.4	0.005	4.0	0.259736791935
164	1.4	0.005	5.0	0.306804858289
165	1.4	0.005	6.0	0.32452145265
166	1.4	0.005	7.0	0.526781357741
167	1.4	0.005	8.0	1.0
168	1.4	0.01	1.0	0.171640237299
169	1.4	0.01	2.0	0.182290288051
170	1.4	0.01	3.0	0.231122161546
171	1.4	0.01	4.0	0.266246056464
172	1.4	0.01	5.0	0.285534282943
173	1.4	0.01	6.0	0.31694660906
174	1.4	0.01	7.0	0.511093194469
175	1.4	0.01	8.0	0.728359296611
176	1.4	0.015	1.0	0.140763229355
177	1.4	0.015	2.0	0.196028134775
178	1.4	0.015	3.0	0.229084978927
179	1.4	0.015	4.0	0.278132430738
180	1.4	0.015	5.0	0.306625949204
181	1.4	0.015	6.0	0.362753379313
182	1.4	0.015	7.0	0.522034825042
183	1.4	0.015	8.0	0.796837393331
184	1.4	0.02	1.0	0.157727483249
185	1.4	0.02	2.0	0.18672105855
186	1.4	0.02	3.0	0.235868760872
187	1.4	0.02	4.0	0.269918536769
188	1.4	0.02	5.0	0.30586277746
189	1.4	0.02	6.0	0.383342959375
190	1.4	0.02	7.0	0.622737178084
191	1.4	0.02	8.0	1.0
192	1.4	0.025	1.0	0.162973769379
193	1.4	0.025	2.0	0.193643746949
194	1.4	0.025	3.0	0.230933038383
195	1.4	0.025	4.0	0.270677684717
196	1.4	0.025	5.0	0.328720840894
197	1.4	0.025	6.0	0.41164152923
198	1.4	0.025	7.0	0.597950565749
199	1.4	0.025	8.0	1.0
200	1.4	0.03	1.0	0.153971820718
201	1.4	0.03	2.0	0.163539320583
202	1.4	0.03	3.0	0.255508579538
203	1.4	0.03	4.0	0.300279941605
204	1.4	0.03	5.0	0.342588753276
205	1.4	0.03	6.0	0.4319531475
206	1.4	0.03	7.0	0.627245220529
207	1.4	0.03	8.0	1.0
208	1.4	0.035	1.0	0.144496563464
209	1.4	0.035	2.0	0.190482836828
210	1.4	0.035	3.0	0.251969223296
211	1.4	0.035	4.0	0.274228696938
212	1.4	0.035	5.0	0.32392268898
213	1.4	0.035	6.0	0.398377436233
214	1.4	0.035	7.0	0.519141404607
215	1.4	0.035	8.0	1.0
216	1.4	0.04	1.0	0.171924332918
217	1.4	0.04	2.0	0.240073525207
218	1.4	0.04	3.0	0.298140201761
219	1.4	0.04	4.0	0.307580396772
220	1.4	0.04	5.0	0.363299671387
221	1.4	0.04	6.0	0.406035225761
222	1.4	0.04	7.0	0.527335546725
223	1.4	0.04	8.0	1.0
224	1.4	0.045	1.0	0.165842252573
225	1.4	0.045	2.0	0.215034437426
226	1.4	0.045	3.0	0.259067384982
227	1.4	0.045	4.0	0.279870852174
228	1.4	0.045	5.0	0.355017087708
229	1.4	0.045	6.0	0.404143532612
230	1.4	0.045	7.0	0.583793398597
231	1.4	0.045	8.0	1.0
232	1.4	0.05	1.0	0.17664685752
233	1.4	0.05	2.0	0.223727902221
234	1.4	0.05	3.0	0.275823644327
235	1.4	0.05	4.0	0.293705376411
236	1.4	0.05	5.0	0.32737438332
237	1.4	0.05	6.0	0.422441523834
238	1.4	0.05	7.0	0.593910335747
239	1.4	0.05	8.0	1.0
240	1.3	0.005	1.0	0.0938128085064
241	1.3	0.005	2.0	0.114322190526
242	1.3	0.005	3.0	0.153117970982
243	1.3	0.005	4.0	0.174257387031
244	1.3	0.005	5.0	0.222435894452
245	1.3	0.005	6.0	0.275827591044
246	1.3	0.005	7.0	0.414722644239
247	1.3	0.005	8.0	0.568344064548
248	1.3	0.01	1.0	0.0996459241086
249	1.3	0.01	2.0	0.117779084572
250	1.3	0.01	3.0	0.157764573811
251	1.3	0.01	4.0	0.201042782226
252	1.3	0.01	5.0	0.235169485655
253	1.3	0.01	6.0	0.283938724708
254	1.3	0.01	7.0	0.431725771081
255	1.3	0.01	8.0	0.643125568458
256	1.3	0.015	1.0	0.0888435809729
257	1.3	0.015	2.0	0.135350743397
258	1.3	0.015	3.0	0.167479842429
259	1.3	0.015	4.0	0.230629916899
260	1.3	0.015	5.0	0.261144370772
261	1.3	0.015	6.0	0.320255110837
262	1.3	0.015	7.0	0.439552557021
263	1.3	0.015	8.0	0.665484999169
264	1.3	0.02	1.0	0.0951399719603
265	1.3	0.02	2.0	0.13262484703
266	1.3	0.02	3.0	0.182580503232
267	1.3	0.02	4.0	0.20939346451
268	1.3	0.02	5.0	0.250145577088
269	1.3	0.02	6.0	0.323574795989
270	1.3	0.02	7.0	0.476500448162
271	1.3	0.02	8.0	1.0
272	1.3	0.025	1.0	0.117831780962
273	1.3	0.025	2.0	0.125588600398
274	1.3	0.025	3.0	0.160668468471
275	1.3	0.025	4.0	0.213283546355
276	1.3	0.025	5.0	0.258306482942
277	1.3	0.025	6.0	0.317392783475
278	1.3	0.025	7.0	0.474780870277
279	1.3	0.025	8.0	0.701879149135
280	1.3	0.03	1.0	0.123885738378
281	1.3	0.03	2.0	0.136856769584
282	1.3	0.03	3.0	0.200081664193
283	1.3	0.03	4.0	0.25380817209
284	1.3	0.03	5.0	0.273781998287
285	1.3	0.03	6.0	0.364635489406
286	1.3	0.03	7.0	0.499826446299
287	1.3	0.03	8.0	1.0
288	1.3	0.035	1.0	0.125574316127
289	1.3	0.035	2.0	0.14650864046
290	1.3	0.035	3.0	0.210048568209
291	1.3	0.035	4.0	0.227875078045
292	1.3	0.035	5.0	0.25615260048
293	1.3	0.035	6.0	0.337105159063
294	1.3	0.035	7.0	0.44455510915
295	1.3	0.035	8.0	0.561647545704
296	1.3	0.04	1.0	0.154741714792
297	1.3	0.04	2.0	0.162403307749
298	1.3	0.04	3.0	0.21298910543
299	1.3	0.04	4.0	0.242912891709
300	1.3	0.04	5.0	0.278406297587
301	1.3	0.04	6.0	0.341610832773
302	1.3	0.04	7.0	0.435558823886
303	1.3	0.04	8.0	0.548746482478
304	1.3	0.045	1.0	0.146518735137
305	1.3	0.045	2.0	0.155973251651
306	1.3	0.045	3.0	0.213697628961
307	1.3	0.045	4.0	0.248816635506
308	1.3	0.045	5.0	0.275792496603
309	1.3	0.045	6.0	0.364942534197
310	1.3	0.045	7.0	0.478443663696
311	1.3	0.045	8.0	0.716316254851
312	1.3	0.05	1.0	0.148834935712
313	1.3	0.05	2.0	0.176182633137
314	1.3	0.05	3.0	0.222618342456
315	1.3	0.05	4.0	0.263571402108
316	1.3	0.05	5.0	0.28636240182
317	1.3	0.05	6.0	0.383043298402
318	1.3	0.05	7.0	0.518649913897
319	1.3	0.05	8.0	0.651982920634
320	1.2	0.005	1.0	0.0491609090522
321	1.2	0.005	2.0	0.0556158124874
322	1.2	0.005	3.0	0.0643046315296
323	1.2	0.005	4.0	0.0794637038353
324	1.2	0.005	5.0	0.101454338979
325	1.2	0.005	6.0	0.145006906628
326	1.2	0.005	7.0	0.282140046442
327	1.2	0.005	8.0	0.44223903669
328	1.2	0.01	1.0	0.0419364049032
329	1.2	0.01	2.0	0.0453184181625
330	1.2	0.01	3.0	0.0625942892265
331	1.2	0.01	4.0	0.11334817617
332	1.2	0.01	5.0	0.162784421386
333	1.2	0.01	6.0	0.213363218853
334	1.2	0.01	7.0	0.374168153383
335	1.2	0.01	8.0	0.598839472284
336	1.2	0.015	1.0	0.0463160918905
337	1.2	0.015	2.0	0.0654084497351
338	1.2	0.015	3.0	0.106316500526
339	1.2	0.015	4.0	0.148436409602
340	1.2	0.015	5.0	0.202694006944
341	1.2	0.015	6.0	0.263522367688
342	1.2	0.015	7.0	0.413402682839
343	1.2	0.015	8.0	0.635274800592
344	1.2	0.02	1.0	0.0481774375208
345	1.2	0.02	2.0	0.0863438678641
346	1.2	0.02	3.0	0.136907641007
347	1.2	0.02	4.0	0.164648488707
348	1.2	0.02	5.0	0.217055755762
349	1.2	0.02	6.0	0.280314982246
350	1.2	0.02	7.0	0.44384952561
351	1.2	0.02	8.0	1.0
352	1.2	0.025	1.0	0.0804977592336
353	1.2	0.025	2.0	0.0915238643877
354	1.2	0.025	3.0	0.12470949434
355	1.2	0.025	4.0	0.177234699277
356	1.2	0.025	5.0	0.209562400237
357	1.2	0.025	6.0	0.267347058564
358	1.2	0.025	7.0	0.391542825475
359	1.2	0.025	8.0	0.585858066891
360	1.2	0.03	1.0	0.0690000113679
361	1.2	0.03	2.0	0.0955341822134
362	1.2	0.03	3.0	0.144703721275
363	1.2	0.03	4.0	0.205167673341
364	1.2	0.03	5.0	0.217100226501
365	1.2	0.03	6.0	0.294392218635
366	1.2	0.03	7.0	0.446005008414
367	1.2	0.03	8.0	1.0
368	1.2	0.035	1.0	0.0749331116217
369	1.2	0.035	2.0	0.0962338323074
370	1.2	0.035	3.0	0.144406340904
371	1.2	0.035	4.0	0.184835791958
372	1.2	0.035	5.0	0.197184606731
373	1.2	0.035	6.0	0.29294178346
374	1.2	0.035	7.0	0.411506542968
375	1.2	0.035	8.0	0.53195546519
376	1.2	0.04	1.0	0.0819072867341
377	1.2	0.04	2.0	0.113310506037
378	1.2	0.04	3.0	0.155216055607
379	1.2	0.04	4.0	0.198112618613
380	1.2	0.04	5.0	0.216818822742
381	1.2	0.04	6.0	0.296591346957
382	1.2	0.04	7.0	0.40112868946
383	1.2	0.04	8.0	0.515899600989
384	1.2	0.045	1.0	0.0836099665566
385	1.2	0.045	2.0	0.112377133621
386	1.2	0.045	3.0	0.167387980677
387	1.2	0.045	4.0	0.20492325913
388	1.2	0.045	5.0	0.219669148654
389	1.2	0.045	6.0	0.322666144643
390	1.2	0.045	7.0	0.465302023119
391	1.2	0.045	8.0	0.680370616819
392	1.2	0.05	1.0	0.0864480380738
393	1.2	0.05	2.0	0.123112733129
394	1.2	0.05	3.0	0.172552513872
395	1.2	0.05	4.0	0.211592560752
396	1.2	0.05	5.0	0.235768303691
397	1.2	0.05	6.0	0.337349614883
398	1.2	0.05	7.0	0.481895377315
399	1.2	0.05	8.0	0.640768117284
400	1.1	0.005	1.0	0.0399133946382
401	1.1	0.005	2.0	0.0412035864215
402	1.1	0.005	3.0	0.0468541226597
403	1.1	0.005	4.0	0.0553065165589
404	1.1	0.005	5.0	0.0717032607363
405	1.1	0.005	6.0	0.10567094246
406	1.1	0.005	7.0	0.231850470726
407	1.1	0.005	8.0	0.39483708938
408	1.1	0.01	1.0	0.0325336596832
409	1.1	0.01	2.0	0.0338424760314
410	1.1	0.01	3.0	0.0383826462219
411	1.1	0.01	4.0	0.0950188094928
412	1.1	0.01	5.0	0.109029455024
413	1.1	0.01	6.0	0.150260749638
414	1.1	0.01	7.0	0.315451201674
415	1.1	0.01	8.0	0.550165186416
416	1.1	0.015	1.0	0.0367531572613
417	1.1	0.015	2.0	0.0562262657339
418	1.1	0.015	3.0	0.0762781321854
419	1.1	0.015	4.0	0.115559506744
420	1.1	0.015	5.0	0.151604085629
421	1.1	0.015	6.0	0.20970275614
422	1.1	0.015	7.0	0.328850964478
423	1.1	0.015	8.0	0.5714821222
424	1.1	0.02	1.0	0.0421143436194
425	1.1	0.02	2.0	0.0668180659217
426	1.1	0.02	3.0	0.099614199883
427	1.1	0.02	4.0	0.122352002727
428	1.1	0.02	5.0	0.158489100713
429	1.1	0.02	6.0	0.211651853247
430	1.1	0.02	7.0	0.374412747893
431	1.1	0.02	8.0	1.0
432	1.1	0.025	1.0	0.0650160642962
433	1.1	0.025	2.0	0.0854883714112
434	1.1	0.025	3.0	0.101913375802
435	1.1	0.025	4.0	0.134841367494
436	1.1	0.025	5.0	0.155445994954
437	1.1	0.025	6.0	0.199275279697
438	1.1	0.025	7.0	0.321489716001
439	1.1	0.025	8.0	0.515855508718
440	1.1	0.03	1.0	0.0618856016577
441	1.1	0.03	2.0	0.0784694210206
442	1.1	0.03	3.0	0.110382849774
443	1.1	0.03	4.0	0.153816721644
444	1.1	0.03	5.0	0.158794197094
445	1.1	0.03	6.0	0.227639908262
446	1.1	0.03	7.0	0.371203089164
447	1.1	0.03	8.0	0.556539263455
448	1.1	0.035	1.0	0.0645615281916
449	1.1	0.035	2.0	0.0835083087005
450	1.1	0.035	3.0	0.102086731855
451	1.1	0.035	4.0	0.135358380654
452	1.1	0.035	5.0	0.138768377613
453	1.1	0.035	6.0	0.22587353061
454	1.1	0.035	7.0	0.370884571654
455	1.1	0.035	8.0	0.497144445937
456	1.1	0.04	1.0	0.0718216982253
457	1.1	0.04	2.0	0.0987005263442
458	1.1	0.04	3.0	0.108063856826
459	1.1	0.04	4.0	0.133341265618
460	1.1	0.04	5.0	0.151705490626
461	1.1	0.04	6.0	0.236792738685
462	1.1	0.04	7.0	0.372436472453
463	1.1	0.04	8.0	0.491906346494
464	1.1	0.045	1.0	0.0756795216645
465	1.1	0.045	2.0	0.0993524393287
466	1.1	0.045	3.0	0.117635141867
467	1.1	0.045	4.0	0.148558825175
468	1.1	0.045	5.0	0.156498100317
469	1.1	0.045	6.0	0.237208491689
470	1.1	0.045	7.0	0.421227445931
471	1.1	0.045	8.0	0.645459117107
472	1.1	0.05	1.0	0.0777722538217
473	1.1	0.05	2.0	0.0997826410585
474	1.1	0.05	3.0	0.121121110332
475	1.1	0.05	4.0	0.154314210864
476	1.1	0.05	5.0	0.16768926905
477	1.1	0.05	6.0	0.276516749736
478	1.1	0.05	7.0	0.456763817792
479	1.1	0.05	8.0	0.581460116652
