# Supplementary material for: The struggle for existence in the world market ecosystem
Source: PLoS One. 2018 Oct 3;13(10):e0203915. doi: 10.1371/journal.pone.0203915 (PMC6169900; doi:10.1371/journal.pone.0203915)
Supplement: S1 File — (ZIP) [file pone.0203915.s001.zip › energies/Energies_1980_5_.csv]

	Delta	Kappa	Lambda	Energy
0	1.6	0.005	1.0	0.11190020591
1	1.6	0.005	2.0	0.127259974531
2	1.6	0.005	3.0	0.143734631204
3	1.6	0.005	4.0	0.158765273738
4	1.6	0.005	5.0	0.181546914545
5	1.6	0.005	6.0	0.17039175142
6	1.6	0.005	7.0	0.239674460792
7	1.6	0.005	8.0	0.415996688714
8	1.6	0.01	1.0	0.0717157656391
9	1.6	0.01	2.0	0.12339516581
10	1.6	0.01	3.0	0.155364281009
11	1.6	0.01	4.0	0.162118201276
12	1.6	0.01	5.0	0.190915178457
13	1.6	0.01	6.0	0.20248244547
14	1.6	0.01	7.0	0.445278924001
15	1.6	0.01	8.0	0.664305587699
16	1.6	0.015	1.0	0.114617690675
17	1.6	0.015	2.0	0.141586876936
18	1.6	0.015	3.0	0.161582909474
19	1.6	0.015	4.0	0.197177399434
20	1.6	0.015	5.0	0.207793352093
21	1.6	0.015	6.0	0.214025714834
22	1.6	0.015	7.0	0.53675792851
23	1.6	0.015	8.0	0.714984496167
24	1.6	0.02	1.0	0.0844531245292
25	1.6	0.02	2.0	0.120949975494
26	1.6	0.02	3.0	0.136418933327
27	1.6	0.02	4.0	0.150836816869
28	1.6	0.02	5.0	0.185505387828
29	1.6	0.02	6.0	0.207887030241
30	1.6	0.02	7.0	0.498212156486
31	1.6	0.02	8.0	1.0
32	1.6	0.025	1.0	0.120050109303
33	1.6	0.025	2.0	0.141043416647
34	1.6	0.025	3.0	0.138264592094
35	1.6	0.025	4.0	0.166294251239
36	1.6	0.025	5.0	0.199016146626
37	1.6	0.025	6.0	0.205597724928
38	1.6	0.025	7.0	0.497497105491
39	1.6	0.025	8.0	1.0
40	1.6	0.03	1.0	0.115431918807
41	1.6	0.03	2.0	0.149541072872
42	1.6	0.03	3.0	0.147471574602
43	1.6	0.03	4.0	0.172362071553
44	1.6	0.03	5.0	0.173041718997
45	1.6	0.03	6.0	0.206350026815
46	1.6	0.03	7.0	0.593367363896
47	1.6	0.03	8.0	0.734261837085
48	1.6	0.035	1.0	0.139483244523
49	1.6	0.035	2.0	0.177826756257
50	1.6	0.035	3.0	0.19859234034
51	1.6	0.035	4.0	0.210933924673
52	1.6	0.035	5.0	0.218105171144
53	1.6	0.035	6.0	0.211796144664
54	1.6	0.035	7.0	0.474272127637
55	1.6	0.035	8.0	0.617071051666
56	1.6	0.04	1.0	0.158338742311
57	1.6	0.04	2.0	0.178379677718
58	1.6	0.04	3.0	0.176436807312
59	1.6	0.04	4.0	0.174928275302
60	1.6	0.04	5.0	0.213444577263
61	1.6	0.04	6.0	0.222404067561
62	1.6	0.04	7.0	0.536250658975
63	1.6	0.04	8.0	1.0
64	1.6	0.045	1.0	0.15424753551
65	1.6	0.045	2.0	0.171977060648
66	1.6	0.045	3.0	0.197642218785
67	1.6	0.045	4.0	0.213625058856
68	1.6	0.045	5.0	0.22982404732
69	1.6	0.045	6.0	0.239362185985
70	1.6	0.045	7.0	0.653880023826
71	1.6	0.045	8.0	1.0
72	1.6	0.05	1.0	0.156318870404
73	1.6	0.05	2.0	0.183153004273
74	1.6	0.05	3.0	0.208245741618
75	1.6	0.05	4.0	0.209816023952
76	1.6	0.05	5.0	0.235652076507
77	1.6	0.05	6.0	0.257263587552
78	1.6	0.05	7.0	0.730686662091
79	1.6	0.05	8.0	1.0
80	1.5	0.005	1.0	0.0417348089396
81	1.5	0.005	2.0	0.0463635912775
82	1.5	0.005	3.0	0.0764054100581
83	1.5	0.005	4.0	0.0924104987941
84	1.5	0.005	5.0	0.11816929129
85	1.5	0.005	6.0	0.0892547658398
86	1.5	0.005	7.0	0.171544880487
87	1.5	0.005	8.0	0.321027902047
88	1.5	0.01	1.0	0.0427233688556
89	1.5	0.01	2.0	0.066026706345
90	1.5	0.01	3.0	0.0877215064032
91	1.5	0.01	4.0	0.094864182182
92	1.5	0.01	5.0	0.106246676668
93	1.5	0.01	6.0	0.0895974516145
94	1.5	0.01	7.0	0.326266129621
95	1.5	0.01	8.0	0.466772157996
96	1.5	0.015	1.0	0.043374826346
97	1.5	0.015	2.0	0.0505079602719
98	1.5	0.015	3.0	0.0627671569663
99	1.5	0.015	4.0	0.091502522138
100	1.5	0.015	5.0	0.0923629762083
101	1.5	0.015	6.0	0.0856459786707
102	1.5	0.015	7.0	0.357891820446
103	1.5	0.015	8.0	0.576263413872
104	1.5	0.02	1.0	0.0284739009327
105	1.5	0.02	2.0	0.0465774273626
106	1.5	0.02	3.0	0.0738982645647
107	1.5	0.02	4.0	0.0698071085233
108	1.5	0.02	5.0	0.0888400687013
109	1.5	0.02	6.0	0.0996997416954
110	1.5	0.02	7.0	0.353194261694
111	1.5	0.02	8.0	0.481930350594
112	1.5	0.025	1.0	0.0514413150715
113	1.5	0.025	2.0	0.0583953004556
114	1.5	0.025	3.0	0.0744433591002
115	1.5	0.025	4.0	0.0902179944287
116	1.5	0.025	5.0	0.123260853515
117	1.5	0.025	6.0	0.120579079466
118	1.5	0.025	7.0	0.397288362355
119	1.5	0.025	8.0	0.583301784936
120	1.5	0.03	1.0	0.0596497268247
121	1.5	0.03	2.0	0.0687649798912
122	1.5	0.03	3.0	0.075816930163
123	1.5	0.03	4.0	0.102994209014
124	1.5	0.03	5.0	0.0984952568066
125	1.5	0.03	6.0	0.117516291769
126	1.5	0.03	7.0	0.479901385654
127	1.5	0.03	8.0	0.719189787521
128	1.5	0.035	1.0	0.0391278843319
129	1.5	0.035	2.0	0.0626969805962
130	1.5	0.035	3.0	0.0898189909048
131	1.5	0.035	4.0	0.106598002207
132	1.5	0.035	5.0	0.119855188503
133	1.5	0.035	6.0	0.110562717681
134	1.5	0.035	7.0	0.455899945091
135	1.5	0.035	8.0	0.598557265485
136	1.5	0.04	1.0	0.0751903593876
137	1.5	0.04	2.0	0.0937616449206
138	1.5	0.04	3.0	0.0982333988355
139	1.5	0.04	4.0	0.0878257624658
140	1.5	0.04	5.0	0.100194202404
141	1.5	0.04	6.0	0.104897475747
142	1.5	0.04	7.0	0.452971529616
143	1.5	0.04	8.0	0.541713271642
144	1.5	0.045	1.0	0.0604365256906
145	1.5	0.045	2.0	0.0802052201368
146	1.5	0.045	3.0	0.0894329923879
147	1.5	0.045	4.0	0.0763522275826
148	1.5	0.045	5.0	0.0968278586467
149	1.5	0.045	6.0	0.108333152312
150	1.5	0.045	7.0	0.545987930561
151	1.5	0.045	8.0	1.0
152	1.5	0.05	1.0	0.0588630649124
153	1.5	0.05	2.0	0.0777592090493
154	1.5	0.05	3.0	0.0907281047346
155	1.5	0.05	4.0	0.0770865330806
156	1.5	0.05	5.0	0.105116032097
157	1.5	0.05	6.0	0.122359650887
158	1.5	0.05	7.0	0.648821816399
159	1.5	0.05	8.0	1.0
160	1.4	0.005	1.0	0.0214313354175
161	1.4	0.005	2.0	0.022947138187
162	1.4	0.005	3.0	0.0342008462928
163	1.4	0.005	4.0	0.0539922153169
164	1.4	0.005	5.0	0.0838066568269
165	1.4	0.005	6.0	0.0717765887608
166	1.4	0.005	7.0	0.112116764252
167	1.4	0.005	8.0	0.189262346676
168	1.4	0.01	1.0	0.0211450725553
169	1.4	0.01	2.0	0.0304976897469
170	1.4	0.01	3.0	0.0602363988506
171	1.4	0.01	4.0	0.0714389915176
172	1.4	0.01	5.0	0.0802428567175
173	1.4	0.01	6.0	0.0805018815194
174	1.4	0.01	7.0	0.198633838356
175	1.4	0.01	8.0	0.318998677618
176	1.4	0.015	1.0	0.0275792315708
177	1.4	0.015	2.0	0.0260392601305
178	1.4	0.015	3.0	0.031136176185
179	1.4	0.015	4.0	0.0450088237003
180	1.4	0.015	5.0	0.0583279134686
181	1.4	0.015	6.0	0.0642831029133
182	1.4	0.015	7.0	0.24450113561
183	1.4	0.015	8.0	0.434028849573
184	1.4	0.02	1.0	0.0213958667996
185	1.4	0.02	2.0	0.0295537846941
186	1.4	0.02	3.0	0.0303364002073
187	1.4	0.02	4.0	0.0465853459548
188	1.4	0.02	5.0	0.0627175313106
189	1.4	0.02	6.0	0.0764220603466
190	1.4	0.02	7.0	0.29427278207
191	1.4	0.02	8.0	0.387485010207
192	1.4	0.025	1.0	0.0207288129642
193	1.4	0.025	2.0	0.0274678002626
194	1.4	0.025	3.0	0.0333662659679
195	1.4	0.025	4.0	0.0541256052408
196	1.4	0.025	5.0	0.0855555769566
197	1.4	0.025	6.0	0.0831698867493
198	1.4	0.025	7.0	0.323986168962
199	1.4	0.025	8.0	0.548139039592
200	1.4	0.03	1.0	0.0367050821605
201	1.4	0.03	2.0	0.0462595021918
202	1.4	0.03	3.0	0.0584780637615
203	1.4	0.03	4.0	0.064769139508
204	1.4	0.03	5.0	0.0723393156342
205	1.4	0.03	6.0	0.0806274783775
206	1.4	0.03	7.0	0.390074125431
207	1.4	0.03	8.0	0.611390665951
208	1.4	0.035	1.0	0.0323130046697
209	1.4	0.035	2.0	0.0451697123926
210	1.4	0.035	3.0	0.0483490672418
211	1.4	0.035	4.0	0.0641616653039
212	1.4	0.035	5.0	0.0783559722651
213	1.4	0.035	6.0	0.0750643958405
214	1.4	0.035	7.0	0.423778467054
215	1.4	0.035	8.0	0.552516818251
216	1.4	0.04	1.0	0.0423165113947
217	1.4	0.04	2.0	0.0478487264056
218	1.4	0.04	3.0	0.0486486367315
219	1.4	0.04	4.0	0.0471079067799
220	1.4	0.04	5.0	0.0529014579256
221	1.4	0.04	6.0	0.0588530912346
222	1.4	0.04	7.0	0.417892347756
223	1.4	0.04	8.0	0.524778637568
224	1.4	0.045	1.0	0.0370808484626
225	1.4	0.045	2.0	0.0456957687754
226	1.4	0.045	3.0	0.0383668688022
227	1.4	0.045	4.0	0.0404514681507
228	1.4	0.045	5.0	0.0628129191053
229	1.4	0.045	6.0	0.0722243727898
230	1.4	0.045	7.0	0.485375981606
231	1.4	0.045	8.0	1.0
232	1.4	0.05	1.0	0.0421466544711
233	1.4	0.05	2.0	0.0443253735845
234	1.4	0.05	3.0	0.0589050297128
235	1.4	0.05	4.0	0.0491906078919
236	1.4	0.05	5.0	0.0529775228246
237	1.4	0.05	6.0	0.0692496997595
238	1.4	0.05	7.0	0.572931082378
239	1.4	0.05	8.0	1.0
240	1.3	0.005	1.0	0.0188664845278
241	1.3	0.005	2.0	0.0211301335867
242	1.3	0.005	3.0	0.0316984587861
243	1.3	0.005	4.0	0.0332109476767
244	1.3	0.005	5.0	0.0589694242974
245	1.3	0.005	6.0	0.0826519327405
246	1.3	0.005	7.0	0.128920049901
247	1.3	0.005	8.0	0.164198290144
248	1.3	0.01	1.0	0.021134612434
249	1.3	0.01	2.0	0.0254069140276
250	1.3	0.01	3.0	0.0320727415713
251	1.3	0.01	4.0	0.0385435279563
252	1.3	0.01	5.0	0.0618006693641
253	1.3	0.01	6.0	0.0845184223157
254	1.3	0.01	7.0	0.141743534745
255	1.3	0.01	8.0	0.274447639692
256	1.3	0.015	1.0	0.0226701167633
257	1.3	0.015	2.0	0.0200431984795
258	1.3	0.015	3.0	0.0201779867297
259	1.3	0.015	4.0	0.025012039236
260	1.3	0.015	5.0	0.0378954508988
261	1.3	0.015	6.0	0.0650065978469
262	1.3	0.015	7.0	0.143997218716
263	1.3	0.015	8.0	0.392221446014
264	1.3	0.02	1.0	0.0226209671296
265	1.3	0.02	2.0	0.0182572167566
266	1.3	0.02	3.0	0.0197967724994
267	1.3	0.02	4.0	0.0335854772676
268	1.3	0.02	5.0	0.0499780178935
269	1.3	0.02	6.0	0.076578775974
270	1.3	0.02	7.0	0.222131737687
271	1.3	0.02	8.0	0.31132866738
272	1.3	0.025	1.0	0.0180515104742
273	1.3	0.025	2.0	0.0174181241763
274	1.3	0.025	3.0	0.0296166527074
275	1.3	0.025	4.0	0.0517876799875
276	1.3	0.025	5.0	0.0816333863364
277	1.3	0.025	6.0	0.0845387564365
278	1.3	0.025	7.0	0.27039317445
279	1.3	0.025	8.0	0.458221472202
280	1.3	0.03	1.0	0.0177344121825
281	1.3	0.03	2.0	0.0347906691985
282	1.3	0.03	3.0	0.0462604294238
283	1.3	0.03	4.0	0.0538882529997
284	1.3	0.03	5.0	0.0669701781278
285	1.3	0.03	6.0	0.0795161159325
286	1.3	0.03	7.0	0.333116788234
287	1.3	0.03	8.0	0.554793681481
288	1.3	0.035	1.0	0.0204516477272
289	1.3	0.035	2.0	0.0300568952076
290	1.3	0.035	3.0	0.0488715880938
291	1.3	0.035	4.0	0.0452818001297
292	1.3	0.035	5.0	0.0589281247063
293	1.3	0.035	6.0	0.0683707469673
294	1.3	0.035	7.0	0.366637479427
295	1.3	0.035	8.0	0.467305545705
296	1.3	0.04	1.0	0.0166807087446
297	1.3	0.04	2.0	0.0305861899773
298	1.3	0.04	3.0	0.0442163738622
299	1.3	0.04	4.0	0.043821433529
300	1.3	0.04	5.0	0.0569352380647
301	1.3	0.04	6.0	0.0598769227098
302	1.3	0.04	7.0	0.309821283423
303	1.3	0.04	8.0	0.493355486333
304	1.3	0.045	1.0	0.020477796254
305	1.3	0.045	2.0	0.0289911834271
306	1.3	0.045	3.0	0.0423476193018
307	1.3	0.045	4.0	0.0482843084989
308	1.3	0.045	5.0	0.0730838530607
309	1.3	0.045	6.0	0.0674040258443
310	1.3	0.045	7.0	0.412813559324
311	1.3	0.045	8.0	1.0
312	1.3	0.05	1.0	0.0318615325927
313	1.3	0.05	2.0	0.0324659428352
314	1.3	0.05	3.0	0.0472482156858
315	1.3	0.05	4.0	0.0489966867424
316	1.3	0.05	5.0	0.0587087128331
317	1.3	0.05	6.0	0.0689203237671
318	1.3	0.05	7.0	0.46435048424
319	1.3	0.05	8.0	1.0
320	1.2	0.005	1.0	0.0195394662845
321	1.2	0.005	2.0	0.0263999352468
322	1.2	0.005	3.0	0.0276602835327
323	1.2	0.005	4.0	0.0294900628162
324	1.2	0.005	5.0	0.0441299172997
325	1.2	0.005	6.0	0.0572294364715
326	1.2	0.005	7.0	0.0672812453815
327	1.2	0.005	8.0	0.116079272232
328	1.2	0.01	1.0	0.0174803217909
329	1.2	0.01	2.0	0.0152118734448
330	1.2	0.01	3.0	0.0253647402298
331	1.2	0.01	4.0	0.0248798984467
332	1.2	0.01	5.0	0.0365479528183
333	1.2	0.01	6.0	0.0642113119425
334	1.2	0.01	7.0	0.0703223629247
335	1.2	0.01	8.0	0.135830514266
336	1.2	0.015	1.0	0.0197699926143
337	1.2	0.015	2.0	0.0207009589306
338	1.2	0.015	3.0	0.0192509079946
339	1.2	0.015	4.0	0.0201932419242
340	1.2	0.015	5.0	0.0335465731679
341	1.2	0.015	6.0	0.045726374488
342	1.2	0.015	7.0	0.074741589838
343	1.2	0.015	8.0	0.321863121129
344	1.2	0.02	1.0	0.0174863775345
345	1.2	0.02	2.0	0.0188625260052
346	1.2	0.02	3.0	0.0195056574394
347	1.2	0.02	4.0	0.0237634804099
348	1.2	0.02	5.0	0.0457580141415
349	1.2	0.02	6.0	0.0611481466052
350	1.2	0.02	7.0	0.131412543617
351	1.2	0.02	8.0	0.258966457912
352	1.2	0.025	1.0	0.0134920692131
353	1.2	0.025	2.0	0.0172597501444
354	1.2	0.025	3.0	0.0196927854377
355	1.2	0.025	4.0	0.0236835716038
356	1.2	0.025	5.0	0.0498379562735
357	1.2	0.025	6.0	0.0599614008541
358	1.2	0.025	7.0	0.211274493484
359	1.2	0.025	8.0	0.418848003451
360	1.2	0.03	1.0	0.0152800687903
361	1.2	0.03	2.0	0.0196367829951
362	1.2	0.03	3.0	0.0297036397525
363	1.2	0.03	4.0	0.0341228382942
364	1.2	0.03	5.0	0.0510875354973
365	1.2	0.03	6.0	0.0636150185871
366	1.2	0.03	7.0	0.283152001603
367	1.2	0.03	8.0	0.472859337676
368	1.2	0.035	1.0	0.0163985610512
369	1.2	0.035	2.0	0.0204196979481
370	1.2	0.035	3.0	0.0287757797119
371	1.2	0.035	4.0	0.0281998707962
372	1.2	0.035	5.0	0.0345721214192
373	1.2	0.035	6.0	0.0585830668616
374	1.2	0.035	7.0	0.3007608456
375	1.2	0.035	8.0	0.413787913326
376	1.2	0.04	1.0	0.0146432578479
377	1.2	0.04	2.0	0.0208939607866
378	1.2	0.04	3.0	0.0298767121139
379	1.2	0.04	4.0	0.0266853251415
380	1.2	0.04	5.0	0.0473612045396
381	1.2	0.04	6.0	0.058420331568
382	1.2	0.04	7.0	0.254039672897
383	1.2	0.04	8.0	0.405949921971
384	1.2	0.045	1.0	0.0165107530926
385	1.2	0.045	2.0	0.0194926544663
386	1.2	0.045	3.0	0.0276060200269
387	1.2	0.045	4.0	0.0382953961217
388	1.2	0.045	5.0	0.061719392466
389	1.2	0.045	6.0	0.0645121615113
390	1.2	0.045	7.0	0.32567895253
391	1.2	0.045	8.0	0.521122490145
392	1.2	0.05	1.0	0.0169286013349
393	1.2	0.05	2.0	0.0167123639044
394	1.2	0.05	3.0	0.0309915995463
395	1.2	0.05	4.0	0.0387980489505
396	1.2	0.05	5.0	0.0614967359706
397	1.2	0.05	6.0	0.0726246922532
398	1.2	0.05	7.0	0.395169157698
399	1.2	0.05	8.0	0.43330270239
400	1.1	0.005	1.0	0.0207470214878
401	1.1	0.005	2.0	0.0200592048469
402	1.1	0.005	3.0	0.0212595346814
403	1.1	0.005	4.0	0.027128295505
404	1.1	0.005	5.0	0.0288136019554
405	1.1	0.005	6.0	0.0407328217509
406	1.1	0.005	7.0	0.0504661523734
407	1.1	0.005	8.0	0.0862046091267
408	1.1	0.01	1.0	0.0168202399963
409	1.1	0.01	2.0	0.0123920807968
410	1.1	0.01	3.0	0.0212618189737
411	1.1	0.01	4.0	0.0227169708675
412	1.1	0.01	5.0	0.0295628422362
413	1.1	0.01	6.0	0.0436493283031
414	1.1	0.01	7.0	0.0357628722763
415	1.1	0.01	8.0	0.0789003474735
416	1.1	0.015	1.0	0.0179897420214
417	1.1	0.015	2.0	0.0209311479214
418	1.1	0.015	3.0	0.0207067201628
419	1.1	0.015	4.0	0.0192965056717
420	1.1	0.015	5.0	0.024501389066
421	1.1	0.015	6.0	0.0282961767639
422	1.1	0.015	7.0	0.0449631602034
423	1.1	0.015	8.0	0.242467906112
424	1.1	0.02	1.0	0.0157672204124
425	1.1	0.02	2.0	0.0191456062494
426	1.1	0.02	3.0	0.0180000644081
427	1.1	0.02	4.0	0.0232390168276
428	1.1	0.02	5.0	0.0344923776375
429	1.1	0.02	6.0	0.0442459867582
430	1.1	0.02	7.0	0.100519472984
431	1.1	0.02	8.0	0.205391494041
432	1.1	0.025	1.0	0.0125089877831
433	1.1	0.025	2.0	0.0165339402954
434	1.1	0.025	3.0	0.0173547909234
435	1.1	0.025	4.0	0.0226205005313
436	1.1	0.025	5.0	0.040061161973
437	1.1	0.025	6.0	0.0424190903514
438	1.1	0.025	7.0	0.193259087921
439	1.1	0.025	8.0	0.382258592901
440	1.1	0.03	1.0	0.0122308293835
441	1.1	0.03	2.0	0.0202629056555
442	1.1	0.03	3.0	0.031738666311
443	1.1	0.03	4.0	0.0287943752039
444	1.1	0.03	5.0	0.0357183068467
445	1.1	0.03	6.0	0.0490792640758
446	1.1	0.03	7.0	0.20655331471
447	1.1	0.03	8.0	0.425731869286
448	1.1	0.035	1.0	0.0122683488339
449	1.1	0.035	2.0	0.0189874720563
450	1.1	0.035	3.0	0.0216506310334
451	1.1	0.035	4.0	0.0203973177803
452	1.1	0.035	5.0	0.0268013504581
453	1.1	0.035	6.0	0.0509887445024
454	1.1	0.035	7.0	0.210727187555
455	1.1	0.035	8.0	0.345055053243
456	1.1	0.04	1.0	0.0155320701406
457	1.1	0.04	2.0	0.0185406948294
458	1.1	0.04	3.0	0.0283389957853
459	1.1	0.04	4.0	0.0246865685707
460	1.1	0.04	5.0	0.0333252345024
461	1.1	0.04	6.0	0.0438360191995
462	1.1	0.04	7.0	0.190365953251
463	1.1	0.04	8.0	0.298300663972
464	1.1	0.045	1.0	0.0153567253947
465	1.1	0.045	2.0	0.0184910704923
466	1.1	0.045	3.0	0.025744839401
467	1.1	0.045	4.0	0.0290315508445
468	1.1	0.045	5.0	0.0461467214152
469	1.1	0.045	6.0	0.0562866219421
470	1.1	0.045	7.0	0.258198211382
471	1.1	0.045	8.0	0.472152431981
472	1.1	0.05	1.0	0.0119627451968
473	1.1	0.05	2.0	0.0175563180669
474	1.1	0.05	3.0	0.0320541654648
475	1.1	0.05	4.0	0.0363233138116
476	1.1	0.05	5.0	0.0580457982098
477	1.1	0.05	6.0	0.076849890201
478	1.1	0.05	7.0	0.317303599551
479	1.1	0.05	8.0	0.366676909452
