# Supplementary material for: The struggle for existence in the world market ecosystem
Source: PLoS One. 2018 Oct 3;13(10):e0203915. doi: 10.1371/journal.pone.0203915 (PMC6169900; doi:10.1371/journal.pone.0203915)
Supplement: S1 File — (ZIP) [file pone.0203915.s001.zip › energies/Energies_1980_6_.csv]

	Delta	Kappa	Lambda	Energy
0	1.6	0.005	1.0	0.0341506938795
1	1.6	0.005	2.0	0.0630047754091
2	1.6	0.005	3.0	0.0755107022778
3	1.6	0.005	4.0	0.0949512729424
4	1.6	0.005	5.0	0.12192449982
5	1.6	0.005	6.0	0.100193280975
6	1.6	0.005	7.0	0.287046736538
7	1.6	0.005	8.0	1.0
8	1.6	0.01	1.0	0.0645373007916
9	1.6	0.01	2.0	0.0609118279748
10	1.6	0.01	3.0	0.0790353935753
11	1.6	0.01	4.0	0.0915815166617
12	1.6	0.01	5.0	0.100706146931
13	1.6	0.01	6.0	0.117770268446
14	1.6	0.01	7.0	0.239081342122
15	1.6	0.01	8.0	0.538497582435
16	1.6	0.015	1.0	0.0455362763192
17	1.6	0.015	2.0	0.0595270316167
18	1.6	0.015	3.0	0.0660729015653
19	1.6	0.015	4.0	0.0993649356768
20	1.6	0.015	5.0	0.0907670962221
21	1.6	0.015	6.0	0.0958209657065
22	1.6	0.015	7.0	0.336535293057
23	1.6	0.015	8.0	0.408903883462
24	1.6	0.02	1.0	0.0522274179066
25	1.6	0.02	2.0	0.0609367700531
26	1.6	0.02	3.0	0.0835147402858
27	1.6	0.02	4.0	0.0930288258799
28	1.6	0.02	5.0	0.0892639256636
29	1.6	0.02	6.0	0.0995968874427
30	1.6	0.02	7.0	0.268268659641
31	1.6	0.02	8.0	0.420779309848
32	1.6	0.025	1.0	0.0595723969578
33	1.6	0.025	2.0	0.075081831816
34	1.6	0.025	3.0	0.0746451651263
35	1.6	0.025	4.0	0.0901570878162
36	1.6	0.025	5.0	0.118219281829
37	1.6	0.025	6.0	0.137640415521
38	1.6	0.025	7.0	0.370916327133
39	1.6	0.025	8.0	1.0
40	1.6	0.03	1.0	0.0783894731802
41	1.6	0.03	2.0	0.0821760611421
42	1.6	0.03	3.0	0.0821569857581
43	1.6	0.03	4.0	0.107596675022
44	1.6	0.03	5.0	0.0977858692605
45	1.6	0.03	6.0	0.119500664501
46	1.6	0.03	7.0	0.36329846746
47	1.6	0.03	8.0	1.0
48	1.6	0.035	1.0	0.0830351286242
49	1.6	0.035	2.0	0.109085399453
50	1.6	0.035	3.0	0.115622703627
51	1.6	0.035	4.0	0.122425744385
52	1.6	0.035	5.0	0.128992567475
53	1.6	0.035	6.0	0.137402180765
54	1.6	0.035	7.0	0.539794677183
55	1.6	0.035	8.0	0.655316731645
56	1.6	0.04	1.0	0.05452156788
57	1.6	0.04	2.0	0.0827995032269
58	1.6	0.04	3.0	0.0780751437711
59	1.6	0.04	4.0	0.106878510413
60	1.6	0.04	5.0	0.112612101213
61	1.6	0.04	6.0	0.131278488354
62	1.6	0.04	7.0	0.537348571944
63	1.6	0.04	8.0	1.0
64	1.6	0.045	1.0	0.0573892657679
65	1.6	0.045	2.0	0.0864436265335
66	1.6	0.045	3.0	0.112242064741
67	1.6	0.045	4.0	0.132266709975
68	1.6	0.045	5.0	0.122839103831
69	1.6	0.045	6.0	0.13767279215
70	1.6	0.045	7.0	0.549163840679
71	1.6	0.045	8.0	1.0
72	1.6	0.05	1.0	0.0508625320567
73	1.6	0.05	2.0	0.0914929388893
74	1.6	0.05	3.0	0.0950183490119
75	1.6	0.05	4.0	0.0995601610133
76	1.6	0.05	5.0	0.142214964602
77	1.6	0.05	6.0	0.140669308134
78	1.6	0.05	7.0	0.45195915406
79	1.6	0.05	8.0	0.666542104761
80	1.5	0.005	1.0	0.0212421562609
81	1.5	0.005	2.0	0.0291126743552
82	1.5	0.005	3.0	0.0453605188323
83	1.5	0.005	4.0	0.0599218361158
84	1.5	0.005	5.0	0.087235999063
85	1.5	0.005	6.0	0.0638995786831
86	1.5	0.005	7.0	0.125287737255
87	1.5	0.005	8.0	0.30539592366
88	1.5	0.01	1.0	0.042451035363
89	1.5	0.01	2.0	0.0520020687986
90	1.5	0.01	3.0	0.0538009562981
91	1.5	0.01	4.0	0.0574771526054
92	1.5	0.01	5.0	0.0636798620825
93	1.5	0.01	6.0	0.058929729711
94	1.5	0.01	7.0	0.107643617446
95	1.5	0.01	8.0	0.305268536255
96	1.5	0.015	1.0	0.026524504102
97	1.5	0.015	2.0	0.0348854399519
98	1.5	0.015	3.0	0.0376321663451
99	1.5	0.015	4.0	0.0505058629733
100	1.5	0.015	5.0	0.0326442964728
101	1.5	0.015	6.0	0.0548740919138
102	1.5	0.015	7.0	0.165755062067
103	1.5	0.015	8.0	0.253318358128
104	1.5	0.02	1.0	0.0241605832278
105	1.5	0.02	2.0	0.0272507136735
106	1.5	0.02	3.0	0.0394289552502
107	1.5	0.02	4.0	0.0400154431407
108	1.5	0.02	5.0	0.050187030959
109	1.5	0.02	6.0	0.0457489799434
110	1.5	0.02	7.0	0.130696832586
111	1.5	0.02	8.0	0.270062752074
112	1.5	0.025	1.0	0.0256413802919
113	1.5	0.025	2.0	0.0472440164118
114	1.5	0.025	3.0	0.052515153392
115	1.5	0.025	4.0	0.0534237460343
116	1.5	0.025	5.0	0.06332918074
117	1.5	0.025	6.0	0.0648010705172
118	1.5	0.025	7.0	0.190704110369
119	1.5	0.025	8.0	0.516549162064
120	1.5	0.03	1.0	0.0439534182198
121	1.5	0.03	2.0	0.0395325828758
122	1.5	0.03	3.0	0.0426146825739
123	1.5	0.03	4.0	0.0594593248032
124	1.5	0.03	5.0	0.0506629469578
125	1.5	0.03	6.0	0.0616458910669
126	1.5	0.03	7.0	0.221214749062
127	1.5	0.03	8.0	0.450488625159
128	1.5	0.035	1.0	0.034194936574
129	1.5	0.035	2.0	0.034850847785
130	1.5	0.035	3.0	0.0415177181451
131	1.5	0.035	4.0	0.0531880762118
132	1.5	0.035	5.0	0.0540870125977
133	1.5	0.035	6.0	0.0598753826105
134	1.5	0.035	7.0	0.322665280006
135	1.5	0.035	8.0	0.572973539595
136	1.5	0.04	1.0	0.0242592358553
137	1.5	0.04	2.0	0.0283144087878
138	1.5	0.04	3.0	0.0317992470256
139	1.5	0.04	4.0	0.0347468174955
140	1.5	0.04	5.0	0.0447518306627
141	1.5	0.04	6.0	0.0525122260511
142	1.5	0.04	7.0	0.313425226301
143	1.5	0.04	8.0	1.0
144	1.5	0.045	1.0	0.0229482620574
145	1.5	0.045	2.0	0.0387979606975
146	1.5	0.045	3.0	0.0410324708689
147	1.5	0.045	4.0	0.0456587420071
148	1.5	0.045	5.0	0.0515302702001
149	1.5	0.045	6.0	0.0652617232978
150	1.5	0.045	7.0	0.303688338788
151	1.5	0.045	8.0	0.56687825378
152	1.5	0.05	1.0	0.0135996728484
153	1.5	0.05	2.0	0.0248467389542
154	1.5	0.05	3.0	0.0273797587973
155	1.5	0.05	4.0	0.0338887925145
156	1.5	0.05	5.0	0.059646983182
157	1.5	0.05	6.0	0.0569205263111
158	1.5	0.05	7.0	0.386225885695
159	1.5	0.05	8.0	0.570415307899
160	1.4	0.005	1.0	0.0179014694479
161	1.4	0.005	2.0	0.0229152904089
162	1.4	0.005	3.0	0.0389124452849
163	1.4	0.005	4.0	0.0543105949458
164	1.4	0.005	5.0	0.0748439906313
165	1.4	0.005	6.0	0.056517090407
166	1.4	0.005	7.0	0.079867754647
167	1.4	0.005	8.0	0.137661684937
168	1.4	0.01	1.0	0.0212745202497
169	1.4	0.01	2.0	0.0227224632559
170	1.4	0.01	3.0	0.0271931328017
171	1.4	0.01	4.0	0.0394461367798
172	1.4	0.01	5.0	0.0451110944719
173	1.4	0.01	6.0	0.0470124362959
174	1.4	0.01	7.0	0.0705212105403
175	1.4	0.01	8.0	0.250139725227
176	1.4	0.015	1.0	0.0166332849717
177	1.4	0.015	2.0	0.0250710345103
178	1.4	0.015	3.0	0.025724896832
179	1.4	0.015	4.0	0.0390505859521
180	1.4	0.015	5.0	0.0359398241061
181	1.4	0.015	6.0	0.055362680998
182	1.4	0.015	7.0	0.106287889677
183	1.4	0.015	8.0	0.200092242526
184	1.4	0.02	1.0	0.023846487806
185	1.4	0.02	2.0	0.0237984935308
186	1.4	0.02	3.0	0.0338337682069
187	1.4	0.02	4.0	0.0427648659476
188	1.4	0.02	5.0	0.0557991389781
189	1.4	0.02	6.0	0.0570645917877
190	1.4	0.02	7.0	0.0978885692825
191	1.4	0.02	8.0	0.170597872018
192	1.4	0.025	1.0	0.0168785848057
193	1.4	0.025	2.0	0.0316703885868
194	1.4	0.025	3.0	0.0412996376084
195	1.4	0.025	4.0	0.0438919176586
196	1.4	0.025	5.0	0.0535172830377
197	1.4	0.025	6.0	0.0596335587832
198	1.4	0.025	7.0	0.0837568556208
199	1.4	0.025	8.0	0.364094063917
200	1.4	0.03	1.0	0.0270064285475
201	1.4	0.03	2.0	0.0263070790614
202	1.4	0.03	3.0	0.0294601156248
203	1.4	0.03	4.0	0.0456322205915
204	1.4	0.03	5.0	0.0526760419733
205	1.4	0.03	6.0	0.0558995302608
206	1.4	0.03	7.0	0.0975028141369
207	1.4	0.03	8.0	0.344283496872
208	1.4	0.035	1.0	0.0158687410378
209	1.4	0.035	2.0	0.0186536659552
210	1.4	0.035	3.0	0.0294289415752
211	1.4	0.035	4.0	0.0422010911146
212	1.4	0.035	5.0	0.0429317922781
213	1.4	0.035	6.0	0.0479202930227
214	1.4	0.035	7.0	0.181126413948
215	1.4	0.035	8.0	0.358464335007
216	1.4	0.04	1.0	0.0159888486293
217	1.4	0.04	2.0	0.0243987891311
218	1.4	0.04	3.0	0.0280215551676
219	1.4	0.04	4.0	0.0343397720837
220	1.4	0.04	5.0	0.0408992318709
221	1.4	0.04	6.0	0.0423008944856
222	1.4	0.04	7.0	0.272211602878
223	1.4	0.04	8.0	0.582014882156
224	1.4	0.045	1.0	0.0170746955846
225	1.4	0.045	2.0	0.0321027812134
226	1.4	0.045	3.0	0.0282853477483
227	1.4	0.045	4.0	0.0322907426708
228	1.4	0.045	5.0	0.0414779399039
229	1.4	0.045	6.0	0.0460961086576
230	1.4	0.045	7.0	0.204649204998
231	1.4	0.045	8.0	0.461995733314
232	1.4	0.05	1.0	0.0139366411832
233	1.4	0.05	2.0	0.0228743381163
234	1.4	0.05	3.0	0.0262581044157
235	1.4	0.05	4.0	0.0239286326502
236	1.4	0.05	5.0	0.0366441227863
237	1.4	0.05	6.0	0.0348880006038
238	1.4	0.05	7.0	0.320978530228
239	1.4	0.05	8.0	0.530169388989
240	1.3	0.005	1.0	0.0194567652741
241	1.3	0.005	2.0	0.0186932793
242	1.3	0.005	3.0	0.0227564811991
243	1.3	0.005	4.0	0.0254754388111
244	1.3	0.005	5.0	0.0387101000783
245	1.3	0.005	6.0	0.0559022194279
246	1.3	0.005	7.0	0.072016380063
247	1.3	0.005	8.0	0.10958611128
248	1.3	0.01	1.0	0.0156871001687
249	1.3	0.01	2.0	0.0147578454708
250	1.3	0.01	3.0	0.0170424276365
251	1.3	0.01	4.0	0.0261770206311
252	1.3	0.01	5.0	0.0285298994923
253	1.3	0.01	6.0	0.0478143727553
254	1.3	0.01	7.0	0.0530122963937
255	1.3	0.01	8.0	0.176662799653
256	1.3	0.015	1.0	0.0169331807055
257	1.3	0.015	2.0	0.0163520384415
258	1.3	0.015	3.0	0.0154823974102
259	1.3	0.015	4.0	0.023920880151
260	1.3	0.015	5.0	0.0339424562136
261	1.3	0.015	6.0	0.0605845211658
262	1.3	0.015	7.0	0.0909829284483
263	1.3	0.015	8.0	0.152158914094
264	1.3	0.02	1.0	0.0170526254401
265	1.3	0.02	2.0	0.0141372185265
266	1.3	0.02	3.0	0.0190665554406
267	1.3	0.02	4.0	0.0359372002142
268	1.3	0.02	5.0	0.0463758654678
269	1.3	0.02	6.0	0.0630757672853
270	1.3	0.02	7.0	0.0908809020155
271	1.3	0.02	8.0	0.132958950736
272	1.3	0.025	1.0	0.0214793156014
273	1.3	0.025	2.0	0.0238156177929
274	1.3	0.025	3.0	0.024350218203
275	1.3	0.025	4.0	0.0257180480626
276	1.3	0.025	5.0	0.0502549853924
277	1.3	0.025	6.0	0.0586511711285
278	1.3	0.025	7.0	0.0937761027414
279	1.3	0.025	8.0	0.272857021343
280	1.3	0.03	1.0	0.0180654836847
281	1.3	0.03	2.0	0.0177458772475
282	1.3	0.03	3.0	0.0181112415171
283	1.3	0.03	4.0	0.0280145222555
284	1.3	0.03	5.0	0.0416046936924
285	1.3	0.03	6.0	0.0517679988894
286	1.3	0.03	7.0	0.0631360512458
287	1.3	0.03	8.0	0.26600366767
288	1.3	0.035	1.0	0.0133119790541
289	1.3	0.035	2.0	0.016864084975
290	1.3	0.035	3.0	0.0271922899254
291	1.3	0.035	4.0	0.0303403130006
292	1.3	0.035	5.0	0.0391294290906
293	1.3	0.035	6.0	0.0495645810287
294	1.3	0.035	7.0	0.11980449612
295	1.3	0.035	8.0	0.322208283663
296	1.3	0.04	1.0	0.0135521634945
297	1.3	0.04	2.0	0.0167206967157
298	1.3	0.04	3.0	0.0164232372894
299	1.3	0.04	4.0	0.0311823189036
300	1.3	0.04	5.0	0.0469372091305
301	1.3	0.04	6.0	0.0459751713557
302	1.3	0.04	7.0	0.179332719854
303	1.3	0.04	8.0	0.459264036682
304	1.3	0.045	1.0	0.0157724362947
305	1.3	0.045	2.0	0.0229481865269
306	1.3	0.045	3.0	0.0228783327437
307	1.3	0.045	4.0	0.0340267265591
308	1.3	0.045	5.0	0.0442610460641
309	1.3	0.045	6.0	0.0410658851309
310	1.3	0.045	7.0	0.133684019254
311	1.3	0.045	8.0	0.43175805962
312	1.3	0.05	1.0	0.0128291932272
313	1.3	0.05	2.0	0.0148085560542
314	1.3	0.05	3.0	0.0150011366591
315	1.3	0.05	4.0	0.0260420729299
316	1.3	0.05	5.0	0.0379788333227
317	1.3	0.05	6.0	0.0362400652438
318	1.3	0.05	7.0	0.228383299268
319	1.3	0.05	8.0	0.462602664127
320	1.2	0.005	1.0	0.0168768656098
321	1.2	0.005	2.0	0.0148189502511
322	1.2	0.005	3.0	0.0177850358203
323	1.2	0.005	4.0	0.0243097233664
324	1.2	0.005	5.0	0.0290520398847
325	1.2	0.005	6.0	0.0328302056275
326	1.2	0.005	7.0	0.0520913865842
327	1.2	0.005	8.0	0.0840383554365
328	1.2	0.01	1.0	0.013191087829
329	1.2	0.01	2.0	0.0124538601868
330	1.2	0.01	3.0	0.0130173154795
331	1.2	0.01	4.0	0.0171327941808
332	1.2	0.01	5.0	0.0178516508381
333	1.2	0.01	6.0	0.024929034815
334	1.2	0.01	7.0	0.0387212613245
335	1.2	0.01	8.0	0.123075568097
336	1.2	0.015	1.0	0.0151092169022
337	1.2	0.015	2.0	0.0134240150453
338	1.2	0.015	3.0	0.0147300045929
339	1.2	0.015	4.0	0.0186855936075
340	1.2	0.015	5.0	0.0197495610752
341	1.2	0.015	6.0	0.0238527777365
342	1.2	0.015	7.0	0.0468508994664
343	1.2	0.015	8.0	0.0915764573546
344	1.2	0.02	1.0	0.0156149546147
345	1.2	0.02	2.0	0.0145318135325
346	1.2	0.02	3.0	0.0169199240124
347	1.2	0.02	4.0	0.02657377884
348	1.2	0.02	5.0	0.0251022391562
349	1.2	0.02	6.0	0.0375269612186
350	1.2	0.02	7.0	0.040856069604
351	1.2	0.02	8.0	0.0913340735741
352	1.2	0.025	1.0	0.0165473416087
353	1.2	0.025	2.0	0.0123470689102
354	1.2	0.025	3.0	0.0160757372815
355	1.2	0.025	4.0	0.0163222569741
356	1.2	0.025	5.0	0.0274767052003
357	1.2	0.025	6.0	0.0408917112013
358	1.2	0.025	7.0	0.0667245348533
359	1.2	0.025	8.0	0.2637101276
360	1.2	0.03	1.0	0.0133209394971
361	1.2	0.03	2.0	0.0139610212368
362	1.2	0.03	3.0	0.0181014269101
363	1.2	0.03	4.0	0.0175135609429
364	1.2	0.03	5.0	0.0324543553815
365	1.2	0.03	6.0	0.0397436226536
366	1.2	0.03	7.0	0.050180240805
367	1.2	0.03	8.0	0.20047198499
368	1.2	0.035	1.0	0.0121162389411
369	1.2	0.035	2.0	0.015511363528
370	1.2	0.035	3.0	0.0170646236076
371	1.2	0.035	4.0	0.0187222090615
372	1.2	0.035	5.0	0.0207010728261
373	1.2	0.035	6.0	0.0364707076951
374	1.2	0.035	7.0	0.10262749576
375	1.2	0.035	8.0	0.256982461376
376	1.2	0.04	1.0	0.0107612905635
377	1.2	0.04	2.0	0.0160320422055
378	1.2	0.04	3.0	0.0152369928399
379	1.2	0.04	4.0	0.0265402926911
380	1.2	0.04	5.0	0.0263730562947
381	1.2	0.04	6.0	0.0371659555295
382	1.2	0.04	7.0	0.157977847877
383	1.2	0.04	8.0	0.456500380885
384	1.2	0.045	1.0	0.0131929636558
385	1.2	0.045	2.0	0.0151791688997
386	1.2	0.045	3.0	0.0126107616965
387	1.2	0.045	4.0	0.0239632958931
388	1.2	0.045	5.0	0.0238034301971
389	1.2	0.045	6.0	0.0382191962398
390	1.2	0.045	7.0	0.114701915974
391	1.2	0.045	8.0	0.38723684433
392	1.2	0.05	1.0	0.0100834502954
393	1.2	0.05	2.0	0.0126710177139
394	1.2	0.05	3.0	0.0111242392749
395	1.2	0.05	4.0	0.0218365821182
396	1.2	0.05	5.0	0.0341960154178
397	1.2	0.05	6.0	0.0355238616426
398	1.2	0.05	7.0	0.193300522534
399	1.2	0.05	8.0	0.414320037085
400	1.1	0.005	1.0	0.0135350583712
401	1.1	0.005	2.0	0.0146698107972
402	1.1	0.005	3.0	0.0142087053207
403	1.1	0.005	4.0	0.0204081264036
404	1.1	0.005	5.0	0.0206929778773
405	1.1	0.005	6.0	0.0298281706689
406	1.1	0.005	7.0	0.0287014477139
407	1.1	0.005	8.0	0.0474429455781
408	1.1	0.01	1.0	0.0116480033677
409	1.1	0.01	2.0	0.0117333194879
410	1.1	0.01	3.0	0.0118750392578
411	1.1	0.01	4.0	0.0156105414743
412	1.1	0.01	5.0	0.0159875455946
413	1.1	0.01	6.0	0.0222225296551
414	1.1	0.01	7.0	0.0227220470403
415	1.1	0.01	8.0	0.109393950508
416	1.1	0.015	1.0	0.0151965402034
417	1.1	0.015	2.0	0.0117168057469
418	1.1	0.015	3.0	0.0146051159017
419	1.1	0.015	4.0	0.016689515315
420	1.1	0.015	5.0	0.0190819568892
421	1.1	0.015	6.0	0.0218486327209
422	1.1	0.015	7.0	0.0331201506623
423	1.1	0.015	8.0	0.0618477705498
424	1.1	0.02	1.0	0.0149106783685
425	1.1	0.02	2.0	0.0134222359488
426	1.1	0.02	3.0	0.0139463232853
427	1.1	0.02	4.0	0.0154232837112
428	1.1	0.02	5.0	0.0167702456827
429	1.1	0.02	6.0	0.0285093477336
430	1.1	0.02	7.0	0.0293532284409
431	1.1	0.02	8.0	0.0620770142182
432	1.1	0.025	1.0	0.0127007500792
433	1.1	0.025	2.0	0.0122225074513
434	1.1	0.025	3.0	0.0126146464075
435	1.1	0.025	4.0	0.0139986320268
436	1.1	0.025	5.0	0.0238508104228
437	1.1	0.025	6.0	0.0307434963004
438	1.1	0.025	7.0	0.0374067798103
439	1.1	0.025	8.0	0.241592437159
440	1.1	0.03	1.0	0.0117365615111
441	1.1	0.03	2.0	0.0152719064791
442	1.1	0.03	3.0	0.0161204271485
443	1.1	0.03	4.0	0.0156900234411
444	1.1	0.03	5.0	0.0240548719768
445	1.1	0.03	6.0	0.0314563468489
446	1.1	0.03	7.0	0.041694643053
447	1.1	0.03	8.0	0.134993269076
448	1.1	0.035	1.0	0.00881457933531
449	1.1	0.035	2.0	0.016986164519
450	1.1	0.035	3.0	0.019111875576
451	1.1	0.035	4.0	0.0191043308938
452	1.1	0.035	5.0	0.0170132567866
453	1.1	0.035	6.0	0.0268987982636
454	1.1	0.035	7.0	0.0437025127256
455	1.1	0.035	8.0	0.147697508276
456	1.1	0.04	1.0	0.00937268886306
457	1.1	0.04	2.0	0.0147681077908
458	1.1	0.04	3.0	0.0140557382906
459	1.1	0.04	4.0	0.0215651409461
460	1.1	0.04	5.0	0.0234354647559
461	1.1	0.04	6.0	0.0349874436635
462	1.1	0.04	7.0	0.118324096734
463	1.1	0.04	8.0	0.372499451229
464	1.1	0.045	1.0	0.012310352852
465	1.1	0.045	2.0	0.0159812950988
466	1.1	0.045	3.0	0.0122642845093
467	1.1	0.045	4.0	0.0227182723865
468	1.1	0.045	5.0	0.0212203409995
469	1.1	0.045	6.0	0.0430480191968
470	1.1	0.045	7.0	0.072610175167
471	1.1	0.045	8.0	0.366212189328
472	1.1	0.05	1.0	0.0107250167077
473	1.1	0.05	2.0	0.0124623794406
474	1.1	0.05	3.0	0.0115756780432
475	1.1	0.05	4.0	0.0128210859926
476	1.1	0.05	5.0	0.0249233244396
477	1.1	0.05	6.0	0.0404015897831
478	1.1	0.05	7.0	0.15686769549
479	1.1	0.05	8.0	0.361893984415
