# Supplementary material for: The struggle for existence in the world market ecosystem
Source: PLoS One. 2018 Oct 3;13(10):e0203915. doi: 10.1371/journal.pone.0203915 (PMC6169900; doi:10.1371/journal.pone.0203915)
Supplement: S1 File — (ZIP) [file pone.0203915.s001.zip › energies/Energies_1980_7_.csv]

	Delta	Kappa	Lambda	Energy
0	1.6	0.005	1.0	0.0362586889693
1	1.6	0.005	2.0	0.0634565103164
2	1.6	0.005	3.0	0.0947513982216
3	1.6	0.005	4.0	0.131925548543
4	1.6	0.005	5.0	0.160369906697
5	1.6	0.005	6.0	0.164074723311
6	1.6	0.005	7.0	0.46583947639
7	1.6	0.005	8.0	0.706191442577
8	1.6	0.01	1.0	0.0812217596517
9	1.6	0.01	2.0	0.103622261337
10	1.6	0.01	3.0	0.126664908125
11	1.6	0.01	4.0	0.147583748292
12	1.6	0.01	5.0	0.172349714462
13	1.6	0.01	6.0	0.187402315656
14	1.6	0.01	7.0	0.471103320057
15	1.6	0.01	8.0	0.783136622802
16	1.6	0.015	1.0	0.0604873267116
17	1.6	0.015	2.0	0.137063919448
18	1.6	0.015	3.0	0.150426473514
19	1.6	0.015	4.0	0.187577146033
20	1.6	0.015	5.0	0.194172212972
21	1.6	0.015	6.0	0.195302480779
22	1.6	0.015	7.0	0.627049910224
23	1.6	0.015	8.0	1.0
24	1.6	0.02	1.0	0.0926928473532
25	1.6	0.02	2.0	0.114759657646
26	1.6	0.02	3.0	0.15635199033
27	1.6	0.02	4.0	0.163027610275
28	1.6	0.02	5.0	0.185929640014
29	1.6	0.02	6.0	0.209614542079
30	1.6	0.02	7.0	0.588490187965
31	1.6	0.02	8.0	1.0
32	1.6	0.025	1.0	0.129428435023
33	1.6	0.025	2.0	0.183476309954
34	1.6	0.025	3.0	0.176362053209
35	1.6	0.025	4.0	0.183770471821
36	1.6	0.025	5.0	0.20363352739
37	1.6	0.025	6.0	0.212952911189
38	1.6	0.025	7.0	0.719279481003
39	1.6	0.025	8.0	1.0
40	1.6	0.03	1.0	0.135270701243
41	1.6	0.03	2.0	0.145908786442
42	1.6	0.03	3.0	0.139158058777
43	1.6	0.03	4.0	0.178332616983
44	1.6	0.03	5.0	0.196149478522
45	1.6	0.03	6.0	0.217956295897
46	1.6	0.03	7.0	0.77449482062
47	1.6	0.03	8.0	1.0
48	1.6	0.035	1.0	0.127530757219
49	1.6	0.035	2.0	0.157409864728
50	1.6	0.035	3.0	0.179890930872
51	1.6	0.035	4.0	0.191249662397
52	1.6	0.035	5.0	0.220738912294
53	1.6	0.035	6.0	0.211886941357
54	1.6	0.035	7.0	1.0
55	1.6	0.035	8.0	1.0
56	1.6	0.04	1.0	0.156848589384
57	1.6	0.04	2.0	0.17515645333
58	1.6	0.04	3.0	0.182986610716
59	1.6	0.04	4.0	0.210399648685
60	1.6	0.04	5.0	0.213761557763
61	1.6	0.04	6.0	0.207776671778
62	1.6	0.04	7.0	0.734922964981
63	1.6	0.04	8.0	1.0
64	1.6	0.045	1.0	0.140189671668
65	1.6	0.045	2.0	0.164497737983
66	1.6	0.045	3.0	0.180063067239
67	1.6	0.045	4.0	0.198350479193
68	1.6	0.045	5.0	0.213469628825
69	1.6	0.045	6.0	0.226764307035
70	1.6	0.045	7.0	0.698871615839
71	1.6	0.045	8.0	1.0
72	1.6	0.05	1.0	0.110724579356
73	1.6	0.05	2.0	0.147196813411
74	1.6	0.05	3.0	0.224853938138
75	1.6	0.05	4.0	0.22318721407
76	1.6	0.05	5.0	0.255904328513
77	1.6	0.05	6.0	0.247853021054
78	1.6	0.05	7.0	1.0
79	1.6	0.05	8.0	1.0
80	1.5	0.005	1.0	0.0211170960724
81	1.5	0.005	2.0	0.026059624972
82	1.5	0.005	3.0	0.0408527417563
83	1.5	0.005	4.0	0.0671831408911
84	1.5	0.005	5.0	0.0813463109002
85	1.5	0.005	6.0	0.0807272960992
86	1.5	0.005	7.0	0.230826345413
87	1.5	0.005	8.0	0.449200278244
88	1.5	0.01	1.0	0.0281477132776
89	1.5	0.01	2.0	0.0657909980245
90	1.5	0.01	3.0	0.063609498303
91	1.5	0.01	4.0	0.0751073330124
92	1.5	0.01	5.0	0.077905660709
93	1.5	0.01	6.0	0.0612319121489
94	1.5	0.01	7.0	0.295800485178
95	1.5	0.01	8.0	0.599835488746
96	1.5	0.015	1.0	0.0249045130777
97	1.5	0.015	2.0	0.0481385746778
98	1.5	0.015	3.0	0.052996454183
99	1.5	0.015	4.0	0.0853225508605
100	1.5	0.015	5.0	0.0866535316056
101	1.5	0.015	6.0	0.0779532760674
102	1.5	0.015	7.0	0.461255905636
103	1.5	0.015	8.0	0.574995980268
104	1.5	0.02	1.0	0.0365812865201
105	1.5	0.02	2.0	0.0517774514845
106	1.5	0.02	3.0	0.0847625870314
107	1.5	0.02	4.0	0.0781674119976
108	1.5	0.02	5.0	0.0781012135213
109	1.5	0.02	6.0	0.0785237582468
110	1.5	0.02	7.0	0.426820813401
111	1.5	0.02	8.0	0.670446590161
112	1.5	0.025	1.0	0.042294476548
113	1.5	0.025	2.0	0.0654104785772
114	1.5	0.025	3.0	0.0756126762144
115	1.5	0.025	4.0	0.0755193051428
116	1.5	0.025	5.0	0.0955005327878
117	1.5	0.025	6.0	0.0935607705142
118	1.5	0.025	7.0	0.467111781111
119	1.5	0.025	8.0	1.0
120	1.5	0.03	1.0	0.0402930565528
121	1.5	0.03	2.0	0.0410188394033
122	1.5	0.03	3.0	0.0585223417795
123	1.5	0.03	4.0	0.0776505087467
124	1.5	0.03	5.0	0.0905982440819
125	1.5	0.03	6.0	0.0980741828745
126	1.5	0.03	7.0	0.631558831847
127	1.5	0.03	8.0	1.0
128	1.5	0.035	1.0	0.0501705297973
129	1.5	0.035	2.0	0.0628745047832
130	1.5	0.035	3.0	0.0792762758466
131	1.5	0.035	4.0	0.0832564371056
132	1.5	0.035	5.0	0.10074817489
133	1.5	0.035	6.0	0.089905831964
134	1.5	0.035	7.0	0.702675257482
135	1.5	0.035	8.0	1.0
136	1.5	0.04	1.0	0.0704717253304
137	1.5	0.04	2.0	0.0696378615518
138	1.5	0.04	3.0	0.0740766075059
139	1.5	0.04	4.0	0.0897887623154
140	1.5	0.04	5.0	0.0907124357533
141	1.5	0.04	6.0	0.0861196917578
142	1.5	0.04	7.0	0.601347618051
143	1.5	0.04	8.0	1.0
144	1.5	0.045	1.0	0.0423614388137
145	1.5	0.045	2.0	0.0581888373209
146	1.5	0.045	3.0	0.0655028095645
147	1.5	0.045	4.0	0.0660160116551
148	1.5	0.045	5.0	0.07901615399
149	1.5	0.045	6.0	0.0949264052846
150	1.5	0.045	7.0	0.482647134964
151	1.5	0.045	8.0	1.0
152	1.5	0.05	1.0	0.0360393087702
153	1.5	0.05	2.0	0.0532613516429
154	1.5	0.05	3.0	0.077749264727
155	1.5	0.05	4.0	0.0839898845352
156	1.5	0.05	5.0	0.0887357398986
157	1.5	0.05	6.0	0.0851369252587
158	1.5	0.05	7.0	0.570083204837
159	1.5	0.05	8.0	0.699878988322
160	1.4	0.005	1.0	0.0156622090688
161	1.4	0.005	2.0	0.017873008088
162	1.4	0.005	3.0	0.0235290294738
163	1.4	0.005	4.0	0.0429438957689
164	1.4	0.005	5.0	0.05900976904
165	1.4	0.005	6.0	0.0701901310976
166	1.4	0.005	7.0	0.0978674050913
167	1.4	0.005	8.0	0.306292382666
168	1.4	0.01	1.0	0.0130249342839
169	1.4	0.01	2.0	0.0200332967668
170	1.4	0.01	3.0	0.0458311341821
171	1.4	0.01	4.0	0.0691329002623
172	1.4	0.01	5.0	0.076273338805
173	1.4	0.01	6.0	0.0698896957771
174	1.4	0.01	7.0	0.186232555152
175	1.4	0.01	8.0	0.466508840997
176	1.4	0.015	1.0	0.0153855866199
177	1.4	0.015	2.0	0.0221276370843
178	1.4	0.015	3.0	0.0331210857002
179	1.4	0.015	4.0	0.0680534906928
180	1.4	0.015	5.0	0.0803121663046
181	1.4	0.015	6.0	0.0696239221977
182	1.4	0.015	7.0	0.382113353383
183	1.4	0.015	8.0	0.480905687486
184	1.4	0.02	1.0	0.0137528948141
185	1.4	0.02	2.0	0.0270783383872
186	1.4	0.02	3.0	0.0411221461158
187	1.4	0.02	4.0	0.0634933038771
188	1.4	0.02	5.0	0.0647835416811
189	1.4	0.02	6.0	0.0626323330551
190	1.4	0.02	7.0	0.297707133766
191	1.4	0.02	8.0	0.462959717522
192	1.4	0.025	1.0	0.0131883343492
193	1.4	0.025	2.0	0.0216448550003
194	1.4	0.025	3.0	0.0231997138298
195	1.4	0.025	4.0	0.0309546807759
196	1.4	0.025	5.0	0.0530913565792
197	1.4	0.025	6.0	0.0750572172926
198	1.4	0.025	7.0	0.298215257083
199	1.4	0.025	8.0	0.68976600476
200	1.4	0.03	1.0	0.0265530041494
201	1.4	0.03	2.0	0.0304956309905
202	1.4	0.03	3.0	0.0337210665622
203	1.4	0.03	4.0	0.0493851460435
204	1.4	0.03	5.0	0.0689718789037
205	1.4	0.03	6.0	0.0764421508569
206	1.4	0.03	7.0	0.498738822927
207	1.4	0.03	8.0	1.0
208	1.4	0.035	1.0	0.0210137364384
209	1.4	0.035	2.0	0.0384553573138
210	1.4	0.035	3.0	0.0475300028704
211	1.4	0.035	4.0	0.0577620050135
212	1.4	0.035	5.0	0.0710443371754
213	1.4	0.035	6.0	0.0697552746967
214	1.4	0.035	7.0	0.49405871943
215	1.4	0.035	8.0	1.0
216	1.4	0.04	1.0	0.0292504854514
217	1.4	0.04	2.0	0.0393352685247
218	1.4	0.04	3.0	0.0423922645158
219	1.4	0.04	4.0	0.0496859164236
220	1.4	0.04	5.0	0.068049295017
221	1.4	0.04	6.0	0.0571112497204
222	1.4	0.04	7.0	0.443927825022
223	1.4	0.04	8.0	1.0
224	1.4	0.045	1.0	0.0147488217338
225	1.4	0.045	2.0	0.0262712004901
226	1.4	0.045	3.0	0.0464339658393
227	1.4	0.045	4.0	0.0452798116905
228	1.4	0.045	5.0	0.0648037134189
229	1.4	0.045	6.0	0.0664046642003
230	1.4	0.045	7.0	0.375066114784
231	1.4	0.045	8.0	0.693563907262
232	1.4	0.05	1.0	0.0194156569914
233	1.4	0.05	2.0	0.0272378692922
234	1.4	0.05	3.0	0.0519268870972
235	1.4	0.05	4.0	0.0407861902016
236	1.4	0.05	5.0	0.0501958225199
237	1.4	0.05	6.0	0.0558915167559
238	1.4	0.05	7.0	0.475524051404
239	1.4	0.05	8.0	0.663881395401
240	1.3	0.005	1.0	0.0156566049579
241	1.3	0.005	2.0	0.0162756344199
242	1.3	0.005	3.0	0.0162909156473
243	1.3	0.005	4.0	0.0376916122527
244	1.3	0.005	5.0	0.0465711226897
245	1.3	0.005	6.0	0.0822217043781
246	1.3	0.005	7.0	0.0980008995188
247	1.3	0.005	8.0	0.179876988296
248	1.3	0.01	1.0	0.00945681734316
249	1.3	0.01	2.0	0.0119694483555
250	1.3	0.01	3.0	0.0181118012388
251	1.3	0.01	4.0	0.0396698356906
252	1.3	0.01	5.0	0.0583285569622
253	1.3	0.01	6.0	0.068545491553
254	1.3	0.01	7.0	0.141032314443
255	1.3	0.01	8.0	0.420129694313
256	1.3	0.015	1.0	0.00904058738716
257	1.3	0.015	2.0	0.0155434992782
258	1.3	0.015	3.0	0.0192106358746
259	1.3	0.015	4.0	0.0417820647135
260	1.3	0.015	5.0	0.0694894493542
261	1.3	0.015	6.0	0.0727983825876
262	1.3	0.015	7.0	0.242579436962
263	1.3	0.015	8.0	0.376059957137
264	1.3	0.02	1.0	0.0104420239581
265	1.3	0.02	2.0	0.0203973148525
266	1.3	0.02	3.0	0.0254564571281
267	1.3	0.02	4.0	0.0518215274856
268	1.3	0.02	5.0	0.0549815612677
269	1.3	0.02	6.0	0.0611403015854
270	1.3	0.02	7.0	0.202196541134
271	1.3	0.02	8.0	0.380437976251
272	1.3	0.025	1.0	0.0117968405204
273	1.3	0.025	2.0	0.0144141550733
274	1.3	0.025	3.0	0.0184689137709
275	1.3	0.025	4.0	0.0201680963977
276	1.3	0.025	5.0	0.0303578366777
277	1.3	0.025	6.0	0.0544786924207
278	1.3	0.025	7.0	0.188121776053
279	1.3	0.025	8.0	0.659900558928
280	1.3	0.03	1.0	0.0101441630588
281	1.3	0.03	2.0	0.0139420791866
282	1.3	0.03	3.0	0.0147062946128
283	1.3	0.03	4.0	0.0319261610014
284	1.3	0.03	5.0	0.055221842265
285	1.3	0.03	6.0	0.0743928058709
286	1.3	0.03	7.0	0.383351896448
287	1.3	0.03	8.0	1.0
288	1.3	0.035	1.0	0.0117678421072
289	1.3	0.035	2.0	0.0134813824856
290	1.3	0.035	3.0	0.021790926028
291	1.3	0.035	4.0	0.0418911579172
292	1.3	0.035	5.0	0.0560347052762
293	1.3	0.035	6.0	0.0675571076047
294	1.3	0.035	7.0	0.337070082483
295	1.3	0.035	8.0	1.0
296	1.3	0.04	1.0	0.0112946134871
297	1.3	0.04	2.0	0.0136356999213
298	1.3	0.04	3.0	0.0178044996763
299	1.3	0.04	4.0	0.0368779727502
300	1.3	0.04	5.0	0.0629447126987
301	1.3	0.04	6.0	0.0590017940724
302	1.3	0.04	7.0	0.346458893117
303	1.3	0.04	8.0	0.636255201412
304	1.3	0.045	1.0	0.0113548385877
305	1.3	0.045	2.0	0.013182557728
306	1.3	0.045	3.0	0.0274383261308
307	1.3	0.045	4.0	0.038016448172
308	1.3	0.045	5.0	0.0574917291501
309	1.3	0.045	6.0	0.049159066647
310	1.3	0.045	7.0	0.305477625145
311	1.3	0.045	8.0	0.600403970191
312	1.3	0.05	1.0	0.00979232552461
313	1.3	0.05	2.0	0.0141869031804
314	1.3	0.05	3.0	0.0329685816087
315	1.3	0.05	4.0	0.035557976618
316	1.3	0.05	5.0	0.0431446007569
317	1.3	0.05	6.0	0.0411471332564
318	1.3	0.05	7.0	0.372384048702
319	1.3	0.05	8.0	0.53233371533
320	1.2	0.005	1.0	0.0162670983837
321	1.2	0.005	2.0	0.0166375709589
322	1.2	0.005	3.0	0.0140501716925
323	1.2	0.005	4.0	0.0202049455761
324	1.2	0.005	5.0	0.0348025214323
325	1.2	0.005	6.0	0.0599557142605
326	1.2	0.005	7.0	0.0731179796625
327	1.2	0.005	8.0	0.137722294366
328	1.2	0.01	1.0	0.00852530696199
329	1.2	0.01	2.0	0.0102800977624
330	1.2	0.01	3.0	0.0115940598469
331	1.2	0.01	4.0	0.0181087028953
332	1.2	0.01	5.0	0.0249463504852
333	1.2	0.01	6.0	0.0440712926596
334	1.2	0.01	7.0	0.0486242555284
335	1.2	0.01	8.0	0.261633041781
336	1.2	0.015	1.0	0.00890166067743
337	1.2	0.015	2.0	0.01171399837
338	1.2	0.015	3.0	0.0131145811354
339	1.2	0.015	4.0	0.0200714296795
340	1.2	0.015	5.0	0.0557971104209
341	1.2	0.015	6.0	0.0600805265483
342	1.2	0.015	7.0	0.152295663989
343	1.2	0.015	8.0	0.261700057281
344	1.2	0.02	1.0	0.0105553440549
345	1.2	0.02	2.0	0.012796052744
346	1.2	0.02	3.0	0.0149722590588
347	1.2	0.02	4.0	0.0219981873142
348	1.2	0.02	5.0	0.0317536185887
349	1.2	0.02	6.0	0.0400845716291
350	1.2	0.02	7.0	0.0727475403099
351	1.2	0.02	8.0	0.227602223151
352	1.2	0.025	1.0	0.010170722383
353	1.2	0.025	2.0	0.0119532195676
354	1.2	0.025	3.0	0.0153041223336
355	1.2	0.025	4.0	0.0178076565398
356	1.2	0.025	5.0	0.0249941962773
357	1.2	0.025	6.0	0.0415191697107
358	1.2	0.025	7.0	0.115941366899
359	1.2	0.025	8.0	0.583666460683
360	1.2	0.03	1.0	0.00803235749178
361	1.2	0.03	2.0	0.0114360534162
362	1.2	0.03	3.0	0.0159844885897
363	1.2	0.03	4.0	0.0186905489205
364	1.2	0.03	5.0	0.0366061594967
365	1.2	0.03	6.0	0.0506260708215
366	1.2	0.03	7.0	0.226394705095
367	1.2	0.03	8.0	1.0
368	1.2	0.035	1.0	0.00961436236476
369	1.2	0.035	2.0	0.0124471305004
370	1.2	0.035	3.0	0.0136368544236
371	1.2	0.035	4.0	0.0357314558699
372	1.2	0.035	5.0	0.0483681476482
373	1.2	0.035	6.0	0.0604442889126
374	1.2	0.035	7.0	0.196784125085
375	1.2	0.035	8.0	1.0
376	1.2	0.04	1.0	0.00900456175646
377	1.2	0.04	2.0	0.0125638173158
378	1.2	0.04	3.0	0.0186976287405
379	1.2	0.04	4.0	0.0233074369545
380	1.2	0.04	5.0	0.0498841533495
381	1.2	0.04	6.0	0.0511310607829
382	1.2	0.04	7.0	0.227276073028
383	1.2	0.04	8.0	0.475144561164
384	1.2	0.045	1.0	0.00915342063368
385	1.2	0.045	2.0	0.0125789090121
386	1.2	0.045	3.0	0.0240914618859
387	1.2	0.045	4.0	0.0288120219998
388	1.2	0.045	5.0	0.0416603131598
389	1.2	0.045	6.0	0.0478619817163
390	1.2	0.045	7.0	0.207307207685
391	1.2	0.045	8.0	0.527242108924
392	1.2	0.05	1.0	0.00876048172052
393	1.2	0.05	2.0	0.0140795810277
394	1.2	0.05	3.0	0.0236367348983
395	1.2	0.05	4.0	0.0259194234064
396	1.2	0.05	5.0	0.0407597243943
397	1.2	0.05	6.0	0.0440998608883
398	1.2	0.05	7.0	0.221257061825
399	1.2	0.05	8.0	0.425085196609
400	1.1	0.005	1.0	0.0122143887241
401	1.1	0.005	2.0	0.0188140049564
402	1.1	0.005	3.0	0.0151520913508
403	1.1	0.005	4.0	0.0162037982012
404	1.1	0.005	5.0	0.0295522113847
405	1.1	0.005	6.0	0.0477827734452
406	1.1	0.005	7.0	0.047413629322
407	1.1	0.005	8.0	0.119942728821
408	1.1	0.01	1.0	0.00787407418145
409	1.1	0.01	2.0	0.00982708261278
410	1.1	0.01	3.0	0.0104755350715
411	1.1	0.01	4.0	0.0151517793211
412	1.1	0.01	5.0	0.0179307404116
413	1.1	0.01	6.0	0.0314610613894
414	1.1	0.01	7.0	0.0414870292614
415	1.1	0.01	8.0	0.218535916198
416	1.1	0.015	1.0	0.00919653910851
417	1.1	0.015	2.0	0.0107545377091
418	1.1	0.015	3.0	0.0119007576422
419	1.1	0.015	4.0	0.0172169806015
420	1.1	0.015	5.0	0.0310976260018
421	1.1	0.015	6.0	0.0369656019751
422	1.1	0.015	7.0	0.10437793181
423	1.1	0.015	8.0	0.177242949039
424	1.1	0.02	1.0	0.00943299727297
425	1.1	0.02	2.0	0.0106136852798
426	1.1	0.02	3.0	0.0126108045796
427	1.1	0.02	4.0	0.0186297800344
428	1.1	0.02	5.0	0.028066850241
429	1.1	0.02	6.0	0.0340064495175
430	1.1	0.02	7.0	0.0598507771067
431	1.1	0.02	8.0	0.194849340158
432	1.1	0.025	1.0	0.0101008744243
433	1.1	0.025	2.0	0.0105400377095
434	1.1	0.025	3.0	0.0117523121906
435	1.1	0.025	4.0	0.0150925241602
436	1.1	0.025	5.0	0.019316010275
437	1.1	0.025	6.0	0.029224513282
438	1.1	0.025	7.0	0.0498615320375
439	1.1	0.025	8.0	0.543391594522
440	1.1	0.03	1.0	0.00858590842088
441	1.1	0.03	2.0	0.00965401133164
442	1.1	0.03	3.0	0.013348833144
443	1.1	0.03	4.0	0.0162251229421
444	1.1	0.03	5.0	0.0312738781211
445	1.1	0.03	6.0	0.0453186328751
446	1.1	0.03	7.0	0.18143900967
447	1.1	0.03	8.0	1.0
448	1.1	0.035	1.0	0.00918469215153
449	1.1	0.035	2.0	0.0120541736422
450	1.1	0.035	3.0	0.0137075494397
451	1.1	0.035	4.0	0.0262768762807
452	1.1	0.035	5.0	0.0309141312944
453	1.1	0.035	6.0	0.0437279584439
454	1.1	0.035	7.0	0.170901385079
455	1.1	0.035	8.0	0.336282849329
456	1.1	0.04	1.0	0.00724072653265
457	1.1	0.04	2.0	0.0132379112185
458	1.1	0.04	3.0	0.0173200235165
459	1.1	0.04	4.0	0.0183655505679
460	1.1	0.04	5.0	0.0327581744061
461	1.1	0.04	6.0	0.0379339007141
462	1.1	0.04	7.0	0.191853583489
463	1.1	0.04	8.0	0.4433833016
464	1.1	0.045	1.0	0.0093739791002
465	1.1	0.045	2.0	0.0110107233642
466	1.1	0.045	3.0	0.0172773921406
467	1.1	0.045	4.0	0.0213032076926
468	1.1	0.045	5.0	0.0338523208938
469	1.1	0.045	6.0	0.0454397270404
470	1.1	0.045	7.0	0.162489818121
471	1.1	0.045	8.0	0.501311852433
472	1.1	0.05	1.0	0.00878643861774
473	1.1	0.05	2.0	0.014722454669
474	1.1	0.05	3.0	0.0160527137057
475	1.1	0.05	4.0	0.0186336818046
476	1.1	0.05	5.0	0.0332054616246
477	1.1	0.05	6.0	0.0480151008395
478	1.1	0.05	7.0	0.21534228627
479	1.1	0.05	8.0	0.39279159713
