# Supplementary material for: The struggle for existence in the world market ecosystem
Source: PLoS One. 2018 Oct 3;13(10):e0203915. doi: 10.1371/journal.pone.0203915 (PMC6169900; doi:10.1371/journal.pone.0203915)
Supplement: S1 File — (ZIP) [file pone.0203915.s001.zip › energies/Energies_1980_8_.csv]

	Delta	Kappa	Lambda	Energy
0	1.6	0.005	1.0	0.0631948112586
1	1.6	0.005	2.0	0.086763053972
2	1.6	0.005	3.0	0.0938886927171
3	1.6	0.005	4.0	0.12502533659
4	1.6	0.005	5.0	0.153077179461
5	1.6	0.005	6.0	0.140789455068
6	1.6	0.005	7.0	0.436258740105
7	1.6	0.005	8.0	0.571090990697
8	1.6	0.01	1.0	0.0614628554618
9	1.6	0.01	2.0	0.0702847115361
10	1.6	0.01	3.0	0.0868696586758
11	1.6	0.01	4.0	0.1047278115
12	1.6	0.01	5.0	0.123969030632
13	1.6	0.01	6.0	0.119719415512
14	1.6	0.01	7.0	0.567425365324
15	1.6	0.01	8.0	1.0
16	1.6	0.015	1.0	0.0452700240406
17	1.6	0.015	2.0	0.0723945975696
18	1.6	0.015	3.0	0.0781683744049
19	1.6	0.015	4.0	0.109730681691
20	1.6	0.015	5.0	0.122559578927
21	1.6	0.015	6.0	0.114372251093
22	1.6	0.015	7.0	0.446712346842
23	1.6	0.015	8.0	0.7709757037
24	1.6	0.02	1.0	0.0522077320837
25	1.6	0.02	2.0	0.0641071890357
26	1.6	0.02	3.0	0.0697860564289
27	1.6	0.02	4.0	0.0911644081763
28	1.6	0.02	5.0	0.113829693899
29	1.6	0.02	6.0	0.117362277908
30	1.6	0.02	7.0	0.362510561577
31	1.6	0.02	8.0	0.657410161205
32	1.6	0.025	1.0	0.0654740995055
33	1.6	0.025	2.0	0.0859301514357
34	1.6	0.025	3.0	0.102123082708
35	1.6	0.025	4.0	0.122587585667
36	1.6	0.025	5.0	0.124357593469
37	1.6	0.025	6.0	0.147744915587
38	1.6	0.025	7.0	0.546057968546
39	1.6	0.025	8.0	1.0
40	1.6	0.03	1.0	0.0485032771711
41	1.6	0.03	2.0	0.077340061111
42	1.6	0.03	3.0	0.114715649715
43	1.6	0.03	4.0	0.115286681836
44	1.6	0.03	5.0	0.118504819768
45	1.6	0.03	6.0	0.146765973904
46	1.6	0.03	7.0	0.548826101373
47	1.6	0.03	8.0	1.0
48	1.6	0.035	1.0	0.0675572236301
49	1.6	0.035	2.0	0.125877549281
50	1.6	0.035	3.0	0.129396081659
51	1.6	0.035	4.0	0.140516581449
52	1.6	0.035	5.0	0.138036538778
53	1.6	0.035	6.0	0.131098201224
54	1.6	0.035	7.0	0.453721897017
55	1.6	0.035	8.0	0.588496958648
56	1.6	0.04	1.0	0.106472028036
57	1.6	0.04	2.0	0.107013359086
58	1.6	0.04	3.0	0.103786810351
59	1.6	0.04	4.0	0.116707868569
60	1.6	0.04	5.0	0.147589205579
61	1.6	0.04	6.0	0.153182903471
62	1.6	0.04	7.0	0.545692964185
63	1.6	0.04	8.0	0.634127116481
64	1.6	0.045	1.0	0.0918552012466
65	1.6	0.045	2.0	0.105125059345
66	1.6	0.045	3.0	0.127862445115
67	1.6	0.045	4.0	0.140255746412
68	1.6	0.045	5.0	0.151185003989
69	1.6	0.045	6.0	0.163608891476
70	1.6	0.045	7.0	0.508144369181
71	1.6	0.045	8.0	0.594698242401
72	1.6	0.05	1.0	0.0878145866853
73	1.6	0.05	2.0	0.104431617019
74	1.6	0.05	3.0	0.121482587074
75	1.6	0.05	4.0	0.120162420748
76	1.6	0.05	5.0	0.163547542979
77	1.6	0.05	6.0	0.157684543615
78	1.6	0.05	7.0	0.509876326052
79	1.6	0.05	8.0	0.604565746905
80	1.5	0.005	1.0	0.027097362216
81	1.5	0.005	2.0	0.0442659014159
82	1.5	0.005	3.0	0.0577972087844
83	1.5	0.005	4.0	0.0691574772621
84	1.5	0.005	5.0	0.0985345459171
85	1.5	0.005	6.0	0.080108242197
86	1.5	0.005	7.0	0.219134148801
87	1.5	0.005	8.0	0.41239597584
88	1.5	0.01	1.0	0.0417407455619
89	1.5	0.01	2.0	0.0542957725763
90	1.5	0.01	3.0	0.0628521396907
91	1.5	0.01	4.0	0.0661098432076
92	1.5	0.01	5.0	0.0672153310386
93	1.5	0.01	6.0	0.0561804572353
94	1.5	0.01	7.0	0.217771446062
95	1.5	0.01	8.0	1.0
96	1.5	0.015	1.0	0.0282392995582
97	1.5	0.015	2.0	0.0488829233146
98	1.5	0.015	3.0	0.0500319282086
99	1.5	0.015	4.0	0.0667615603336
100	1.5	0.015	5.0	0.0603015608239
101	1.5	0.015	6.0	0.0571158855346
102	1.5	0.015	7.0	0.229930887491
103	1.5	0.015	8.0	0.729052288731
104	1.5	0.02	1.0	0.027084051342
105	1.5	0.02	2.0	0.0389408142619
106	1.5	0.02	3.0	0.0485557640532
107	1.5	0.02	4.0	0.0359320516282
108	1.5	0.02	5.0	0.053740972118
109	1.5	0.02	6.0	0.0497149255835
110	1.5	0.02	7.0	0.191445441496
111	1.5	0.02	8.0	0.554841033079
112	1.5	0.025	1.0	0.0424697276281
113	1.5	0.025	2.0	0.0429356203839
114	1.5	0.025	3.0	0.0671354905679
115	1.5	0.025	4.0	0.0718277837065
116	1.5	0.025	5.0	0.0854820714554
117	1.5	0.025	6.0	0.0793946252966
118	1.5	0.025	7.0	0.381621485677
119	1.5	0.025	8.0	1.0
120	1.5	0.03	1.0	0.0278479013345
121	1.5	0.03	2.0	0.0404076106046
122	1.5	0.03	3.0	0.0698138291628
123	1.5	0.03	4.0	0.0719401112972
124	1.5	0.03	5.0	0.0605366620117
125	1.5	0.03	6.0	0.0707655444166
126	1.5	0.03	7.0	0.32235181289
127	1.5	0.03	8.0	0.426027340503
128	1.5	0.035	1.0	0.0278224707141
129	1.5	0.035	2.0	0.0478434592088
130	1.5	0.035	3.0	0.057590979843
131	1.5	0.035	4.0	0.0663236036179
132	1.5	0.035	5.0	0.0641393661538
133	1.5	0.035	6.0	0.0669683286243
134	1.5	0.035	7.0	0.2823360208
135	1.5	0.035	8.0	0.438081193574
136	1.5	0.04	1.0	0.0410349970248
137	1.5	0.04	2.0	0.0529439673339
138	1.5	0.04	3.0	0.0603262384168
139	1.5	0.04	4.0	0.0606856856432
140	1.5	0.04	5.0	0.0647267129896
141	1.5	0.04	6.0	0.0774044545711
142	1.5	0.04	7.0	0.365170700559
143	1.5	0.04	8.0	0.569232480702
144	1.5	0.045	1.0	0.0237222901598
145	1.5	0.045	2.0	0.0376658918926
146	1.5	0.045	3.0	0.0734167697522
147	1.5	0.045	4.0	0.0678655872923
148	1.5	0.045	5.0	0.0674164342026
149	1.5	0.045	6.0	0.0842081893701
150	1.5	0.045	7.0	0.360274232609
151	1.5	0.045	8.0	0.468475031126
152	1.5	0.05	1.0	0.0285222296766
153	1.5	0.05	2.0	0.0521035693647
154	1.5	0.05	3.0	0.0676573612838
155	1.5	0.05	4.0	0.0559933952607
156	1.5	0.05	5.0	0.0687298973272
157	1.5	0.05	6.0	0.0687381976871
158	1.5	0.05	7.0	0.377690591285
159	1.5	0.05	8.0	0.456911468592
160	1.4	0.005	1.0	0.0231348577039
161	1.4	0.005	2.0	0.02850447243
162	1.4	0.005	3.0	0.0449045041156
163	1.4	0.005	4.0	0.0537342431577
164	1.4	0.005	5.0	0.0854296686484
165	1.4	0.005	6.0	0.0739270211249
166	1.4	0.005	7.0	0.144066824739
167	1.4	0.005	8.0	0.315616130263
168	1.4	0.01	1.0	0.0243474650644
169	1.4	0.01	2.0	0.0403084225275
170	1.4	0.01	3.0	0.0500027035372
171	1.4	0.01	4.0	0.0602087134796
172	1.4	0.01	5.0	0.0690720252832
173	1.4	0.01	6.0	0.0775114520856
174	1.4	0.01	7.0	0.130187777951
175	1.4	0.01	8.0	0.359261286822
176	1.4	0.015	1.0	0.0184084234638
177	1.4	0.015	2.0	0.0279490026985
178	1.4	0.015	3.0	0.0339268225109
179	1.4	0.015	4.0	0.0527530112777
180	1.4	0.015	5.0	0.0644932704585
181	1.4	0.015	6.0	0.0640746711322
182	1.4	0.015	7.0	0.138214356236
183	1.4	0.015	8.0	0.464103611916
184	1.4	0.02	1.0	0.0252243515743
185	1.4	0.02	2.0	0.0324300278701
186	1.4	0.02	3.0	0.0316328665995
187	1.4	0.02	4.0	0.0472564885645
188	1.4	0.02	5.0	0.063473229845
189	1.4	0.02	6.0	0.0606706332964
190	1.4	0.02	7.0	0.15426987379
191	1.4	0.02	8.0	0.348275508134
192	1.4	0.025	1.0	0.0238019566833
193	1.4	0.025	2.0	0.0285238029087
194	1.4	0.025	3.0	0.0433777470069
195	1.4	0.025	4.0	0.063673305619
196	1.4	0.025	5.0	0.0706192165478
197	1.4	0.025	6.0	0.0703519906573
198	1.4	0.025	7.0	0.290560712475
199	1.4	0.025	8.0	0.458596476891
200	1.4	0.03	1.0	0.0204007594593
201	1.4	0.03	2.0	0.0313565849182
202	1.4	0.03	3.0	0.043718918711
203	1.4	0.03	4.0	0.0649972877869
204	1.4	0.03	5.0	0.0669938606218
205	1.4	0.03	6.0	0.0706964372234
206	1.4	0.03	7.0	0.178283942247
207	1.4	0.03	8.0	0.350177842716
208	1.4	0.035	1.0	0.017205294803
209	1.4	0.035	2.0	0.0290715317307
210	1.4	0.035	3.0	0.0463374689594
211	1.4	0.035	4.0	0.0622749755202
212	1.4	0.035	5.0	0.0596182416071
213	1.4	0.035	6.0	0.052820457752
214	1.4	0.035	7.0	0.217011650935
215	1.4	0.035	8.0	0.345422738246
216	1.4	0.04	1.0	0.0190929269018
217	1.4	0.04	2.0	0.0489572521059
218	1.4	0.04	3.0	0.0571073450056
219	1.4	0.04	4.0	0.0588348901836
220	1.4	0.04	5.0	0.0582941830935
221	1.4	0.04	6.0	0.0558174502416
222	1.4	0.04	7.0	0.258594935886
223	1.4	0.04	8.0	0.499789865918
224	1.4	0.045	1.0	0.0128754791073
225	1.4	0.045	2.0	0.0318029282581
226	1.4	0.045	3.0	0.0616152667364
227	1.4	0.045	4.0	0.056393986613
228	1.4	0.045	5.0	0.0565254132317
229	1.4	0.045	6.0	0.0624352730159
230	1.4	0.045	7.0	0.213183085317
231	1.4	0.045	8.0	0.398631148211
232	1.4	0.05	1.0	0.01124566658
233	1.4	0.05	2.0	0.0334678065558
234	1.4	0.05	3.0	0.0584035442655
235	1.4	0.05	4.0	0.0457818084293
236	1.4	0.05	5.0	0.0433189606599
237	1.4	0.05	6.0	0.0493580397316
238	1.4	0.05	7.0	0.294184659472
239	1.4	0.05	8.0	0.394925591427
240	1.3	0.005	1.0	0.01695602739
241	1.3	0.005	2.0	0.0228824062264
242	1.3	0.005	3.0	0.0240672778088
243	1.3	0.005	4.0	0.0388883932152
244	1.3	0.005	5.0	0.065552694032
245	1.3	0.005	6.0	0.0813893356136
246	1.3	0.005	7.0	0.126400873405
247	1.3	0.005	8.0	0.223445954121
248	1.3	0.01	1.0	0.0200206258392
249	1.3	0.01	2.0	0.0228518820835
250	1.3	0.01	3.0	0.0256600233295
251	1.3	0.01	4.0	0.0506223959708
252	1.3	0.01	5.0	0.0662091169395
253	1.3	0.01	6.0	0.0830322255863
254	1.3	0.01	7.0	0.123518933482
255	1.3	0.01	8.0	0.267475803755
256	1.3	0.015	1.0	0.0164169700943
257	1.3	0.015	2.0	0.0176057391792
258	1.3	0.015	3.0	0.0341518151289
259	1.3	0.015	4.0	0.0499093850959
260	1.3	0.015	5.0	0.0630310796907
261	1.3	0.015	6.0	0.0706099602177
262	1.3	0.015	7.0	0.0986159850357
263	1.3	0.015	8.0	0.394774036879
264	1.3	0.02	1.0	0.0136593750349
265	1.3	0.02	2.0	0.0259426281535
266	1.3	0.02	3.0	0.0297689760898
267	1.3	0.02	4.0	0.0433343580156
268	1.3	0.02	5.0	0.0605333567963
269	1.3	0.02	6.0	0.0641464774304
270	1.3	0.02	7.0	0.133504105052
271	1.3	0.02	8.0	0.280063873514
272	1.3	0.025	1.0	0.0212663851974
273	1.3	0.025	2.0	0.0256629949692
274	1.3	0.025	3.0	0.0387582034849
275	1.3	0.025	4.0	0.0515201593457
276	1.3	0.025	5.0	0.058436161925
277	1.3	0.025	6.0	0.0639835977439
278	1.3	0.025	7.0	0.220677957829
279	1.3	0.025	8.0	0.365925286382
280	1.3	0.03	1.0	0.0168286861313
281	1.3	0.03	2.0	0.0195617721657
282	1.3	0.03	3.0	0.0277565549964
283	1.3	0.03	4.0	0.0382319646522
284	1.3	0.03	5.0	0.0375380804006
285	1.3	0.03	6.0	0.0657611170668
286	1.3	0.03	7.0	0.123159749712
287	1.3	0.03	8.0	0.26007807571
288	1.3	0.035	1.0	0.0141556660381
289	1.3	0.035	2.0	0.0248073045198
290	1.3	0.035	3.0	0.0418672060818
291	1.3	0.035	4.0	0.0590519869026
292	1.3	0.035	5.0	0.0548848422943
293	1.3	0.035	6.0	0.0534596254842
294	1.3	0.035	7.0	0.156650323027
295	1.3	0.035	8.0	0.315973768592
296	1.3	0.04	1.0	0.0148194604351
297	1.3	0.04	2.0	0.0380464609546
298	1.3	0.04	3.0	0.0400934605774
299	1.3	0.04	4.0	0.0547297391795
300	1.3	0.04	5.0	0.0602969320815
301	1.3	0.04	6.0	0.051276869185
302	1.3	0.04	7.0	0.184629978613
303	1.3	0.04	8.0	0.471283242557
304	1.3	0.045	1.0	0.0109175159475
305	1.3	0.045	2.0	0.0206793902369
306	1.3	0.045	3.0	0.0499853040837
307	1.3	0.045	4.0	0.050324938753
308	1.3	0.045	5.0	0.0582720617647
309	1.3	0.045	6.0	0.0520301258124
310	1.3	0.045	7.0	0.168012680614
311	1.3	0.045	8.0	0.355286104357
312	1.3	0.05	1.0	0.00973436784059
313	1.3	0.05	2.0	0.0185891422596
314	1.3	0.05	3.0	0.0404104205015
315	1.3	0.05	4.0	0.0428475557182
316	1.3	0.05	5.0	0.0391510506177
317	1.3	0.05	6.0	0.0378847642573
318	1.3	0.05	7.0	0.236024898537
319	1.3	0.05	8.0	0.360740749273
320	1.2	0.005	1.0	0.0179208763495
321	1.2	0.005	2.0	0.018192784221
322	1.2	0.005	3.0	0.0182789549587
323	1.2	0.005	4.0	0.0343330624634
324	1.2	0.005	5.0	0.0544742935179
325	1.2	0.005	6.0	0.0595393156012
326	1.2	0.005	7.0	0.071708390097
327	1.2	0.005	8.0	0.218640556942
328	1.2	0.01	1.0	0.0171737299767
329	1.2	0.01	2.0	0.0188817295208
330	1.2	0.01	3.0	0.0219982870113
331	1.2	0.01	4.0	0.0222701258974
332	1.2	0.01	5.0	0.0488194152212
333	1.2	0.01	6.0	0.0642321361666
334	1.2	0.01	7.0	0.0878282678124
335	1.2	0.01	8.0	0.207110744402
336	1.2	0.015	1.0	0.0163452316453
337	1.2	0.015	2.0	0.0139602473472
338	1.2	0.015	3.0	0.0178330288362
339	1.2	0.015	4.0	0.0337702327288
340	1.2	0.015	5.0	0.0512978072907
341	1.2	0.015	6.0	0.0714337918901
342	1.2	0.015	7.0	0.0840721777028
343	1.2	0.015	8.0	0.359005414484
344	1.2	0.02	1.0	0.0127114831964
345	1.2	0.02	2.0	0.0157261400656
346	1.2	0.02	3.0	0.0207989184145
347	1.2	0.02	4.0	0.0258312782125
348	1.2	0.02	5.0	0.0356262310653
349	1.2	0.02	6.0	0.0540923947477
350	1.2	0.02	7.0	0.114800746451
351	1.2	0.02	8.0	0.247557778661
352	1.2	0.025	1.0	0.010973429303
353	1.2	0.025	2.0	0.0155420694768
354	1.2	0.025	3.0	0.0220654323853
355	1.2	0.025	4.0	0.0404779994563
356	1.2	0.025	5.0	0.0481553274532
357	1.2	0.025	6.0	0.0596174973829
358	1.2	0.025	7.0	0.112821672024
359	1.2	0.025	8.0	0.23088075035
360	1.2	0.03	1.0	0.0108623785667
361	1.2	0.03	2.0	0.0157616591651
362	1.2	0.03	3.0	0.0179605494606
363	1.2	0.03	4.0	0.0274029389265
364	1.2	0.03	5.0	0.0290469257115
365	1.2	0.03	6.0	0.0632299210567
366	1.2	0.03	7.0	0.0924985882906
367	1.2	0.03	8.0	0.177321884195
368	1.2	0.035	1.0	0.0125005121111
369	1.2	0.035	2.0	0.0242104748519
370	1.2	0.035	3.0	0.0424193444788
371	1.2	0.035	4.0	0.0489107104886
372	1.2	0.035	5.0	0.05240062054
373	1.2	0.035	6.0	0.0545837621292
374	1.2	0.035	7.0	0.121199300356
375	1.2	0.035	8.0	0.282118149422
376	1.2	0.04	1.0	0.0120825337883
377	1.2	0.04	2.0	0.0305208481721
378	1.2	0.04	3.0	0.0328202243267
379	1.2	0.04	4.0	0.0536754544173
380	1.2	0.04	5.0	0.0534947780359
381	1.2	0.04	6.0	0.0462024853922
382	1.2	0.04	7.0	0.178449354416
383	1.2	0.04	8.0	0.380447211089
384	1.2	0.045	1.0	0.00967571680546
385	1.2	0.045	2.0	0.0129765330281
386	1.2	0.045	3.0	0.0359566037424
387	1.2	0.045	4.0	0.0355011804631
388	1.2	0.045	5.0	0.0370771996361
389	1.2	0.045	6.0	0.0413897514819
390	1.2	0.045	7.0	0.120012435792
391	1.2	0.045	8.0	0.296604219096
392	1.2	0.05	1.0	0.011217174949
393	1.2	0.05	2.0	0.0172346506071
394	1.2	0.05	3.0	0.0243337340796
395	1.2	0.05	4.0	0.0271951932142
396	1.2	0.05	5.0	0.0375966993312
397	1.2	0.05	6.0	0.0433141342784
398	1.2	0.05	7.0	0.211709413133
399	1.2	0.05	8.0	0.336648668009
400	1.1	0.005	1.0	0.0213308210653
401	1.1	0.005	2.0	0.0171060840939
402	1.1	0.005	3.0	0.0184107292122
403	1.1	0.005	4.0	0.024798772613
404	1.1	0.005	5.0	0.037652370921
405	1.1	0.005	6.0	0.0491594920838
406	1.1	0.005	7.0	0.0548216151312
407	1.1	0.005	8.0	0.16941292938
408	1.1	0.01	1.0	0.014299908336
409	1.1	0.01	2.0	0.0170242442801
410	1.1	0.01	3.0	0.0224379015284
411	1.1	0.01	4.0	0.0211184343157
412	1.1	0.01	5.0	0.0330732657761
413	1.1	0.01	6.0	0.0413510669752
414	1.1	0.01	7.0	0.048177589467
415	1.1	0.01	8.0	0.141363994
416	1.1	0.015	1.0	0.0168886064614
417	1.1	0.015	2.0	0.0139370618886
418	1.1	0.015	3.0	0.0150758297132
419	1.1	0.015	4.0	0.0182269504893
420	1.1	0.015	5.0	0.0301175523458
421	1.1	0.015	6.0	0.0473630729602
422	1.1	0.015	7.0	0.0410740387372
423	1.1	0.015	8.0	0.308882605085
424	1.1	0.02	1.0	0.0133809144061
425	1.1	0.02	2.0	0.0175623963533
426	1.1	0.02	3.0	0.0182412902267
427	1.1	0.02	4.0	0.0257970863764
428	1.1	0.02	5.0	0.0278847598346
429	1.1	0.02	6.0	0.0316979600872
430	1.1	0.02	7.0	0.0847712772519
431	1.1	0.02	8.0	0.168226565705
432	1.1	0.025	1.0	0.0135193705106
433	1.1	0.025	2.0	0.0153183485395
434	1.1	0.025	3.0	0.0154613065931
435	1.1	0.025	4.0	0.0327719979336
436	1.1	0.025	5.0	0.032879614452
437	1.1	0.025	6.0	0.0380401826045
438	1.1	0.025	7.0	0.0674401293857
439	1.1	0.025	8.0	0.156426913178
440	1.1	0.03	1.0	0.0131992922379
441	1.1	0.03	2.0	0.017591382099
442	1.1	0.03	3.0	0.0203636077741
443	1.1	0.03	4.0	0.0210865964646
444	1.1	0.03	5.0	0.0210525230911
445	1.1	0.03	6.0	0.0487966738103
446	1.1	0.03	7.0	0.0646621024837
447	1.1	0.03	8.0	0.103634369896
448	1.1	0.035	1.0	0.0112378432875
449	1.1	0.035	2.0	0.013994978575
450	1.1	0.035	3.0	0.0332484269977
451	1.1	0.035	4.0	0.033335628504
452	1.1	0.035	5.0	0.0303244990598
453	1.1	0.035	6.0	0.0393585187896
454	1.1	0.035	7.0	0.101048759295
455	1.1	0.035	8.0	0.190086110894
456	1.1	0.04	1.0	0.0109470935313
457	1.1	0.04	2.0	0.0148881878485
458	1.1	0.04	3.0	0.026092809065
459	1.1	0.04	4.0	0.0315843511175
460	1.1	0.04	5.0	0.0314642421988
461	1.1	0.04	6.0	0.0371678937937
462	1.1	0.04	7.0	0.142025978181
463	1.1	0.04	8.0	0.273782382374
464	1.1	0.045	1.0	0.00884586304492
465	1.1	0.045	2.0	0.0117587306391
466	1.1	0.045	3.0	0.021963605812
467	1.1	0.045	4.0	0.0198595237391
468	1.1	0.045	5.0	0.0209093880605
469	1.1	0.045	6.0	0.0272699776388
470	1.1	0.045	7.0	0.0744234659949
471	1.1	0.045	8.0	0.238448911972
472	1.1	0.05	1.0	0.0077136191898
473	1.1	0.05	2.0	0.0100181859278
474	1.1	0.05	3.0	0.0103544177044
475	1.1	0.05	4.0	0.0112853975882
476	1.1	0.05	5.0	0.0222927570106
477	1.1	0.05	6.0	0.0271113984526
478	1.1	0.05	7.0	0.146509251272
479	1.1	0.05	8.0	0.297842556775
