# Supplementary material for: The struggle for existence in the world market ecosystem
Source: PLoS One. 2018 Oct 3;13(10):e0203915. doi: 10.1371/journal.pone.0203915 (PMC6169900; doi:10.1371/journal.pone.0203915)
Supplement: S1 File — (ZIP) [file pone.0203915.s001.zip › energies/Energies_1990_1_.csv]

	Delta	Kappa	Lambda	Energy
0	1.6	0.005	1.0	0.13315510662
1	1.6	0.005	2.0	0.171470413953
2	1.6	0.005	3.0	0.188090026908
3	1.6	0.005	4.0	0.223615193614
4	1.6	0.005	5.0	0.260339605537
5	1.6	0.005	6.0	0.34676265185
6	1.6	0.005	7.0	0.544316456524
7	1.6	0.005	8.0	0.776185171958
8	1.6	0.01	1.0	0.174906953007
9	1.6	0.01	2.0	0.189819471807
10	1.6	0.01	3.0	0.246390771778
11	1.6	0.01	4.0	0.271608521422
12	1.6	0.01	5.0	0.275079763611
13	1.6	0.01	6.0	0.335607849183
14	1.6	0.01	7.0	0.536626519832
15	1.6	0.01	8.0	0.702287717638
16	1.6	0.015	1.0	0.134232444153
17	1.6	0.015	2.0	0.171150084736
18	1.6	0.015	3.0	0.230637275301
19	1.6	0.015	4.0	0.283510744875
20	1.6	0.015	5.0	0.324062871022
21	1.6	0.015	6.0	0.400555395638
22	1.6	0.015	7.0	0.562143338417
23	1.6	0.015	8.0	0.6769364306
24	1.6	0.02	1.0	0.183257414081
25	1.6	0.02	2.0	0.230179943735
26	1.6	0.02	3.0	0.270340940287
27	1.6	0.02	4.0	0.305599888074
28	1.6	0.02	5.0	0.379084131349
29	1.6	0.02	6.0	0.470503419503
30	1.6	0.02	7.0	0.582469698274
31	1.6	0.02	8.0	0.744624354501
32	1.6	0.025	1.0	0.177904165664
33	1.6	0.025	2.0	0.230485297404
34	1.6	0.025	3.0	0.288701093433
35	1.6	0.025	4.0	0.327911084031
36	1.6	0.025	5.0	0.378128740871
37	1.6	0.025	6.0	0.463211682845
38	1.6	0.025	7.0	0.623177212821
39	1.6	0.025	8.0	0.762264347674
40	1.6	0.03	1.0	0.17943015705
41	1.6	0.03	2.0	0.246675688603
42	1.6	0.03	3.0	0.299045771399
43	1.6	0.03	4.0	0.347334813945
44	1.6	0.03	5.0	0.396379812723
45	1.6	0.03	6.0	0.438433886361
46	1.6	0.03	7.0	0.599676750975
47	1.6	0.03	8.0	0.703699217845
48	1.6	0.035	1.0	0.174562440224
49	1.6	0.035	2.0	0.229313217778
50	1.6	0.035	3.0	0.316217151949
51	1.6	0.035	4.0	0.358036952044
52	1.6	0.035	5.0	0.413031007722
53	1.6	0.035	6.0	0.473440779883
54	1.6	0.035	7.0	0.605058910746
55	1.6	0.035	8.0	0.723176918322
56	1.6	0.04	1.0	0.170888328576
57	1.6	0.04	2.0	0.232485320271
58	1.6	0.04	3.0	0.283722486525
59	1.6	0.04	4.0	0.330040584731
60	1.6	0.04	5.0	0.348834182606
61	1.6	0.04	6.0	0.493215426559
62	1.6	0.04	7.0	0.61591058532
63	1.6	0.04	8.0	0.70022302228
64	1.6	0.045	1.0	0.192076951214
65	1.6	0.045	2.0	0.213683408093
66	1.6	0.045	3.0	0.261495134722
67	1.6	0.045	4.0	0.310064870656
68	1.6	0.045	5.0	0.347600176087
69	1.6	0.045	6.0	0.53832862883
70	1.6	0.045	7.0	0.652841759127
71	1.6	0.045	8.0	0.72934791139
72	1.6	0.05	1.0	0.197029828667
73	1.6	0.05	2.0	0.226081906091
74	1.6	0.05	3.0	0.256135545787
75	1.6	0.05	4.0	0.360880960557
76	1.6	0.05	5.0	0.396092180743
77	1.6	0.05	6.0	0.513849909658
78	1.6	0.05	7.0	0.613484500406
79	1.6	0.05	8.0	1.0
80	1.5	0.005	1.0	0.0718578249589
81	1.5	0.005	2.0	0.0840776236018
82	1.5	0.005	3.0	0.10249016762
83	1.5	0.005	4.0	0.13465625462
84	1.5	0.005	5.0	0.195189437352
85	1.5	0.005	6.0	0.236709595583
86	1.5	0.005	7.0	0.332810766789
87	1.5	0.005	8.0	0.570952751175
88	1.5	0.01	1.0	0.0814366979773
89	1.5	0.01	2.0	0.0977994335967
90	1.5	0.01	3.0	0.156328768886
91	1.5	0.01	4.0	0.177318828387
92	1.5	0.01	5.0	0.202669573052
93	1.5	0.01	6.0	0.25705588779
94	1.5	0.01	7.0	0.418120760687
95	1.5	0.01	8.0	0.602044608602
96	1.5	0.015	1.0	0.0662107511861
97	1.5	0.015	2.0	0.115832460315
98	1.5	0.015	3.0	0.145260930092
99	1.5	0.015	4.0	0.168984529695
100	1.5	0.015	5.0	0.195912454987
101	1.5	0.015	6.0	0.247256493888
102	1.5	0.015	7.0	0.370084000142
103	1.5	0.015	8.0	0.558097844657
104	1.5	0.02	1.0	0.0746304800975
105	1.5	0.02	2.0	0.0877897582615
106	1.5	0.02	3.0	0.12901936307
107	1.5	0.02	4.0	0.168494573989
108	1.5	0.02	5.0	0.208518665041
109	1.5	0.02	6.0	0.286954450566
110	1.5	0.02	7.0	0.398034078354
111	1.5	0.02	8.0	0.616332085471
112	1.5	0.025	1.0	0.0923701585301
113	1.5	0.025	2.0	0.112577319624
114	1.5	0.025	3.0	0.141755548953
115	1.5	0.025	4.0	0.194441379065
116	1.5	0.025	5.0	0.212239382295
117	1.5	0.025	6.0	0.311730645293
118	1.5	0.025	7.0	0.42238854178
119	1.5	0.025	8.0	0.576975627378
120	1.5	0.03	1.0	0.113942381141
121	1.5	0.03	2.0	0.159796551127
122	1.5	0.03	3.0	0.180756477313
123	1.5	0.03	4.0	0.220110962847
124	1.5	0.03	5.0	0.230347926632
125	1.5	0.03	6.0	0.316374238107
126	1.5	0.03	7.0	0.458769769459
127	1.5	0.03	8.0	0.612112078064
128	1.5	0.035	1.0	0.0974879641262
129	1.5	0.035	2.0	0.134500405742
130	1.5	0.035	3.0	0.195411277657
131	1.5	0.035	4.0	0.215533478725
132	1.5	0.035	5.0	0.278578542681
133	1.5	0.035	6.0	0.369672974719
134	1.5	0.035	7.0	0.475266727679
135	1.5	0.035	8.0	0.590286951324
136	1.5	0.04	1.0	0.0925904465123
137	1.5	0.04	2.0	0.135344220371
138	1.5	0.04	3.0	0.173886847576
139	1.5	0.04	4.0	0.20159945731
140	1.5	0.04	5.0	0.228484006393
141	1.5	0.04	6.0	0.373540586856
142	1.5	0.04	7.0	0.488691615417
143	1.5	0.04	8.0	0.578542261835
144	1.5	0.045	1.0	0.109145002616
145	1.5	0.045	2.0	0.123171943958
146	1.5	0.045	3.0	0.165163003963
147	1.5	0.045	4.0	0.19286880755
148	1.5	0.045	5.0	0.218844878869
149	1.5	0.045	6.0	0.382579326089
150	1.5	0.045	7.0	0.465916231224
151	1.5	0.045	8.0	0.622141451096
152	1.5	0.05	1.0	0.0996812091388
153	1.5	0.05	2.0	0.120892103796
154	1.5	0.05	3.0	0.167332546515
155	1.5	0.05	4.0	0.228524876987
156	1.5	0.05	5.0	0.263762348151
157	1.5	0.05	6.0	0.369044974885
158	1.5	0.05	7.0	0.489523004831
159	1.5	0.05	8.0	0.570283311142
160	1.4	0.005	1.0	0.0462166365176
161	1.4	0.005	2.0	0.0575982945097
162	1.4	0.005	3.0	0.0700613225481
163	1.4	0.005	4.0	0.0779614199647
164	1.4	0.005	5.0	0.101569652128
165	1.4	0.005	6.0	0.14482639791
166	1.4	0.005	7.0	0.220002738151
167	1.4	0.005	8.0	0.446099496609
168	1.4	0.01	1.0	0.0392852035773
169	1.4	0.01	2.0	0.0514014778162
170	1.4	0.01	3.0	0.0798672978332
171	1.4	0.01	4.0	0.104973041016
172	1.4	0.01	5.0	0.134424293409
173	1.4	0.01	6.0	0.17174414943
174	1.4	0.01	7.0	0.268512097952
175	1.4	0.01	8.0	0.490860560876
176	1.4	0.015	1.0	0.0425621171416
177	1.4	0.015	2.0	0.0519668607615
178	1.4	0.015	3.0	0.0687890411263
179	1.4	0.015	4.0	0.0947791941953
180	1.4	0.015	5.0	0.109425842395
181	1.4	0.015	6.0	0.160996379318
182	1.4	0.015	7.0	0.266917092624
183	1.4	0.015	8.0	0.474629372639
184	1.4	0.02	1.0	0.04875548303
185	1.4	0.02	2.0	0.0453082154993
186	1.4	0.02	3.0	0.0457322069783
187	1.4	0.02	4.0	0.0947507975122
188	1.4	0.02	5.0	0.12415312139
189	1.4	0.02	6.0	0.206055081991
190	1.4	0.02	7.0	0.305596618583
191	1.4	0.02	8.0	0.53608418186
192	1.4	0.025	1.0	0.0428480112005
193	1.4	0.025	2.0	0.0592724391218
194	1.4	0.025	3.0	0.080136483448
195	1.4	0.025	4.0	0.124007638836
196	1.4	0.025	5.0	0.152117273249
197	1.4	0.025	6.0	0.204782864088
198	1.4	0.025	7.0	0.317797589704
199	1.4	0.025	8.0	0.551537407445
200	1.4	0.03	1.0	0.0627770855067
201	1.4	0.03	2.0	0.0877236849049
202	1.4	0.03	3.0	0.103618691273
203	1.4	0.03	4.0	0.140343131259
204	1.4	0.03	5.0	0.173231122089
205	1.4	0.03	6.0	0.232650820188
206	1.4	0.03	7.0	0.348071371069
207	1.4	0.03	8.0	0.542685316017
208	1.4	0.035	1.0	0.0634517978103
209	1.4	0.035	2.0	0.0731761062821
210	1.4	0.035	3.0	0.0913937961288
211	1.4	0.035	4.0	0.122388250625
212	1.4	0.035	5.0	0.177845633372
213	1.4	0.035	6.0	0.24440247644
214	1.4	0.035	7.0	0.338183373392
215	1.4	0.035	8.0	0.574047227765
216	1.4	0.04	1.0	0.0683745464716
217	1.4	0.04	2.0	0.0621341875471
218	1.4	0.04	3.0	0.0924313881893
219	1.4	0.04	4.0	0.131496025972
220	1.4	0.04	5.0	0.174811665248
221	1.4	0.04	6.0	0.25455522375
222	1.4	0.04	7.0	0.387247841294
223	1.4	0.04	8.0	0.521057178026
224	1.4	0.045	1.0	0.066483403082
225	1.4	0.045	2.0	0.0686522675532
226	1.4	0.045	3.0	0.0992956614875
227	1.4	0.045	4.0	0.168730500725
228	1.4	0.045	5.0	0.187135783369
229	1.4	0.045	6.0	0.283283912073
230	1.4	0.045	7.0	0.392172473857
231	1.4	0.045	8.0	0.600056408354
232	1.4	0.05	1.0	0.0566595916194
233	1.4	0.05	2.0	0.064640558473
234	1.4	0.05	3.0	0.0952062345313
235	1.4	0.05	4.0	0.154452275563
236	1.4	0.05	5.0	0.181794944861
237	1.4	0.05	6.0	0.281176353797
238	1.4	0.05	7.0	0.385815199494
239	1.4	0.05	8.0	0.510317360526
240	1.3	0.005	1.0	0.0352451829587
241	1.3	0.005	2.0	0.0303541086679
242	1.3	0.005	3.0	0.0343543252615
243	1.3	0.005	4.0	0.0419917299931
244	1.3	0.005	5.0	0.051745624651
245	1.3	0.005	6.0	0.0713156898742
246	1.3	0.005	7.0	0.13439168456
247	1.3	0.005	8.0	0.311103784192
248	1.3	0.01	1.0	0.0278421891297
249	1.3	0.01	2.0	0.0276557032762
250	1.3	0.01	3.0	0.0259394530656
251	1.3	0.01	4.0	0.0372631771667
252	1.3	0.01	5.0	0.0651000627659
253	1.3	0.01	6.0	0.105815884905
254	1.3	0.01	7.0	0.186301199206
255	1.3	0.01	8.0	0.353742278105
256	1.3	0.015	1.0	0.0345637361678
257	1.3	0.015	2.0	0.0299928753025
258	1.3	0.015	3.0	0.030924193988
259	1.3	0.015	4.0	0.0489296098746
260	1.3	0.015	5.0	0.0891172948133
261	1.3	0.015	6.0	0.103231173926
262	1.3	0.015	7.0	0.151211549962
263	1.3	0.015	8.0	0.357955366841
264	1.3	0.02	1.0	0.0253998272907
265	1.3	0.02	2.0	0.0261291307589
266	1.3	0.02	3.0	0.038454171921
267	1.3	0.02	4.0	0.0685971700159
268	1.3	0.02	5.0	0.0951274442044
269	1.3	0.02	6.0	0.147634694788
270	1.3	0.02	7.0	0.210333422905
271	1.3	0.02	8.0	0.425311311985
272	1.3	0.025	1.0	0.0283869612999
273	1.3	0.025	2.0	0.0316389595535
274	1.3	0.025	3.0	0.0466502104914
275	1.3	0.025	4.0	0.0767388011734
276	1.3	0.025	5.0	0.124209056833
277	1.3	0.025	6.0	0.161568598014
278	1.3	0.025	7.0	0.262836700016
279	1.3	0.025	8.0	0.424589604772
280	1.3	0.03	1.0	0.0399659680018
281	1.3	0.03	2.0	0.0487774041019
282	1.3	0.03	3.0	0.0737949855559
283	1.3	0.03	4.0	0.106088648251
284	1.3	0.03	5.0	0.134688563822
285	1.3	0.03	6.0	0.158542170417
286	1.3	0.03	7.0	0.259335190565
287	1.3	0.03	8.0	0.472414836907
288	1.3	0.035	1.0	0.0382391588948
289	1.3	0.035	2.0	0.0554374957232
290	1.3	0.035	3.0	0.0657864570924
291	1.3	0.035	4.0	0.0906193871909
292	1.3	0.035	5.0	0.139743652384
293	1.3	0.035	6.0	0.170891013104
294	1.3	0.035	7.0	0.273187660399
295	1.3	0.035	8.0	0.524074961296
296	1.3	0.04	1.0	0.0317793640714
297	1.3	0.04	2.0	0.0399710148841
298	1.3	0.04	3.0	0.0572117765742
299	1.3	0.04	4.0	0.10192993785
300	1.3	0.04	5.0	0.145310404472
301	1.3	0.04	6.0	0.185679876883
302	1.3	0.04	7.0	0.300625070772
303	1.3	0.04	8.0	0.421255863765
304	1.3	0.045	1.0	0.0314877947337
305	1.3	0.045	2.0	0.0437756903144
306	1.3	0.045	3.0	0.0664175615465
307	1.3	0.045	4.0	0.115681502647
308	1.3	0.045	5.0	0.145766964968
309	1.3	0.045	6.0	0.235095412697
310	1.3	0.045	7.0	0.312095135218
311	1.3	0.045	8.0	0.501464937264
312	1.3	0.05	1.0	0.032634255569
313	1.3	0.05	2.0	0.0330711494768
314	1.3	0.05	3.0	0.041529327668
315	1.3	0.05	4.0	0.0818435485511
316	1.3	0.05	5.0	0.132557868447
317	1.3	0.05	6.0	0.219800027253
318	1.3	0.05	7.0	0.333572129924
319	1.3	0.05	8.0	0.416908970295
320	1.2	0.005	1.0	0.0223566754845
321	1.2	0.005	2.0	0.0269840302856
322	1.2	0.005	3.0	0.0298895286673
323	1.2	0.005	4.0	0.0223102397064
324	1.2	0.005	5.0	0.0307727241961
325	1.2	0.005	6.0	0.0423703514795
326	1.2	0.005	7.0	0.0686321856911
327	1.2	0.005	8.0	0.187613069401
328	1.2	0.01	1.0	0.0224638568193
329	1.2	0.01	2.0	0.0263143389348
330	1.2	0.01	3.0	0.0246172337849
331	1.2	0.01	4.0	0.0269568101575
332	1.2	0.01	5.0	0.0439695893719
333	1.2	0.01	6.0	0.0692820993674
334	1.2	0.01	7.0	0.138392440619
335	1.2	0.01	8.0	0.219614092545
336	1.2	0.015	1.0	0.0237123637224
337	1.2	0.015	2.0	0.027052541321
338	1.2	0.015	3.0	0.0293196843635
339	1.2	0.015	4.0	0.0276646669851
340	1.2	0.015	5.0	0.0408849011294
341	1.2	0.015	6.0	0.0581895008385
342	1.2	0.015	7.0	0.104448820309
343	1.2	0.015	8.0	0.197323810488
344	1.2	0.02	1.0	0.0248503768273
345	1.2	0.02	2.0	0.0234901885261
346	1.2	0.02	3.0	0.0208902522111
347	1.2	0.02	4.0	0.0392100806633
348	1.2	0.02	5.0	0.0548104796205
349	1.2	0.02	6.0	0.0845287599342
350	1.2	0.02	7.0	0.145207803249
351	1.2	0.02	8.0	0.311436145937
352	1.2	0.025	1.0	0.0225167439322
353	1.2	0.025	2.0	0.0228928833682
354	1.2	0.025	3.0	0.0235116081783
355	1.2	0.025	4.0	0.0429689847614
356	1.2	0.025	5.0	0.0760653488742
357	1.2	0.025	6.0	0.106434958969
358	1.2	0.025	7.0	0.181765716479
359	1.2	0.025	8.0	0.319774056882
360	1.2	0.03	1.0	0.0234692094326
361	1.2	0.03	2.0	0.018791221077
362	1.2	0.03	3.0	0.0320593620455
363	1.2	0.03	4.0	0.0486385293549
364	1.2	0.03	5.0	0.0663030826553
365	1.2	0.03	6.0	0.0897043534329
366	1.2	0.03	7.0	0.178140732565
367	1.2	0.03	8.0	0.314516080041
368	1.2	0.035	1.0	0.0249662532389
369	1.2	0.035	2.0	0.020527997915
370	1.2	0.035	3.0	0.0349307766353
371	1.2	0.035	4.0	0.0590427502871
372	1.2	0.035	5.0	0.0925012181681
373	1.2	0.035	6.0	0.106732229374
374	1.2	0.035	7.0	0.192268565505
375	1.2	0.035	8.0	0.350679010321
376	1.2	0.04	1.0	0.0233477992371
377	1.2	0.04	2.0	0.0276172288551
378	1.2	0.04	3.0	0.0414652105736
379	1.2	0.04	4.0	0.0692129173867
380	1.2	0.04	5.0	0.0963623178997
381	1.2	0.04	6.0	0.119387101075
382	1.2	0.04	7.0	0.211860010565
383	1.2	0.04	8.0	0.270568559829
384	1.2	0.045	1.0	0.0256505776452
385	1.2	0.045	2.0	0.0305882764878
386	1.2	0.045	3.0	0.0436295260167
387	1.2	0.045	4.0	0.0668792913809
388	1.2	0.045	5.0	0.112334393299
389	1.2	0.045	6.0	0.164387598919
390	1.2	0.045	7.0	0.214198671127
391	1.2	0.045	8.0	0.352583597555
392	1.2	0.05	1.0	0.0233999658303
393	1.2	0.05	2.0	0.0248241798096
394	1.2	0.05	3.0	0.0309788123416
395	1.2	0.05	4.0	0.0454157399818
396	1.2	0.05	5.0	0.0860469641159
397	1.2	0.05	6.0	0.147873346526
398	1.2	0.05	7.0	0.25179342383
399	1.2	0.05	8.0	0.313030826428
400	1.1	0.005	1.0	0.0231173139799
401	1.1	0.005	2.0	0.0243909798437
402	1.1	0.005	3.0	0.028479353585
403	1.1	0.005	4.0	0.0215914781028
404	1.1	0.005	5.0	0.0242760254484
405	1.1	0.005	6.0	0.0375924739628
406	1.1	0.005	7.0	0.0518926877062
407	1.1	0.005	8.0	0.125846624595
408	1.1	0.01	1.0	0.0210110510285
409	1.1	0.01	2.0	0.0219622783929
410	1.1	0.01	3.0	0.0238898525176
411	1.1	0.01	4.0	0.0226682258134
412	1.1	0.01	5.0	0.032087711131
413	1.1	0.01	6.0	0.0320601808962
414	1.1	0.01	7.0	0.105077153416
415	1.1	0.01	8.0	0.201249173327
416	1.1	0.015	1.0	0.0211366303437
417	1.1	0.015	2.0	0.0187654819723
418	1.1	0.015	3.0	0.0182114466334
419	1.1	0.015	4.0	0.0198694611277
420	1.1	0.015	5.0	0.0308224580776
421	1.1	0.015	6.0	0.0262865127478
422	1.1	0.015	7.0	0.0778254978656
423	1.1	0.015	8.0	0.150359377668
424	1.1	0.02	1.0	0.0184587475411
425	1.1	0.02	2.0	0.0210300446437
426	1.1	0.02	3.0	0.017726642258
427	1.1	0.02	4.0	0.0285008050986
428	1.1	0.02	5.0	0.0327784749998
429	1.1	0.02	6.0	0.0394605711131
430	1.1	0.02	7.0	0.0901501960586
431	1.1	0.02	8.0	0.233940455664
432	1.1	0.025	1.0	0.0187739708538
433	1.1	0.025	2.0	0.0200204001254
434	1.1	0.025	3.0	0.0229738296369
435	1.1	0.025	4.0	0.0252264439594
436	1.1	0.025	5.0	0.0423919008351
437	1.1	0.025	6.0	0.0587855631943
438	1.1	0.025	7.0	0.108211360472
439	1.1	0.025	8.0	0.18927163554
440	1.1	0.03	1.0	0.0262919746986
441	1.1	0.03	2.0	0.0186717301007
442	1.1	0.03	3.0	0.0230693879672
443	1.1	0.03	4.0	0.0312101901556
444	1.1	0.03	5.0	0.0308676442431
445	1.1	0.03	6.0	0.043328404106
446	1.1	0.03	7.0	0.112539231952
447	1.1	0.03	8.0	0.260806962578
448	1.1	0.035	1.0	0.0257853036347
449	1.1	0.035	2.0	0.0184930118596
450	1.1	0.035	3.0	0.0205397016892
451	1.1	0.035	4.0	0.0407294337301
452	1.1	0.035	5.0	0.0528365340723
453	1.1	0.035	6.0	0.0679356154908
454	1.1	0.035	7.0	0.125623163491
455	1.1	0.035	8.0	0.313412165117
456	1.1	0.04	1.0	0.0209479768239
457	1.1	0.04	2.0	0.018329991557
458	1.1	0.04	3.0	0.0284323248523
459	1.1	0.04	4.0	0.0415359445329
460	1.1	0.04	5.0	0.0547974265744
461	1.1	0.04	6.0	0.0733924363038
462	1.1	0.04	7.0	0.124366586537
463	1.1	0.04	8.0	0.200906747053
464	1.1	0.045	1.0	0.0207420739116
465	1.1	0.045	2.0	0.0281961469426
466	1.1	0.045	3.0	0.037250196464
467	1.1	0.045	4.0	0.041332144379
468	1.1	0.045	5.0	0.0656616904044
469	1.1	0.045	6.0	0.118547335342
470	1.1	0.045	7.0	0.148334685307
471	1.1	0.045	8.0	0.28520992229
472	1.1	0.05	1.0	0.0212324416719
473	1.1	0.05	2.0	0.0249530596221
474	1.1	0.05	3.0	0.0296524101312
475	1.1	0.05	4.0	0.026081597621
476	1.1	0.05	5.0	0.320959711209
477	1.1	0.05	6.0	0.332750297787
478	1.1	0.05	7.0	0.346621517398
479	1.1	0.05	8.0	0.375115786281
