# Supplementary material for: The struggle for existence in the world market ecosystem
Source: PLoS One. 2018 Oct 3;13(10):e0203915. doi: 10.1371/journal.pone.0203915 (PMC6169900; doi:10.1371/journal.pone.0203915)
Supplement: S1 File — (ZIP) [file pone.0203915.s001.zip › energies/Energies_1990_2_.csv]

	Delta	Kappa	Lambda	Energy
0	1.6	0.005	1.0	0.0338903310038
1	1.6	0.005	2.0	0.0433827620181
2	1.6	0.005	3.0	0.0411398481224
3	1.6	0.005	4.0	0.0390471974827
4	1.6	0.005	5.0	0.0574983720278
5	1.6	0.005	6.0	0.0745091524862
6	1.6	0.005	7.0	0.122600273964
7	1.6	0.005	8.0	0.218026910054
8	1.6	0.01	1.0	0.0356739403737
9	1.6	0.01	2.0	0.0349161157177
10	1.6	0.01	3.0	0.0631574338963
11	1.6	0.01	4.0	0.0675244521974
12	1.6	0.01	5.0	0.0653442647082
13	1.6	0.01	6.0	0.0948475606238
14	1.6	0.01	7.0	0.128264894093
15	1.6	0.01	8.0	1.0
16	1.6	0.015	1.0	0.0437574030563
17	1.6	0.015	2.0	0.0396201036362
18	1.6	0.015	3.0	0.0412351713674
19	1.6	0.015	4.0	0.0513123533196
20	1.6	0.015	5.0	0.076731581947
21	1.6	0.015	6.0	0.106260822006
22	1.6	0.015	7.0	0.135879471294
23	1.6	0.015	8.0	0.474846256191
24	1.6	0.02	1.0	0.0403538933251
25	1.6	0.02	2.0	0.0598886997976
26	1.6	0.02	3.0	0.0647373398504
27	1.6	0.02	4.0	0.0779836459178
28	1.6	0.02	5.0	0.0884138608937
29	1.6	0.02	6.0	0.156968184489
30	1.6	0.02	7.0	0.228503555836
31	1.6	0.02	8.0	1.0
32	1.6	0.025	1.0	0.0369604145096
33	1.6	0.025	2.0	0.0665765351115
34	1.6	0.025	3.0	0.0761770991693
35	1.6	0.025	4.0	0.0904923755308
36	1.6	0.025	5.0	0.115113774351
37	1.6	0.025	6.0	0.1566164341
38	1.6	0.025	7.0	0.303175804323
39	1.6	0.025	8.0	1.0
40	1.6	0.03	1.0	0.0461755661183
41	1.6	0.03	2.0	0.0686640945374
42	1.6	0.03	3.0	0.0740774598214
43	1.6	0.03	4.0	0.116782273031
44	1.6	0.03	5.0	0.158047620385
45	1.6	0.03	6.0	0.210151503336
46	1.6	0.03	7.0	0.412850907443
47	1.6	0.03	8.0	1.0
48	1.6	0.035	1.0	0.0528701035634
49	1.6	0.035	2.0	0.0789381834897
50	1.6	0.035	3.0	0.0919544927321
51	1.6	0.035	4.0	0.125164741269
52	1.6	0.035	5.0	0.188208637325
53	1.6	0.035	6.0	0.206950255884
54	1.6	0.035	7.0	0.320155873818
55	1.6	0.035	8.0	1.0
56	1.6	0.04	1.0	0.0446757213136
57	1.6	0.04	2.0	0.0601967952537
58	1.6	0.04	3.0	0.0686369233456
59	1.6	0.04	4.0	0.0917589606391
60	1.6	0.04	5.0	0.149238324046
61	1.6	0.04	6.0	0.199539514546
62	1.6	0.04	7.0	0.366933473216
63	1.6	0.04	8.0	0.495742572308
64	1.6	0.045	1.0	0.0502868551197
65	1.6	0.045	2.0	0.0480152203198
66	1.6	0.045	3.0	0.0755275999842
67	1.6	0.045	4.0	0.0798212497708
68	1.6	0.045	5.0	0.135674907439
69	1.6	0.045	6.0	0.209624369046
70	1.6	0.045	7.0	0.35293059702
71	1.6	0.045	8.0	0.659125059654
72	1.6	0.05	1.0	0.0421451779624
73	1.6	0.05	2.0	0.06259822098
74	1.6	0.05	3.0	0.0817087179569
75	1.6	0.05	4.0	0.139503865752
76	1.6	0.05	5.0	0.171982751624
77	1.6	0.05	6.0	0.231233552201
78	1.6	0.05	7.0	0.296334557977
79	1.6	0.05	8.0	0.4149031818
80	1.5	0.005	1.0	0.0299165770323
81	1.5	0.005	2.0	0.0237415778031
82	1.5	0.005	3.0	0.0274130715002
83	1.5	0.005	4.0	0.035957211183
84	1.5	0.005	5.0	0.0453946813285
85	1.5	0.005	6.0	0.0661132318411
86	1.5	0.005	7.0	0.0888996025262
87	1.5	0.005	8.0	0.110320700819
88	1.5	0.01	1.0	0.0278082085728
89	1.5	0.01	2.0	0.0298328047536
90	1.5	0.01	3.0	0.0436528705144
91	1.5	0.01	4.0	0.0549489532982
92	1.5	0.01	5.0	0.0684909708287
93	1.5	0.01	6.0	0.0797634940062
94	1.5	0.01	7.0	0.096931202112
95	1.5	0.01	8.0	0.129496695972
96	1.5	0.015	1.0	0.0364498386167
97	1.5	0.015	2.0	0.0317639788838
98	1.5	0.015	3.0	0.0315643539472
99	1.5	0.015	4.0	0.0409573784435
100	1.5	0.015	5.0	0.0568885471144
101	1.5	0.015	6.0	0.0900525350396
102	1.5	0.015	7.0	0.127126332731
103	1.5	0.015	8.0	0.158571068758
104	1.5	0.02	1.0	0.027762124275
105	1.5	0.02	2.0	0.040413909593
106	1.5	0.02	3.0	0.0571228806016
107	1.5	0.02	4.0	0.0563175537555
108	1.5	0.02	5.0	0.0699874634249
109	1.5	0.02	6.0	0.118331540716
110	1.5	0.02	7.0	0.177022536239
111	1.5	0.02	8.0	0.392057176723
112	1.5	0.025	1.0	0.0334355994084
113	1.5	0.025	2.0	0.0419686954743
114	1.5	0.025	3.0	0.0618324463967
115	1.5	0.025	4.0	0.0750670152945
116	1.5	0.025	5.0	0.088932101809
117	1.5	0.025	6.0	0.116045625127
118	1.5	0.025	7.0	0.197185639594
119	1.5	0.025	8.0	0.359225723515
120	1.5	0.03	1.0	0.0446682622488
121	1.5	0.03	2.0	0.0443240597504
122	1.5	0.03	3.0	0.0527998118154
123	1.5	0.03	4.0	0.0911705405842
124	1.5	0.03	5.0	0.111415358392
125	1.5	0.03	6.0	0.138832805594
126	1.5	0.03	7.0	0.209019218221
127	1.5	0.03	8.0	0.413906944981
128	1.5	0.035	1.0	0.039556901993
129	1.5	0.035	2.0	0.0364979280319
130	1.5	0.035	3.0	0.043556345486
131	1.5	0.035	4.0	0.09110939194
132	1.5	0.035	5.0	0.147996470622
133	1.5	0.035	6.0	0.161184624076
134	1.5	0.035	7.0	0.235163210261
135	1.5	0.035	8.0	0.399187889278
136	1.5	0.04	1.0	0.0273014247942
137	1.5	0.04	2.0	0.0342667524423
138	1.5	0.04	3.0	0.0458156665089
139	1.5	0.04	4.0	0.0667669720256
140	1.5	0.04	5.0	0.0998507878447
141	1.5	0.04	6.0	0.106495217663
142	1.5	0.04	7.0	0.202380092261
143	1.5	0.04	8.0	0.336951830138
144	1.5	0.045	1.0	0.0282633065937
145	1.5	0.045	2.0	0.041723824654
146	1.5	0.045	3.0	0.0350917808798
147	1.5	0.045	4.0	0.0512324561969
148	1.5	0.045	5.0	0.0824032732744
149	1.5	0.045	6.0	0.138537513965
150	1.5	0.045	7.0	0.251727875575
151	1.5	0.045	8.0	0.528161464941
152	1.5	0.05	1.0	0.0305723082529
153	1.5	0.05	2.0	0.0362180705596
154	1.5	0.05	3.0	0.0478008211804
155	1.5	0.05	4.0	0.0773319745842
156	1.5	0.05	5.0	0.104642369689
157	1.5	0.05	6.0	0.124828218921
158	1.5	0.05	7.0	0.203460280159
159	1.5	0.05	8.0	0.311602549724
160	1.4	0.005	1.0	0.0192222572816
161	1.4	0.005	2.0	0.021983557467
162	1.4	0.005	3.0	0.0169796467137
163	1.4	0.005	4.0	0.020962484117
164	1.4	0.005	5.0	0.0278972714999
165	1.4	0.005	6.0	0.0356161667483
166	1.4	0.005	7.0	0.0699145216545
167	1.4	0.005	8.0	0.0846441809456
168	1.4	0.01	1.0	0.0215117146447
169	1.4	0.01	2.0	0.0231985362276
170	1.4	0.01	3.0	0.0181873960933
171	1.4	0.01	4.0	0.0257352269876
172	1.4	0.01	5.0	0.0246054360756
173	1.4	0.01	6.0	0.0300710756214
174	1.4	0.01	7.0	0.0612370160732
175	1.4	0.01	8.0	0.106082612947
176	1.4	0.015	1.0	0.0153641847298
177	1.4	0.015	2.0	0.016564251686
178	1.4	0.015	3.0	0.0177949965831
179	1.4	0.015	4.0	0.0253316621994
180	1.4	0.015	5.0	0.0396846906853
181	1.4	0.015	6.0	0.0532848336702
182	1.4	0.015	7.0	0.0948444570927
183	1.4	0.015	8.0	0.182130456576
184	1.4	0.02	1.0	0.0244976262808
185	1.4	0.02	2.0	0.0219970450655
186	1.4	0.02	3.0	0.0219926789966
187	1.4	0.02	4.0	0.0474892081048
188	1.4	0.02	5.0	0.0554600191632
189	1.4	0.02	6.0	0.0886296162012
190	1.4	0.02	7.0	0.138030972032
191	1.4	0.02	8.0	0.30136062825
192	1.4	0.025	1.0	0.020559481304
193	1.4	0.025	2.0	0.0242943902762
194	1.4	0.025	3.0	0.0303149835705
195	1.4	0.025	4.0	0.050366050355
196	1.4	0.025	5.0	0.0490451985649
197	1.4	0.025	6.0	0.0648573921118
198	1.4	0.025	7.0	0.152116476777
199	1.4	0.025	8.0	0.317104625941
200	1.4	0.03	1.0	0.0214698217326
201	1.4	0.03	2.0	0.0244932123619
202	1.4	0.03	3.0	0.0249061075124
203	1.4	0.03	4.0	0.0366433837813
204	1.4	0.03	5.0	0.0419364417136
205	1.4	0.03	6.0	0.0601283734159
206	1.4	0.03	7.0	0.145368050927
207	1.4	0.03	8.0	0.333176506466
208	1.4	0.035	1.0	0.019883519439
209	1.4	0.035	2.0	0.025952839125
210	1.4	0.035	3.0	0.0287300682452
211	1.4	0.035	4.0	0.0534806292
212	1.4	0.035	5.0	0.0616851660735
213	1.4	0.035	6.0	0.0817184779847
214	1.4	0.035	7.0	0.141901182833
215	1.4	0.035	8.0	0.294491102727
216	1.4	0.04	1.0	0.0167250997827
217	1.4	0.04	2.0	0.0256245791603
218	1.4	0.04	3.0	0.0312236818154
219	1.4	0.04	4.0	0.0480593047721
220	1.4	0.04	5.0	0.0361920647864
221	1.4	0.04	6.0	0.0545203878327
222	1.4	0.04	7.0	0.128579639505
223	1.4	0.04	8.0	0.212638532278
224	1.4	0.045	1.0	0.0353993718826
225	1.4	0.045	2.0	0.0259107482212
226	1.4	0.045	3.0	0.0297105213201
227	1.4	0.045	4.0	0.0382785233445
228	1.4	0.045	5.0	0.0479052131596
229	1.4	0.045	6.0	0.0909070356021
230	1.4	0.045	7.0	0.180085583891
231	1.4	0.045	8.0	0.442545172443
232	1.4	0.05	1.0	0.0295161887962
233	1.4	0.05	2.0	0.0280606213558
234	1.4	0.05	3.0	0.0347987945411
235	1.4	0.05	4.0	0.0365142609602
236	1.4	0.05	5.0	0.0690176786166
237	1.4	0.05	6.0	0.0966561989836
238	1.4	0.05	7.0	0.131576571243
239	1.4	0.05	8.0	0.349549630255
240	1.3	0.005	1.0	0.0139182211234
241	1.3	0.005	2.0	0.0116698031545
242	1.3	0.005	3.0	0.0139238549114
243	1.3	0.005	4.0	0.0181869896815
244	1.3	0.005	5.0	0.0204238441648
245	1.3	0.005	6.0	0.0212520731252
246	1.3	0.005	7.0	0.0399389050189
247	1.3	0.005	8.0	0.0641058656717
248	1.3	0.01	1.0	0.0168186150501
249	1.3	0.01	2.0	0.0139344382634
250	1.3	0.01	3.0	0.0149678706721
251	1.3	0.01	4.0	0.0161416290696
252	1.3	0.01	5.0	0.0196055533349
253	1.3	0.01	6.0	0.0251968368847
254	1.3	0.01	7.0	0.037239561951
255	1.3	0.01	8.0	0.0737640313576
256	1.3	0.015	1.0	0.0148507602288
257	1.3	0.015	2.0	0.0169761356549
258	1.3	0.015	3.0	0.0197872747666
259	1.3	0.015	4.0	0.0237846712674
260	1.3	0.015	5.0	0.0295605214698
261	1.3	0.015	6.0	0.0279169996858
262	1.3	0.015	7.0	0.0401707177866
263	1.3	0.015	8.0	0.10777721538
264	1.3	0.02	1.0	0.0217113628413
265	1.3	0.02	2.0	0.0206808065699
266	1.3	0.02	3.0	0.0213928890543
267	1.3	0.02	4.0	0.0247964343545
268	1.3	0.02	5.0	0.0366554133969
269	1.3	0.02	6.0	0.0451160895417
270	1.3	0.02	7.0	0.0834518735576
271	1.3	0.02	8.0	0.207422091623
272	1.3	0.025	1.0	0.0145712147621
273	1.3	0.025	2.0	0.0154828139183
274	1.3	0.025	3.0	0.0200724339756
275	1.3	0.025	4.0	0.0289658786213
276	1.3	0.025	5.0	0.0373759368397
277	1.3	0.025	6.0	0.0420281143396
278	1.3	0.025	7.0	0.0745332470384
279	1.3	0.025	8.0	0.242608420739
280	1.3	0.03	1.0	0.0167791791334
281	1.3	0.03	2.0	0.0163314383048
282	1.3	0.03	3.0	0.0191585156977
283	1.3	0.03	4.0	0.0337749692234
284	1.3	0.03	5.0	0.0323776759226
285	1.3	0.03	6.0	0.0350681079403
286	1.3	0.03	7.0	0.0667370261848
287	1.3	0.03	8.0	0.196660613587
288	1.3	0.035	1.0	0.021282739665
289	1.3	0.035	2.0	0.0234123643768
290	1.3	0.035	3.0	0.0209339066728
291	1.3	0.035	4.0	0.0410948158522
292	1.3	0.035	5.0	0.0425785702161
293	1.3	0.035	6.0	0.0448772712977
294	1.3	0.035	7.0	0.0934744384144
295	1.3	0.035	8.0	0.249590913506
296	1.3	0.04	1.0	0.0187948512857
297	1.3	0.04	2.0	0.0219911242997
298	1.3	0.04	3.0	0.0223774122296
299	1.3	0.04	4.0	0.0347194766057
300	1.3	0.04	5.0	0.0308074636268
301	1.3	0.04	6.0	0.039991347618
302	1.3	0.04	7.0	0.0770024996593
303	1.3	0.04	8.0	0.209653625095
304	1.3	0.045	1.0	0.0236964673366
305	1.3	0.045	2.0	0.0249132482407
306	1.3	0.045	3.0	0.0230916855055
307	1.3	0.045	4.0	0.0349250793829
308	1.3	0.045	5.0	0.0236886769733
309	1.3	0.045	6.0	0.0523374787407
310	1.3	0.045	7.0	0.128730994406
311	1.3	0.045	8.0	0.373612726689
312	1.3	0.05	1.0	0.0182888963518
313	1.3	0.05	2.0	0.0291551856127
314	1.3	0.05	3.0	0.0284844062777
315	1.3	0.05	4.0	0.0364778387427
316	1.3	0.05	5.0	0.0442676534262
317	1.3	0.05	6.0	0.0506922058809
318	1.3	0.05	7.0	0.0852044233129
319	1.3	0.05	8.0	0.288104579274
320	1.2	0.005	1.0	0.0138080236095
321	1.2	0.005	2.0	0.016035966974
322	1.2	0.005	3.0	0.0151626653044
323	1.2	0.005	4.0	0.0137398252618
324	1.2	0.005	5.0	0.0171980640593
325	1.2	0.005	6.0	0.0222754122212
326	1.2	0.005	7.0	0.0251312056317
327	1.2	0.005	8.0	0.0437290180695
328	1.2	0.01	1.0	0.0136330799221
329	1.2	0.01	2.0	0.0115048933744
330	1.2	0.01	3.0	0.0144202498166
331	1.2	0.01	4.0	0.0160297809368
332	1.2	0.01	5.0	0.0186138794472
333	1.2	0.01	6.0	0.0237920494436
334	1.2	0.01	7.0	0.0279256019668
335	1.2	0.01	8.0	0.0412120991685
336	1.2	0.015	1.0	0.0117831256709
337	1.2	0.015	2.0	0.0186976469836
338	1.2	0.015	3.0	0.0224635547902
339	1.2	0.015	4.0	0.0217363323557
340	1.2	0.015	5.0	0.0221056009359
341	1.2	0.015	6.0	0.0173037011148
342	1.2	0.015	7.0	0.0211872780015
343	1.2	0.015	8.0	0.0333985087214
344	1.2	0.02	1.0	0.0220591842294
345	1.2	0.02	2.0	0.0227399564214
346	1.2	0.02	3.0	0.0206417691258
347	1.2	0.02	4.0	0.0195867392419
348	1.2	0.02	5.0	0.024416187586
349	1.2	0.02	6.0	0.0168123157281
350	1.2	0.02	7.0	0.0238677932291
351	1.2	0.02	8.0	0.0873735961028
352	1.2	0.025	1.0	0.0195217523366
353	1.2	0.025	2.0	0.0266045449748
354	1.2	0.025	3.0	0.0246268949057
355	1.2	0.025	4.0	0.0161345290357
356	1.2	0.025	5.0	0.0229034765699
357	1.2	0.025	6.0	0.0257784765733
358	1.2	0.025	7.0	0.024469060143
359	1.2	0.025	8.0	0.0812569287146
360	1.2	0.03	1.0	0.0186560668783
361	1.2	0.03	2.0	0.0188396143973
362	1.2	0.03	3.0	0.0210077009718
363	1.2	0.03	4.0	0.0278890751973
364	1.2	0.03	5.0	0.0236989660606
365	1.2	0.03	6.0	0.0207353473615
366	1.2	0.03	7.0	0.0319065622581
367	1.2	0.03	8.0	0.0726610083059
368	1.2	0.035	1.0	0.0153764408527
369	1.2	0.035	2.0	0.0197055418161
370	1.2	0.035	3.0	0.0191408901926
371	1.2	0.035	4.0	0.0180072109342
372	1.2	0.035	5.0	0.0179421945818
373	1.2	0.035	6.0	0.0171260575479
374	1.2	0.035	7.0	0.0364171849369
375	1.2	0.035	8.0	0.0800119043461
376	1.2	0.04	1.0	0.0120047368287
377	1.2	0.04	2.0	0.0140904635086
378	1.2	0.04	3.0	0.0152283382361
379	1.2	0.04	4.0	0.0193559128369
380	1.2	0.04	5.0	0.0178349915692
381	1.2	0.04	6.0	0.0171149231421
382	1.2	0.04	7.0	0.0408340324786
383	1.2	0.04	8.0	0.0566458738361
384	1.2	0.045	1.0	0.012724951959
385	1.2	0.045	2.0	0.0160326359207
386	1.2	0.045	3.0	0.0149822330592
387	1.2	0.045	4.0	0.0173852814381
388	1.2	0.045	5.0	0.0157320698166
389	1.2	0.045	6.0	0.0232342616137
390	1.2	0.045	7.0	0.0622347727868
391	1.2	0.045	8.0	0.168948935855
392	1.2	0.05	1.0	0.0135229475739
393	1.2	0.05	2.0	0.0138830052438
394	1.2	0.05	3.0	0.0180736131755
395	1.2	0.05	4.0	0.0208597355788
396	1.2	0.05	5.0	0.0205287008064
397	1.2	0.05	6.0	0.0300089079762
398	1.2	0.05	7.0	0.0539954499858
399	1.2	0.05	8.0	0.138462880934
400	1.1	0.005	1.0	0.0135778955922
401	1.1	0.005	2.0	0.0177949750975
402	1.1	0.005	3.0	0.0142655736031
403	1.1	0.005	4.0	0.0183878339038
404	1.1	0.005	5.0	0.0138186939943
405	1.1	0.005	6.0	0.0196242054517
406	1.1	0.005	7.0	0.0221988141228
407	1.1	0.005	8.0	0.0338602385711
408	1.1	0.01	1.0	0.0123268224923
409	1.1	0.01	2.0	0.0129775001396
410	1.1	0.01	3.0	0.0122164664533
411	1.1	0.01	4.0	0.0140240726795
412	1.1	0.01	5.0	0.0146512708937
413	1.1	0.01	6.0	0.0199889432434
414	1.1	0.01	7.0	0.0201694679562
415	1.1	0.01	8.0	0.0260757055835
416	1.1	0.015	1.0	0.0147730007525
417	1.1	0.015	2.0	0.0164357699589
418	1.1	0.015	3.0	0.0200977233097
419	1.1	0.015	4.0	0.0198253027735
420	1.1	0.015	5.0	0.0228851089207
421	1.1	0.015	6.0	0.0174744105414
422	1.1	0.015	7.0	0.0178293369652
423	1.1	0.015	8.0	0.0193190533413
424	1.1	0.02	1.0	0.0226685680462
425	1.1	0.02	2.0	0.0251183404315
426	1.1	0.02	3.0	0.0226647958254
427	1.1	0.02	4.0	0.0180381870821
428	1.1	0.02	5.0	0.023203511285
429	1.1	0.02	6.0	0.0157697867831
430	1.1	0.02	7.0	0.0190711836773
431	1.1	0.02	8.0	0.036539847246
432	1.1	0.025	1.0	0.0178909638711
433	1.1	0.025	2.0	0.0271278910513
434	1.1	0.025	3.0	0.0257561160118
435	1.1	0.025	4.0	0.0152349728304
436	1.1	0.025	5.0	0.0199944660972
437	1.1	0.025	6.0	0.0205880533245
438	1.1	0.025	7.0	0.0251405416065
439	1.1	0.025	8.0	0.0317670918366
440	1.1	0.03	1.0	0.016931685691
441	1.1	0.03	2.0	0.0178555221096
442	1.1	0.03	3.0	0.0172736002075
443	1.1	0.03	4.0	0.0218229751499
444	1.1	0.03	5.0	0.018958298414
445	1.1	0.03	6.0	0.0180897079463
446	1.1	0.03	7.0	0.0190598029959
447	1.1	0.03	8.0	0.0222985984611
448	1.1	0.035	1.0	0.0133801822546
449	1.1	0.035	2.0	0.0141001258824
450	1.1	0.035	3.0	0.0148711049013
451	1.1	0.035	4.0	0.0193953581207
452	1.1	0.035	5.0	0.0140901606139
453	1.1	0.035	6.0	0.0138907147483
454	1.1	0.035	7.0	0.0231920504337
455	1.1	0.035	8.0	0.0369689156411
456	1.1	0.04	1.0	0.011266955251
457	1.1	0.04	2.0	0.0115305969773
458	1.1	0.04	3.0	0.0163223782316
459	1.1	0.04	4.0	0.0185088590341
460	1.1	0.04	5.0	0.0169384516137
461	1.1	0.04	6.0	0.0138669264921
462	1.1	0.04	7.0	0.0232045707566
463	1.1	0.04	8.0	0.0226577172728
464	1.1	0.045	1.0	0.0113089994102
465	1.1	0.045	2.0	0.0137641368757
466	1.1	0.045	3.0	0.013634336523
467	1.1	0.045	4.0	0.0188083171
468	1.1	0.045	5.0	0.0160510554207
469	1.1	0.045	6.0	0.0166216779545
470	1.1	0.045	7.0	0.0339491912838
471	1.1	0.045	8.0	0.0761404395888
472	1.1	0.05	1.0	0.0115799446872
473	1.1	0.05	2.0	0.0147392437679
474	1.1	0.05	3.0	0.0160282110223
475	1.1	0.05	4.0	0.0228137066629
476	1.1	0.05	5.0	0.298695426629
477	1.1	0.05	6.0	0.314892519184
478	1.1	0.05	7.0	0.314111235005
479	1.1	0.05	8.0	0.318978932336
