# Supplementary material for: The struggle for existence in the world market ecosystem
Source: PLoS One. 2018 Oct 3;13(10):e0203915. doi: 10.1371/journal.pone.0203915 (PMC6169900; doi:10.1371/journal.pone.0203915)
Supplement: S1 File — (ZIP) [file pone.0203915.s001.zip › energies/Energies_1990_3_.csv]

	Delta	Kappa	Lambda	Energy
0	1.6	0.005	1.0	0.166239464249
1	1.6	0.005	2.0	0.187343706881
2	1.6	0.005	3.0	0.202276685221
3	1.6	0.005	4.0	0.244840754303
4	1.6	0.005	5.0	0.281047319651
5	1.6	0.005	6.0	0.334335695858
6	1.6	0.005	7.0	0.396382203792
7	1.6	0.005	8.0	1.0
8	1.6	0.01	1.0	0.182526905396
9	1.6	0.01	2.0	0.194733565094
10	1.6	0.01	3.0	0.216079228836
11	1.6	0.01	4.0	0.225188643287
12	1.6	0.01	5.0	0.248558233424
13	1.6	0.01	6.0	0.281786796873
14	1.6	0.01	7.0	0.345704391407
15	1.6	0.01	8.0	0.561801304287
16	1.6	0.015	1.0	0.184722112857
17	1.6	0.015	2.0	0.199075778575
18	1.6	0.015	3.0	0.227094839805
19	1.6	0.015	4.0	0.246630212926
20	1.6	0.015	5.0	0.266994177015
21	1.6	0.015	6.0	0.294029886092
22	1.6	0.015	7.0	0.36996628481
23	1.6	0.015	8.0	0.541155105106
24	1.6	0.02	1.0	0.186247106264
25	1.6	0.02	2.0	0.211971634594
26	1.6	0.02	3.0	0.235507197201
27	1.6	0.02	4.0	0.25082601111
28	1.6	0.02	5.0	0.273335681321
29	1.6	0.02	6.0	0.324265795917
30	1.6	0.02	7.0	0.385393263229
31	1.6	0.02	8.0	1.0
32	1.6	0.025	1.0	0.201456338012
33	1.6	0.025	2.0	0.239656658906
34	1.6	0.025	3.0	0.254055835784
35	1.6	0.025	4.0	0.293600837097
36	1.6	0.025	5.0	0.305081305431
37	1.6	0.025	6.0	0.370885558717
38	1.6	0.025	7.0	0.404120844343
39	1.6	0.025	8.0	1.0
40	1.6	0.03	1.0	0.207389480064
41	1.6	0.03	2.0	0.250415101439
42	1.6	0.03	3.0	0.280754130296
43	1.6	0.03	4.0	0.298705206154
44	1.6	0.03	5.0	0.326602985553
45	1.6	0.03	6.0	0.379348107093
46	1.6	0.03	7.0	0.422174860175
47	1.6	0.03	8.0	1.0
48	1.6	0.035	1.0	0.215533432736
49	1.6	0.035	2.0	0.268148033732
50	1.6	0.035	3.0	0.30011467805
51	1.6	0.035	4.0	0.319131826223
52	1.6	0.035	5.0	0.340788150566
53	1.6	0.035	6.0	0.382658913317
54	1.6	0.035	7.0	0.454183839765
55	1.6	0.035	8.0	1.0
56	1.6	0.04	1.0	0.220143462566
57	1.6	0.04	2.0	0.270433639395
58	1.6	0.04	3.0	0.309870460746
59	1.6	0.04	4.0	0.320863377133
60	1.6	0.04	5.0	0.328596277689
61	1.6	0.04	6.0	0.398685258324
62	1.6	0.04	7.0	0.443860043332
63	1.6	0.04	8.0	1.0
64	1.6	0.045	1.0	0.214784637187
65	1.6	0.045	2.0	0.277013548514
66	1.6	0.045	3.0	0.305804821698
67	1.6	0.045	4.0	0.327827412925
68	1.6	0.045	5.0	0.358899492392
69	1.6	0.045	6.0	0.391451275046
70	1.6	0.045	7.0	0.435366766791
71	1.6	0.045	8.0	1.0
72	1.6	0.05	1.0	0.222372775187
73	1.6	0.05	2.0	0.28274507755
74	1.6	0.05	3.0	0.31331360172
75	1.6	0.05	4.0	0.327024068189
76	1.6	0.05	5.0	0.356323878693
77	1.6	0.05	6.0	0.412802580512
78	1.6	0.05	7.0	0.439294090819
79	1.6	0.05	8.0	0.460453257488
80	1.5	0.005	1.0	0.101431471306
81	1.5	0.005	2.0	0.104124516136
82	1.5	0.005	3.0	0.131492375888
83	1.5	0.005	4.0	0.165248246838
84	1.5	0.005	5.0	0.204546702559
85	1.5	0.005	6.0	0.248800671776
86	1.5	0.005	7.0	0.304483842234
87	1.5	0.005	8.0	0.521797767744
88	1.5	0.01	1.0	0.0982239057084
89	1.5	0.01	2.0	0.121722593001
90	1.5	0.01	3.0	0.131907952971
91	1.5	0.01	4.0	0.158433270809
92	1.5	0.01	5.0	0.191473831879
93	1.5	0.01	6.0	0.211789748797
94	1.5	0.01	7.0	0.315092909119
95	1.5	0.01	8.0	0.508723337325
96	1.5	0.015	1.0	0.0886306225218
97	1.5	0.015	2.0	0.112574568339
98	1.5	0.015	3.0	0.139917139113
99	1.5	0.015	4.0	0.161637058874
100	1.5	0.015	5.0	0.197927936675
101	1.5	0.015	6.0	0.224748067709
102	1.5	0.015	7.0	0.286909771231
103	1.5	0.015	8.0	0.467355594891
104	1.5	0.02	1.0	0.109783759041
105	1.5	0.02	2.0	0.135176014768
106	1.5	0.02	3.0	0.163844528913
107	1.5	0.02	4.0	0.198534817831
108	1.5	0.02	5.0	0.227678828046
109	1.5	0.02	6.0	0.265612542571
110	1.5	0.02	7.0	0.311511980287
111	1.5	0.02	8.0	0.512570720731
112	1.5	0.025	1.0	0.112787036568
113	1.5	0.025	2.0	0.149215009469
114	1.5	0.025	3.0	0.178895066175
115	1.5	0.025	4.0	0.213429418455
116	1.5	0.025	5.0	0.248781138086
117	1.5	0.025	6.0	0.296440800267
118	1.5	0.025	7.0	0.33353788966
119	1.5	0.025	8.0	0.569284127956
120	1.5	0.03	1.0	0.147871875929
121	1.5	0.03	2.0	0.17902041259
122	1.5	0.03	3.0	0.197719879405
123	1.5	0.03	4.0	0.225597403925
124	1.5	0.03	5.0	0.239653063424
125	1.5	0.03	6.0	0.309957851246
126	1.5	0.03	7.0	0.3318855849
127	1.5	0.03	8.0	1.0
128	1.5	0.035	1.0	0.129318525277
129	1.5	0.035	2.0	0.17584292461
130	1.5	0.035	3.0	0.194459482536
131	1.5	0.035	4.0	0.224002235277
132	1.5	0.035	5.0	0.264398269424
133	1.5	0.035	6.0	0.32174241227
134	1.5	0.035	7.0	0.369008502514
135	1.5	0.035	8.0	1.0
136	1.5	0.04	1.0	0.132592471252
137	1.5	0.04	2.0	0.15663971141
138	1.5	0.04	3.0	0.203144137941
139	1.5	0.04	4.0	0.236158075917
140	1.5	0.04	5.0	0.264540085494
141	1.5	0.04	6.0	0.347226817496
142	1.5	0.04	7.0	0.384404495985
143	1.5	0.04	8.0	1.0
144	1.5	0.045	1.0	0.125242769168
145	1.5	0.045	2.0	0.167785736974
146	1.5	0.045	3.0	0.204518474899
147	1.5	0.045	4.0	0.241307018978
148	1.5	0.045	5.0	0.294617638641
149	1.5	0.045	6.0	0.336215132228
150	1.5	0.045	7.0	0.376135518367
151	1.5	0.045	8.0	0.616969618791
152	1.5	0.05	1.0	0.132760592783
153	1.5	0.05	2.0	0.177153024813
154	1.5	0.05	3.0	0.201597120873
155	1.5	0.05	4.0	0.246271383251
156	1.5	0.05	5.0	0.298633686225
157	1.5	0.05	6.0	0.344607850022
158	1.5	0.05	7.0	0.395725627106
159	1.5	0.05	8.0	0.417930128764
160	1.4	0.005	1.0	0.056180672382
161	1.4	0.005	2.0	0.0547390759432
162	1.4	0.005	3.0	0.058994770572
163	1.4	0.005	4.0	0.103697416879
164	1.4	0.005	5.0	0.135228612067
165	1.4	0.005	6.0	0.178136115298
166	1.4	0.005	7.0	0.236211805277
167	1.4	0.005	8.0	0.435607872969
168	1.4	0.01	1.0	0.040118928919
169	1.4	0.01	2.0	0.0529983766998
170	1.4	0.01	3.0	0.0766659864754
171	1.4	0.01	4.0	0.119799186379
172	1.4	0.01	5.0	0.139746044335
173	1.4	0.01	6.0	0.164925617011
174	1.4	0.01	7.0	0.246140570791
175	1.4	0.01	8.0	0.408876621603
176	1.4	0.015	1.0	0.0466523436162
177	1.4	0.015	2.0	0.082163069133
178	1.4	0.015	3.0	0.0832118578868
179	1.4	0.015	4.0	0.11829822361
180	1.4	0.015	5.0	0.143756216178
181	1.4	0.015	6.0	0.159097829886
182	1.4	0.015	7.0	0.223128647722
183	1.4	0.015	8.0	0.371517446476
184	1.4	0.02	1.0	0.0603930376154
185	1.4	0.02	2.0	0.0937284934439
186	1.4	0.02	3.0	0.102732814683
187	1.4	0.02	4.0	0.128884306245
188	1.4	0.02	5.0	0.140796831946
189	1.4	0.02	6.0	0.173462096332
190	1.4	0.02	7.0	0.247034347001
191	1.4	0.02	8.0	0.445489288078
192	1.4	0.025	1.0	0.0685156213267
193	1.4	0.025	2.0	0.103418971423
194	1.4	0.025	3.0	0.105387855458
195	1.4	0.025	4.0	0.131577050088
196	1.4	0.025	5.0	0.163714422656
197	1.4	0.025	6.0	0.202002105348
198	1.4	0.025	7.0	0.299332868098
199	1.4	0.025	8.0	0.535082740123
200	1.4	0.03	1.0	0.0789584037607
201	1.4	0.03	2.0	0.111731702354
202	1.4	0.03	3.0	0.122442922876
203	1.4	0.03	4.0	0.146181528437
204	1.4	0.03	5.0	0.17037513675
205	1.4	0.03	6.0	0.224266231629
206	1.4	0.03	7.0	0.311304258303
207	1.4	0.03	8.0	1.0
208	1.4	0.035	1.0	0.0790373507083
209	1.4	0.035	2.0	0.102402964642
210	1.4	0.035	3.0	0.127078322458
211	1.4	0.035	4.0	0.15385491103
212	1.4	0.035	5.0	0.180603704109
213	1.4	0.035	6.0	0.2347746092
214	1.4	0.035	7.0	0.336009008584
215	1.4	0.035	8.0	1.0
216	1.4	0.04	1.0	0.0728806649711
217	1.4	0.04	2.0	0.101941389468
218	1.4	0.04	3.0	0.133761543823
219	1.4	0.04	4.0	0.164799336742
220	1.4	0.04	5.0	0.198544065324
221	1.4	0.04	6.0	0.25211579901
222	1.4	0.04	7.0	0.337255763518
223	1.4	0.04	8.0	0.584741324877
224	1.4	0.045	1.0	0.0834501701645
225	1.4	0.045	2.0	0.100841800623
226	1.4	0.045	3.0	0.122420207914
227	1.4	0.045	4.0	0.169452292426
228	1.4	0.045	5.0	0.203037594237
229	1.4	0.045	6.0	0.236197624809
230	1.4	0.045	7.0	0.331000635479
231	1.4	0.045	8.0	0.582079346265
232	1.4	0.05	1.0	0.0699000797998
233	1.4	0.05	2.0	0.0894505167126
234	1.4	0.05	3.0	0.122393099017
235	1.4	0.05	4.0	0.15811226311
236	1.4	0.05	5.0	0.194477112724
237	1.4	0.05	6.0	0.269393061157
238	1.4	0.05	7.0	0.331927135331
239	1.4	0.05	8.0	0.42572748903
240	1.3	0.005	1.0	0.027555448219
241	1.3	0.005	2.0	0.0326729552257
242	1.3	0.005	3.0	0.050526795959
243	1.3	0.005	4.0	0.0703724289926
244	1.3	0.005	5.0	0.0888821639298
245	1.3	0.005	6.0	0.121368120784
246	1.3	0.005	7.0	0.147816455827
247	1.3	0.005	8.0	0.270368583717
248	1.3	0.01	1.0	0.0277950175686
249	1.3	0.01	2.0	0.025273579868
250	1.3	0.01	3.0	0.0456818974597
251	1.3	0.01	4.0	0.0648627221561
252	1.3	0.01	5.0	0.0928441701047
253	1.3	0.01	6.0	0.133321223059
254	1.3	0.01	7.0	0.179280588152
255	1.3	0.01	8.0	0.284734803873
256	1.3	0.015	1.0	0.0350795596796
257	1.3	0.015	2.0	0.0310547283533
258	1.3	0.015	3.0	0.0453898861399
259	1.3	0.015	4.0	0.0805197402486
260	1.3	0.015	5.0	0.105470303942
261	1.3	0.015	6.0	0.13821753617
262	1.3	0.015	7.0	0.175183171994
263	1.3	0.015	8.0	0.260388951328
264	1.3	0.02	1.0	0.0315803965146
265	1.3	0.02	2.0	0.0309299848088
266	1.3	0.02	3.0	0.0699941955691
267	1.3	0.02	4.0	0.0868891172226
268	1.3	0.02	5.0	0.0934265320162
269	1.3	0.02	6.0	0.12779095365
270	1.3	0.02	7.0	0.191590870117
271	1.3	0.02	8.0	0.324981865073
272	1.3	0.025	1.0	0.0325142410302
273	1.3	0.025	2.0	0.0576870866794
274	1.3	0.025	3.0	0.0804968528878
275	1.3	0.025	4.0	0.0962412752118
276	1.3	0.025	5.0	0.111147017529
277	1.3	0.025	6.0	0.157179422561
278	1.3	0.025	7.0	0.216832097942
279	1.3	0.025	8.0	0.4426462621
280	1.3	0.03	1.0	0.0398758799415
281	1.3	0.03	2.0	0.0636621700168
282	1.3	0.03	3.0	0.0742048767353
283	1.3	0.03	4.0	0.0718867820288
284	1.3	0.03	5.0	0.108248083326
285	1.3	0.03	6.0	0.172973661754
286	1.3	0.03	7.0	0.228329553899
287	1.3	0.03	8.0	0.455501061854
288	1.3	0.035	1.0	0.0424683472269
289	1.3	0.035	2.0	0.0697789546954
290	1.3	0.035	3.0	0.0829314744667
291	1.3	0.035	4.0	0.0832030617503
292	1.3	0.035	5.0	0.125553074838
293	1.3	0.035	6.0	0.196397445397
294	1.3	0.035	7.0	0.242596388086
295	1.3	0.035	8.0	0.47659977438
296	1.3	0.04	1.0	0.0379817873864
297	1.3	0.04	2.0	0.0686337216574
298	1.3	0.04	3.0	0.0771578365475
299	1.3	0.04	4.0	0.0868298409412
300	1.3	0.04	5.0	0.127060155929
301	1.3	0.04	6.0	0.202223324405
302	1.3	0.04	7.0	0.256666140077
303	1.3	0.04	8.0	0.376136147472
304	1.3	0.045	1.0	0.0407710557594
305	1.3	0.045	2.0	0.0661745962628
306	1.3	0.045	3.0	0.0712733038932
307	1.3	0.045	4.0	0.0871014410654
308	1.3	0.045	5.0	0.15192773704
309	1.3	0.045	6.0	0.186107568492
310	1.3	0.045	7.0	0.237438113405
311	1.3	0.045	8.0	0.483596980402
312	1.3	0.05	1.0	0.0345929269753
313	1.3	0.05	2.0	0.0633205411428
314	1.3	0.05	3.0	0.0796215677058
315	1.3	0.05	4.0	0.115248826706
316	1.3	0.05	5.0	0.151174598159
317	1.3	0.05	6.0	0.200490260741
318	1.3	0.05	7.0	0.238917262197
319	1.3	0.05	8.0	0.348849518925
320	1.2	0.005	1.0	0.0212921354542
321	1.2	0.005	2.0	0.0259093397595
322	1.2	0.005	3.0	0.0283755572697
323	1.2	0.005	4.0	0.0409749676025
324	1.2	0.005	5.0	0.0426067754595
325	1.2	0.005	6.0	0.0607386732672
326	1.2	0.005	7.0	0.0692361236482
327	1.2	0.005	8.0	0.167481650313
328	1.2	0.01	1.0	0.024084623486
329	1.2	0.01	2.0	0.0269851182453
330	1.2	0.01	3.0	0.0315681716748
331	1.2	0.01	4.0	0.0363491377417
332	1.2	0.01	5.0	0.0575818763441
333	1.2	0.01	6.0	0.0695537741609
334	1.2	0.01	7.0	0.125816394956
335	1.2	0.01	8.0	0.202676486449
336	1.2	0.015	1.0	0.0250707504315
337	1.2	0.015	2.0	0.0210015045648
338	1.2	0.015	3.0	0.0276230709285
339	1.2	0.015	4.0	0.0372018398249
340	1.2	0.015	5.0	0.0455973839797
341	1.2	0.015	6.0	0.0647049481158
342	1.2	0.015	7.0	0.113951802663
343	1.2	0.015	8.0	0.202974948344
344	1.2	0.02	1.0	0.0234085975277
345	1.2	0.02	2.0	0.0234286425597
346	1.2	0.02	3.0	0.0292069766993
347	1.2	0.02	4.0	0.0349333177631
348	1.2	0.02	5.0	0.0401490551674
349	1.2	0.02	6.0	0.0800600681414
350	1.2	0.02	7.0	0.122209334381
351	1.2	0.02	8.0	0.254629539292
352	1.2	0.025	1.0	0.0212489687942
353	1.2	0.025	2.0	0.0242431527633
354	1.2	0.025	3.0	0.0383402205311
355	1.2	0.025	4.0	0.0456184615761
356	1.2	0.025	5.0	0.0583440891227
357	1.2	0.025	6.0	0.114927693912
358	1.2	0.025	7.0	0.171726883908
359	1.2	0.025	8.0	0.370286781763
360	1.2	0.03	1.0	0.0257995473787
361	1.2	0.03	2.0	0.0285767760373
362	1.2	0.03	3.0	0.0369527295003
363	1.2	0.03	4.0	0.0416567812644
364	1.2	0.03	5.0	0.0614023315562
365	1.2	0.03	6.0	0.124853095028
366	1.2	0.03	7.0	0.186756683616
367	1.2	0.03	8.0	0.410105564281
368	1.2	0.035	1.0	0.0292621532344
369	1.2	0.035	2.0	0.0279264740341
370	1.2	0.035	3.0	0.03259427497
371	1.2	0.035	4.0	0.0364859081083
372	1.2	0.035	5.0	0.0734302420247
373	1.2	0.035	6.0	0.161716252642
374	1.2	0.035	7.0	0.210430797071
375	1.2	0.035	8.0	0.40261599462
376	1.2	0.04	1.0	0.023902981515
377	1.2	0.04	2.0	0.0265235994396
378	1.2	0.04	3.0	0.0326547318769
379	1.2	0.04	4.0	0.0457443422289
380	1.2	0.04	5.0	0.0829791157278
381	1.2	0.04	6.0	0.178942934787
382	1.2	0.04	7.0	0.213701273204
383	1.2	0.04	8.0	0.301802331094
384	1.2	0.045	1.0	0.0229476735087
385	1.2	0.045	2.0	0.0276048420374
386	1.2	0.045	3.0	0.0369467821274
387	1.2	0.045	4.0	0.0602213715112
388	1.2	0.045	5.0	0.132759803378
389	1.2	0.045	6.0	0.171238544214
390	1.2	0.045	7.0	0.213582670169
391	1.2	0.045	8.0	0.403078325478
392	1.2	0.05	1.0	0.0216284767453
393	1.2	0.05	2.0	0.0282361774165
394	1.2	0.05	3.0	0.0447720740469
395	1.2	0.05	4.0	0.0683264328292
396	1.2	0.05	5.0	0.117723840674
397	1.2	0.05	6.0	0.172672266349
398	1.2	0.05	7.0	0.194483624739
399	1.2	0.05	8.0	0.260402879434
400	1.1	0.005	1.0	0.0204513304265
401	1.1	0.005	2.0	0.0237746940712
402	1.1	0.005	3.0	0.0274253501705
403	1.1	0.005	4.0	0.0245575068827
404	1.1	0.005	5.0	0.0360477155234
405	1.1	0.005	6.0	0.0444233394047
406	1.1	0.005	7.0	0.0633373770284
407	1.1	0.005	8.0	0.10934431993
408	1.1	0.01	1.0	0.0184202724917
409	1.1	0.01	2.0	0.0279927233313
410	1.1	0.01	3.0	0.0233227950499
411	1.1	0.01	4.0	0.0271846962528
412	1.1	0.01	5.0	0.0303900866081
413	1.1	0.01	6.0	0.0518535796758
414	1.1	0.01	7.0	0.0888291258328
415	1.1	0.01	8.0	0.122148805582
416	1.1	0.015	1.0	0.0212356060159
417	1.1	0.015	2.0	0.0242304748563
418	1.1	0.015	3.0	0.0192783982811
419	1.1	0.015	4.0	0.0275789892477
420	1.1	0.015	5.0	0.0374931767474
421	1.1	0.015	6.0	0.0491700443917
422	1.1	0.015	7.0	0.0919075743725
423	1.1	0.015	8.0	0.126969184005
424	1.1	0.02	1.0	0.023092201574
425	1.1	0.02	2.0	0.0206955386662
426	1.1	0.02	3.0	0.0241525154131
427	1.1	0.02	4.0	0.0279878992095
428	1.1	0.02	5.0	0.029500797966
429	1.1	0.02	6.0	0.0653529341956
430	1.1	0.02	7.0	0.08914057857
431	1.1	0.02	8.0	0.147246333552
432	1.1	0.025	1.0	0.0227738467988
433	1.1	0.025	2.0	0.0224859021611
434	1.1	0.025	3.0	0.0265903591979
435	1.1	0.025	4.0	0.0382566273791
436	1.1	0.025	5.0	0.0410157254528
437	1.1	0.025	6.0	0.0932454696828
438	1.1	0.025	7.0	0.144611521403
439	1.1	0.025	8.0	0.300360599828
440	1.1	0.03	1.0	0.0240307154861
441	1.1	0.03	2.0	0.0248744931957
442	1.1	0.03	3.0	0.0281826915443
443	1.1	0.03	4.0	0.0338892025175
444	1.1	0.03	5.0	0.0464722428219
445	1.1	0.03	6.0	0.0995767261497
446	1.1	0.03	7.0	0.147997266092
447	1.1	0.03	8.0	0.343960563673
448	1.1	0.035	1.0	0.0286384201244
449	1.1	0.035	2.0	0.0218404640237
450	1.1	0.035	3.0	0.0218929068737
451	1.1	0.035	4.0	0.0334714291817
452	1.1	0.035	5.0	0.0547891869144
453	1.1	0.035	6.0	0.130944774039
454	1.1	0.035	7.0	0.172198901296
455	1.1	0.035	8.0	0.325464633716
456	1.1	0.04	1.0	0.0246539336872
457	1.1	0.04	2.0	0.021270208597
458	1.1	0.04	3.0	0.0318767229652
459	1.1	0.04	4.0	0.0370969966812
460	1.1	0.04	5.0	0.0547919102026
461	1.1	0.04	6.0	0.132886386294
462	1.1	0.04	7.0	0.164223891088
463	1.1	0.04	8.0	0.23870384891
464	1.1	0.045	1.0	0.0222623278244
465	1.1	0.045	2.0	0.0250796957899
466	1.1	0.045	3.0	0.0380793543781
467	1.1	0.045	4.0	0.0529023241857
468	1.1	0.045	5.0	0.0993404275708
469	1.1	0.045	6.0	0.134025015334
470	1.1	0.045	7.0	0.165461518184
471	1.1	0.045	8.0	0.336701904881
472	1.1	0.05	1.0	0.0227763687397
473	1.1	0.05	2.0	0.0266882509589
474	1.1	0.05	3.0	0.0369540323653
475	1.1	0.05	4.0	0.0585099494595
476	1.1	0.05	5.0	0.357585436358
477	1.1	0.05	6.0	0.366453130777
478	1.1	0.05	7.0	0.362167536875
479	1.1	0.05	8.0	0.388363252621
