# Supplementary material for: The struggle for existence in the world market ecosystem
Source: PLoS One. 2018 Oct 3;13(10):e0203915. doi: 10.1371/journal.pone.0203915 (PMC6169900; doi:10.1371/journal.pone.0203915)
Supplement: S1 File — (ZIP) [file pone.0203915.s001.zip › energies/Energies_1990_4_.csv]

	Delta	Kappa	Lambda	Energy
0	1.6	0.005	1.0	0.303877161745
1	1.6	0.005	2.0	0.349667410277
2	1.6	0.005	3.0	0.396266978102
3	1.6	0.005	4.0	0.436264763316
4	1.6	0.005	5.0	0.513662272022
5	1.6	0.005	6.0	0.590375834399
6	1.6	0.005	7.0	0.70098422317
7	1.6	0.005	8.0	0.840275211536
8	1.6	0.01	1.0	0.342856989383
9	1.6	0.01	2.0	0.374720072627
10	1.6	0.01	3.0	0.43841391259
11	1.6	0.01	4.0	0.488933238056
12	1.6	0.01	5.0	0.543637154944
13	1.6	0.01	6.0	0.65808056306
14	1.6	0.01	7.0	0.736600289646
15	1.6	0.01	8.0	0.906694880445
16	1.6	0.015	1.0	0.333759080841
17	1.6	0.015	2.0	0.409861394115
18	1.6	0.015	3.0	0.480836785846
19	1.6	0.015	4.0	0.55273247641
20	1.6	0.015	5.0	0.624039011097
21	1.6	0.015	6.0	0.69952341053
22	1.6	0.015	7.0	0.766077759993
23	1.6	0.015	8.0	0.882394971723
24	1.6	0.02	1.0	0.362508290969
25	1.6	0.02	2.0	0.412761622266
26	1.6	0.02	3.0	0.48051382628
27	1.6	0.02	4.0	0.536727176112
28	1.6	0.02	5.0	0.629728872195
29	1.6	0.02	6.0	0.679813909334
30	1.6	0.02	7.0	0.798273722633
31	1.6	0.02	8.0	1.0
32	1.6	0.025	1.0	0.381174399641
33	1.6	0.025	2.0	0.430647224231
34	1.6	0.025	3.0	0.46867784407
35	1.6	0.025	4.0	0.507044294252
36	1.6	0.025	5.0	0.58494685774
37	1.6	0.025	6.0	0.61267773397
38	1.6	0.025	7.0	0.714956671865
39	1.6	0.025	8.0	1.0
40	1.6	0.03	1.0	0.404748645113
41	1.6	0.03	2.0	0.439389795396
42	1.6	0.03	3.0	0.476088127966
43	1.6	0.03	4.0	0.512841914739
44	1.6	0.03	5.0	0.584741778801
45	1.6	0.03	6.0	0.653889514863
46	1.6	0.03	7.0	0.736364672801
47	1.6	0.03	8.0	0.794988135678
48	1.6	0.035	1.0	0.361794150385
49	1.6	0.035	2.0	0.426425972724
50	1.6	0.035	3.0	0.484746747166
51	1.6	0.035	4.0	0.52227122662
52	1.6	0.035	5.0	0.638872421072
53	1.6	0.035	6.0	0.688312201745
54	1.6	0.035	7.0	0.743845359789
55	1.6	0.035	8.0	0.833499962001
56	1.6	0.04	1.0	0.374623194295
57	1.6	0.04	2.0	0.433497508945
58	1.6	0.04	3.0	0.515045826614
59	1.6	0.04	4.0	0.555988323612
60	1.6	0.04	5.0	0.667340768411
61	1.6	0.04	6.0	0.733033317972
62	1.6	0.04	7.0	0.79524536779
63	1.6	0.04	8.0	1.0
64	1.6	0.045	1.0	0.389610804401
65	1.6	0.045	2.0	0.470937708616
66	1.6	0.045	3.0	0.545862689904
67	1.6	0.045	4.0	0.568189831106
68	1.6	0.045	5.0	0.658662901211
69	1.6	0.045	6.0	0.720377551878
70	1.6	0.045	7.0	0.797198220516
71	1.6	0.045	8.0	1.0
72	1.6	0.05	1.0	0.414972943185
73	1.6	0.05	2.0	0.441910168669
74	1.6	0.05	3.0	0.564833852849
75	1.6	0.05	4.0	0.588882600679
76	1.6	0.05	5.0	0.644936630169
77	1.6	0.05	6.0	0.727414929466
78	1.6	0.05	7.0	0.807580427834
79	1.6	0.05	8.0	1.0
80	1.5	0.005	1.0	0.167140263857
81	1.5	0.005	2.0	0.217259551287
82	1.5	0.005	3.0	0.264009586096
83	1.5	0.005	4.0	0.297045343192
84	1.5	0.005	5.0	0.343038519077
85	1.5	0.005	6.0	0.414004401539
86	1.5	0.005	7.0	0.564015939978
87	1.5	0.005	8.0	0.707823245138
88	1.5	0.01	1.0	0.218723681711
89	1.5	0.01	2.0	0.234955499222
90	1.5	0.01	3.0	0.282949003085
91	1.5	0.01	4.0	0.302111935277
92	1.5	0.01	5.0	0.375294022315
93	1.5	0.01	6.0	0.453302125348
94	1.5	0.01	7.0	0.556915485707
95	1.5	0.01	8.0	0.819220560522
96	1.5	0.015	1.0	0.198419490358
97	1.5	0.015	2.0	0.246076019478
98	1.5	0.015	3.0	0.327049219757
99	1.5	0.015	4.0	0.385501572351
100	1.5	0.015	5.0	0.464479668933
101	1.5	0.015	6.0	0.524812021539
102	1.5	0.015	7.0	0.612691596181
103	1.5	0.015	8.0	0.764903067044
104	1.5	0.02	1.0	0.206996263434
105	1.5	0.02	2.0	0.251932891064
106	1.5	0.02	3.0	0.309966568438
107	1.5	0.02	4.0	0.383030797029
108	1.5	0.02	5.0	0.47153081346
109	1.5	0.02	6.0	0.525761123369
110	1.5	0.02	7.0	0.665152630002
111	1.5	0.02	8.0	1.0
112	1.5	0.025	1.0	0.210081328326
113	1.5	0.025	2.0	0.259156535359
114	1.5	0.025	3.0	0.29743378243
115	1.5	0.025	4.0	0.343585620105
116	1.5	0.025	5.0	0.409767414358
117	1.5	0.025	6.0	0.463936744744
118	1.5	0.025	7.0	0.609306753424
119	1.5	0.025	8.0	1.0
120	1.5	0.03	1.0	0.201411737208
121	1.5	0.03	2.0	0.244497556562
122	1.5	0.03	3.0	0.284669148095
123	1.5	0.03	4.0	0.345793185585
124	1.5	0.03	5.0	0.391174937366
125	1.5	0.03	6.0	0.494282475278
126	1.5	0.03	7.0	0.653871444791
127	1.5	0.03	8.0	0.721308835867
128	1.5	0.035	1.0	0.18150296682
129	1.5	0.035	2.0	0.240323577598
130	1.5	0.035	3.0	0.285561669115
131	1.5	0.035	4.0	0.330522341657
132	1.5	0.035	5.0	0.449675534203
133	1.5	0.035	6.0	0.54360136337
134	1.5	0.035	7.0	0.684721627859
135	1.5	0.035	8.0	0.775007778837
136	1.5	0.04	1.0	0.223417808788
137	1.5	0.04	2.0	0.25547046807
138	1.5	0.04	3.0	0.322086147722
139	1.5	0.04	4.0	0.37241564097
140	1.5	0.04	5.0	0.485783738922
141	1.5	0.04	6.0	0.584854781956
142	1.5	0.04	7.0	0.740716428547
143	1.5	0.04	8.0	1.0
144	1.5	0.045	1.0	0.228661689522
145	1.5	0.045	2.0	0.27132708606
146	1.5	0.045	3.0	0.341553714646
147	1.5	0.045	4.0	0.373475106202
148	1.5	0.045	5.0	0.494489193692
149	1.5	0.045	6.0	0.598126928128
150	1.5	0.045	7.0	0.718908203393
151	1.5	0.045	8.0	1.0
152	1.5	0.05	1.0	0.227540218075
153	1.5	0.05	2.0	0.253221946242
154	1.5	0.05	3.0	0.367405632098
155	1.5	0.05	4.0	0.404336632436
156	1.5	0.05	5.0	0.501708939433
157	1.5	0.05	6.0	0.604310438449
158	1.5	0.05	7.0	0.725640186465
159	1.5	0.05	8.0	0.818788558931
160	1.4	0.005	1.0	0.0783357366531
161	1.4	0.005	2.0	0.102511587813
162	1.4	0.005	3.0	0.124899380943
163	1.4	0.005	4.0	0.150446138168
164	1.4	0.005	5.0	0.198022287021
165	1.4	0.005	6.0	0.266477506747
166	1.4	0.005	7.0	0.383298013387
167	1.4	0.005	8.0	0.552942000707
168	1.4	0.01	1.0	0.096118587936
169	1.4	0.01	2.0	0.119955554714
170	1.4	0.01	3.0	0.112723567709
171	1.4	0.01	4.0	0.178201431567
172	1.4	0.01	5.0	0.230068063177
173	1.4	0.01	6.0	0.297901753208
174	1.4	0.01	7.0	0.401215457467
175	1.4	0.01	8.0	0.622990894987
176	1.4	0.015	1.0	0.0870973067303
177	1.4	0.015	2.0	0.110463182504
178	1.4	0.015	3.0	0.132130144218
179	1.4	0.015	4.0	0.205329205055
180	1.4	0.015	5.0	0.253172536654
181	1.4	0.015	6.0	0.328930688653
182	1.4	0.015	7.0	0.432606557653
183	1.4	0.015	8.0	0.602142699446
184	1.4	0.02	1.0	0.0785657327905
185	1.4	0.02	2.0	0.0984812106312
186	1.4	0.02	3.0	0.117243454078
187	1.4	0.02	4.0	0.21348183675
188	1.4	0.02	5.0	0.266959338276
189	1.4	0.02	6.0	0.321065704916
190	1.4	0.02	7.0	0.468487256716
191	1.4	0.02	8.0	0.595984478748
192	1.4	0.025	1.0	0.0819639136483
193	1.4	0.025	2.0	0.0851739739373
194	1.4	0.025	3.0	0.114957082188
195	1.4	0.025	4.0	0.17741127745
196	1.4	0.025	5.0	0.270041836709
197	1.4	0.025	6.0	0.313317808966
198	1.4	0.025	7.0	0.419480705989
199	1.4	0.025	8.0	0.605929184128
200	1.4	0.03	1.0	0.0887037780655
201	1.4	0.03	2.0	0.105685597909
202	1.4	0.03	3.0	0.129442755469
203	1.4	0.03	4.0	0.202122191562
204	1.4	0.03	5.0	0.260391856473
205	1.4	0.03	6.0	0.341782199455
206	1.4	0.03	7.0	0.512267389459
207	1.4	0.03	8.0	0.619385953167
208	1.4	0.035	1.0	0.0889298062307
209	1.4	0.035	2.0	0.118062898691
210	1.4	0.035	3.0	0.178218150189
211	1.4	0.035	4.0	0.218155658477
212	1.4	0.035	5.0	0.296997279873
213	1.4	0.035	6.0	0.397085243928
214	1.4	0.035	7.0	0.545977293507
215	1.4	0.035	8.0	0.671698788424
216	1.4	0.04	1.0	0.102390822847
217	1.4	0.04	2.0	0.119723193308
218	1.4	0.04	3.0	0.185793148102
219	1.4	0.04	4.0	0.220170887548
220	1.4	0.04	5.0	0.33212877836
221	1.4	0.04	6.0	0.434459210508
222	1.4	0.04	7.0	0.624941277087
223	1.4	0.04	8.0	0.75932443199
224	1.4	0.045	1.0	0.110748709691
225	1.4	0.045	2.0	0.17116465036
226	1.4	0.045	3.0	0.18687292086
227	1.4	0.045	4.0	0.234989508383
228	1.4	0.045	5.0	0.362085641033
229	1.4	0.045	6.0	0.44071963578
230	1.4	0.045	7.0	0.606135768757
231	1.4	0.045	8.0	0.74378067751
232	1.4	0.05	1.0	0.121922372575
233	1.4	0.05	2.0	0.13574826938
234	1.4	0.05	3.0	0.187704113695
235	1.4	0.05	4.0	0.245281280233
236	1.4	0.05	5.0	0.384712478487
237	1.4	0.05	6.0	0.479927993375
238	1.4	0.05	7.0	0.61862942969
239	1.4	0.05	8.0	0.765329240378
240	1.3	0.005	1.0	0.0441351651667
241	1.3	0.005	2.0	0.0488720451767
242	1.3	0.005	3.0	0.048588158677
243	1.3	0.005	4.0	0.0577171451294
244	1.3	0.005	5.0	0.0778124748122
245	1.3	0.005	6.0	0.123303570494
246	1.3	0.005	7.0	0.22646571721
247	1.3	0.005	8.0	0.467980033823
248	1.3	0.01	1.0	0.0449708090854
249	1.3	0.01	2.0	0.0468784402141
250	1.3	0.01	3.0	0.0483628664755
251	1.3	0.01	4.0	0.0661690876581
252	1.3	0.01	5.0	0.122578775211
253	1.3	0.01	6.0	0.177139169492
254	1.3	0.01	7.0	0.26864101229
255	1.3	0.01	8.0	0.472095323563
256	1.3	0.015	1.0	0.0363905251334
257	1.3	0.015	2.0	0.0400921846286
258	1.3	0.015	3.0	0.0522752645039
259	1.3	0.015	4.0	0.102316272782
260	1.3	0.015	5.0	0.130761567749
261	1.3	0.015	6.0	0.194228237342
262	1.3	0.015	7.0	0.265500979346
263	1.3	0.015	8.0	0.423319895679
264	1.3	0.02	1.0	0.0338784650918
265	1.3	0.02	2.0	0.0366804798022
266	1.3	0.02	3.0	0.0615283293064
267	1.3	0.02	4.0	0.12957654808
268	1.3	0.02	5.0	0.14817172193
269	1.3	0.02	6.0	0.197753462375
270	1.3	0.02	7.0	0.317216041998
271	1.3	0.02	8.0	0.453110419798
272	1.3	0.025	1.0	0.0308023836553
273	1.3	0.025	2.0	0.0331545844439
274	1.3	0.025	3.0	0.058343873448
275	1.3	0.025	4.0	0.0854723838892
276	1.3	0.025	5.0	0.142919052213
277	1.3	0.025	6.0	0.175941925812
278	1.3	0.025	7.0	0.277755264964
279	1.3	0.025	8.0	0.462599597102
280	1.3	0.03	1.0	0.0309120315706
281	1.3	0.03	2.0	0.036069964461
282	1.3	0.03	3.0	0.0562415713701
283	1.3	0.03	4.0	0.0691912771298
284	1.3	0.03	5.0	0.102810490433
285	1.3	0.03	6.0	0.164269501515
286	1.3	0.03	7.0	0.300559636789
287	1.3	0.03	8.0	0.477064809095
288	1.3	0.035	1.0	0.036376877845
289	1.3	0.035	2.0	0.0447395865758
290	1.3	0.035	3.0	0.078713886878
291	1.3	0.035	4.0	0.0916431655084
292	1.3	0.035	5.0	0.147497395518
293	1.3	0.035	6.0	0.246305861798
294	1.3	0.035	7.0	0.406493952511
295	1.3	0.035	8.0	0.550268178835
296	1.3	0.04	1.0	0.037449321909
297	1.3	0.04	2.0	0.052562905161
298	1.3	0.04	3.0	0.0796959332855
299	1.3	0.04	4.0	0.0996632517387
300	1.3	0.04	5.0	0.18630482041
301	1.3	0.04	6.0	0.303800858182
302	1.3	0.04	7.0	0.515336658501
303	1.3	0.04	8.0	0.690792305667
304	1.3	0.045	1.0	0.0361233622473
305	1.3	0.045	2.0	0.0657925351325
306	1.3	0.045	3.0	0.0890556611164
307	1.3	0.045	4.0	0.114765247191
308	1.3	0.045	5.0	0.199580050705
309	1.3	0.045	6.0	0.318270268653
310	1.3	0.045	7.0	0.522855453354
311	1.3	0.045	8.0	0.684979133512
312	1.3	0.05	1.0	0.0371443865197
313	1.3	0.05	2.0	0.0642584817374
314	1.3	0.05	3.0	0.0852654475787
315	1.3	0.05	4.0	0.123921583319
316	1.3	0.05	5.0	0.226687110432
317	1.3	0.05	6.0	0.38700743233
318	1.3	0.05	7.0	0.564964716812
319	1.3	0.05	8.0	0.720808844353
320	1.2	0.005	1.0	0.0416865667775
321	1.2	0.005	2.0	0.0404384590701
322	1.2	0.005	3.0	0.0416070788643
323	1.2	0.005	4.0	0.0531473681314
324	1.2	0.005	5.0	0.057233222909
325	1.2	0.005	6.0	0.0593812571304
326	1.2	0.005	7.0	0.119455561014
327	1.2	0.005	8.0	0.366672923434
328	1.2	0.01	1.0	0.0356659478317
329	1.2	0.01	2.0	0.0286099632856
330	1.2	0.01	3.0	0.0374667200555
331	1.2	0.01	4.0	0.0423460334255
332	1.2	0.01	5.0	0.0489253471644
333	1.2	0.01	6.0	0.0912271620213
334	1.2	0.01	7.0	0.153293527763
335	1.2	0.01	8.0	0.3709282753
336	1.2	0.015	1.0	0.0323196380487
337	1.2	0.015	2.0	0.0319013761549
338	1.2	0.015	3.0	0.0412443227136
339	1.2	0.015	4.0	0.0616650871416
340	1.2	0.015	5.0	0.0586483149628
341	1.2	0.015	6.0	0.108606674402
342	1.2	0.015	7.0	0.165054536654
343	1.2	0.015	8.0	0.334027975073
344	1.2	0.02	1.0	0.029533620476
345	1.2	0.02	2.0	0.032291376688
346	1.2	0.02	3.0	0.0428967130189
347	1.2	0.02	4.0	0.0772139510442
348	1.2	0.02	5.0	0.0895358706523
349	1.2	0.02	6.0	0.11542980658
350	1.2	0.02	7.0	0.231357331361
351	1.2	0.02	8.0	0.349842622033
352	1.2	0.025	1.0	0.0301277060603
353	1.2	0.025	2.0	0.0257700509327
354	1.2	0.025	3.0	0.0382373388307
355	1.2	0.025	4.0	0.0442424858405
356	1.2	0.025	5.0	0.0773404834379
357	1.2	0.025	6.0	0.122406913853
358	1.2	0.025	7.0	0.206845461199
359	1.2	0.025	8.0	0.372678928657
360	1.2	0.03	1.0	0.025361319021
361	1.2	0.03	2.0	0.0326165284983
362	1.2	0.03	3.0	0.0379196149278
363	1.2	0.03	4.0	0.0490161694729
364	1.2	0.03	5.0	0.0563778467029
365	1.2	0.03	6.0	0.103162096769
366	1.2	0.03	7.0	0.23358577642
367	1.2	0.03	8.0	0.409276166123
368	1.2	0.035	1.0	0.0307098820608
369	1.2	0.035	2.0	0.0331490878389
370	1.2	0.035	3.0	0.0456688786186
371	1.2	0.035	4.0	0.0630027236566
372	1.2	0.035	5.0	0.0990855690001
373	1.2	0.035	6.0	0.172260320778
374	1.2	0.035	7.0	0.325462245523
375	1.2	0.035	8.0	0.434890999357
376	1.2	0.04	1.0	0.0293589896911
377	1.2	0.04	2.0	0.0364677561102
378	1.2	0.04	3.0	0.0463595064858
379	1.2	0.04	4.0	0.0681162056521
380	1.2	0.04	5.0	0.124563488969
381	1.2	0.04	6.0	0.236876987305
382	1.2	0.04	7.0	0.414902864138
383	1.2	0.04	8.0	0.606300926927
384	1.2	0.045	1.0	0.0321132227913
385	1.2	0.045	2.0	0.0443802848143
386	1.2	0.045	3.0	0.053306349109
387	1.2	0.045	4.0	0.0769879146929
388	1.2	0.045	5.0	0.118478066778
389	1.2	0.045	6.0	0.226002461929
390	1.2	0.045	7.0	0.428296402873
391	1.2	0.045	8.0	0.585039032007
392	1.2	0.05	1.0	0.0305522493888
393	1.2	0.05	2.0	0.0378931897572
394	1.2	0.05	3.0	0.0509100625216
395	1.2	0.05	4.0	0.0701233590334
396	1.2	0.05	5.0	0.131048698459
397	1.2	0.05	6.0	0.25939143204
398	1.2	0.05	7.0	0.460485028741
399	1.2	0.05	8.0	0.618733309763
400	1.1	0.005	1.0	0.0368690733104
401	1.1	0.005	2.0	0.0394418127239
402	1.1	0.005	3.0	0.0473221280134
403	1.1	0.005	4.0	0.0497429611192
404	1.1	0.005	5.0	0.0527330426867
405	1.1	0.005	6.0	0.0563645069863
406	1.1	0.005	7.0	0.0742098621754
407	1.1	0.005	8.0	0.252110449748
408	1.1	0.01	1.0	0.0293955138562
409	1.1	0.01	2.0	0.0284791356909
410	1.1	0.01	3.0	0.0361641237049
411	1.1	0.01	4.0	0.0357109826589
412	1.1	0.01	5.0	0.0455282332307
413	1.1	0.01	6.0	0.0796672135329
414	1.1	0.01	7.0	0.116620927699
415	1.1	0.01	8.0	0.283753664464
416	1.1	0.015	1.0	0.0342194951419
417	1.1	0.015	2.0	0.0314843171295
418	1.1	0.015	3.0	0.035229019696
419	1.1	0.015	4.0	0.0481260732234
420	1.1	0.015	5.0	0.0481530181835
421	1.1	0.015	6.0	0.0856228231457
422	1.1	0.015	7.0	0.130417271313
423	1.1	0.015	8.0	0.274261124343
424	1.1	0.02	1.0	0.0328249186562
425	1.1	0.02	2.0	0.0324092813984
426	1.1	0.02	3.0	0.0421390067766
427	1.1	0.02	4.0	0.0546224759538
428	1.1	0.02	5.0	0.0637472425688
429	1.1	0.02	6.0	0.0905110832027
430	1.1	0.02	7.0	0.175136760078
431	1.1	0.02	8.0	0.251938713189
432	1.1	0.025	1.0	0.0298840147085
433	1.1	0.025	2.0	0.0253110466432
434	1.1	0.025	3.0	0.0365978083735
435	1.1	0.025	4.0	0.0421939958629
436	1.1	0.025	5.0	0.0640942611999
437	1.1	0.025	6.0	0.084996276733
438	1.1	0.025	7.0	0.165616969566
439	1.1	0.025	8.0	0.264981560493
440	1.1	0.03	1.0	0.0264944927403
441	1.1	0.03	2.0	0.0319623026113
442	1.1	0.03	3.0	0.0412855910457
443	1.1	0.03	4.0	0.0468711864584
444	1.1	0.03	5.0	0.0566803767463
445	1.1	0.03	6.0	0.0843710318809
446	1.1	0.03	7.0	0.159118991987
447	1.1	0.03	8.0	0.312208155418
448	1.1	0.035	1.0	0.0305724305115
449	1.1	0.035	2.0	0.0328688265252
450	1.1	0.035	3.0	0.0450622569137
451	1.1	0.035	4.0	0.0561401756802
452	1.1	0.035	5.0	0.0877261366173
453	1.1	0.035	6.0	0.105372180721
454	1.1	0.035	7.0	0.263229399433
455	1.1	0.035	8.0	0.377249516265
456	1.1	0.04	1.0	0.0304331514809
457	1.1	0.04	2.0	0.037116138682
458	1.1	0.04	3.0	0.044082342819
459	1.1	0.04	4.0	0.0614532508496
460	1.1	0.04	5.0	0.105261311304
461	1.1	0.04	6.0	0.176385647341
462	1.1	0.04	7.0	0.33466026991
463	1.1	0.04	8.0	0.548968838631
464	1.1	0.045	1.0	0.0320052564855
465	1.1	0.045	2.0	0.0408995225472
466	1.1	0.045	3.0	0.0474004221607
467	1.1	0.045	4.0	0.0630285475122
468	1.1	0.045	5.0	0.0839560320013
469	1.1	0.045	6.0	0.147577626037
470	1.1	0.045	7.0	0.338113902093
471	1.1	0.045	8.0	0.476050702319
472	1.1	0.05	1.0	0.0293964272398
473	1.1	0.05	2.0	0.0301110815594
474	1.1	0.05	3.0	0.042716749432
475	1.1	0.05	4.0	0.0574395331979
476	1.1	0.05	5.0	0.399683998046
477	1.1	0.05	6.0	0.411852482411
478	1.1	0.05	7.0	0.409161182229
479	1.1	0.05	8.0	0.407911578448
