# Supplementary material for: The struggle for existence in the world market ecosystem
Source: PLoS One. 2018 Oct 3;13(10):e0203915. doi: 10.1371/journal.pone.0203915 (PMC6169900; doi:10.1371/journal.pone.0203915)
Supplement: S1 File — (ZIP) [file pone.0203915.s001.zip › energies/Energies_1990_5_.csv]

	Delta	Kappa	Lambda	Energy
0	1.6	0.005	1.0	0.0315236945636
1	1.6	0.005	2.0	0.0439004031174
2	1.6	0.005	3.0	0.0422326536111
3	1.6	0.005	4.0	0.0516683692584
4	1.6	0.005	5.0	0.0715354039387
5	1.6	0.005	6.0	0.0881612848735
6	1.6	0.005	7.0	0.11986385526
7	1.6	0.005	8.0	0.31966804388
8	1.6	0.01	1.0	0.0441054325973
9	1.6	0.01	2.0	0.0413745776417
10	1.6	0.01	3.0	0.0551692617119
11	1.6	0.01	4.0	0.0603719462576
12	1.6	0.01	5.0	0.0727946630133
13	1.6	0.01	6.0	0.105100812942
14	1.6	0.01	7.0	0.166813985751
15	1.6	0.01	8.0	0.330365686458
16	1.6	0.015	1.0	0.0546773184041
17	1.6	0.015	2.0	0.0711460629662
18	1.6	0.015	3.0	0.0621903490349
19	1.6	0.015	4.0	0.0644719383082
20	1.6	0.015	5.0	0.0830485644069
21	1.6	0.015	6.0	0.120870479286
22	1.6	0.015	7.0	0.192443501302
23	1.6	0.015	8.0	0.366802279142
24	1.6	0.02	1.0	0.0389735935372
25	1.6	0.02	2.0	0.0429031201594
26	1.6	0.02	3.0	0.0493386197986
27	1.6	0.02	4.0	0.0629145871866
28	1.6	0.02	5.0	0.0872360567569
29	1.6	0.02	6.0	0.124753730225
30	1.6	0.02	7.0	0.206706439617
31	1.6	0.02	8.0	0.450294033264
32	1.6	0.025	1.0	0.0395874991526
33	1.6	0.025	2.0	0.0693114033436
34	1.6	0.025	3.0	0.0729349913597
35	1.6	0.025	4.0	0.0928444480957
36	1.6	0.025	5.0	0.136956510099
37	1.6	0.025	6.0	0.228393402101
38	1.6	0.025	7.0	0.305177573207
39	1.6	0.025	8.0	0.506082804445
40	1.6	0.03	1.0	0.0723401648607
41	1.6	0.03	2.0	0.0818234930855
42	1.6	0.03	3.0	0.106562492632
43	1.6	0.03	4.0	0.11216179449
44	1.6	0.03	5.0	0.187656633401
45	1.6	0.03	6.0	0.213878357481
46	1.6	0.03	7.0	0.288537852861
47	1.6	0.03	8.0	0.407197701925
48	1.6	0.035	1.0	0.0705468861564
49	1.6	0.035	2.0	0.0775110437317
50	1.6	0.035	3.0	0.108388540181
51	1.6	0.035	4.0	0.109564530983
52	1.6	0.035	5.0	0.156639886287
53	1.6	0.035	6.0	0.20347755761
54	1.6	0.035	7.0	0.326028374243
55	1.6	0.035	8.0	0.452884860533
56	1.6	0.04	1.0	0.0732886739764
57	1.6	0.04	2.0	0.102636540021
58	1.6	0.04	3.0	0.121401116877
59	1.6	0.04	4.0	0.126480403351
60	1.6	0.04	5.0	0.146148235134
61	1.6	0.04	6.0	0.193901697436
62	1.6	0.04	7.0	0.326210780124
63	1.6	0.04	8.0	0.449894580707
64	1.6	0.045	1.0	0.0721185154485
65	1.6	0.045	2.0	0.0761830934293
66	1.6	0.045	3.0	0.110650830994
67	1.6	0.045	4.0	0.122185829966
68	1.6	0.045	5.0	0.221080648082
69	1.6	0.045	6.0	0.262552129715
70	1.6	0.045	7.0	0.375745970233
71	1.6	0.045	8.0	0.523053578209
72	1.6	0.05	1.0	0.0666726299638
73	1.6	0.05	2.0	0.0824186603945
74	1.6	0.05	3.0	0.114321032268
75	1.6	0.05	4.0	0.157737384787
76	1.6	0.05	5.0	0.217514239402
77	1.6	0.05	6.0	0.306031950663
78	1.6	0.05	7.0	0.434234842336
79	1.6	0.05	8.0	1.0
80	1.5	0.005	1.0	0.0262340716203
81	1.5	0.005	2.0	0.0278279134714
82	1.5	0.005	3.0	0.0259469231769
83	1.5	0.005	4.0	0.0367648836839
84	1.5	0.005	5.0	0.0474841409076
85	1.5	0.005	6.0	0.0651265716808
86	1.5	0.005	7.0	0.102524211115
87	1.5	0.005	8.0	0.206707234535
88	1.5	0.01	1.0	0.0280339069734
89	1.5	0.01	2.0	0.033023865696
90	1.5	0.01	3.0	0.0362271464164
91	1.5	0.01	4.0	0.032677624955
92	1.5	0.01	5.0	0.0438873595423
93	1.5	0.01	6.0	0.0638267462678
94	1.5	0.01	7.0	0.12764822195
95	1.5	0.01	8.0	0.253636708254
96	1.5	0.015	1.0	0.0316020978535
97	1.5	0.015	2.0	0.0565375066445
98	1.5	0.015	3.0	0.0536335930265
99	1.5	0.015	4.0	0.0571049771176
100	1.5	0.015	5.0	0.0788871972694
101	1.5	0.015	6.0	0.0994187182626
102	1.5	0.015	7.0	0.134710250172
103	1.5	0.015	8.0	0.275966160918
104	1.5	0.02	1.0	0.0209536564519
105	1.5	0.02	2.0	0.0178862873322
106	1.5	0.02	3.0	0.0309350940362
107	1.5	0.02	4.0	0.0358332567292
108	1.5	0.02	5.0	0.0449757017191
109	1.5	0.02	6.0	0.0687341641008
110	1.5	0.02	7.0	0.128942373418
111	1.5	0.02	8.0	0.30196551155
112	1.5	0.025	1.0	0.0237023066145
113	1.5	0.025	2.0	0.0313736448206
114	1.5	0.025	3.0	0.0345462555041
115	1.5	0.025	4.0	0.0469168065377
116	1.5	0.025	5.0	0.0748906315025
117	1.5	0.025	6.0	0.151116756351
118	1.5	0.025	7.0	0.216144978157
119	1.5	0.025	8.0	0.370936196014
120	1.5	0.03	1.0	0.0230057793858
121	1.5	0.03	2.0	0.0231012212716
122	1.5	0.03	3.0	0.0300961086092
123	1.5	0.03	4.0	0.0507147368259
124	1.5	0.03	5.0	0.0911768407125
125	1.5	0.03	6.0	0.139225755827
126	1.5	0.03	7.0	0.22648987764
127	1.5	0.03	8.0	0.291670366388
128	1.5	0.035	1.0	0.0226544117778
129	1.5	0.035	2.0	0.0238986320915
130	1.5	0.035	3.0	0.0558230475559
131	1.5	0.035	4.0	0.0514896218614
132	1.5	0.035	5.0	0.0669018196998
133	1.5	0.035	6.0	0.099663885156
134	1.5	0.035	7.0	0.218439702941
135	1.5	0.035	8.0	0.328287986277
136	1.5	0.04	1.0	0.0318731188338
137	1.5	0.04	2.0	0.0435129538642
138	1.5	0.04	3.0	0.053600261606
139	1.5	0.04	4.0	0.0571297556944
140	1.5	0.04	5.0	0.0612860984739
141	1.5	0.04	6.0	0.0942425811372
142	1.5	0.04	7.0	0.231714714824
143	1.5	0.04	8.0	0.36054905469
144	1.5	0.045	1.0	0.0263340979684
145	1.5	0.045	2.0	0.0300953400954
146	1.5	0.045	3.0	0.0429695134915
147	1.5	0.045	4.0	0.0499330787019
148	1.5	0.045	5.0	0.0954799119923
149	1.5	0.045	6.0	0.158368162453
150	1.5	0.045	7.0	0.301318753279
151	1.5	0.045	8.0	0.450835024777
152	1.5	0.05	1.0	0.0249418130076
153	1.5	0.05	2.0	0.0294550528379
154	1.5	0.05	3.0	0.0344511668192
155	1.5	0.05	4.0	0.0778127662406
156	1.5	0.05	5.0	0.140695936072
157	1.5	0.05	6.0	0.2085960976
158	1.5	0.05	7.0	0.358571733582
159	1.5	0.05	8.0	1.0
160	1.4	0.005	1.0	0.0198796606913
161	1.4	0.005	2.0	0.0196935679258
162	1.4	0.005	3.0	0.0235858520095
163	1.4	0.005	4.0	0.0335182578959
164	1.4	0.005	5.0	0.036934844668
165	1.4	0.005	6.0	0.0513055312822
166	1.4	0.005	7.0	0.0640321823264
167	1.4	0.005	8.0	0.154418516383
168	1.4	0.01	1.0	0.0175883318089
169	1.4	0.01	2.0	0.0292105435092
170	1.4	0.01	3.0	0.0288283879321
171	1.4	0.01	4.0	0.0241128811328
172	1.4	0.01	5.0	0.0253154998409
173	1.4	0.01	6.0	0.0419745330893
174	1.4	0.01	7.0	0.0721402807862
175	1.4	0.01	8.0	0.20435036682
176	1.4	0.015	1.0	0.0209030872513
177	1.4	0.015	2.0	0.0188705260268
178	1.4	0.015	3.0	0.0280549656051
179	1.4	0.015	4.0	0.0323577798419
180	1.4	0.015	5.0	0.0391852348262
181	1.4	0.015	6.0	0.0454501110615
182	1.4	0.015	7.0	0.0950365842962
183	1.4	0.015	8.0	0.247432932463
184	1.4	0.02	1.0	0.0172838233863
185	1.4	0.02	2.0	0.0166137115835
186	1.4	0.02	3.0	0.0245217383133
187	1.4	0.02	4.0	0.0318362394227
188	1.4	0.02	5.0	0.0294634414451
189	1.4	0.02	6.0	0.0507427823632
190	1.4	0.02	7.0	0.105106405021
191	1.4	0.02	8.0	0.185674820991
192	1.4	0.025	1.0	0.016375283224
193	1.4	0.025	2.0	0.0228772338832
194	1.4	0.025	3.0	0.0223144157317
195	1.4	0.025	4.0	0.0330979449926
196	1.4	0.025	5.0	0.042329954826
197	1.4	0.025	6.0	0.0936260052934
198	1.4	0.025	7.0	0.133637261375
199	1.4	0.025	8.0	0.305927285445
200	1.4	0.03	1.0	0.0146514335797
201	1.4	0.03	2.0	0.02212256865
202	1.4	0.03	3.0	0.0226237368281
203	1.4	0.03	4.0	0.0301498255905
204	1.4	0.03	5.0	0.0609842267926
205	1.4	0.03	6.0	0.0730452497765
206	1.4	0.03	7.0	0.138162229518
207	1.4	0.03	8.0	0.227118430542
208	1.4	0.035	1.0	0.0210922859008
209	1.4	0.035	2.0	0.0234129717069
210	1.4	0.035	3.0	0.0365049690059
211	1.4	0.035	4.0	0.046636822132
212	1.4	0.035	5.0	0.0476244762772
213	1.4	0.035	6.0	0.0525470659952
214	1.4	0.035	7.0	0.120730146756
215	1.4	0.035	8.0	0.299061263937
216	1.4	0.04	1.0	0.0211607519808
217	1.4	0.04	2.0	0.0238786354202
218	1.4	0.04	3.0	0.0244459555708
219	1.4	0.04	4.0	0.041754487615
220	1.4	0.04	5.0	0.035985882595
221	1.4	0.04	6.0	0.0510200900156
222	1.4	0.04	7.0	0.160807994699
223	1.4	0.04	8.0	0.321372929468
224	1.4	0.045	1.0	0.0230597846818
225	1.4	0.045	2.0	0.0253597376546
226	1.4	0.045	3.0	0.0350442062155
227	1.4	0.045	4.0	0.0308496396049
228	1.4	0.045	5.0	0.053036888082
229	1.4	0.045	6.0	0.086327297853
230	1.4	0.045	7.0	0.216489580352
231	1.4	0.045	8.0	0.411480008167
232	1.4	0.05	1.0	0.0231826006228
233	1.4	0.05	2.0	0.022930071096
234	1.4	0.05	3.0	0.0260109782507
235	1.4	0.05	4.0	0.0410371195132
236	1.4	0.05	5.0	0.0684652597821
237	1.4	0.05	6.0	0.131757677649
238	1.4	0.05	7.0	0.286192646612
239	1.4	0.05	8.0	0.517142331635
240	1.3	0.005	1.0	0.0215805022545
241	1.3	0.005	2.0	0.0168373655297
242	1.3	0.005	3.0	0.0148332478693
243	1.3	0.005	4.0	0.0188902802629
244	1.3	0.005	5.0	0.0191769508995
245	1.3	0.005	6.0	0.0343265593308
246	1.3	0.005	7.0	0.044142302641
247	1.3	0.005	8.0	0.0917843687861
248	1.3	0.01	1.0	0.0143307839111
249	1.3	0.01	2.0	0.0162644276585
250	1.3	0.01	3.0	0.0230524759203
251	1.3	0.01	4.0	0.0199992115362
252	1.3	0.01	5.0	0.0211765319236
253	1.3	0.01	6.0	0.0224944898075
254	1.3	0.01	7.0	0.0399676196734
255	1.3	0.01	8.0	0.127471123864
256	1.3	0.015	1.0	0.0152153994982
257	1.3	0.015	2.0	0.0147270898756
258	1.3	0.015	3.0	0.0233120320146
259	1.3	0.015	4.0	0.028218473941
260	1.3	0.015	5.0	0.0292046608118
261	1.3	0.015	6.0	0.0390008198219
262	1.3	0.015	7.0	0.0617221259938
263	1.3	0.015	8.0	0.155516279834
264	1.3	0.02	1.0	0.0133893859632
265	1.3	0.02	2.0	0.0155647445087
266	1.3	0.02	3.0	0.0221720080811
267	1.3	0.02	4.0	0.0265691085772
268	1.3	0.02	5.0	0.0230140755166
269	1.3	0.02	6.0	0.0298053438586
270	1.3	0.02	7.0	0.0725232070923
271	1.3	0.02	8.0	0.124103690179
272	1.3	0.025	1.0	0.0141002238912
273	1.3	0.025	2.0	0.0144870866747
274	1.3	0.025	3.0	0.0157592787996
275	1.3	0.025	4.0	0.024584257251
276	1.3	0.025	5.0	0.0341338199847
277	1.3	0.025	6.0	0.0541969824949
278	1.3	0.025	7.0	0.0760803951127
279	1.3	0.025	8.0	0.223282755983
280	1.3	0.03	1.0	0.0134706387044
281	1.3	0.03	2.0	0.0199967412399
282	1.3	0.03	3.0	0.0183081663122
283	1.3	0.03	4.0	0.0198170540357
284	1.3	0.03	5.0	0.0320711630784
285	1.3	0.03	6.0	0.0420788852873
286	1.3	0.03	7.0	0.0592268024041
287	1.3	0.03	8.0	0.187313430646
288	1.3	0.035	1.0	0.0185767873724
289	1.3	0.035	2.0	0.020840589691
290	1.3	0.035	3.0	0.0247704859083
291	1.3	0.035	4.0	0.0260377051417
292	1.3	0.035	5.0	0.0296254462082
293	1.3	0.035	6.0	0.0390758991023
294	1.3	0.035	7.0	0.0627340557864
295	1.3	0.035	8.0	0.187837688798
296	1.3	0.04	1.0	0.0202621567897
297	1.3	0.04	2.0	0.0203773330155
298	1.3	0.04	3.0	0.0216992778467
299	1.3	0.04	4.0	0.0206636161342
300	1.3	0.04	5.0	0.0190505254099
301	1.3	0.04	6.0	0.0310896573416
302	1.3	0.04	7.0	0.10840930815
303	1.3	0.04	8.0	0.240680002869
304	1.3	0.045	1.0	0.0190693983675
305	1.3	0.045	2.0	0.0175409463949
306	1.3	0.045	3.0	0.0192487948369
307	1.3	0.045	4.0	0.0188525346362
308	1.3	0.045	5.0	0.0446692349456
309	1.3	0.045	6.0	0.0635662579824
310	1.3	0.045	7.0	0.141484504145
311	1.3	0.045	8.0	0.327327349775
312	1.3	0.05	1.0	0.0207498894373
313	1.3	0.05	2.0	0.02390052884
314	1.3	0.05	3.0	0.0185199504136
315	1.3	0.05	4.0	0.0321130262671
316	1.3	0.05	5.0	0.0450000394073
317	1.3	0.05	6.0	0.0794410641213
318	1.3	0.05	7.0	0.225359647116
319	1.3	0.05	8.0	0.465835935919
320	1.2	0.005	1.0	0.0189460606804
321	1.2	0.005	2.0	0.017599947286
322	1.2	0.005	3.0	0.016556023244
323	1.2	0.005	4.0	0.0145849752006
324	1.2	0.005	5.0	0.0170893520729
325	1.2	0.005	6.0	0.0237569448882
326	1.2	0.005	7.0	0.0273957399233
327	1.2	0.005	8.0	0.048989995466
328	1.2	0.01	1.0	0.0189975274601
329	1.2	0.01	2.0	0.0171768994804
330	1.2	0.01	3.0	0.0179374974049
331	1.2	0.01	4.0	0.0196981635377
332	1.2	0.01	5.0	0.0215667099619
333	1.2	0.01	6.0	0.01881096124
334	1.2	0.01	7.0	0.0313305774332
335	1.2	0.01	8.0	0.0786722040639
336	1.2	0.015	1.0	0.0134262517297
337	1.2	0.015	2.0	0.0147133021248
338	1.2	0.015	3.0	0.0221817285461
339	1.2	0.015	4.0	0.019172155736
340	1.2	0.015	5.0	0.0208751982189
341	1.2	0.015	6.0	0.0277920570236
342	1.2	0.015	7.0	0.0321207406845
343	1.2	0.015	8.0	0.0725708463274
344	1.2	0.02	1.0	0.0134866772582
345	1.2	0.02	2.0	0.0128711031325
346	1.2	0.02	3.0	0.0123489312769
347	1.2	0.02	4.0	0.014133683329
348	1.2	0.02	5.0	0.0135052113145
349	1.2	0.02	6.0	0.0226016168013
350	1.2	0.02	7.0	0.026988654226
351	1.2	0.02	8.0	0.0579096205247
352	1.2	0.025	1.0	0.013544661349
353	1.2	0.025	2.0	0.0131812218547
354	1.2	0.025	3.0	0.017090211921
355	1.2	0.025	4.0	0.0179900670347
356	1.2	0.025	5.0	0.0147268625188
357	1.2	0.025	6.0	0.0165418238242
358	1.2	0.025	7.0	0.0250782889612
359	1.2	0.025	8.0	0.12136225414
360	1.2	0.03	1.0	0.0124291695792
361	1.2	0.03	2.0	0.0127942759251
362	1.2	0.03	3.0	0.0107450855494
363	1.2	0.03	4.0	0.0148453579668
364	1.2	0.03	5.0	0.0183012720882
365	1.2	0.03	6.0	0.0209760726495
366	1.2	0.03	7.0	0.0266734265135
367	1.2	0.03	8.0	0.0999316231907
368	1.2	0.035	1.0	0.0134504788311
369	1.2	0.035	2.0	0.0135017689476
370	1.2	0.035	3.0	0.0110549957182
371	1.2	0.035	4.0	0.0135353273779
372	1.2	0.035	5.0	0.0149982073438
373	1.2	0.035	6.0	0.0171853827042
374	1.2	0.035	7.0	0.030792900645
375	1.2	0.035	8.0	0.117209337269
376	1.2	0.04	1.0	0.0127794402896
377	1.2	0.04	2.0	0.0126296628613
378	1.2	0.04	3.0	0.014468041343
379	1.2	0.04	4.0	0.018385917553
380	1.2	0.04	5.0	0.0208114884488
381	1.2	0.04	6.0	0.0237717558529
382	1.2	0.04	7.0	0.0378110557127
383	1.2	0.04	8.0	0.158885097143
384	1.2	0.045	1.0	0.0127623318319
385	1.2	0.045	2.0	0.0105339560345
386	1.2	0.045	3.0	0.0200553937514
387	1.2	0.045	4.0	0.0167861546623
388	1.2	0.045	5.0	0.018608723063
389	1.2	0.045	6.0	0.023883044068
390	1.2	0.045	7.0	0.0486978411606
391	1.2	0.045	8.0	0.189567091627
392	1.2	0.05	1.0	0.0118546295365
393	1.2	0.05	2.0	0.0141861040259
394	1.2	0.05	3.0	0.012509222481
395	1.2	0.05	4.0	0.0153151522794
396	1.2	0.05	5.0	0.0147985743837
397	1.2	0.05	6.0	0.0343948980883
398	1.2	0.05	7.0	0.16262525533
399	1.2	0.05	8.0	0.408879109823
400	1.1	0.005	1.0	0.0165731094122
401	1.1	0.005	2.0	0.0195399995876
402	1.1	0.005	3.0	0.0163324737465
403	1.1	0.005	4.0	0.0146961961669
404	1.1	0.005	5.0	0.012540906868
405	1.1	0.005	6.0	0.0148920113618
406	1.1	0.005	7.0	0.0205932377628
407	1.1	0.005	8.0	0.0248707779137
408	1.1	0.01	1.0	0.018954229867
409	1.1	0.01	2.0	0.0149210290789
410	1.1	0.01	3.0	0.0144843943479
411	1.1	0.01	4.0	0.0174519926982
412	1.1	0.01	5.0	0.0147136111971
413	1.1	0.01	6.0	0.0119890408057
414	1.1	0.01	7.0	0.0286182765957
415	1.1	0.01	8.0	0.0445924484222
416	1.1	0.015	1.0	0.0128186134093
417	1.1	0.015	2.0	0.0143479048992
418	1.1	0.015	3.0	0.0144177827563
419	1.1	0.015	4.0	0.0193524004976
420	1.1	0.015	5.0	0.0233169030804
421	1.1	0.015	6.0	0.0269344986974
422	1.1	0.015	7.0	0.0327711586775
423	1.1	0.015	8.0	0.0379775935049
424	1.1	0.02	1.0	0.0125871052766
425	1.1	0.02	2.0	0.0128221468163
426	1.1	0.02	3.0	0.0123774172637
427	1.1	0.02	4.0	0.0133062210638
428	1.1	0.02	5.0	0.0121244261136
429	1.1	0.02	6.0	0.0113224500719
430	1.1	0.02	7.0	0.0183518160187
431	1.1	0.02	8.0	0.0398707965096
432	1.1	0.025	1.0	0.0130358995421
433	1.1	0.025	2.0	0.0130052323124
434	1.1	0.025	3.0	0.0146410447418
435	1.1	0.025	4.0	0.0156744848613
436	1.1	0.025	5.0	0.0141506802628
437	1.1	0.025	6.0	0.0154048636188
438	1.1	0.025	7.0	0.0161135321298
439	1.1	0.025	8.0	0.0568260629907
440	1.1	0.03	1.0	0.011600249469
441	1.1	0.03	2.0	0.0117408011531
442	1.1	0.03	3.0	0.00895573894745
443	1.1	0.03	4.0	0.0126146197312
444	1.1	0.03	5.0	0.0236800304701
445	1.1	0.03	6.0	0.0215233942026
446	1.1	0.03	7.0	0.0280978330761
447	1.1	0.03	8.0	0.0429386945463
448	1.1	0.035	1.0	0.0125989640258
449	1.1	0.035	2.0	0.0137381855747
450	1.1	0.035	3.0	0.00931906205338
451	1.1	0.035	4.0	0.0134158214706
452	1.1	0.035	5.0	0.0173579881247
453	1.1	0.035	6.0	0.021286123319
454	1.1	0.035	7.0	0.028106257825
455	1.1	0.035	8.0	0.0498168812669
456	1.1	0.04	1.0	0.0118439231458
457	1.1	0.04	2.0	0.0117255888555
458	1.1	0.04	3.0	0.0140270976618
459	1.1	0.04	4.0	0.0205785032594
460	1.1	0.04	5.0	0.0197982452058
461	1.1	0.04	6.0	0.0157327937191
462	1.1	0.04	7.0	0.0221156376999
463	1.1	0.04	8.0	0.0562404290108
464	1.1	0.045	1.0	0.0133271717043
465	1.1	0.045	2.0	0.0120801802223
466	1.1	0.045	3.0	0.0191900729682
467	1.1	0.045	4.0	0.0171730327959
468	1.1	0.045	5.0	0.0165129713891
469	1.1	0.045	6.0	0.0161344797481
470	1.1	0.045	7.0	0.0249916296197
471	1.1	0.045	8.0	0.073758298736
472	1.1	0.05	1.0	0.0120974199002
473	1.1	0.05	2.0	0.0130069042467
474	1.1	0.05	3.0	0.0148161626377
475	1.1	0.05	4.0	0.0145904974449
476	1.1	0.05	5.0	0.464758922684
477	1.1	0.05	6.0	0.471885376115
478	1.1	0.05	7.0	0.472379920347
479	1.1	0.05	8.0	0.466778720661
