# Supplementary material for: The struggle for existence in the world market ecosystem
Source: PLoS One. 2018 Oct 3;13(10):e0203915. doi: 10.1371/journal.pone.0203915 (PMC6169900; doi:10.1371/journal.pone.0203915)
Supplement: S1 File — (ZIP) [file pone.0203915.s001.zip › energies/Energies_1990_6_.csv]

	Delta	Kappa	Lambda	Energy
0	1.6	0.005	1.0	0.0325824784045
1	1.6	0.005	2.0	0.0338802413646
2	1.6	0.005	3.0	0.0312632152769
3	1.6	0.005	4.0	0.03369380389
4	1.6	0.005	5.0	0.041182258982
5	1.6	0.005	6.0	0.0810928600512
6	1.6	0.005	7.0	0.121291847583
7	1.6	0.005	8.0	0.207597697215
8	1.6	0.01	1.0	0.025617575127
9	1.6	0.01	2.0	0.0349241966588
10	1.6	0.01	3.0	0.0488512009594
11	1.6	0.01	4.0	0.0568112696834
12	1.6	0.01	5.0	0.0650889829537
13	1.6	0.01	6.0	0.0879745109338
14	1.6	0.01	7.0	0.128511757905
15	1.6	0.01	8.0	0.22787245744
16	1.6	0.015	1.0	0.0296281304338
17	1.6	0.015	2.0	0.0344055071283
18	1.6	0.015	3.0	0.0343261210846
19	1.6	0.015	4.0	0.0669880858423
20	1.6	0.015	5.0	0.0681068457833
21	1.6	0.015	6.0	0.0836443592683
22	1.6	0.015	7.0	0.121235487869
23	1.6	0.015	8.0	0.302096694119
24	1.6	0.02	1.0	0.0215512488354
25	1.6	0.02	2.0	0.0258441619019
26	1.6	0.02	3.0	0.0411904650857
27	1.6	0.02	4.0	0.0693546835366
28	1.6	0.02	5.0	0.0797099808484
29	1.6	0.02	6.0	0.0958081580818
30	1.6	0.02	7.0	0.150196229225
31	1.6	0.02	8.0	0.210134050887
32	1.6	0.025	1.0	0.0199999760696
33	1.6	0.025	2.0	0.0344374045245
34	1.6	0.025	3.0	0.0323012858414
35	1.6	0.025	4.0	0.0709807068171
36	1.6	0.025	5.0	0.111641858168
37	1.6	0.025	6.0	0.145544646741
38	1.6	0.025	7.0	0.202314306688
39	1.6	0.025	8.0	0.295275268642
40	1.6	0.03	1.0	0.027254267016
41	1.6	0.03	2.0	0.0434266843235
42	1.6	0.03	3.0	0.0575935377303
43	1.6	0.03	4.0	0.0842019967655
44	1.6	0.03	5.0	0.119559068014
45	1.6	0.03	6.0	0.150804746492
46	1.6	0.03	7.0	0.213021990088
47	1.6	0.03	8.0	0.32156356347
48	1.6	0.035	1.0	0.0324730813351
49	1.6	0.035	2.0	0.0636124024535
50	1.6	0.035	3.0	0.100459321715
51	1.6	0.035	4.0	0.117904192109
52	1.6	0.035	5.0	0.135446670425
53	1.6	0.035	6.0	0.174165621015
54	1.6	0.035	7.0	0.2568510503
55	1.6	0.035	8.0	0.384873904559
56	1.6	0.04	1.0	0.0303993448883
57	1.6	0.04	2.0	0.0542995907801
58	1.6	0.04	3.0	0.102593960101
59	1.6	0.04	4.0	0.136373495482
60	1.6	0.04	5.0	0.141270054375
61	1.6	0.04	6.0	0.174483048561
62	1.6	0.04	7.0	0.236582067574
63	1.6	0.04	8.0	0.376836724904
64	1.6	0.045	1.0	0.0332005163509
65	1.6	0.045	2.0	0.0624161880069
66	1.6	0.045	3.0	0.103010630429
67	1.6	0.045	4.0	0.113085009113
68	1.6	0.045	5.0	0.146682704046
69	1.6	0.045	6.0	0.196749759381
70	1.6	0.045	7.0	0.350528888682
71	1.6	0.045	8.0	0.489919067351
72	1.6	0.05	1.0	0.0482928242981
73	1.6	0.05	2.0	0.0647936744567
74	1.6	0.05	3.0	0.1191203087
75	1.6	0.05	4.0	0.142819154127
76	1.6	0.05	5.0	0.149280220655
77	1.6	0.05	6.0	0.270794838195
78	1.6	0.05	7.0	0.356747081486
79	1.6	0.05	8.0	0.513880345501
80	1.5	0.005	1.0	0.023878133585
81	1.5	0.005	2.0	0.0270040227278
82	1.5	0.005	3.0	0.0250831427129
83	1.5	0.005	4.0	0.0306095347231
84	1.5	0.005	5.0	0.0270338037657
85	1.5	0.005	6.0	0.0322964698809
86	1.5	0.005	7.0	0.076716010587
87	1.5	0.005	8.0	0.178400791032
88	1.5	0.01	1.0	0.0256432077858
89	1.5	0.01	2.0	0.0288255523558
90	1.5	0.01	3.0	0.0261276895181
91	1.5	0.01	4.0	0.0289550353956
92	1.5	0.01	5.0	0.0270890943388
93	1.5	0.01	6.0	0.0523958403768
94	1.5	0.01	7.0	0.0885562787623
95	1.5	0.01	8.0	0.19880437534
96	1.5	0.015	1.0	0.0219628294718
97	1.5	0.015	2.0	0.0195239319058
98	1.5	0.015	3.0	0.0279292646309
99	1.5	0.015	4.0	0.0275508579499
100	1.5	0.015	5.0	0.041721952165
101	1.5	0.015	6.0	0.0508217980681
102	1.5	0.015	7.0	0.0918865980302
103	1.5	0.015	8.0	0.210288464494
104	1.5	0.02	1.0	0.023677059827
105	1.5	0.02	2.0	0.0214850822571
106	1.5	0.02	3.0	0.0273034441992
107	1.5	0.02	4.0	0.0272019345239
108	1.5	0.02	5.0	0.0678180923702
109	1.5	0.02	6.0	0.0836437433835
110	1.5	0.02	7.0	0.118546181871
111	1.5	0.02	8.0	0.16293590371
112	1.5	0.025	1.0	0.0206683618767
113	1.5	0.025	2.0	0.017730637559
114	1.5	0.025	3.0	0.0306953236892
115	1.5	0.025	4.0	0.0349434471642
116	1.5	0.025	5.0	0.0874933839738
117	1.5	0.025	6.0	0.108012460328
118	1.5	0.025	7.0	0.135961208926
119	1.5	0.025	8.0	0.248265418945
120	1.5	0.03	1.0	0.0163991149806
121	1.5	0.03	2.0	0.0246077048777
122	1.5	0.03	3.0	0.033358441191
123	1.5	0.03	4.0	0.0452761750654
124	1.5	0.03	5.0	0.0499701853536
125	1.5	0.03	6.0	0.0872092658404
126	1.5	0.03	7.0	0.112249364481
127	1.5	0.03	8.0	0.261930399905
128	1.5	0.035	1.0	0.0257837846405
129	1.5	0.035	2.0	0.0309593511771
130	1.5	0.035	3.0	0.0333275745224
131	1.5	0.035	4.0	0.0418232431299
132	1.5	0.035	5.0	0.0566578799503
133	1.5	0.035	6.0	0.12350091547
134	1.5	0.035	7.0	0.198953899391
135	1.5	0.035	8.0	0.348226469441
136	1.5	0.04	1.0	0.0179483166904
137	1.5	0.04	2.0	0.0233294954648
138	1.5	0.04	3.0	0.0222064006479
139	1.5	0.04	4.0	0.0469524569816
140	1.5	0.04	5.0	0.0599382361755
141	1.5	0.04	6.0	0.0827996597343
142	1.5	0.04	7.0	0.145464016038
143	1.5	0.04	8.0	0.304032602595
144	1.5	0.045	1.0	0.0148623147327
145	1.5	0.045	2.0	0.0182039702659
146	1.5	0.045	3.0	0.0228746396348
147	1.5	0.045	4.0	0.0426429031008
148	1.5	0.045	5.0	0.0661403919196
149	1.5	0.045	6.0	0.105655184256
150	1.5	0.045	7.0	0.235901320662
151	1.5	0.045	8.0	0.458434601038
152	1.5	0.05	1.0	0.0167126839178
153	1.5	0.05	2.0	0.0161866655962
154	1.5	0.05	3.0	0.0358182992336
155	1.5	0.05	4.0	0.0712436176802
156	1.5	0.05	5.0	0.0805972381169
157	1.5	0.05	6.0	0.191739244996
158	1.5	0.05	7.0	0.31587625734
159	1.5	0.05	8.0	0.464455150609
160	1.4	0.005	1.0	0.019186208419
161	1.4	0.005	2.0	0.0229475396702
162	1.4	0.005	3.0	0.0215709041473
163	1.4	0.005	4.0	0.025376327209
164	1.4	0.005	5.0	0.0199184128712
165	1.4	0.005	6.0	0.0259202168206
166	1.4	0.005	7.0	0.0340220584917
167	1.4	0.005	8.0	0.131358400333
168	1.4	0.01	1.0	0.0220843833079
169	1.4	0.01	2.0	0.0286630798317
170	1.4	0.01	3.0	0.0224633871987
171	1.4	0.01	4.0	0.0256964236854
172	1.4	0.01	5.0	0.0173099498482
173	1.4	0.01	6.0	0.0297801169701
174	1.4	0.01	7.0	0.0347669618796
175	1.4	0.01	8.0	0.178486054876
176	1.4	0.015	1.0	0.0185113849394
177	1.4	0.015	2.0	0.0194918742429
178	1.4	0.015	3.0	0.0239428161451
179	1.4	0.015	4.0	0.0227798644845
180	1.4	0.015	5.0	0.0206390575713
181	1.4	0.015	6.0	0.0270067142212
182	1.4	0.015	7.0	0.0626415623892
183	1.4	0.015	8.0	0.211748262288
184	1.4	0.02	1.0	0.019904398812
185	1.4	0.02	2.0	0.0202877628281
186	1.4	0.02	3.0	0.024681958024
187	1.4	0.02	4.0	0.0191038210192
188	1.4	0.02	5.0	0.0302689217149
189	1.4	0.02	6.0	0.0454058280124
190	1.4	0.02	7.0	0.0868669147363
191	1.4	0.02	8.0	0.174682222644
192	1.4	0.025	1.0	0.0170763819508
193	1.4	0.025	2.0	0.0181333977431
194	1.4	0.025	3.0	0.0250320693009
195	1.4	0.025	4.0	0.0233944819315
196	1.4	0.025	5.0	0.0442742523451
197	1.4	0.025	6.0	0.0809039371332
198	1.4	0.025	7.0	0.106234406714
199	1.4	0.025	8.0	0.216005668368
200	1.4	0.03	1.0	0.0152041405033
201	1.4	0.03	2.0	0.021429946162
202	1.4	0.03	3.0	0.0250667476091
203	1.4	0.03	4.0	0.0300729480232
204	1.4	0.03	5.0	0.037521550552
205	1.4	0.03	6.0	0.0534034235062
206	1.4	0.03	7.0	0.0502679894711
207	1.4	0.03	8.0	0.237579350135
208	1.4	0.035	1.0	0.0141255904258
209	1.4	0.035	2.0	0.018013048219
210	1.4	0.035	3.0	0.0244844196992
211	1.4	0.035	4.0	0.0286827412644
212	1.4	0.035	5.0	0.0244573939139
213	1.4	0.035	6.0	0.0617890904771
214	1.4	0.035	7.0	0.103709951199
215	1.4	0.035	8.0	0.300689337397
216	1.4	0.04	1.0	0.0169316455408
217	1.4	0.04	2.0	0.0223006310116
218	1.4	0.04	3.0	0.0221069048625
219	1.4	0.04	4.0	0.031789223481
220	1.4	0.04	5.0	0.0294080463238
221	1.4	0.04	6.0	0.0369494553721
222	1.4	0.04	7.0	0.0800175738901
223	1.4	0.04	8.0	0.248814105641
224	1.4	0.045	1.0	0.0132408189991
225	1.4	0.045	2.0	0.0162542028106
226	1.4	0.045	3.0	0.015977683184
227	1.4	0.045	4.0	0.0162017672057
228	1.4	0.045	5.0	0.0189991879637
229	1.4	0.045	6.0	0.0585970711041
230	1.4	0.045	7.0	0.167214910751
231	1.4	0.045	8.0	0.380212935045
232	1.4	0.05	1.0	0.0201790645391
233	1.4	0.05	2.0	0.0138607037825
234	1.4	0.05	3.0	0.0195732394427
235	1.4	0.05	4.0	0.0324990744028
236	1.4	0.05	5.0	0.0394493918827
237	1.4	0.05	6.0	0.149108273351
238	1.4	0.05	7.0	0.241994760698
239	1.4	0.05	8.0	0.405235256857
240	1.3	0.005	1.0	0.0153807911531
241	1.3	0.005	2.0	0.0178906451484
242	1.3	0.005	3.0	0.0197087114924
243	1.3	0.005	4.0	0.0207037659742
244	1.3	0.005	5.0	0.020633880517
245	1.3	0.005	6.0	0.0186753202761
246	1.3	0.005	7.0	0.0198617297764
247	1.3	0.005	8.0	0.0764072285974
248	1.3	0.01	1.0	0.0185582874787
249	1.3	0.01	2.0	0.0196725771265
250	1.3	0.01	3.0	0.0206642533124
251	1.3	0.01	4.0	0.0243222374037
252	1.3	0.01	5.0	0.015261626838
253	1.3	0.01	6.0	0.0178708027147
254	1.3	0.01	7.0	0.0200581008214
255	1.3	0.01	8.0	0.123226222815
256	1.3	0.015	1.0	0.0139626941085
257	1.3	0.015	2.0	0.0166830711335
258	1.3	0.015	3.0	0.0203622608734
259	1.3	0.015	4.0	0.0187007914504
260	1.3	0.015	5.0	0.0236678932689
261	1.3	0.015	6.0	0.0242049883299
262	1.3	0.015	7.0	0.0327762031118
263	1.3	0.015	8.0	0.117664709571
264	1.3	0.02	1.0	0.0169263520399
265	1.3	0.02	2.0	0.0162531205051
266	1.3	0.02	3.0	0.0200893001355
267	1.3	0.02	4.0	0.0147989913284
268	1.3	0.02	5.0	0.0187253126698
269	1.3	0.02	6.0	0.0165182902298
270	1.3	0.02	7.0	0.0267621699578
271	1.3	0.02	8.0	0.149036436291
272	1.3	0.025	1.0	0.0133293869574
273	1.3	0.025	2.0	0.0143668435857
274	1.3	0.025	3.0	0.0171655960198
275	1.3	0.025	4.0	0.017662680866
276	1.3	0.025	5.0	0.0206226517415
277	1.3	0.025	6.0	0.0334160145079
278	1.3	0.025	7.0	0.0402014696614
279	1.3	0.025	8.0	0.150690409337
280	1.3	0.03	1.0	0.0116111231736
281	1.3	0.03	2.0	0.0128342424084
282	1.3	0.03	3.0	0.0132101295524
283	1.3	0.03	4.0	0.0161945237735
284	1.3	0.03	5.0	0.0252600560207
285	1.3	0.03	6.0	0.0238714399415
286	1.3	0.03	7.0	0.0292914112826
287	1.3	0.03	8.0	0.194770362934
288	1.3	0.035	1.0	0.0128297007767
289	1.3	0.035	2.0	0.0158513286322
290	1.3	0.035	3.0	0.0172632562717
291	1.3	0.035	4.0	0.0179548864837
292	1.3	0.035	5.0	0.0226126873548
293	1.3	0.035	6.0	0.0449280603457
294	1.3	0.035	7.0	0.0653045096067
295	1.3	0.035	8.0	0.27890982982
296	1.3	0.04	1.0	0.0122533064153
297	1.3	0.04	2.0	0.015693281469
298	1.3	0.04	3.0	0.013212976176
299	1.3	0.04	4.0	0.0170120902827
300	1.3	0.04	5.0	0.0281772677014
301	1.3	0.04	6.0	0.0201029872893
302	1.3	0.04	7.0	0.051193278096
303	1.3	0.04	8.0	0.199217457523
304	1.3	0.045	1.0	0.0109575588891
305	1.3	0.045	2.0	0.0142060331426
306	1.3	0.045	3.0	0.0126621959792
307	1.3	0.045	4.0	0.0124458468165
308	1.3	0.045	5.0	0.0167117034047
309	1.3	0.045	6.0	0.0329747831251
310	1.3	0.045	7.0	0.141691410291
311	1.3	0.045	8.0	0.253914630259
312	1.3	0.05	1.0	0.0120220832316
313	1.3	0.05	2.0	0.0102518015715
314	1.3	0.05	3.0	0.0136973629963
315	1.3	0.05	4.0	0.0179788537504
316	1.3	0.05	5.0	0.0262213689035
317	1.3	0.05	6.0	0.0919880746058
318	1.3	0.05	7.0	0.184421655428
319	1.3	0.05	8.0	0.307107704372
320	1.2	0.005	1.0	0.010665177459
321	1.2	0.005	2.0	0.0165268211795
322	1.2	0.005	3.0	0.018502834633
323	1.2	0.005	4.0	0.0176812748992
324	1.2	0.005	5.0	0.019374146829
325	1.2	0.005	6.0	0.0181507298636
326	1.2	0.005	7.0	0.0174103573306
327	1.2	0.005	8.0	0.0367431041484
328	1.2	0.01	1.0	0.0162894182909
329	1.2	0.01	2.0	0.0164508557847
330	1.2	0.01	3.0	0.0150285042547
331	1.2	0.01	4.0	0.0201767061633
332	1.2	0.01	5.0	0.0160944010832
333	1.2	0.01	6.0	0.0196266297742
334	1.2	0.01	7.0	0.0199186855687
335	1.2	0.01	8.0	0.036239815584
336	1.2	0.015	1.0	0.0119845215901
337	1.2	0.015	2.0	0.015097244925
338	1.2	0.015	3.0	0.0176856015611
339	1.2	0.015	4.0	0.018036715127
340	1.2	0.015	5.0	0.0222936380327
341	1.2	0.015	6.0	0.0176203321162
342	1.2	0.015	7.0	0.0245840441229
343	1.2	0.015	8.0	0.0542827969142
344	1.2	0.02	1.0	0.0118497057626
345	1.2	0.02	2.0	0.0153014683327
346	1.2	0.02	3.0	0.0168096767996
347	1.2	0.02	4.0	0.0143100546526
348	1.2	0.02	5.0	0.0161641558196
349	1.2	0.02	6.0	0.0148047953018
350	1.2	0.02	7.0	0.0305724286926
351	1.2	0.02	8.0	0.10843197072
352	1.2	0.025	1.0	0.0103762865852
353	1.2	0.025	2.0	0.0108670155848
354	1.2	0.025	3.0	0.0148826302353
355	1.2	0.025	4.0	0.0150740605438
356	1.2	0.025	5.0	0.0207106919576
357	1.2	0.025	6.0	0.0206422578268
358	1.2	0.025	7.0	0.0286120967745
359	1.2	0.025	8.0	0.0660042937419
360	1.2	0.03	1.0	0.00941834346515
361	1.2	0.03	2.0	0.011772828141
362	1.2	0.03	3.0	0.0135012289681
363	1.2	0.03	4.0	0.0162158887431
364	1.2	0.03	5.0	0.0285193471023
365	1.2	0.03	6.0	0.024442882946
366	1.2	0.03	7.0	0.0265986789677
367	1.2	0.03	8.0	0.0941520110535
368	1.2	0.035	1.0	0.00776445995395
369	1.2	0.035	2.0	0.0119616226366
370	1.2	0.035	3.0	0.0151273121241
371	1.2	0.035	4.0	0.0159559232607
372	1.2	0.035	5.0	0.0173705739872
373	1.2	0.035	6.0	0.0322907316273
374	1.2	0.035	7.0	0.0453095997415
375	1.2	0.035	8.0	0.201839838117
376	1.2	0.04	1.0	0.00941203665921
377	1.2	0.04	2.0	0.0116979048541
378	1.2	0.04	3.0	0.0127367334252
379	1.2	0.04	4.0	0.015461973324
380	1.2	0.04	5.0	0.0230218667023
381	1.2	0.04	6.0	0.0195124259349
382	1.2	0.04	7.0	0.0309850428721
383	1.2	0.04	8.0	0.154749426111
384	1.2	0.045	1.0	0.0083624795757
385	1.2	0.045	2.0	0.0126223125398
386	1.2	0.045	3.0	0.0148559026884
387	1.2	0.045	4.0	0.0126808118298
388	1.2	0.045	5.0	0.0133172916624
389	1.2	0.045	6.0	0.0276140136362
390	1.2	0.045	7.0	0.0872275102307
391	1.2	0.045	8.0	0.200972878724
392	1.2	0.05	1.0	0.00901289886511
393	1.2	0.05	2.0	0.0108838849546
394	1.2	0.05	3.0	0.011405445843
395	1.2	0.05	4.0	0.0152523254186
396	1.2	0.05	5.0	0.0205612946479
397	1.2	0.05	6.0	0.0582632864921
398	1.2	0.05	7.0	0.128054255249
399	1.2	0.05	8.0	0.240237141837
400	1.1	0.005	1.0	0.00998972021673
401	1.1	0.005	2.0	0.0160756782313
402	1.1	0.005	3.0	0.0142325402165
403	1.1	0.005	4.0	0.0172791427212
404	1.1	0.005	5.0	0.0180532309441
405	1.1	0.005	6.0	0.0152330680959
406	1.1	0.005	7.0	0.0218495610004
407	1.1	0.005	8.0	0.0228578907155
408	1.1	0.01	1.0	0.0151588584553
409	1.1	0.01	2.0	0.0129402362657
410	1.1	0.01	3.0	0.0156731596271
411	1.1	0.01	4.0	0.0193758151131
412	1.1	0.01	5.0	0.0170816113797
413	1.1	0.01	6.0	0.0196358359264
414	1.1	0.01	7.0	0.0176910166731
415	1.1	0.01	8.0	0.0185108167218
416	1.1	0.015	1.0	0.0107290779863
417	1.1	0.015	2.0	0.0163660996882
418	1.1	0.015	3.0	0.0152311335195
419	1.1	0.015	4.0	0.0143203434027
420	1.1	0.015	5.0	0.0156097907804
421	1.1	0.015	6.0	0.0162574776751
422	1.1	0.015	7.0	0.0181061587671
423	1.1	0.015	8.0	0.0330538595408
424	1.1	0.02	1.0	0.00827526297005
425	1.1	0.02	2.0	0.0104329566313
426	1.1	0.02	3.0	0.0125179668144
427	1.1	0.02	4.0	0.0136189380048
428	1.1	0.02	5.0	0.0163826956945
429	1.1	0.02	6.0	0.0126584739917
430	1.1	0.02	7.0	0.0212377984531
431	1.1	0.02	8.0	0.0465596296964
432	1.1	0.025	1.0	0.00943411783382
433	1.1	0.025	2.0	0.00993184759257
434	1.1	0.025	3.0	0.0127301680179
435	1.1	0.025	4.0	0.0137080080132
436	1.1	0.025	5.0	0.0163063040473
437	1.1	0.025	6.0	0.0154708966797
438	1.1	0.025	7.0	0.0125718038357
439	1.1	0.025	8.0	0.0272610386015
440	1.1	0.03	1.0	0.00870780542283
441	1.1	0.03	2.0	0.0107446650999
442	1.1	0.03	3.0	0.0160454699043
443	1.1	0.03	4.0	0.0156310857506
444	1.1	0.03	5.0	0.0269938456599
445	1.1	0.03	6.0	0.0201108549398
446	1.1	0.03	7.0	0.0256065441361
447	1.1	0.03	8.0	0.0743465154252
448	1.1	0.035	1.0	0.00947364013898
449	1.1	0.035	2.0	0.00892735602505
450	1.1	0.035	3.0	0.0176204820349
451	1.1	0.035	4.0	0.0153264728227
452	1.1	0.035	5.0	0.0113916295264
453	1.1	0.035	6.0	0.0189361204145
454	1.1	0.035	7.0	0.0392533073806
455	1.1	0.035	8.0	0.0841313533793
456	1.1	0.04	1.0	0.00911339003752
457	1.1	0.04	2.0	0.00884013510007
458	1.1	0.04	3.0	0.013512395953
459	1.1	0.04	4.0	0.0149613673511
460	1.1	0.04	5.0	0.0209745675616
461	1.1	0.04	6.0	0.0188045299907
462	1.1	0.04	7.0	0.02934443841
463	1.1	0.04	8.0	0.0936583683064
464	1.1	0.045	1.0	0.00689016151822
465	1.1	0.045	2.0	0.0120925208174
466	1.1	0.045	3.0	0.0180217744101
467	1.1	0.045	4.0	0.0115888668082
468	1.1	0.045	5.0	0.0124458474225
469	1.1	0.045	6.0	0.0210565005207
470	1.1	0.045	7.0	0.0608806849155
471	1.1	0.045	8.0	0.133983105228
472	1.1	0.05	1.0	0.00751769163468
473	1.1	0.05	2.0	0.00910096994496
474	1.1	0.05	3.0	0.00959096336905
475	1.1	0.05	4.0	0.0088084833799
476	1.1	0.05	5.0	0.46373855014
477	1.1	0.05	6.0	0.473202388467
478	1.1	0.05	7.0	0.47522776786
479	1.1	0.05	8.0	0.464040758477
