# Supplementary material for: The struggle for existence in the world market ecosystem
Source: PLoS One. 2018 Oct 3;13(10):e0203915. doi: 10.1371/journal.pone.0203915 (PMC6169900; doi:10.1371/journal.pone.0203915)
Supplement: S1 File — (ZIP) [file pone.0203915.s001.zip › energies/Energies_1990_7_.csv]

	Delta	Kappa	Lambda	Energy
0	1.6	0.005	1.0	0.0301427956026
1	1.6	0.005	2.0	0.0490523020992
2	1.6	0.005	3.0	0.0770338096621
3	1.6	0.005	4.0	0.0915884488255
4	1.6	0.005	5.0	0.10675986083
5	1.6	0.005	6.0	0.179877551365
6	1.6	0.005	7.0	0.333538553797
7	1.6	0.005	8.0	0.672251400157
8	1.6	0.01	1.0	0.02121898747
9	1.6	0.01	2.0	0.0377413676006
10	1.6	0.01	3.0	0.0480600440359
11	1.6	0.01	4.0	0.0721310925709
12	1.6	0.01	5.0	0.134899275749
13	1.6	0.01	6.0	0.160916887944
14	1.6	0.01	7.0	0.303855359849
15	1.6	0.01	8.0	0.550577116781
16	1.6	0.015	1.0	0.0293824849805
17	1.6	0.015	2.0	0.0311200666911
18	1.6	0.015	3.0	0.0767754950743
19	1.6	0.015	4.0	0.0948117182518
20	1.6	0.015	5.0	0.131958157988
21	1.6	0.015	6.0	0.199044243892
22	1.6	0.015	7.0	0.279184470554
23	1.6	0.015	8.0	0.613406733665
24	1.6	0.02	1.0	0.0325742595346
25	1.6	0.02	2.0	0.0651659157455
26	1.6	0.02	3.0	0.0884835484908
27	1.6	0.02	4.0	0.106553299032
28	1.6	0.02	5.0	0.120181831488
29	1.6	0.02	6.0	0.176921207485
30	1.6	0.02	7.0	0.404447752328
31	1.6	0.02	8.0	0.632080559487
32	1.6	0.025	1.0	0.0335158963957
33	1.6	0.025	2.0	0.0469269381304
34	1.6	0.025	3.0	0.0585318920766
35	1.6	0.025	4.0	0.0898899494013
36	1.6	0.025	5.0	0.113627674438
37	1.6	0.025	6.0	0.239930722945
38	1.6	0.025	7.0	0.375372586153
39	1.6	0.025	8.0	0.589957136045
40	1.6	0.03	1.0	0.0477366811409
41	1.6	0.03	2.0	0.0616881733159
42	1.6	0.03	3.0	0.0679931127084
43	1.6	0.03	4.0	0.109862584124
44	1.6	0.03	5.0	0.221278369914
45	1.6	0.03	6.0	0.311345111944
46	1.6	0.03	7.0	0.399568896326
47	1.6	0.03	8.0	0.74437098665
48	1.6	0.035	1.0	0.0433816516526
49	1.6	0.035	2.0	0.0505067968455
50	1.6	0.035	3.0	0.0830972958721
51	1.6	0.035	4.0	0.150915407782
52	1.6	0.035	5.0	0.242501462377
53	1.6	0.035	6.0	0.354303715876
54	1.6	0.035	7.0	0.430597918748
55	1.6	0.035	8.0	0.642473441716
56	1.6	0.04	1.0	0.0216096956321
57	1.6	0.04	2.0	0.0302249085091
58	1.6	0.04	3.0	0.0556929600661
59	1.6	0.04	4.0	0.103138557667
60	1.6	0.04	5.0	0.248713082731
61	1.6	0.04	6.0	0.349259347663
62	1.6	0.04	7.0	0.503893399348
63	1.6	0.04	8.0	0.72592661107
64	1.6	0.045	1.0	0.0339240142617
65	1.6	0.045	2.0	0.0499257441341
66	1.6	0.045	3.0	0.0819063150877
67	1.6	0.045	4.0	0.10548058305
68	1.6	0.045	5.0	0.27869170885
69	1.6	0.045	6.0	0.454817237337
70	1.6	0.045	7.0	0.58739839274
71	1.6	0.045	8.0	0.763276912981
72	1.6	0.05	1.0	0.0479442562956
73	1.6	0.05	2.0	0.0650340812286
74	1.6	0.05	3.0	0.101466320405
75	1.6	0.05	4.0	0.176193547196
76	1.6	0.05	5.0	0.405273320166
77	1.6	0.05	6.0	0.486757133739
78	1.6	0.05	7.0	0.567447185373
79	1.6	0.05	8.0	0.70071718811
80	1.5	0.005	1.0	0.02230774082
81	1.5	0.005	2.0	0.0279483790864
82	1.5	0.005	3.0	0.0373109206636
83	1.5	0.005	4.0	0.0655463612472
84	1.5	0.005	5.0	0.0656544952102
85	1.5	0.005	6.0	0.0815446493687
86	1.5	0.005	7.0	0.113594568889
87	1.5	0.005	8.0	0.464129548856
88	1.5	0.01	1.0	0.0201262903805
89	1.5	0.01	2.0	0.0246554981554
90	1.5	0.01	3.0	0.0248237575647
91	1.5	0.01	4.0	0.0349215249773
92	1.5	0.01	5.0	0.0632066809099
93	1.5	0.01	6.0	0.0887744293086
94	1.5	0.01	7.0	0.142910995343
95	1.5	0.01	8.0	0.321299242831
96	1.5	0.015	1.0	0.0221467115987
97	1.5	0.015	2.0	0.0227524517425
98	1.5	0.015	3.0	0.0351624949661
99	1.5	0.015	4.0	0.0395475934993
100	1.5	0.015	5.0	0.0783301599825
101	1.5	0.015	6.0	0.110370263744
102	1.5	0.015	7.0	0.191844953823
103	1.5	0.015	8.0	0.440650557928
104	1.5	0.02	1.0	0.0187461915733
105	1.5	0.02	2.0	0.0276616012667
106	1.5	0.02	3.0	0.0257117991702
107	1.5	0.02	4.0	0.0379111820907
108	1.5	0.02	5.0	0.044047822885
109	1.5	0.02	6.0	0.101961320913
110	1.5	0.02	7.0	0.286287283119
111	1.5	0.02	8.0	0.486836085391
112	1.5	0.025	1.0	0.0186047152635
113	1.5	0.025	2.0	0.0242906177333
114	1.5	0.025	3.0	0.0281772245448
115	1.5	0.025	4.0	0.0332484196743
116	1.5	0.025	5.0	0.0463462073223
117	1.5	0.025	6.0	0.113145395936
118	1.5	0.025	7.0	0.189083023437
119	1.5	0.025	8.0	0.326291537864
120	1.5	0.03	1.0	0.0227574985715
121	1.5	0.03	2.0	0.0328272078088
122	1.5	0.03	3.0	0.0279532437978
123	1.5	0.03	4.0	0.0343122803694
124	1.5	0.03	5.0	0.0818940619739
125	1.5	0.03	6.0	0.191186241158
126	1.5	0.03	7.0	0.24223622112
127	1.5	0.03	8.0	0.667922373068
128	1.5	0.035	1.0	0.0237883234465
129	1.5	0.035	2.0	0.0309636481368
130	1.5	0.035	3.0	0.0369663870273
131	1.5	0.035	4.0	0.0648707020833
132	1.5	0.035	5.0	0.11568201733
133	1.5	0.035	6.0	0.219948943994
134	1.5	0.035	7.0	0.322339023066
135	1.5	0.035	8.0	0.580808390811
136	1.5	0.04	1.0	0.0168973253968
137	1.5	0.04	2.0	0.0240839162928
138	1.5	0.04	3.0	0.0254162742071
139	1.5	0.04	4.0	0.0473667884975
140	1.5	0.04	5.0	0.134370493644
141	1.5	0.04	6.0	0.227501542775
142	1.5	0.04	7.0	0.391596590571
143	1.5	0.04	8.0	0.660048725181
144	1.5	0.045	1.0	0.0288597812687
145	1.5	0.045	2.0	0.0329755356238
146	1.5	0.045	3.0	0.030735537751
147	1.5	0.045	4.0	0.0618075668684
148	1.5	0.045	5.0	0.166454718819
149	1.5	0.045	6.0	0.343699100389
150	1.5	0.045	7.0	0.466809537015
151	1.5	0.045	8.0	0.68255311916
152	1.5	0.05	1.0	0.0223808490145
153	1.5	0.05	2.0	0.0296537688527
154	1.5	0.05	3.0	0.0367105114262
155	1.5	0.05	4.0	0.075169761708
156	1.5	0.05	5.0	0.285682089077
157	1.5	0.05	6.0	0.337206227541
158	1.5	0.05	7.0	0.422586041585
159	1.5	0.05	8.0	0.55840134614
160	1.4	0.005	1.0	0.017235171672
161	1.4	0.005	2.0	0.0197967074351
162	1.4	0.005	3.0	0.0227024739866
163	1.4	0.005	4.0	0.030365917197
164	1.4	0.005	5.0	0.0313557441053
165	1.4	0.005	6.0	0.0306131959412
166	1.4	0.005	7.0	0.0422443095522
167	1.4	0.005	8.0	0.258779193119
168	1.4	0.01	1.0	0.0163046450388
169	1.4	0.01	2.0	0.0153440590735
170	1.4	0.01	3.0	0.0145344632345
171	1.4	0.01	4.0	0.0327604883647
172	1.4	0.01	5.0	0.0414696951408
173	1.4	0.01	6.0	0.044342011823
174	1.4	0.01	7.0	0.0723249492043
175	1.4	0.01	8.0	0.202099950226
176	1.4	0.015	1.0	0.0159635481192
177	1.4	0.015	2.0	0.0124435686095
178	1.4	0.015	3.0	0.013010102664
179	1.4	0.015	4.0	0.0284152109001
180	1.4	0.015	5.0	0.0513112152289
181	1.4	0.015	6.0	0.069968422716
182	1.4	0.015	7.0	0.123194893191
183	1.4	0.015	8.0	0.329482147584
184	1.4	0.02	1.0	0.0148627990361
185	1.4	0.02	2.0	0.0181251549391
186	1.4	0.02	3.0	0.0144748707811
187	1.4	0.02	4.0	0.0292771822112
188	1.4	0.02	5.0	0.0270329743503
189	1.4	0.02	6.0	0.039882321421
190	1.4	0.02	7.0	0.158541199145
191	1.4	0.02	8.0	0.370401904243
192	1.4	0.025	1.0	0.0158040260108
193	1.4	0.025	2.0	0.0136216591606
194	1.4	0.025	3.0	0.0195049692023
195	1.4	0.025	4.0	0.0210963329671
196	1.4	0.025	5.0	0.0183735302512
197	1.4	0.025	6.0	0.0560710761294
198	1.4	0.025	7.0	0.0804692064356
199	1.4	0.025	8.0	0.277134438785
200	1.4	0.03	1.0	0.0140578397902
201	1.4	0.03	2.0	0.0166565898603
202	1.4	0.03	3.0	0.0160980459932
203	1.4	0.03	4.0	0.0269570400585
204	1.4	0.03	5.0	0.0384515150376
205	1.4	0.03	6.0	0.0610682697358
206	1.4	0.03	7.0	0.136009589975
207	1.4	0.03	8.0	0.52537363854
208	1.4	0.035	1.0	0.014980256107
209	1.4	0.035	2.0	0.0211039318374
210	1.4	0.035	3.0	0.0130156701353
211	1.4	0.035	4.0	0.025710884897
212	1.4	0.035	5.0	0.0469075048903
213	1.4	0.035	6.0	0.127130434082
214	1.4	0.035	7.0	0.181130269753
215	1.4	0.035	8.0	0.439843144241
216	1.4	0.04	1.0	0.0125983992583
217	1.4	0.04	2.0	0.0132248345014
218	1.4	0.04	3.0	0.011111913468
219	1.4	0.04	4.0	0.0228290788066
220	1.4	0.04	5.0	0.0415006928174
221	1.4	0.04	6.0	0.0901963805625
222	1.4	0.04	7.0	0.258880513596
223	1.4	0.04	8.0	0.521123231779
224	1.4	0.045	1.0	0.012727832679
225	1.4	0.045	2.0	0.0117073651241
226	1.4	0.045	3.0	0.0128754529532
227	1.4	0.045	4.0	0.0143152785563
228	1.4	0.045	5.0	0.0561864218513
229	1.4	0.045	6.0	0.245059494472
230	1.4	0.045	7.0	0.345759132145
231	1.4	0.045	8.0	0.636590226012
232	1.4	0.05	1.0	0.0160246273693
233	1.4	0.05	2.0	0.0133654557685
234	1.4	0.05	3.0	0.0187024032462
235	1.4	0.05	4.0	0.0173376844745
236	1.4	0.05	5.0	0.139293296747
237	1.4	0.05	6.0	0.19375137592
238	1.4	0.05	7.0	0.273036550144
239	1.4	0.05	8.0	0.434993347188
240	1.3	0.005	1.0	0.0161244413616
241	1.3	0.005	2.0	0.0175817135027
242	1.3	0.005	3.0	0.0210275091982
243	1.3	0.005	4.0	0.0223552591007
244	1.3	0.005	5.0	0.0243989784981
245	1.3	0.005	6.0	0.0229589025597
246	1.3	0.005	7.0	0.026343875153
247	1.3	0.005	8.0	0.103978060741
248	1.3	0.01	1.0	0.0134211528009
249	1.3	0.01	2.0	0.0131480022288
250	1.3	0.01	3.0	0.0131160866383
251	1.3	0.01	4.0	0.0146570438269
252	1.3	0.01	5.0	0.0235625970352
253	1.3	0.01	6.0	0.0182057585431
254	1.3	0.01	7.0	0.0162371192361
255	1.3	0.01	8.0	0.0714192306921
256	1.3	0.015	1.0	0.0112012362477
257	1.3	0.015	2.0	0.0130233439012
258	1.3	0.015	3.0	0.0129590660008
259	1.3	0.015	4.0	0.0158512414767
260	1.3	0.015	5.0	0.0361782743956
261	1.3	0.015	6.0	0.0384355155152
262	1.3	0.015	7.0	0.0389728821765
263	1.3	0.015	8.0	0.167624325077
264	1.3	0.02	1.0	0.0134125451107
265	1.3	0.02	2.0	0.0113605799685
266	1.3	0.02	3.0	0.0139458311554
267	1.3	0.02	4.0	0.0216286514381
268	1.3	0.02	5.0	0.0255188572918
269	1.3	0.02	6.0	0.0262829323885
270	1.3	0.02	7.0	0.071831608554
271	1.3	0.02	8.0	0.256373072362
272	1.3	0.025	1.0	0.0131695586328
273	1.3	0.025	2.0	0.010607013831
274	1.3	0.025	3.0	0.0185690991105
275	1.3	0.025	4.0	0.0243207921665
276	1.3	0.025	5.0	0.0185392660151
277	1.3	0.025	6.0	0.0327900416281
278	1.3	0.025	7.0	0.0390616544971
279	1.3	0.025	8.0	0.162141534156
280	1.3	0.03	1.0	0.0127275721289
281	1.3	0.03	2.0	0.0173290452447
282	1.3	0.03	3.0	0.0159980761226
283	1.3	0.03	4.0	0.0251427629224
284	1.3	0.03	5.0	0.0237079350655
285	1.3	0.03	6.0	0.032259637513
286	1.3	0.03	7.0	0.0877049839678
287	1.3	0.03	8.0	0.405964799721
288	1.3	0.035	1.0	0.0124500138269
289	1.3	0.035	2.0	0.0170587622611
290	1.3	0.035	3.0	0.0142363370926
291	1.3	0.035	4.0	0.0118167430777
292	1.3	0.035	5.0	0.0177480686233
293	1.3	0.035	6.0	0.048340806361
294	1.3	0.035	7.0	0.124652961662
295	1.3	0.035	8.0	0.386416119285
296	1.3	0.04	1.0	0.0106130737136
297	1.3	0.04	2.0	0.0124860259743
298	1.3	0.04	3.0	0.00998197578225
299	1.3	0.04	4.0	0.0180058633826
300	1.3	0.04	5.0	0.0183538264195
301	1.3	0.04	6.0	0.0520578465077
302	1.3	0.04	7.0	0.147152777416
303	1.3	0.04	8.0	0.399190980814
304	1.3	0.045	1.0	0.0088720959529
305	1.3	0.045	2.0	0.00978388911995
306	1.3	0.045	3.0	0.0114773539124
307	1.3	0.045	4.0	0.0121740303023
308	1.3	0.045	5.0	0.0328163797706
309	1.3	0.045	6.0	0.106270621382
310	1.3	0.045	7.0	0.23140154037
311	1.3	0.045	8.0	0.572500650807
312	1.3	0.05	1.0	0.0119734992158
313	1.3	0.05	2.0	0.0115958365224
314	1.3	0.05	3.0	0.0175736497749
315	1.3	0.05	4.0	0.0176488497646
316	1.3	0.05	5.0	0.0526633859624
317	1.3	0.05	6.0	0.0825559568722
318	1.3	0.05	7.0	0.123369499399
319	1.3	0.05	8.0	0.290642635801
320	1.2	0.005	1.0	0.0122369727418
321	1.2	0.005	2.0	0.0134545773889
322	1.2	0.005	3.0	0.0194039331355
323	1.2	0.005	4.0	0.0193404754848
324	1.2	0.005	5.0	0.0201026555949
325	1.2	0.005	6.0	0.0187714244068
326	1.2	0.005	7.0	0.0206552877679
327	1.2	0.005	8.0	0.0273366194884
328	1.2	0.01	1.0	0.0130570616572
329	1.2	0.01	2.0	0.0110369193312
330	1.2	0.01	3.0	0.0127285932307
331	1.2	0.01	4.0	0.0129111229292
332	1.2	0.01	5.0	0.0197717657423
333	1.2	0.01	6.0	0.014614539331
334	1.2	0.01	7.0	0.0179661984367
335	1.2	0.01	8.0	0.044949191675
336	1.2	0.015	1.0	0.0106212027716
337	1.2	0.015	2.0	0.00978149688094
338	1.2	0.015	3.0	0.0110001984045
339	1.2	0.015	4.0	0.016010993992
340	1.2	0.015	5.0	0.0291415369237
341	1.2	0.015	6.0	0.0237040207779
342	1.2	0.015	7.0	0.032185304959
343	1.2	0.015	8.0	0.0864044786848
344	1.2	0.02	1.0	0.00892178400772
345	1.2	0.02	2.0	0.0141263674984
346	1.2	0.02	3.0	0.0109699416396
347	1.2	0.02	4.0	0.0197600696058
348	1.2	0.02	5.0	0.0181787724464
349	1.2	0.02	6.0	0.020684826696
350	1.2	0.02	7.0	0.0395139830728
351	1.2	0.02	8.0	0.0958727487051
352	1.2	0.025	1.0	0.00825438772532
353	1.2	0.025	2.0	0.0108658561151
354	1.2	0.025	3.0	0.0101001167977
355	1.2	0.025	4.0	0.0133389071563
356	1.2	0.025	5.0	0.0123596097618
357	1.2	0.025	6.0	0.0116823164935
358	1.2	0.025	7.0	0.0122074621572
359	1.2	0.025	8.0	0.0754716794931
360	1.2	0.03	1.0	0.010974138264
361	1.2	0.03	2.0	0.0114657988887
362	1.2	0.03	3.0	0.0124503226476
363	1.2	0.03	4.0	0.0149941815324
364	1.2	0.03	5.0	0.0118629000632
365	1.2	0.03	6.0	0.0115391549026
366	1.2	0.03	7.0	0.0127337737582
367	1.2	0.03	8.0	0.307410157288
368	1.2	0.035	1.0	0.0106626366777
369	1.2	0.035	2.0	0.0136166702797
370	1.2	0.035	3.0	0.0105682285637
371	1.2	0.035	4.0	0.0105781128765
372	1.2	0.035	5.0	0.0131466612429
373	1.2	0.035	6.0	0.0272918704971
374	1.2	0.035	7.0	0.0443028601318
375	1.2	0.035	8.0	0.312380326233
376	1.2	0.04	1.0	0.00770523837188
377	1.2	0.04	2.0	0.0113110067059
378	1.2	0.04	3.0	0.00884067331257
379	1.2	0.04	4.0	0.00970140737948
380	1.2	0.04	5.0	0.0175178272313
381	1.2	0.04	6.0	0.0343260519162
382	1.2	0.04	7.0	0.060037293456
383	1.2	0.04	8.0	0.260831634085
384	1.2	0.045	1.0	0.00786583985772
385	1.2	0.045	2.0	0.00954207219809
386	1.2	0.045	3.0	0.00971202172998
387	1.2	0.045	4.0	0.00837803311803
388	1.2	0.045	5.0	0.012781880008
389	1.2	0.045	6.0	0.0408449706849
390	1.2	0.045	7.0	0.103702908048
391	1.2	0.045	8.0	0.453317059223
392	1.2	0.05	1.0	0.0110535253949
393	1.2	0.05	2.0	0.00947882953122
394	1.2	0.05	3.0	0.0131588784771
395	1.2	0.05	4.0	0.0155185086931
396	1.2	0.05	5.0	0.0247789404914
397	1.2	0.05	6.0	0.0358113750135
398	1.2	0.05	7.0	0.0740847320362
399	1.2	0.05	8.0	0.184677715271
400	1.1	0.005	1.0	0.0119494627585
401	1.1	0.005	2.0	0.0142066650525
402	1.1	0.005	3.0	0.0159256169342
403	1.1	0.005	4.0	0.0171005941496
404	1.1	0.005	5.0	0.0175291832783
405	1.1	0.005	6.0	0.0165607616002
406	1.1	0.005	7.0	0.0179984370364
407	1.1	0.005	8.0	0.0223057678694
408	1.1	0.01	1.0	0.0112994365504
409	1.1	0.01	2.0	0.00988810779799
410	1.1	0.01	3.0	0.0124655832925
411	1.1	0.01	4.0	0.0122355574322
412	1.1	0.01	5.0	0.0185840090054
413	1.1	0.01	6.0	0.0133188680285
414	1.1	0.01	7.0	0.0154015855934
415	1.1	0.01	8.0	0.0252387168291
416	1.1	0.015	1.0	0.00917407680014
417	1.1	0.015	2.0	0.0114534809796
418	1.1	0.015	3.0	0.0108969246884
419	1.1	0.015	4.0	0.0133529663277
420	1.1	0.015	5.0	0.020668041958
421	1.1	0.015	6.0	0.018098172311
422	1.1	0.015	7.0	0.0211913070987
423	1.1	0.015	8.0	0.0224928723408
424	1.1	0.02	1.0	0.00672268787051
425	1.1	0.02	2.0	0.0102396639312
426	1.1	0.02	3.0	0.0097402789503
427	1.1	0.02	4.0	0.0171160012902
428	1.1	0.02	5.0	0.0153980324996
429	1.1	0.02	6.0	0.017470516505
430	1.1	0.02	7.0	0.0158274360272
431	1.1	0.02	8.0	0.0511946061419
432	1.1	0.025	1.0	0.00656672538743
433	1.1	0.025	2.0	0.00994007767223
434	1.1	0.025	3.0	0.0108567969461
435	1.1	0.025	4.0	0.0127898272478
436	1.1	0.025	5.0	0.0117089899168
437	1.1	0.025	6.0	0.00911774716436
438	1.1	0.025	7.0	0.00886196648747
439	1.1	0.025	8.0	0.0431969133275
440	1.1	0.03	1.0	0.010226772104
441	1.1	0.03	2.0	0.0100732798104
442	1.1	0.03	3.0	0.010094263766
443	1.1	0.03	4.0	0.0124998259337
444	1.1	0.03	5.0	0.0106495387887
445	1.1	0.03	6.0	0.00899016483197
446	1.1	0.03	7.0	0.00666749085747
447	1.1	0.03	8.0	0.0832946160332
448	1.1	0.035	1.0	0.0102603852205
449	1.1	0.035	2.0	0.0102887884485
450	1.1	0.035	3.0	0.0104429650834
451	1.1	0.035	4.0	0.0103243345348
452	1.1	0.035	5.0	0.0109644752711
453	1.1	0.035	6.0	0.0100793156268
454	1.1	0.035	7.0	0.00788699589302
455	1.1	0.035	8.0	0.148523977594
456	1.1	0.04	1.0	0.00765212385071
457	1.1	0.04	2.0	0.00951369743837
458	1.1	0.04	3.0	0.00774098854444
459	1.1	0.04	4.0	0.00947936692703
460	1.1	0.04	5.0	0.00978205419187
461	1.1	0.04	6.0	0.00892043187843
462	1.1	0.04	7.0	0.0191623363711
463	1.1	0.04	8.0	0.133370218178
464	1.1	0.045	1.0	0.00737639208424
465	1.1	0.045	2.0	0.0112092978188
466	1.1	0.045	3.0	0.00869382890046
467	1.1	0.045	4.0	0.00943485213107
468	1.1	0.045	5.0	0.011570803402
469	1.1	0.045	6.0	0.0142291287804
470	1.1	0.045	7.0	0.0255126409373
471	1.1	0.045	8.0	0.246701342203
472	1.1	0.05	1.0	0.0102946880336
473	1.1	0.05	2.0	0.00657579822267
474	1.1	0.05	3.0	0.00900973036832
475	1.1	0.05	4.0	0.0112844965223
476	1.1	0.05	5.0	0.677804577685
477	1.1	0.05	6.0	0.674503969041
478	1.1	0.05	7.0	0.669752803057
479	1.1	0.05	8.0	0.665287004842
