# Supplementary material for: The struggle for existence in the world market ecosystem
Source: PLoS One. 2018 Oct 3;13(10):e0203915. doi: 10.1371/journal.pone.0203915 (PMC6169900; doi:10.1371/journal.pone.0203915)
Supplement: S1 File — (ZIP) [file pone.0203915.s001.zip › energies/Energies_1990_8_.csv]

	Delta	Kappa	Lambda	Energy
0	1.6	0.005	1.0	0.0452846733978
1	1.6	0.005	2.0	0.0520463430905
2	1.6	0.005	3.0	0.0527485773598
3	1.6	0.005	4.0	0.0537400203687
4	1.6	0.005	5.0	0.096430191267
5	1.6	0.005	6.0	0.142220938672
6	1.6	0.005	7.0	0.274692445247
7	1.6	0.005	8.0	0.524032769272
8	1.6	0.01	1.0	0.053251753452
9	1.6	0.01	2.0	0.0632576156122
10	1.6	0.01	3.0	0.0826754083084
11	1.6	0.01	4.0	0.123015856448
12	1.6	0.01	5.0	0.139580121123
13	1.6	0.01	6.0	0.162435019099
14	1.6	0.01	7.0	0.27705904423
15	1.6	0.01	8.0	0.481610666083
16	1.6	0.015	1.0	0.0310392018164
17	1.6	0.015	2.0	0.0451942242933
18	1.6	0.015	3.0	0.0572413593885
19	1.6	0.015	4.0	0.0969026841977
20	1.6	0.015	5.0	0.171560590531
21	1.6	0.015	6.0	0.274253410515
22	1.6	0.015	7.0	0.427080556729
23	1.6	0.015	8.0	0.57727610832
24	1.6	0.02	1.0	0.0344687654032
25	1.6	0.02	2.0	0.0609379253436
26	1.6	0.02	3.0	0.0907456359979
27	1.6	0.02	4.0	0.113804160105
28	1.6	0.02	5.0	0.209516685606
29	1.6	0.02	6.0	0.29802720296
30	1.6	0.02	7.0	0.426390407329
31	1.6	0.02	8.0	1.0
32	1.6	0.025	1.0	0.0386984609554
33	1.6	0.025	2.0	0.0620931748835
34	1.6	0.025	3.0	0.116646331462
35	1.6	0.025	4.0	0.144553844242
36	1.6	0.025	5.0	0.191250428243
37	1.6	0.025	6.0	0.25151514484
38	1.6	0.025	7.0	0.376530010471
39	1.6	0.025	8.0	0.632293249721
40	1.6	0.03	1.0	0.0468926671304
41	1.6	0.03	2.0	0.0501134881577
42	1.6	0.03	3.0	0.103154646193
43	1.6	0.03	4.0	0.149561912028
44	1.6	0.03	5.0	0.208367056937
45	1.6	0.03	6.0	0.296554135782
46	1.6	0.03	7.0	0.536191580419
47	1.6	0.03	8.0	0.568620734193
48	1.6	0.035	1.0	0.026185451885
49	1.6	0.035	2.0	0.0260088437733
50	1.6	0.035	3.0	0.0360512668385
51	1.6	0.035	4.0	0.136800877693
52	1.6	0.035	5.0	0.217363393132
53	1.6	0.035	6.0	0.361152161559
54	1.6	0.035	7.0	0.407896106853
55	1.6	0.035	8.0	0.532600248199
56	1.6	0.04	1.0	0.0275424301941
57	1.6	0.04	2.0	0.0706989503606
58	1.6	0.04	3.0	0.0804395763537
59	1.6	0.04	4.0	0.138861469854
60	1.6	0.04	5.0	0.223821990271
61	1.6	0.04	6.0	0.337487019697
62	1.6	0.04	7.0	0.410280310153
63	1.6	0.04	8.0	0.515424158991
64	1.6	0.045	1.0	0.0507206176564
65	1.6	0.045	2.0	0.0545427272777
66	1.6	0.045	3.0	0.0952499508196
67	1.6	0.045	4.0	0.199386459197
68	1.6	0.045	5.0	0.263138891854
69	1.6	0.045	6.0	0.381263077165
70	1.6	0.045	7.0	0.431578821282
71	1.6	0.045	8.0	0.556980931036
72	1.6	0.05	1.0	0.0540745188159
73	1.6	0.05	2.0	0.108392048943
74	1.6	0.05	3.0	0.144278873456
75	1.6	0.05	4.0	0.222493250688
76	1.6	0.05	5.0	0.276065781834
77	1.6	0.05	6.0	0.37658166711
78	1.6	0.05	7.0	0.439807165007
79	1.6	0.05	8.0	0.536548849629
80	1.5	0.005	1.0	0.0220987498643
81	1.5	0.005	2.0	0.0228741140026
82	1.5	0.005	3.0	0.0345566858891
83	1.5	0.005	4.0	0.033216919484
84	1.5	0.005	5.0	0.048689663086
85	1.5	0.005	6.0	0.0908529436333
86	1.5	0.005	7.0	0.159852092121
87	1.5	0.005	8.0	0.377700471668
88	1.5	0.01	1.0	0.0292167056766
89	1.5	0.01	2.0	0.0318267218079
90	1.5	0.01	3.0	0.0272530293135
91	1.5	0.01	4.0	0.0454632523243
92	1.5	0.01	5.0	0.0884054607925
93	1.5	0.01	6.0	0.109675583685
94	1.5	0.01	7.0	0.197667166765
95	1.5	0.01	8.0	0.380373920583
96	1.5	0.015	1.0	0.0226617967359
97	1.5	0.015	2.0	0.0273824014414
98	1.5	0.015	3.0	0.0234999166709
99	1.5	0.015	4.0	0.0420402751415
100	1.5	0.015	5.0	0.0646462998092
101	1.5	0.015	6.0	0.105696729038
102	1.5	0.015	7.0	0.284551903309
103	1.5	0.015	8.0	0.477574384212
104	1.5	0.02	1.0	0.0220980671656
105	1.5	0.02	2.0	0.0281405183134
106	1.5	0.02	3.0	0.0300872314463
107	1.5	0.02	4.0	0.0433791785312
108	1.5	0.02	5.0	0.097463830549
109	1.5	0.02	6.0	0.177632712832
110	1.5	0.02	7.0	0.261723135082
111	1.5	0.02	8.0	0.491954466291
112	1.5	0.025	1.0	0.0292265482603
113	1.5	0.025	2.0	0.0234523870817
114	1.5	0.025	3.0	0.0288068044505
115	1.5	0.025	4.0	0.0514221289457
116	1.5	0.025	5.0	0.0750898159097
117	1.5	0.025	6.0	0.12122348398
118	1.5	0.025	7.0	0.212427360438
119	1.5	0.025	8.0	0.52845023601
120	1.5	0.03	1.0	0.0246179772048
121	1.5	0.03	2.0	0.0216667355773
122	1.5	0.03	3.0	0.0342369770534
123	1.5	0.03	4.0	0.0519556782857
124	1.5	0.03	5.0	0.096060209687
125	1.5	0.03	6.0	0.173675955184
126	1.5	0.03	7.0	0.321589228417
127	1.5	0.03	8.0	0.45510148293
128	1.5	0.035	1.0	0.0179160915808
129	1.5	0.035	2.0	0.0201096824025
130	1.5	0.035	3.0	0.0254341011101
131	1.5	0.035	4.0	0.0587395435581
132	1.5	0.035	5.0	0.10055831535
133	1.5	0.035	6.0	0.195303206134
134	1.5	0.035	7.0	0.233584345712
135	1.5	0.035	8.0	0.330091682518
136	1.5	0.04	1.0	0.0212612467661
137	1.5	0.04	2.0	0.024017776259
138	1.5	0.04	3.0	0.0252045142343
139	1.5	0.04	4.0	0.0392456240351
140	1.5	0.04	5.0	0.105487482815
141	1.5	0.04	6.0	0.190556120793
142	1.5	0.04	7.0	0.282798551321
143	1.5	0.04	8.0	0.464449832513
144	1.5	0.045	1.0	0.0202232820456
145	1.5	0.045	2.0	0.0256183426317
146	1.5	0.045	3.0	0.0255337879392
147	1.5	0.045	4.0	0.101759263881
148	1.5	0.045	5.0	0.182902093431
149	1.5	0.045	6.0	0.259312741823
150	1.5	0.045	7.0	0.331516022206
151	1.5	0.045	8.0	0.517176125194
152	1.5	0.05	1.0	0.0146650090055
153	1.5	0.05	2.0	0.0233426159596
154	1.5	0.05	3.0	0.0391653082706
155	1.5	0.05	4.0	0.0942465227675
156	1.5	0.05	5.0	0.175624429864
157	1.5	0.05	6.0	0.242963690258
158	1.5	0.05	7.0	0.297609944841
159	1.5	0.05	8.0	0.474322109879
160	1.4	0.005	1.0	0.0206409818045
161	1.4	0.005	2.0	0.0227858851502
162	1.4	0.005	3.0	0.0279878016735
163	1.4	0.005	4.0	0.023544209767
164	1.4	0.005	5.0	0.0440073566795
165	1.4	0.005	6.0	0.063763739193
166	1.4	0.005	7.0	0.0898836862933
167	1.4	0.005	8.0	0.217087890391
168	1.4	0.01	1.0	0.0194175505343
169	1.4	0.01	2.0	0.0193707216195
170	1.4	0.01	3.0	0.0265489435833
171	1.4	0.01	4.0	0.0238272125732
172	1.4	0.01	5.0	0.0259443808406
173	1.4	0.01	6.0	0.0398177265875
174	1.4	0.01	7.0	0.0994560787728
175	1.4	0.01	8.0	0.333987980976
176	1.4	0.015	1.0	0.0153345874575
177	1.4	0.015	2.0	0.0197328076596
178	1.4	0.015	3.0	0.0198681137119
179	1.4	0.015	4.0	0.0202276220146
180	1.4	0.015	5.0	0.0281943983477
181	1.4	0.015	6.0	0.0507634608564
182	1.4	0.015	7.0	0.159181139235
183	1.4	0.015	8.0	0.436791589869
184	1.4	0.02	1.0	0.0141398676888
185	1.4	0.02	2.0	0.0176948984596
186	1.4	0.02	3.0	0.0223269438694
187	1.4	0.02	4.0	0.0257056432763
188	1.4	0.02	5.0	0.0397984534245
189	1.4	0.02	6.0	0.0819627815882
190	1.4	0.02	7.0	0.143052452889
191	1.4	0.02	8.0	0.289634718377
192	1.4	0.025	1.0	0.0193697861258
193	1.4	0.025	2.0	0.0207617426396
194	1.4	0.025	3.0	0.0207814050809
195	1.4	0.025	4.0	0.021126697103
196	1.4	0.025	5.0	0.0256141402534
197	1.4	0.025	6.0	0.0426122484553
198	1.4	0.025	7.0	0.104646009829
199	1.4	0.025	8.0	0.408916896498
200	1.4	0.03	1.0	0.0184643732995
201	1.4	0.03	2.0	0.0179311009607
202	1.4	0.03	3.0	0.0239859087712
203	1.4	0.03	4.0	0.0160404906916
204	1.4	0.03	5.0	0.0284202465499
205	1.4	0.03	6.0	0.100707021622
206	1.4	0.03	7.0	0.189091005037
207	1.4	0.03	8.0	0.36449007793
208	1.4	0.035	1.0	0.013705290487
209	1.4	0.035	2.0	0.0157701752182
210	1.4	0.035	3.0	0.0195339463017
211	1.4	0.035	4.0	0.016929579641
212	1.4	0.035	5.0	0.0503090505934
213	1.4	0.035	6.0	0.115366179862
214	1.4	0.035	7.0	0.152136113334
215	1.4	0.035	8.0	0.289242897282
216	1.4	0.04	1.0	0.0156908801453
217	1.4	0.04	2.0	0.0207597817345
218	1.4	0.04	3.0	0.0206435254486
219	1.4	0.04	4.0	0.023106499296
220	1.4	0.04	5.0	0.0460339038024
221	1.4	0.04	6.0	0.116589398653
222	1.4	0.04	7.0	0.192154780051
223	1.4	0.04	8.0	0.391762749653
224	1.4	0.045	1.0	0.0148939812272
225	1.4	0.045	2.0	0.0164365221935
226	1.4	0.045	3.0	0.0179928656518
227	1.4	0.045	4.0	0.0362833852489
228	1.4	0.045	5.0	0.120748581433
229	1.4	0.045	6.0	0.173907022951
230	1.4	0.045	7.0	0.22242078406
231	1.4	0.045	8.0	0.43709696683
232	1.4	0.05	1.0	0.011434454103
233	1.4	0.05	2.0	0.012850413626
234	1.4	0.05	3.0	0.0121870570226
235	1.4	0.05	4.0	0.0512876102125
236	1.4	0.05	5.0	0.106498056761
237	1.4	0.05	6.0	0.15109334977
238	1.4	0.05	7.0	0.197382826428
239	1.4	0.05	8.0	0.457956817285
240	1.3	0.005	1.0	0.0156719934454
241	1.3	0.005	2.0	0.0184198947405
242	1.3	0.005	3.0	0.0206555350036
243	1.3	0.005	4.0	0.0158807290867
244	1.3	0.005	5.0	0.0203535927669
245	1.3	0.005	6.0	0.029470868567
246	1.3	0.005	7.0	0.0301636401433
247	1.3	0.005	8.0	0.08501324398
248	1.3	0.01	1.0	0.0139987425191
249	1.3	0.01	2.0	0.0155091159983
250	1.3	0.01	3.0	0.0228876476789
251	1.3	0.01	4.0	0.0202747205466
252	1.3	0.01	5.0	0.0217777549266
253	1.3	0.01	6.0	0.0348444296619
254	1.3	0.01	7.0	0.0368529228301
255	1.3	0.01	8.0	0.176516204881
256	1.3	0.015	1.0	0.0118879241703
257	1.3	0.015	2.0	0.014794224035
258	1.3	0.015	3.0	0.0157338163789
259	1.3	0.015	4.0	0.0154974725491
260	1.3	0.015	5.0	0.0162684620155
261	1.3	0.015	6.0	0.0244363576056
262	1.3	0.015	7.0	0.0675104638773
263	1.3	0.015	8.0	0.339113950164
264	1.3	0.02	1.0	0.00962620849019
265	1.3	0.02	2.0	0.018500458704
266	1.3	0.02	3.0	0.0219953494922
267	1.3	0.02	4.0	0.0193455539148
268	1.3	0.02	5.0	0.0227608678138
269	1.3	0.02	6.0	0.0415857437546
270	1.3	0.02	7.0	0.0946358409824
271	1.3	0.02	8.0	0.25653614959
272	1.3	0.025	1.0	0.0140304906846
273	1.3	0.025	2.0	0.0145111004568
274	1.3	0.025	3.0	0.0215871833721
275	1.3	0.025	4.0	0.0193196821964
276	1.3	0.025	5.0	0.0184411228653
277	1.3	0.025	6.0	0.0280038319856
278	1.3	0.025	7.0	0.065439251507
279	1.3	0.025	8.0	0.219906633501
280	1.3	0.03	1.0	0.0163125209155
281	1.3	0.03	2.0	0.0141673946208
282	1.3	0.03	3.0	0.0186036535556
283	1.3	0.03	4.0	0.0139597502219
284	1.3	0.03	5.0	0.0182185380134
285	1.3	0.03	6.0	0.0640172332744
286	1.3	0.03	7.0	0.0977370162135
287	1.3	0.03	8.0	0.301115672696
288	1.3	0.035	1.0	0.0105970466553
289	1.3	0.035	2.0	0.0136457990768
290	1.3	0.035	3.0	0.0186140625606
291	1.3	0.035	4.0	0.0154490773577
292	1.3	0.035	5.0	0.0203152349928
293	1.3	0.035	6.0	0.0391395662957
294	1.3	0.035	7.0	0.0716278314371
295	1.3	0.035	8.0	0.200983461151
296	1.3	0.04	1.0	0.0104530919684
297	1.3	0.04	2.0	0.0167224359258
298	1.3	0.04	3.0	0.0191660178373
299	1.3	0.04	4.0	0.0210827251061
300	1.3	0.04	5.0	0.0243138471747
301	1.3	0.04	6.0	0.036116515993
302	1.3	0.04	7.0	0.0778096702938
303	1.3	0.04	8.0	0.311607787221
304	1.3	0.045	1.0	0.011255332446
305	1.3	0.045	2.0	0.0170846938813
306	1.3	0.045	3.0	0.0141785562519
307	1.3	0.045	4.0	0.0174180412884
308	1.3	0.045	5.0	0.051329310558
309	1.3	0.045	6.0	0.100194968761
310	1.3	0.045	7.0	0.131011576536
311	1.3	0.045	8.0	0.315679416336
312	1.3	0.05	1.0	0.00977720560055
313	1.3	0.05	2.0	0.0148183826807
314	1.3	0.05	3.0	0.0153485075395
315	1.3	0.05	4.0	0.0209046777861
316	1.3	0.05	5.0	0.0537446901815
317	1.3	0.05	6.0	0.0584243022086
318	1.3	0.05	7.0	0.0914922682834
319	1.3	0.05	8.0	0.373283372591
320	1.2	0.005	1.0	0.0164425192621
321	1.2	0.005	2.0	0.0156744662311
322	1.2	0.005	3.0	0.020140304248
323	1.2	0.005	4.0	0.017896465347
324	1.2	0.005	5.0	0.0197898444277
325	1.2	0.005	6.0	0.0233287447549
326	1.2	0.005	7.0	0.0194537110371
327	1.2	0.005	8.0	0.0283035410767
328	1.2	0.01	1.0	0.0160630786712
329	1.2	0.01	2.0	0.0148235073729
330	1.2	0.01	3.0	0.0170023696226
331	1.2	0.01	4.0	0.0124540325854
332	1.2	0.01	5.0	0.0135814139366
333	1.2	0.01	6.0	0.0196414847963
334	1.2	0.01	7.0	0.0214570917823
335	1.2	0.01	8.0	0.0504940967832
336	1.2	0.015	1.0	0.00866798928047
337	1.2	0.015	2.0	0.0127511071469
338	1.2	0.015	3.0	0.0140853388548
339	1.2	0.015	4.0	0.0164150192111
340	1.2	0.015	5.0	0.0160222079498
341	1.2	0.015	6.0	0.0190994288847
342	1.2	0.015	7.0	0.0389798507687
343	1.2	0.015	8.0	0.148972268445
344	1.2	0.02	1.0	0.00874256259992
345	1.2	0.02	2.0	0.0120877929249
346	1.2	0.02	3.0	0.0235551964409
347	1.2	0.02	4.0	0.0186674967919
348	1.2	0.02	5.0	0.0216387726682
349	1.2	0.02	6.0	0.0332939907053
350	1.2	0.02	7.0	0.039712353126
351	1.2	0.02	8.0	0.132930158972
352	1.2	0.025	1.0	0.0106193359554
353	1.2	0.025	2.0	0.0115238836425
354	1.2	0.025	3.0	0.01437132593
355	1.2	0.025	4.0	0.0168849734268
356	1.2	0.025	5.0	0.0136824117505
357	1.2	0.025	6.0	0.017727130679
358	1.2	0.025	7.0	0.0378118519723
359	1.2	0.025	8.0	0.0990723927885
360	1.2	0.03	1.0	0.00929318492234
361	1.2	0.03	2.0	0.0114388367317
362	1.2	0.03	3.0	0.0135311719997
363	1.2	0.03	4.0	0.0120866515051
364	1.2	0.03	5.0	0.0147860765334
365	1.2	0.03	6.0	0.0450381629864
366	1.2	0.03	7.0	0.0488427790711
367	1.2	0.03	8.0	0.170090950464
368	1.2	0.035	1.0	0.00910062218229
369	1.2	0.035	2.0	0.00973642274519
370	1.2	0.035	3.0	0.0133798470272
371	1.2	0.035	4.0	0.0147990959785
372	1.2	0.035	5.0	0.0157856251597
373	1.2	0.035	6.0	0.0312880425938
374	1.2	0.035	7.0	0.026900663332
375	1.2	0.035	8.0	0.0821043396278
376	1.2	0.04	1.0	0.00894472154247
377	1.2	0.04	2.0	0.0127942459553
378	1.2	0.04	3.0	0.0166653655527
379	1.2	0.04	4.0	0.0225520411885
380	1.2	0.04	5.0	0.0220708650828
381	1.2	0.04	6.0	0.0212500940398
382	1.2	0.04	7.0	0.0449034434479
383	1.2	0.04	8.0	0.199648826213
384	1.2	0.045	1.0	0.0105909110129
385	1.2	0.045	2.0	0.0125805456199
386	1.2	0.045	3.0	0.0127656474049
387	1.2	0.045	4.0	0.0154632739331
388	1.2	0.045	5.0	0.0239674039427
389	1.2	0.045	6.0	0.0354154727115
390	1.2	0.045	7.0	0.0570615350897
391	1.2	0.045	8.0	0.173068911785
392	1.2	0.05	1.0	0.00895040931182
393	1.2	0.05	2.0	0.0104239481424
394	1.2	0.05	3.0	0.0151747425549
395	1.2	0.05	4.0	0.0155214447525
396	1.2	0.05	5.0	0.025276011838
397	1.2	0.05	6.0	0.0257146267067
398	1.2	0.05	7.0	0.0427412042285
399	1.2	0.05	8.0	0.230927236352
400	1.1	0.005	1.0	0.012611161655
401	1.1	0.005	2.0	0.0161041045805
402	1.1	0.005	3.0	0.0176095744459
403	1.1	0.005	4.0	0.0198664238345
404	1.1	0.005	5.0	0.017550914809
405	1.1	0.005	6.0	0.0222212550932
406	1.1	0.005	7.0	0.0215339502208
407	1.1	0.005	8.0	0.0192863047327
408	1.1	0.01	1.0	0.0118694748677
409	1.1	0.01	2.0	0.0167859753832
410	1.1	0.01	3.0	0.0138894190605
411	1.1	0.01	4.0	0.0101055507516
412	1.1	0.01	5.0	0.0144940305172
413	1.1	0.01	6.0	0.0199048812421
414	1.1	0.01	7.0	0.0220838414331
415	1.1	0.01	8.0	0.0359821098868
416	1.1	0.015	1.0	0.0098260844429
417	1.1	0.015	2.0	0.0101150526085
418	1.1	0.015	3.0	0.0124689027077
419	1.1	0.015	4.0	0.01454762411
420	1.1	0.015	5.0	0.0186877050498
421	1.1	0.015	6.0	0.0189235804169
422	1.1	0.015	7.0	0.0273056446344
423	1.1	0.015	8.0	0.0677516886047
424	1.1	0.02	1.0	0.00936874669702
425	1.1	0.02	2.0	0.011227846198
426	1.1	0.02	3.0	0.0126571773416
427	1.1	0.02	4.0	0.0120680020947
428	1.1	0.02	5.0	0.0162245223871
429	1.1	0.02	6.0	0.019757095635
430	1.1	0.02	7.0	0.021388261015
431	1.1	0.02	8.0	0.0817280134133
432	1.1	0.025	1.0	0.0106137630159
433	1.1	0.025	2.0	0.0114541480277
434	1.1	0.025	3.0	0.011745843888
435	1.1	0.025	4.0	0.0164754527067
436	1.1	0.025	5.0	0.0132890002735
437	1.1	0.025	6.0	0.0157034416981
438	1.1	0.025	7.0	0.0243561680615
439	1.1	0.025	8.0	0.0530575433808
440	1.1	0.03	1.0	0.00898104329588
441	1.1	0.03	2.0	0.00881332389125
442	1.1	0.03	3.0	0.0127637062943
443	1.1	0.03	4.0	0.0125468462912
444	1.1	0.03	5.0	0.0130396995582
445	1.1	0.03	6.0	0.0235913588082
446	1.1	0.03	7.0	0.0308253945709
447	1.1	0.03	8.0	0.0847078349081
448	1.1	0.035	1.0	0.00719793794369
449	1.1	0.035	2.0	0.00946021299161
450	1.1	0.035	3.0	0.0118504500022
451	1.1	0.035	4.0	0.0132558923074
452	1.1	0.035	5.0	0.0149219148968
453	1.1	0.035	6.0	0.0231100898883
454	1.1	0.035	7.0	0.0190735378169
455	1.1	0.035	8.0	0.0561610887861
456	1.1	0.04	1.0	0.00762674527588
457	1.1	0.04	2.0	0.0101243353429
458	1.1	0.04	3.0	0.0131433441617
459	1.1	0.04	4.0	0.0205324668736
460	1.1	0.04	5.0	0.0167475251554
461	1.1	0.04	6.0	0.0137356089032
462	1.1	0.04	7.0	0.015809866872
463	1.1	0.04	8.0	0.111378581843
464	1.1	0.045	1.0	0.00896980121213
465	1.1	0.045	2.0	0.0122308100353
466	1.1	0.045	3.0	0.012257008476
467	1.1	0.045	4.0	0.0161558704417
468	1.1	0.045	5.0	0.0205927101681
469	1.1	0.045	6.0	0.0158556299917
470	1.1	0.045	7.0	0.0452729090957
471	1.1	0.045	8.0	0.0558112975381
472	1.1	0.05	1.0	0.00789968259663
473	1.1	0.05	2.0	0.00936950785353
474	1.1	0.05	3.0	0.0130470669905
475	1.1	0.05	4.0	0.0172516217093
476	1.1	0.05	5.0	0.501403941734
477	1.1	0.05	6.0	0.508972021661
478	1.1	0.05	7.0	0.525828988157
479	1.1	0.05	8.0	0.521061025473
