# Supplementary material for: The struggle for existence in the world market ecosystem
Source: PLoS One. 2018 Oct 3;13(10):e0203915. doi: 10.1371/journal.pone.0203915 (PMC6169900; doi:10.1371/journal.pone.0203915)
Supplement: S1 File — (ZIP) [file pone.0203915.s001.zip › energies/Energies_2000_1_.csv]

	Delta	Kappa	Lambda	Energy
0	1.6	0.005	1.0	0.0522905708876
1	1.6	0.005	2.0	0.0441867167173
2	1.6	0.005	3.0	0.066188012521
3	1.6	0.005	4.0	0.112397999023
4	1.6	0.005	5.0	0.127770786699
5	1.6	0.005	6.0	0.157594796533
6	1.6	0.005	7.0	0.248763485601
7	1.6	0.005	8.0	0.421481052132
8	1.6	0.01	1.0	0.0780849658943
9	1.6	0.01	2.0	0.0867484599949
10	1.6	0.01	3.0	0.0938721998567
11	1.6	0.01	4.0	0.132564608392
12	1.6	0.01	5.0	0.146328768966
13	1.6	0.01	6.0	0.189387114259
14	1.6	0.01	7.0	0.280518541602
15	1.6	0.01	8.0	0.484763081647
16	1.6	0.015	1.0	0.0700558166039
17	1.6	0.015	2.0	0.0916026088931
18	1.6	0.015	3.0	0.116415800502
19	1.6	0.015	4.0	0.128950269602
20	1.6	0.015	5.0	0.164065679196
21	1.6	0.015	6.0	0.198655623833
22	1.6	0.015	7.0	0.284714170696
23	1.6	0.015	8.0	0.480738646289
24	1.6	0.02	1.0	0.0925846787167
25	1.6	0.02	2.0	0.104761857628
26	1.6	0.02	3.0	0.120999828327
27	1.6	0.02	4.0	0.150921432329
28	1.6	0.02	5.0	0.188968285286
29	1.6	0.02	6.0	0.231341060393
30	1.6	0.02	7.0	0.381016922688
31	1.6	0.02	8.0	0.543751111868
32	1.6	0.025	1.0	0.0908723553168
33	1.6	0.025	2.0	0.126615320803
34	1.6	0.025	3.0	0.134003545468
35	1.6	0.025	4.0	0.178081615695
36	1.6	0.025	5.0	0.236792572461
37	1.6	0.025	6.0	0.28751051024
38	1.6	0.025	7.0	0.378138953892
39	1.6	0.025	8.0	0.598998687376
40	1.6	0.03	1.0	0.0971640985266
41	1.6	0.03	2.0	0.134134064437
42	1.6	0.03	3.0	0.155526098655
43	1.6	0.03	4.0	0.182114656327
44	1.6	0.03	5.0	0.236225122503
45	1.6	0.03	6.0	0.278510278819
46	1.6	0.03	7.0	0.339981079263
47	1.6	0.03	8.0	0.521753868622
48	1.6	0.035	1.0	0.0857603722915
49	1.6	0.035	2.0	0.0857727227172
50	1.6	0.035	3.0	0.120645059175
51	1.6	0.035	4.0	0.137644997033
52	1.6	0.035	5.0	0.192792484009
53	1.6	0.035	6.0	0.303783696696
54	1.6	0.035	7.0	0.404200396289
55	1.6	0.035	8.0	0.466039162456
56	1.6	0.04	1.0	0.0856148625253
57	1.6	0.04	2.0	0.11042452157
58	1.6	0.04	3.0	0.145573544193
59	1.6	0.04	4.0	0.165065678017
60	1.6	0.04	5.0	0.24305719037
61	1.6	0.04	6.0	0.332915961841
62	1.6	0.04	7.0	0.439179857114
63	1.6	0.04	8.0	0.544598972275
64	1.6	0.045	1.0	0.0840200836758
65	1.6	0.045	2.0	0.0911222550539
66	1.6	0.045	3.0	0.113127527518
67	1.6	0.045	4.0	0.155995562185
68	1.6	0.045	5.0	0.214813592555
69	1.6	0.045	6.0	0.2712777203
70	1.6	0.045	7.0	0.359104455433
71	1.6	0.045	8.0	0.470386877655
72	1.6	0.05	1.0	0.10327632235
73	1.6	0.05	2.0	0.122403555868
74	1.6	0.05	3.0	0.139621471876
75	1.6	0.05	4.0	0.194195378167
76	1.6	0.05	5.0	0.238819031629
77	1.6	0.05	6.0	0.296150454571
78	1.6	0.05	7.0	0.358899353268
79	1.6	0.05	8.0	0.481878876845
80	1.5	0.005	1.0	0.0366897355128
81	1.5	0.005	2.0	0.0363834915136
82	1.5	0.005	3.0	0.041123701474
83	1.5	0.005	4.0	0.0486982347192
84	1.5	0.005	5.0	0.0580103122894
85	1.5	0.005	6.0	0.0777008075261
86	1.5	0.005	7.0	0.156442933833
87	1.5	0.005	8.0	0.253291265946
88	1.5	0.01	1.0	0.0304968927202
89	1.5	0.01	2.0	0.0395251963789
90	1.5	0.01	3.0	0.0368621312284
91	1.5	0.01	4.0	0.0475072531716
92	1.5	0.01	5.0	0.0523853986144
93	1.5	0.01	6.0	0.069453558797
94	1.5	0.01	7.0	0.154006816011
95	1.5	0.01	8.0	0.260529881072
96	1.5	0.015	1.0	0.0354142472302
97	1.5	0.015	2.0	0.0440900675803
98	1.5	0.015	3.0	0.0487623855357
99	1.5	0.015	4.0	0.0488566688132
100	1.5	0.015	5.0	0.0764496477795
101	1.5	0.015	6.0	0.0885196019834
102	1.5	0.015	7.0	0.171139093365
103	1.5	0.015	8.0	0.324848303627
104	1.5	0.02	1.0	0.0328518783974
105	1.5	0.02	2.0	0.0516531270614
106	1.5	0.02	3.0	0.0671769474988
107	1.5	0.02	4.0	0.0863479273884
108	1.5	0.02	5.0	0.111192314587
109	1.5	0.02	6.0	0.118122319985
110	1.5	0.02	7.0	0.209382144154
111	1.5	0.02	8.0	0.372552134099
112	1.5	0.025	1.0	0.0281159034616
113	1.5	0.025	2.0	0.0444139374169
114	1.5	0.025	3.0	0.0652203789089
115	1.5	0.025	4.0	0.093559479383
116	1.5	0.025	5.0	0.115816788583
117	1.5	0.025	6.0	0.150324557298
118	1.5	0.025	7.0	0.246359176003
119	1.5	0.025	8.0	0.43814885818
120	1.5	0.03	1.0	0.0470197583194
121	1.5	0.03	2.0	0.0623522329542
122	1.5	0.03	3.0	0.0803509160056
123	1.5	0.03	4.0	0.0945290649825
124	1.5	0.03	5.0	0.151133588267
125	1.5	0.03	6.0	0.164681958238
126	1.5	0.03	7.0	0.233942761474
127	1.5	0.03	8.0	0.359401645859
128	1.5	0.035	1.0	0.0523401019187
129	1.5	0.035	2.0	0.0607354163773
130	1.5	0.035	3.0	0.0693387539252
131	1.5	0.035	4.0	0.0948836091086
132	1.5	0.035	5.0	0.122828248695
133	1.5	0.035	6.0	0.186668976095
134	1.5	0.035	7.0	0.249932028121
135	1.5	0.035	8.0	0.327085419397
136	1.5	0.04	1.0	0.0495115618434
137	1.5	0.04	2.0	0.0681476987543
138	1.5	0.04	3.0	0.0812952855619
139	1.5	0.04	4.0	0.109541955927
140	1.5	0.04	5.0	0.15666925851
141	1.5	0.04	6.0	0.227115852034
142	1.5	0.04	7.0	0.306844524673
143	1.5	0.04	8.0	0.375309448021
144	1.5	0.045	1.0	0.0607340118932
145	1.5	0.045	2.0	0.0562983095035
146	1.5	0.045	3.0	0.0735563252372
147	1.5	0.045	4.0	0.0867097926466
148	1.5	0.045	5.0	0.10581242823
149	1.5	0.045	6.0	0.159045546368
150	1.5	0.045	7.0	0.231863489278
151	1.5	0.045	8.0	0.388827705395
152	1.5	0.05	1.0	0.0617846405903
153	1.5	0.05	2.0	0.0644438530521
154	1.5	0.05	3.0	0.0727292111479
155	1.5	0.05	4.0	0.100460486483
156	1.5	0.05	5.0	0.126102955142
157	1.5	0.05	6.0	0.165497537206
158	1.5	0.05	7.0	0.236473491846
159	1.5	0.05	8.0	0.404870354225
160	1.4	0.005	1.0	0.0197258741281
161	1.4	0.005	2.0	0.0188436092477
162	1.4	0.005	3.0	0.0239363322184
163	1.4	0.005	4.0	0.0270815562481
164	1.4	0.005	5.0	0.0263077392882
165	1.4	0.005	6.0	0.0332997462718
166	1.4	0.005	7.0	0.087457182867
167	1.4	0.005	8.0	0.149752701349
168	1.4	0.01	1.0	0.0220501538937
169	1.4	0.01	2.0	0.0180596281763
170	1.4	0.01	3.0	0.026866073122
171	1.4	0.01	4.0	0.0267818073384
172	1.4	0.01	5.0	0.0254958734769
173	1.4	0.01	6.0	0.0345512651737
174	1.4	0.01	7.0	0.0816290569921
175	1.4	0.01	8.0	0.141627834565
176	1.4	0.015	1.0	0.0212786204214
177	1.4	0.015	2.0	0.0252849347228
178	1.4	0.015	3.0	0.0287141203827
179	1.4	0.015	4.0	0.0245056440683
180	1.4	0.015	5.0	0.0513183040371
181	1.4	0.015	6.0	0.0583072919767
182	1.4	0.015	7.0	0.103878766695
183	1.4	0.015	8.0	0.206060011802
184	1.4	0.02	1.0	0.0266062566927
185	1.4	0.02	2.0	0.035451092114
186	1.4	0.02	3.0	0.0470009909207
187	1.4	0.02	4.0	0.0457585464459
188	1.4	0.02	5.0	0.0557275450369
189	1.4	0.02	6.0	0.0737181142284
190	1.4	0.02	7.0	0.145226966848
191	1.4	0.02	8.0	0.310185564586
192	1.4	0.025	1.0	0.0212630843431
193	1.4	0.025	2.0	0.0308719203692
194	1.4	0.025	3.0	0.0379227108861
195	1.4	0.025	4.0	0.0553767790624
196	1.4	0.025	5.0	0.0654277762282
197	1.4	0.025	6.0	0.0875681348276
198	1.4	0.025	7.0	0.143927394558
199	1.4	0.025	8.0	0.328290747283
200	1.4	0.03	1.0	0.0288610163878
201	1.4	0.03	2.0	0.0310081697691
202	1.4	0.03	3.0	0.0398407067544
203	1.4	0.03	4.0	0.0568563172972
204	1.4	0.03	5.0	0.0784032705964
205	1.4	0.03	6.0	0.0841613602386
206	1.4	0.03	7.0	0.13071534407
207	1.4	0.03	8.0	0.272983676947
208	1.4	0.035	1.0	0.0270412364828
209	1.4	0.035	2.0	0.0382324271197
210	1.4	0.035	3.0	0.0376073626698
211	1.4	0.035	4.0	0.04758214529
212	1.4	0.035	5.0	0.0685145602527
213	1.4	0.035	6.0	0.0793214968854
214	1.4	0.035	7.0	0.14746463657
215	1.4	0.035	8.0	0.218624177961
216	1.4	0.04	1.0	0.0248275080667
217	1.4	0.04	2.0	0.0360629480914
218	1.4	0.04	3.0	0.0404971713666
219	1.4	0.04	4.0	0.0458600133392
220	1.4	0.04	5.0	0.0808036581221
221	1.4	0.04	6.0	0.110985400665
222	1.4	0.04	7.0	0.184598091528
223	1.4	0.04	8.0	0.26683963944
224	1.4	0.045	1.0	0.0226426599735
225	1.4	0.045	2.0	0.0231196318783
226	1.4	0.045	3.0	0.0274651023977
227	1.4	0.045	4.0	0.0385036584235
228	1.4	0.045	5.0	0.0536160845188
229	1.4	0.045	6.0	0.0894430073204
230	1.4	0.045	7.0	0.136839043139
231	1.4	0.045	8.0	0.28694229332
232	1.4	0.05	1.0	0.0237733250382
233	1.4	0.05	2.0	0.0257346929516
234	1.4	0.05	3.0	0.0327963665019
235	1.4	0.05	4.0	0.0417979252265
236	1.4	0.05	5.0	0.0631272317351
237	1.4	0.05	6.0	0.118690696477
238	1.4	0.05	7.0	0.177036314357
239	1.4	0.05	8.0	0.35005920889
240	1.3	0.005	1.0	0.014552238331
241	1.3	0.005	2.0	0.0157869070601
242	1.3	0.005	3.0	0.0205631672248
243	1.3	0.005	4.0	0.0139194412817
244	1.3	0.005	5.0	0.0163744947753
245	1.3	0.005	6.0	0.0218873289434
246	1.3	0.005	7.0	0.0612943019111
247	1.3	0.005	8.0	0.100182223404
248	1.3	0.01	1.0	0.0193097078
249	1.3	0.01	2.0	0.0171295485377
250	1.3	0.01	3.0	0.0180440343973
251	1.3	0.01	4.0	0.0175849251084
252	1.3	0.01	5.0	0.0254744978105
253	1.3	0.01	6.0	0.0247861648939
254	1.3	0.01	7.0	0.0565268187396
255	1.3	0.01	8.0	0.0754542948381
256	1.3	0.015	1.0	0.0161943651573
257	1.3	0.015	2.0	0.0164182135081
258	1.3	0.015	3.0	0.0235519824989
259	1.3	0.015	4.0	0.0189465863005
260	1.3	0.015	5.0	0.0319083893677
261	1.3	0.015	6.0	0.0380131275858
262	1.3	0.015	7.0	0.068116743356
263	1.3	0.015	8.0	0.140703252813
264	1.3	0.02	1.0	0.0168200816528
265	1.3	0.02	2.0	0.0213773565279
266	1.3	0.02	3.0	0.0254774075742
267	1.3	0.02	4.0	0.0278894963029
268	1.3	0.02	5.0	0.0338775658498
269	1.3	0.02	6.0	0.0525101893264
270	1.3	0.02	7.0	0.118442113221
271	1.3	0.02	8.0	0.231127019909
272	1.3	0.025	1.0	0.0168814686154
273	1.3	0.025	2.0	0.0310089717045
274	1.3	0.025	3.0	0.0294443806227
275	1.3	0.025	4.0	0.0350023910919
276	1.3	0.025	5.0	0.0451359495816
277	1.3	0.025	6.0	0.0617125090727
278	1.3	0.025	7.0	0.119558649768
279	1.3	0.025	8.0	0.251133635732
280	1.3	0.03	1.0	0.0188574792705
281	1.3	0.03	2.0	0.0265538210369
282	1.3	0.03	3.0	0.028525431043
283	1.3	0.03	4.0	0.0383582458078
284	1.3	0.03	5.0	0.0629285736598
285	1.3	0.03	6.0	0.0700515014785
286	1.3	0.03	7.0	0.113870093619
287	1.3	0.03	8.0	0.193531699857
288	1.3	0.035	1.0	0.0170157633321
289	1.3	0.035	2.0	0.0334206399666
290	1.3	0.035	3.0	0.0260518829849
291	1.3	0.035	4.0	0.0310305490704
292	1.3	0.035	5.0	0.0464491135992
293	1.3	0.035	6.0	0.0553709204182
294	1.3	0.035	7.0	0.107622200716
295	1.3	0.035	8.0	0.14394429546
296	1.3	0.04	1.0	0.0157950510313
297	1.3	0.04	2.0	0.0297774612457
298	1.3	0.04	3.0	0.0265638395239
299	1.3	0.04	4.0	0.0377715728801
300	1.3	0.04	5.0	0.0639377835394
301	1.3	0.04	6.0	0.0805853411749
302	1.3	0.04	7.0	0.121326491965
303	1.3	0.04	8.0	0.178283201295
304	1.3	0.045	1.0	0.0171504945464
305	1.3	0.045	2.0	0.021664709658
306	1.3	0.045	3.0	0.01969179685
307	1.3	0.045	4.0	0.0206230211018
308	1.3	0.045	5.0	0.0408466162053
309	1.3	0.045	6.0	0.0541295147668
310	1.3	0.045	7.0	0.0953954703839
311	1.3	0.045	8.0	0.198492254576
312	1.3	0.05	1.0	0.0157781268296
313	1.3	0.05	2.0	0.0187379395322
314	1.3	0.05	3.0	0.017549441171
315	1.3	0.05	4.0	0.0266459660721
316	1.3	0.05	5.0	0.0520982772242
317	1.3	0.05	6.0	0.0867084718921
318	1.3	0.05	7.0	0.132217556998
319	1.3	0.05	8.0	0.269445156445
320	1.2	0.005	1.0	0.0150294173272
321	1.2	0.005	2.0	0.0148933302842
322	1.2	0.005	3.0	0.0157599471763
323	1.2	0.005	4.0	0.016224647907
324	1.2	0.005	5.0	0.0141339746228
325	1.2	0.005	6.0	0.017650035607
326	1.2	0.005	7.0	0.0359762543693
327	1.2	0.005	8.0	0.0589314702618
328	1.2	0.01	1.0	0.0164021509368
329	1.2	0.01	2.0	0.0168626481053
330	1.2	0.01	3.0	0.016475937549
331	1.2	0.01	4.0	0.0148489099012
332	1.2	0.01	5.0	0.0190291948913
333	1.2	0.01	6.0	0.0202654183946
334	1.2	0.01	7.0	0.0201421658762
335	1.2	0.01	8.0	0.0407425908795
336	1.2	0.015	1.0	0.0153544669377
337	1.2	0.015	2.0	0.0165559943752
338	1.2	0.015	3.0	0.0154913471349
339	1.2	0.015	4.0	0.0178798732638
340	1.2	0.015	5.0	0.0196711008569
341	1.2	0.015	6.0	0.0321930103271
342	1.2	0.015	7.0	0.0542471702106
343	1.2	0.015	8.0	0.0904525721008
344	1.2	0.02	1.0	0.0155556576763
345	1.2	0.02	2.0	0.0155993748017
346	1.2	0.02	3.0	0.0246315596871
347	1.2	0.02	4.0	0.0327658045814
348	1.2	0.02	5.0	0.0260802394668
349	1.2	0.02	6.0	0.0368158654436
350	1.2	0.02	7.0	0.0667081354022
351	1.2	0.02	8.0	0.156538778261
352	1.2	0.025	1.0	0.0149052146457
353	1.2	0.025	2.0	0.02157818581
354	1.2	0.025	3.0	0.0173866881387
355	1.2	0.025	4.0	0.0193902771206
356	1.2	0.025	5.0	0.0299525341826
357	1.2	0.025	6.0	0.0254890993169
358	1.2	0.025	7.0	0.0731625823766
359	1.2	0.025	8.0	0.149648073034
360	1.2	0.03	1.0	0.0198567085993
361	1.2	0.03	2.0	0.0181367788067
362	1.2	0.03	3.0	0.0215772513912
363	1.2	0.03	4.0	0.0271781173591
364	1.2	0.03	5.0	0.0315382574294
365	1.2	0.03	6.0	0.0305690707035
366	1.2	0.03	7.0	0.0632530330345
367	1.2	0.03	8.0	0.104960089785
368	1.2	0.035	1.0	0.0148568164955
369	1.2	0.035	2.0	0.0247304053533
370	1.2	0.035	3.0	0.0169262236266
371	1.2	0.035	4.0	0.0202010097479
372	1.2	0.035	5.0	0.0302247484117
373	1.2	0.035	6.0	0.0414137719533
374	1.2	0.035	7.0	0.0696097891826
375	1.2	0.035	8.0	0.0930620251564
376	1.2	0.04	1.0	0.0130517753528
377	1.2	0.04	2.0	0.0187246685297
378	1.2	0.04	3.0	0.013712983629
379	1.2	0.04	4.0	0.0219411495879
380	1.2	0.04	5.0	0.038022214714
381	1.2	0.04	6.0	0.0489189216687
382	1.2	0.04	7.0	0.0713619076497
383	1.2	0.04	8.0	0.10394974254
384	1.2	0.045	1.0	0.014780261194
385	1.2	0.045	2.0	0.0225728343342
386	1.2	0.045	3.0	0.0139267574391
387	1.2	0.045	4.0	0.0177321258432
388	1.2	0.045	5.0	0.0261276108235
389	1.2	0.045	6.0	0.0242725283745
390	1.2	0.045	7.0	0.0484777463726
391	1.2	0.045	8.0	0.109062560908
392	1.2	0.05	1.0	0.0122529642566
393	1.2	0.05	2.0	0.0194484032566
394	1.2	0.05	3.0	0.0147922332949
395	1.2	0.05	4.0	0.0198515305169
396	1.2	0.05	5.0	0.0366435173055
397	1.2	0.05	6.0	0.0491728536667
398	1.2	0.05	7.0	0.0625657655878
399	1.2	0.05	8.0	0.179143623002
400	1.1	0.005	1.0	0.013544996437
401	1.1	0.005	2.0	0.0173903492456
402	1.1	0.005	3.0	0.0141974352715
403	1.1	0.005	4.0	0.0134152935122
404	1.1	0.005	5.0	0.0161963943664
405	1.1	0.005	6.0	0.0212406085795
406	1.1	0.005	7.0	0.0280314147961
407	1.1	0.005	8.0	0.0490479924268
408	1.1	0.01	1.0	0.0184331748956
409	1.1	0.01	2.0	0.0128249267804
410	1.1	0.01	3.0	0.0163219139646
411	1.1	0.01	4.0	0.0142995524386
412	1.1	0.01	5.0	0.0174593497491
413	1.1	0.01	6.0	0.0186966088253
414	1.1	0.01	7.0	0.0181550271596
415	1.1	0.01	8.0	0.0311345557401
416	1.1	0.015	1.0	0.0136799311101
417	1.1	0.015	2.0	0.0145214048893
418	1.1	0.015	3.0	0.0154894016292
419	1.1	0.015	4.0	0.0148672879019
420	1.1	0.015	5.0	0.0192973596423
421	1.1	0.015	6.0	0.0227997714681
422	1.1	0.015	7.0	0.0329653112251
423	1.1	0.015	8.0	0.0644377573943
424	1.1	0.02	1.0	0.0118200604329
425	1.1	0.02	2.0	0.0178590852892
426	1.1	0.02	3.0	0.0219208042709
427	1.1	0.02	4.0	0.0257886364209
428	1.1	0.02	5.0	0.0214563450097
429	1.1	0.02	6.0	0.0351755626583
430	1.1	0.02	7.0	0.0526085881226
431	1.1	0.02	8.0	0.117397393557
432	1.1	0.025	1.0	0.0123940457223
433	1.1	0.025	2.0	0.0205953921379
434	1.1	0.025	3.0	0.0214980092665
435	1.1	0.025	4.0	0.0190503114279
436	1.1	0.025	5.0	0.0226414064441
437	1.1	0.025	6.0	0.0264526104872
438	1.1	0.025	7.0	0.0641116082542
439	1.1	0.025	8.0	0.124542279128
440	1.1	0.03	1.0	0.0147282948778
441	1.1	0.03	2.0	0.0143755932475
442	1.1	0.03	3.0	0.0157579355639
443	1.1	0.03	4.0	0.0245665005573
444	1.1	0.03	5.0	0.0269061027833
445	1.1	0.03	6.0	0.0287375906778
446	1.1	0.03	7.0	0.0501427037144
447	1.1	0.03	8.0	0.0820573124495
448	1.1	0.035	1.0	0.013004137574
449	1.1	0.035	2.0	0.0161774925406
450	1.1	0.035	3.0	0.0184990129077
451	1.1	0.035	4.0	0.0180129814865
452	1.1	0.035	5.0	0.0275857688463
453	1.1	0.035	6.0	0.0368448355551
454	1.1	0.035	7.0	0.0558701917824
455	1.1	0.035	8.0	0.33410620041
456	1.1	0.04	1.0	0.0123008603934
457	1.1	0.04	2.0	0.0186214031293
458	1.1	0.04	3.0	0.0187444043045
459	1.1	0.04	4.0	0.0168075055595
460	1.1	0.04	5.0	0.0314856258472
461	1.1	0.04	6.0	0.0371511202131
462	1.1	0.04	7.0	0.328760280656
463	1.1	0.04	8.0	0.338624857573
464	1.1	0.045	1.0	0.0135686784388
465	1.1	0.045	2.0	0.0200252744632
466	1.1	0.045	3.0	0.0179476536042
467	1.1	0.045	4.0	0.293095315713
468	1.1	0.045	5.0	0.31492798211
469	1.1	0.045	6.0	0.303893208766
470	1.1	0.045	7.0	0.346662064817
471	1.1	0.045	8.0	0.355815354819
472	1.1	0.05	1.0	0.309745219892
473	1.1	0.05	2.0	0.315467856574
474	1.1	0.05	3.0	0.317310608776
475	1.1	0.05	4.0	0.332617786509
476	1.1	0.05	5.0	0.344528069837
477	1.1	0.05	6.0	0.336666143311
478	1.1	0.05	7.0	0.367641851652
479	1.1	0.05	8.0	0.376501208274
