# Supplementary material for: The struggle for existence in the world market ecosystem
Source: PLoS One. 2018 Oct 3;13(10):e0203915. doi: 10.1371/journal.pone.0203915 (PMC6169900; doi:10.1371/journal.pone.0203915)
Supplement: S1 File — (ZIP) [file pone.0203915.s001.zip › energies/Energies_2000_2_.csv]

	Delta	Kappa	Lambda	Energy
0	1.6	0.005	1.0	0.0292502470523
1	1.6	0.005	2.0	0.0429532310187
2	1.6	0.005	3.0	0.0511745342032
3	1.6	0.005	4.0	0.054600582525
4	1.6	0.005	5.0	0.0576946718069
5	1.6	0.005	6.0	0.0731838237108
6	1.6	0.005	7.0	0.141852715967
7	1.6	0.005	8.0	0.333315659446
8	1.6	0.01	1.0	0.0281175805132
9	1.6	0.01	2.0	0.0253201713094
10	1.6	0.01	3.0	0.0288644912596
11	1.6	0.01	4.0	0.033152874046
12	1.6	0.01	5.0	0.0530985636074
13	1.6	0.01	6.0	0.0977344195823
14	1.6	0.01	7.0	0.156568665722
15	1.6	0.01	8.0	1.0
16	1.6	0.015	1.0	0.025756707786
17	1.6	0.015	2.0	0.0264012888547
18	1.6	0.015	3.0	0.0380674305479
19	1.6	0.015	4.0	0.0466997715032
20	1.6	0.015	5.0	0.0686226539018
21	1.6	0.015	6.0	0.12252632686
22	1.6	0.015	7.0	0.24326435458
23	1.6	0.015	8.0	0.523994953647
24	1.6	0.02	1.0	0.0216110275863
25	1.6	0.02	2.0	0.0367450121305
26	1.6	0.02	3.0	0.0562875405681
27	1.6	0.02	4.0	0.0708923106043
28	1.6	0.02	5.0	0.103879210655
29	1.6	0.02	6.0	0.131790823307
30	1.6	0.02	7.0	0.210812276884
31	1.6	0.02	8.0	0.416671638061
32	1.6	0.025	1.0	0.0346716689857
33	1.6	0.025	2.0	0.060165614231
34	1.6	0.025	3.0	0.0761810552039
35	1.6	0.025	4.0	0.0967141389144
36	1.6	0.025	5.0	0.128895239636
37	1.6	0.025	6.0	0.170524392143
38	1.6	0.025	7.0	0.268919080603
39	1.6	0.025	8.0	0.457600901735
40	1.6	0.03	1.0	0.0279033379025
41	1.6	0.03	2.0	0.0624411346876
42	1.6	0.03	3.0	0.0678960481685
43	1.6	0.03	4.0	0.0903563366244
44	1.6	0.03	5.0	0.139119196947
45	1.6	0.03	6.0	0.204763917824
46	1.6	0.03	7.0	0.364313098275
47	1.6	0.03	8.0	0.536744451654
48	1.6	0.035	1.0	0.0346875751663
49	1.6	0.035	2.0	0.0513893864649
50	1.6	0.035	3.0	0.0593973818642
51	1.6	0.035	4.0	0.123918219045
52	1.6	0.035	5.0	0.145322197022
53	1.6	0.035	6.0	0.172158343125
54	1.6	0.035	7.0	0.271960758259
55	1.6	0.035	8.0	0.38245658255
56	1.6	0.04	1.0	0.0491275842124
57	1.6	0.04	2.0	0.0700276788362
58	1.6	0.04	3.0	0.0876896936666
59	1.6	0.04	4.0	0.109025792493
60	1.6	0.04	5.0	0.121210535034
61	1.6	0.04	6.0	0.150274497709
62	1.6	0.04	7.0	0.264971988405
63	1.6	0.04	8.0	0.426502584675
64	1.6	0.045	1.0	0.045444439591
65	1.6	0.045	2.0	0.0568300837375
66	1.6	0.045	3.0	0.0842926719498
67	1.6	0.045	4.0	0.0993979438731
68	1.6	0.045	5.0	0.151950715218
69	1.6	0.045	6.0	0.182222892591
70	1.6	0.045	7.0	0.331200508048
71	1.6	0.045	8.0	1.0
72	1.6	0.05	1.0	0.0457491071275
73	1.6	0.05	2.0	0.079681115295
74	1.6	0.05	3.0	0.125790011816
75	1.6	0.05	4.0	0.142783061516
76	1.6	0.05	5.0	0.181013745334
77	1.6	0.05	6.0	0.238620773436
78	1.6	0.05	7.0	0.41231527014
79	1.6	0.05	8.0	1.0
80	1.5	0.005	1.0	0.0179613565724
81	1.5	0.005	2.0	0.0313311518012
82	1.5	0.005	3.0	0.0251728084925
83	1.5	0.005	4.0	0.0256928893129
84	1.5	0.005	5.0	0.0269870884063
85	1.5	0.005	6.0	0.0285225249698
86	1.5	0.005	7.0	0.0471675401133
87	1.5	0.005	8.0	0.168594879818
88	1.5	0.01	1.0	0.0217406964519
89	1.5	0.01	2.0	0.0333895778252
90	1.5	0.01	3.0	0.0329887308845
91	1.5	0.01	4.0	0.0255116703475
92	1.5	0.01	5.0	0.0328893542641
93	1.5	0.01	6.0	0.0457141937989
94	1.5	0.01	7.0	0.0551710726304
95	1.5	0.01	8.0	0.182915071604
96	1.5	0.015	1.0	0.0142150132357
97	1.5	0.015	2.0	0.0220371601499
98	1.5	0.015	3.0	0.0279700086276
99	1.5	0.015	4.0	0.0246646069491
100	1.5	0.015	5.0	0.0259375030487
101	1.5	0.015	6.0	0.041672511504
102	1.5	0.015	7.0	0.0985627809118
103	1.5	0.015	8.0	0.294896466391
104	1.5	0.02	1.0	0.0184701955369
105	1.5	0.02	2.0	0.0228539449271
106	1.5	0.02	3.0	0.0326540891835
107	1.5	0.02	4.0	0.0267330430193
108	1.5	0.02	5.0	0.0441234050936
109	1.5	0.02	6.0	0.0630550120575
110	1.5	0.02	7.0	0.099676344844
111	1.5	0.02	8.0	0.251367873427
112	1.5	0.025	1.0	0.0223566081988
113	1.5	0.025	2.0	0.025731394436
114	1.5	0.025	3.0	0.0290596063255
115	1.5	0.025	4.0	0.0368989497892
116	1.5	0.025	5.0	0.0534671221111
117	1.5	0.025	6.0	0.0779011284201
118	1.5	0.025	7.0	0.160411173792
119	1.5	0.025	8.0	0.350138918128
120	1.5	0.03	1.0	0.020940145932
121	1.5	0.03	2.0	0.0351258357486
122	1.5	0.03	3.0	0.0390770997362
123	1.5	0.03	4.0	0.0589692156561
124	1.5	0.03	5.0	0.0612610538141
125	1.5	0.03	6.0	0.102325385402
126	1.5	0.03	7.0	0.235667478436
127	1.5	0.03	8.0	0.358283257263
128	1.5	0.035	1.0	0.0254041066663
129	1.5	0.035	2.0	0.0339443511558
130	1.5	0.035	3.0	0.030535946114
131	1.5	0.035	4.0	0.0312537404278
132	1.5	0.035	5.0	0.0475395635808
133	1.5	0.035	6.0	0.0723518067692
134	1.5	0.035	7.0	0.150453369821
135	1.5	0.035	8.0	0.243378582704
136	1.5	0.04	1.0	0.0212736420065
137	1.5	0.04	2.0	0.03760849421
138	1.5	0.04	3.0	0.037806074143
139	1.5	0.04	4.0	0.0474789733822
140	1.5	0.04	5.0	0.0510625265685
141	1.5	0.04	6.0	0.0570582783082
142	1.5	0.04	7.0	0.181452141658
143	1.5	0.04	8.0	0.248769266809
144	1.5	0.045	1.0	0.0272138544476
145	1.5	0.045	2.0	0.0403524127905
146	1.5	0.045	3.0	0.0412363433692
147	1.5	0.045	4.0	0.0406822507394
148	1.5	0.045	5.0	0.056125047888
149	1.5	0.045	6.0	0.0679754594462
150	1.5	0.045	7.0	0.235585956208
151	1.5	0.045	8.0	0.405188512577
152	1.5	0.05	1.0	0.0307378376103
153	1.5	0.05	2.0	0.0388524678853
154	1.5	0.05	3.0	0.0448820917648
155	1.5	0.05	4.0	0.0433533433503
156	1.5	0.05	5.0	0.0858512767177
157	1.5	0.05	6.0	0.114562207374
158	1.5	0.05	7.0	0.268741917631
159	1.5	0.05	8.0	1.0
160	1.4	0.005	1.0	0.0167960930308
161	1.4	0.005	2.0	0.0196531151377
162	1.4	0.005	3.0	0.020836545301
163	1.4	0.005	4.0	0.02181044317
164	1.4	0.005	5.0	0.0234886556249
165	1.4	0.005	6.0	0.03182105501
166	1.4	0.005	7.0	0.0311939285196
167	1.4	0.005	8.0	0.0663172856458
168	1.4	0.01	1.0	0.0190825493933
169	1.4	0.01	2.0	0.0283416965232
170	1.4	0.01	3.0	0.0243381139936
171	1.4	0.01	4.0	0.0282986992114
172	1.4	0.01	5.0	0.0260135018314
173	1.4	0.01	6.0	0.0285599610511
174	1.4	0.01	7.0	0.0288849153713
175	1.4	0.01	8.0	0.0792162831743
176	1.4	0.015	1.0	0.0167074454251
177	1.4	0.015	2.0	0.0195887234979
178	1.4	0.015	3.0	0.0266383964813
179	1.4	0.015	4.0	0.0224151915839
180	1.4	0.015	5.0	0.0256481258721
181	1.4	0.015	6.0	0.0242661971087
182	1.4	0.015	7.0	0.0267056991262
183	1.4	0.015	8.0	0.140651626764
184	1.4	0.02	1.0	0.0176511818061
185	1.4	0.02	2.0	0.0244433333501
186	1.4	0.02	3.0	0.0284377606966
187	1.4	0.02	4.0	0.0251283922053
188	1.4	0.02	5.0	0.035430708711
189	1.4	0.02	6.0	0.0311325918739
190	1.4	0.02	7.0	0.0629676984592
191	1.4	0.02	8.0	0.174925840605
192	1.4	0.025	1.0	0.022274580736
193	1.4	0.025	2.0	0.0250022959723
194	1.4	0.025	3.0	0.0277684064156
195	1.4	0.025	4.0	0.024014043101
196	1.4	0.025	5.0	0.0212785722913
197	1.4	0.025	6.0	0.0392826202841
198	1.4	0.025	7.0	0.0672286010294
199	1.4	0.025	8.0	0.242008562564
200	1.4	0.03	1.0	0.0158894098304
201	1.4	0.03	2.0	0.0204833783783
202	1.4	0.03	3.0	0.0306763833929
203	1.4	0.03	4.0	0.0312596416422
204	1.4	0.03	5.0	0.0341962980388
205	1.4	0.03	6.0	0.0487528194921
206	1.4	0.03	7.0	0.14261294659
207	1.4	0.03	8.0	0.248634661678
208	1.4	0.035	1.0	0.0163155541882
209	1.4	0.035	2.0	0.0269424751427
210	1.4	0.035	3.0	0.0310385788195
211	1.4	0.035	4.0	0.0216157565069
212	1.4	0.035	5.0	0.0283318498248
213	1.4	0.035	6.0	0.0376721156178
214	1.4	0.035	7.0	0.0529268255303
215	1.4	0.035	8.0	0.095139949152
216	1.4	0.04	1.0	0.0190049029068
217	1.4	0.04	2.0	0.0261840196177
218	1.4	0.04	3.0	0.0241686399233
219	1.4	0.04	4.0	0.0287733920712
220	1.4	0.04	5.0	0.0302872562613
221	1.4	0.04	6.0	0.0296394346303
222	1.4	0.04	7.0	0.0565438370429
223	1.4	0.04	8.0	0.115433519372
224	1.4	0.045	1.0	0.0198775111859
225	1.4	0.045	2.0	0.0304225721231
226	1.4	0.045	3.0	0.0257784195339
227	1.4	0.045	4.0	0.0239373278532
228	1.4	0.045	5.0	0.0230494724193
229	1.4	0.045	6.0	0.0311174599136
230	1.4	0.045	7.0	0.0955515728695
231	1.4	0.045	8.0	0.22111254807
232	1.4	0.05	1.0	0.0262074927537
233	1.4	0.05	2.0	0.0276120354855
234	1.4	0.05	3.0	0.0225431023628
235	1.4	0.05	4.0	0.0237523816214
236	1.4	0.05	5.0	0.0280586118339
237	1.4	0.05	6.0	0.0510958928461
238	1.4	0.05	7.0	0.157450011522
239	1.4	0.05	8.0	0.375509847851
240	1.3	0.005	1.0	0.0133465925051
241	1.3	0.005	2.0	0.0140357614459
242	1.3	0.005	3.0	0.0173857887563
243	1.3	0.005	4.0	0.0184838005381
244	1.3	0.005	5.0	0.0243868703121
245	1.3	0.005	6.0	0.0231056115941
246	1.3	0.005	7.0	0.0271869490717
247	1.3	0.005	8.0	0.0380384226975
248	1.3	0.01	1.0	0.0150925244711
249	1.3	0.01	2.0	0.0211814788947
250	1.3	0.01	3.0	0.0231641769381
251	1.3	0.01	4.0	0.0250090472722
252	1.3	0.01	5.0	0.0217852101862
253	1.3	0.01	6.0	0.0266700009248
254	1.3	0.01	7.0	0.0290794741929
255	1.3	0.01	8.0	0.0544001852889
256	1.3	0.015	1.0	0.0133742778606
257	1.3	0.015	2.0	0.0138078343076
258	1.3	0.015	3.0	0.0241448737408
259	1.3	0.015	4.0	0.0203104216632
260	1.3	0.015	5.0	0.0223770375177
261	1.3	0.015	6.0	0.0254241336675
262	1.3	0.015	7.0	0.0217765803801
263	1.3	0.015	8.0	0.0994294392464
264	1.3	0.02	1.0	0.0140960967729
265	1.3	0.02	2.0	0.0229515663717
266	1.3	0.02	3.0	0.0206052265354
267	1.3	0.02	4.0	0.0213493939134
268	1.3	0.02	5.0	0.027138356431
269	1.3	0.02	6.0	0.0215488750649
270	1.3	0.02	7.0	0.0366836363249
271	1.3	0.02	8.0	0.0749086105393
272	1.3	0.025	1.0	0.0137033403788
273	1.3	0.025	2.0	0.0231020657738
274	1.3	0.025	3.0	0.0216043833898
275	1.3	0.025	4.0	0.0194313183398
276	1.3	0.025	5.0	0.0185431637991
277	1.3	0.025	6.0	0.0259706021827
278	1.3	0.025	7.0	0.0362880500912
279	1.3	0.025	8.0	0.150131460075
280	1.3	0.03	1.0	0.0105496870844
281	1.3	0.03	2.0	0.0171964065801
282	1.3	0.03	3.0	0.0254145528514
283	1.3	0.03	4.0	0.0184562116267
284	1.3	0.03	5.0	0.0237265591928
285	1.3	0.03	6.0	0.032162229292
286	1.3	0.03	7.0	0.0782067232711
287	1.3	0.03	8.0	0.15346893561
288	1.3	0.035	1.0	0.0158774740164
289	1.3	0.035	2.0	0.0186124874548
290	1.3	0.035	3.0	0.0249920316499
291	1.3	0.035	4.0	0.0234482057537
292	1.3	0.035	5.0	0.0233944963073
293	1.3	0.035	6.0	0.0195910203366
294	1.3	0.035	7.0	0.0270681809072
295	1.3	0.035	8.0	0.0455707206439
296	1.3	0.04	1.0	0.0176196673024
297	1.3	0.04	2.0	0.0228961736248
298	1.3	0.04	3.0	0.0205120879873
299	1.3	0.04	4.0	0.0300043896528
300	1.3	0.04	5.0	0.0238212847143
301	1.3	0.04	6.0	0.0173834471161
302	1.3	0.04	7.0	0.0287979862319
303	1.3	0.04	8.0	0.056699323104
304	1.3	0.045	1.0	0.0138714653244
305	1.3	0.045	2.0	0.0209776139739
306	1.3	0.045	3.0	0.0271043849503
307	1.3	0.045	4.0	0.0241007424891
308	1.3	0.045	5.0	0.0233424728485
309	1.3	0.045	6.0	0.0242426158382
310	1.3	0.045	7.0	0.0352566513486
311	1.3	0.045	8.0	0.149167023225
312	1.3	0.05	1.0	0.0214274688577
313	1.3	0.05	2.0	0.0294154352102
314	1.3	0.05	3.0	0.022402892634
315	1.3	0.05	4.0	0.0193113606106
316	1.3	0.05	5.0	0.0197953059286
317	1.3	0.05	6.0	0.0266131117102
318	1.3	0.05	7.0	0.0883125172318
319	1.3	0.05	8.0	0.239504961482
320	1.2	0.005	1.0	0.0171277422145
321	1.2	0.005	2.0	0.0146431725867
322	1.2	0.005	3.0	0.0151014860157
323	1.2	0.005	4.0	0.0131895355056
324	1.2	0.005	5.0	0.0178520194947
325	1.2	0.005	6.0	0.020105678327
326	1.2	0.005	7.0	0.0251539956042
327	1.2	0.005	8.0	0.0377477311128
328	1.2	0.01	1.0	0.0169597734786
329	1.2	0.01	2.0	0.0129520034256
330	1.2	0.01	3.0	0.0171003755136
331	1.2	0.01	4.0	0.0224184238213
332	1.2	0.01	5.0	0.0194910578084
333	1.2	0.01	6.0	0.0260714928152
334	1.2	0.01	7.0	0.0236262608098
335	1.2	0.01	8.0	0.0260090693496
336	1.2	0.015	1.0	0.0104997732189
337	1.2	0.015	2.0	0.0177039857336
338	1.2	0.015	3.0	0.0183483666525
339	1.2	0.015	4.0	0.0167660776639
340	1.2	0.015	5.0	0.0179454746296
341	1.2	0.015	6.0	0.0219250407694
342	1.2	0.015	7.0	0.0200477054535
343	1.2	0.015	8.0	0.0543257811919
344	1.2	0.02	1.0	0.0130319467452
345	1.2	0.02	2.0	0.0116548037518
346	1.2	0.02	3.0	0.0206961963548
347	1.2	0.02	4.0	0.0188504883983
348	1.2	0.02	5.0	0.0221673905464
349	1.2	0.02	6.0	0.0221781110606
350	1.2	0.02	7.0	0.0238395086471
351	1.2	0.02	8.0	0.0492244255056
352	1.2	0.025	1.0	0.0124846164264
353	1.2	0.025	2.0	0.0201448246581
354	1.2	0.025	3.0	0.0162694402827
355	1.2	0.025	4.0	0.0173823456371
356	1.2	0.025	5.0	0.0156469138835
357	1.2	0.025	6.0	0.0206625468532
358	1.2	0.025	7.0	0.0226538526568
359	1.2	0.025	8.0	0.0606565070717
360	1.2	0.03	1.0	0.009578515527
361	1.2	0.03	2.0	0.0139564388561
362	1.2	0.03	3.0	0.0243473518444
363	1.2	0.03	4.0	0.0154229667547
364	1.2	0.03	5.0	0.0225911919546
365	1.2	0.03	6.0	0.0174716321705
366	1.2	0.03	7.0	0.0379392323627
367	1.2	0.03	8.0	0.0797687232099
368	1.2	0.035	1.0	0.00979739238178
369	1.2	0.035	2.0	0.0167439549049
370	1.2	0.035	3.0	0.0200110905975
371	1.2	0.035	4.0	0.0192530312736
372	1.2	0.035	5.0	0.0220381902322
373	1.2	0.035	6.0	0.0192379106687
374	1.2	0.035	7.0	0.0161642145236
375	1.2	0.035	8.0	0.0376690472647
376	1.2	0.04	1.0	0.0147548939374
377	1.2	0.04	2.0	0.0181953351579
378	1.2	0.04	3.0	0.0199213378183
379	1.2	0.04	4.0	0.02476478838
380	1.2	0.04	5.0	0.0189799580072
381	1.2	0.04	6.0	0.0141930238039
382	1.2	0.04	7.0	0.018678326973
383	1.2	0.04	8.0	0.0309665418667
384	1.2	0.045	1.0	0.0125003752442
385	1.2	0.045	2.0	0.0277481088914
386	1.2	0.045	3.0	0.0277557316562
387	1.2	0.045	4.0	0.0234205632777
388	1.2	0.045	5.0	0.0179254394264
389	1.2	0.045	6.0	0.0157980998507
390	1.2	0.045	7.0	0.0217537295766
391	1.2	0.045	8.0	0.0954408624586
392	1.2	0.05	1.0	0.0138666936408
393	1.2	0.05	2.0	0.0304752565579
394	1.2	0.05	3.0	0.0235149510624
395	1.2	0.05	4.0	0.0169209692582
396	1.2	0.05	5.0	0.019221590325
397	1.2	0.05	6.0	0.0116714519347
398	1.2	0.05	7.0	0.029413657245
399	1.2	0.05	8.0	0.103046955519
400	1.1	0.005	1.0	0.0205905273818
401	1.1	0.005	2.0	0.0163006764298
402	1.1	0.005	3.0	0.0140842548894
403	1.1	0.005	4.0	0.011914565029
404	1.1	0.005	5.0	0.0155162441806
405	1.1	0.005	6.0	0.0209812833191
406	1.1	0.005	7.0	0.0302868371849
407	1.1	0.005	8.0	0.0299629769668
408	1.1	0.01	1.0	0.0154257186531
409	1.1	0.01	2.0	0.0105990347422
410	1.1	0.01	3.0	0.0162826008075
411	1.1	0.01	4.0	0.0256133373586
412	1.1	0.01	5.0	0.025821017447
413	1.1	0.01	6.0	0.0260162619191
414	1.1	0.01	7.0	0.031005598784
415	1.1	0.01	8.0	0.0197731096871
416	1.1	0.015	1.0	0.0122159269188
417	1.1	0.015	2.0	0.0163798583021
418	1.1	0.015	3.0	0.0220421688685
419	1.1	0.015	4.0	0.0146227176545
420	1.1	0.015	5.0	0.0197406260125
421	1.1	0.015	6.0	0.0215769056402
422	1.1	0.015	7.0	0.0183168358653
423	1.1	0.015	8.0	0.0385571694728
424	1.1	0.02	1.0	0.0103150654577
425	1.1	0.02	2.0	0.0106273595599
426	1.1	0.02	3.0	0.022707754782
427	1.1	0.02	4.0	0.0170600149916
428	1.1	0.02	5.0	0.0221345744575
429	1.1	0.02	6.0	0.0211615935848
430	1.1	0.02	7.0	0.0208834656551
431	1.1	0.02	8.0	0.0296893524091
432	1.1	0.025	1.0	0.0158576692741
433	1.1	0.025	2.0	0.0168069459398
434	1.1	0.025	3.0	0.0130280595805
435	1.1	0.025	4.0	0.0138730117685
436	1.1	0.025	5.0	0.0150202110178
437	1.1	0.025	6.0	0.018826334869
438	1.1	0.025	7.0	0.0222583356452
439	1.1	0.025	8.0	0.0379165391734
440	1.1	0.03	1.0	0.0115005497087
441	1.1	0.03	2.0	0.0147741701611
442	1.1	0.03	3.0	0.0164246121273
443	1.1	0.03	4.0	0.0162629116695
444	1.1	0.03	5.0	0.0227157630594
445	1.1	0.03	6.0	0.018920227909
446	1.1	0.03	7.0	0.0202769730868
447	1.1	0.03	8.0	0.0484436348267
448	1.1	0.035	1.0	0.0131092627468
449	1.1	0.035	2.0	0.0172263660627
450	1.1	0.035	3.0	0.0172576361488
451	1.1	0.035	4.0	0.0184956604803
452	1.1	0.035	5.0	0.0189906972538
453	1.1	0.035	6.0	0.0190519818233
454	1.1	0.035	7.0	0.0102038230835
455	1.1	0.035	8.0	0.236289258263
456	1.1	0.04	1.0	0.0132428718939
457	1.1	0.04	2.0	0.0180871742353
458	1.1	0.04	3.0	0.0147645441749
459	1.1	0.04	4.0	0.0219164287819
460	1.1	0.04	5.0	0.019682138573
461	1.1	0.04	6.0	0.0133717416083
462	1.1	0.04	7.0	0.266075866042
463	1.1	0.04	8.0	0.283029736223
464	1.1	0.045	1.0	0.0127815476489
465	1.1	0.045	2.0	0.0212406617155
466	1.1	0.045	3.0	0.0206294450135
467	1.1	0.045	4.0	0.263596140451
468	1.1	0.045	5.0	0.268796985437
469	1.1	0.045	6.0	0.272719060759
470	1.1	0.045	7.0	0.287732935457
471	1.1	0.045	8.0	0.293560055526
472	1.1	0.05	1.0	0.255456670962
473	1.1	0.05	2.0	0.253957640128
474	1.1	0.05	3.0	0.260419354871
475	1.1	0.05	4.0	0.266155639076
476	1.1	0.05	5.0	0.274606727825
477	1.1	0.05	6.0	0.275124328124
478	1.1	0.05	7.0	0.298090599196
479	1.1	0.05	8.0	0.303023285778
