# Supplementary material for: The struggle for existence in the world market ecosystem
Source: PLoS One. 2018 Oct 3;13(10):e0203915. doi: 10.1371/journal.pone.0203915 (PMC6169900; doi:10.1371/journal.pone.0203915)
Supplement: S1 File — (ZIP) [file pone.0203915.s001.zip › energies/Energies_2000_3_.csv]

	Delta	Kappa	Lambda	Energy
0	1.6	0.005	1.0	0.173871233271
1	1.6	0.005	2.0	0.215803398754
2	1.6	0.005	3.0	0.26374440989
3	1.6	0.005	4.0	0.30954143918
4	1.6	0.005	5.0	0.342839322628
5	1.6	0.005	6.0	0.383320172157
6	1.6	0.005	7.0	0.460593531826
7	1.6	0.005	8.0	1.0
8	1.6	0.01	1.0	0.14051264802
9	1.6	0.01	2.0	0.161556189663
10	1.6	0.01	3.0	0.186140579105
11	1.6	0.01	4.0	0.217043790925
12	1.6	0.01	5.0	0.265593198506
13	1.6	0.01	6.0	0.327273976662
14	1.6	0.01	7.0	0.462720445436
15	1.6	0.01	8.0	1.0
16	1.6	0.015	1.0	0.160644316142
17	1.6	0.015	2.0	0.185825559834
18	1.6	0.015	3.0	0.240837266146
19	1.6	0.015	4.0	0.30228096165
20	1.6	0.015	5.0	0.322187023682
21	1.6	0.015	6.0	0.355259229484
22	1.6	0.015	7.0	0.492297518517
23	1.6	0.015	8.0	1.0
24	1.6	0.02	1.0	0.180020413939
25	1.6	0.02	2.0	0.209483013746
26	1.6	0.02	3.0	0.26268064626
27	1.6	0.02	4.0	0.307257325461
28	1.6	0.02	5.0	0.360679634451
29	1.6	0.02	6.0	0.423732858647
30	1.6	0.02	7.0	0.502558439968
31	1.6	0.02	8.0	0.663528412816
32	1.6	0.025	1.0	0.182292449068
33	1.6	0.025	2.0	0.219047190914
34	1.6	0.025	3.0	0.236534196758
35	1.6	0.025	4.0	0.280392058965
36	1.6	0.025	5.0	0.349943922612
37	1.6	0.025	6.0	0.379985594175
38	1.6	0.025	7.0	0.459902526105
39	1.6	0.025	8.0	0.635363218812
40	1.6	0.03	1.0	0.19044851866
41	1.6	0.03	2.0	0.217083673425
42	1.6	0.03	3.0	0.259975254914
43	1.6	0.03	4.0	0.277901655694
44	1.6	0.03	5.0	0.326732023367
45	1.6	0.03	6.0	0.377879403951
46	1.6	0.03	7.0	0.534789992983
47	1.6	0.03	8.0	1.0
48	1.6	0.035	1.0	0.194726438093
49	1.6	0.035	2.0	0.213246036286
50	1.6	0.035	3.0	0.266366620195
51	1.6	0.035	4.0	0.289224265463
52	1.6	0.035	5.0	0.32834208576
53	1.6	0.035	6.0	0.410048413032
54	1.6	0.035	7.0	0.547568336183
55	1.6	0.035	8.0	0.653832182117
56	1.6	0.04	1.0	0.196779722292
57	1.6	0.04	2.0	0.236414563782
58	1.6	0.04	3.0	0.298099206273
59	1.6	0.04	4.0	0.336031413958
60	1.6	0.04	5.0	0.399014779921
61	1.6	0.04	6.0	0.493633059396
62	1.6	0.04	7.0	0.575499053359
63	1.6	0.04	8.0	0.703792439942
64	1.6	0.045	1.0	0.218327946927
65	1.6	0.045	2.0	0.257536858417
66	1.6	0.045	3.0	0.322401007095
67	1.6	0.045	4.0	0.363706863142
68	1.6	0.045	5.0	0.429279754977
69	1.6	0.045	6.0	0.457002266105
70	1.6	0.045	7.0	0.515165393285
71	1.6	0.045	8.0	0.657681781664
72	1.6	0.05	1.0	0.208190192198
73	1.6	0.05	2.0	0.281309071299
74	1.6	0.05	3.0	0.349465156821
75	1.6	0.05	4.0	0.382848431278
76	1.6	0.05	5.0	0.451679529249
77	1.6	0.05	6.0	0.501335431804
78	1.6	0.05	7.0	0.579740858365
79	1.6	0.05	8.0	0.737545776041
80	1.5	0.005	1.0	0.0892147782454
81	1.5	0.005	2.0	0.0940874340214
82	1.5	0.005	3.0	0.136661747789
83	1.5	0.005	4.0	0.157476069862
84	1.5	0.005	5.0	0.198556825062
85	1.5	0.005	6.0	0.246417315302
86	1.5	0.005	7.0	0.287296452479
87	1.5	0.005	8.0	0.59813836308
88	1.5	0.01	1.0	0.0707198546766
89	1.5	0.01	2.0	0.0785469450067
90	1.5	0.01	3.0	0.104874584832
91	1.5	0.01	4.0	0.121563421779
92	1.5	0.01	5.0	0.182371218335
93	1.5	0.01	6.0	0.239969493537
94	1.5	0.01	7.0	0.312547024499
95	1.5	0.01	8.0	0.510983711136
96	1.5	0.015	1.0	0.0774888486632
97	1.5	0.015	2.0	0.0928421031489
98	1.5	0.015	3.0	0.112110469844
99	1.5	0.015	4.0	0.158356853011
100	1.5	0.015	5.0	0.204576226035
101	1.5	0.015	6.0	0.244204978285
102	1.5	0.015	7.0	0.361170736047
103	1.5	0.015	8.0	0.548962457775
104	1.5	0.02	1.0	0.0903341206341
105	1.5	0.02	2.0	0.107714939268
106	1.5	0.02	3.0	0.148865136606
107	1.5	0.02	4.0	0.19872636808
108	1.5	0.02	5.0	0.250607307975
109	1.5	0.02	6.0	0.289192419568
110	1.5	0.02	7.0	0.371095094601
111	1.5	0.02	8.0	0.55364824014
112	1.5	0.025	1.0	0.109310027185
113	1.5	0.025	2.0	0.117411081245
114	1.5	0.025	3.0	0.135749341297
115	1.5	0.025	4.0	0.194872335369
116	1.5	0.025	5.0	0.23650264765
117	1.5	0.025	6.0	0.262098582285
118	1.5	0.025	7.0	0.342359922012
119	1.5	0.025	8.0	0.548294636752
120	1.5	0.03	1.0	0.112119872544
121	1.5	0.03	2.0	0.118093088399
122	1.5	0.03	3.0	0.154602480234
123	1.5	0.03	4.0	0.179044193055
124	1.5	0.03	5.0	0.211371982213
125	1.5	0.03	6.0	0.252206374334
126	1.5	0.03	7.0	0.413312350413
127	1.5	0.03	8.0	0.588300593282
128	1.5	0.035	1.0	0.109122557802
129	1.5	0.035	2.0	0.108725324054
130	1.5	0.035	3.0	0.14085949611
131	1.5	0.035	4.0	0.175562455957
132	1.5	0.035	5.0	0.227190119887
133	1.5	0.035	6.0	0.299597866737
134	1.5	0.035	7.0	0.421064130965
135	1.5	0.035	8.0	0.603208952623
136	1.5	0.04	1.0	0.112051075254
137	1.5	0.04	2.0	0.131745616999
138	1.5	0.04	3.0	0.168890219716
139	1.5	0.04	4.0	0.216602316477
140	1.5	0.04	5.0	0.286018017694
141	1.5	0.04	6.0	0.345695989468
142	1.5	0.04	7.0	0.445762005004
143	1.5	0.04	8.0	0.647712574348
144	1.5	0.045	1.0	0.127962016611
145	1.5	0.045	2.0	0.151312403127
146	1.5	0.045	3.0	0.197394727466
147	1.5	0.045	4.0	0.232409062192
148	1.5	0.045	5.0	0.286611165521
149	1.5	0.045	6.0	0.328831956393
150	1.5	0.045	7.0	0.399095562704
151	1.5	0.045	8.0	0.60345886866
152	1.5	0.05	1.0	0.125120057954
153	1.5	0.05	2.0	0.176661138721
154	1.5	0.05	3.0	0.20899655104
155	1.5	0.05	4.0	0.228874329361
156	1.5	0.05	5.0	0.295387249534
157	1.5	0.05	6.0	0.355222591978
158	1.5	0.05	7.0	0.430808618284
159	1.5	0.05	8.0	0.689153112421
160	1.4	0.005	1.0	0.0451480782798
161	1.4	0.005	2.0	0.0564957214947
162	1.4	0.005	3.0	0.0664723114213
163	1.4	0.005	4.0	0.0771601035124
164	1.4	0.005	5.0	0.117144862868
165	1.4	0.005	6.0	0.150958563644
166	1.4	0.005	7.0	0.203942813467
167	1.4	0.005	8.0	0.394495031816
168	1.4	0.01	1.0	0.0414448427677
169	1.4	0.01	2.0	0.0512191804883
170	1.4	0.01	3.0	0.0651849207776
171	1.4	0.01	4.0	0.0733963914189
172	1.4	0.01	5.0	0.102147659858
173	1.4	0.01	6.0	0.122895111314
174	1.4	0.01	7.0	0.214671042958
175	1.4	0.01	8.0	0.313656824481
176	1.4	0.015	1.0	0.0549003403302
177	1.4	0.015	2.0	0.0534610767192
178	1.4	0.015	3.0	0.0620273750131
179	1.4	0.015	4.0	0.0827311612772
180	1.4	0.015	5.0	0.10704045738
181	1.4	0.015	6.0	0.14380156522
182	1.4	0.015	7.0	0.236938420995
183	1.4	0.015	8.0	0.377292378436
184	1.4	0.02	1.0	0.0502704715403
185	1.4	0.02	2.0	0.0638188872179
186	1.4	0.02	3.0	0.0665238411625
187	1.4	0.02	4.0	0.12393011955
188	1.4	0.02	5.0	0.150593392523
189	1.4	0.02	6.0	0.185742691305
190	1.4	0.02	7.0	0.277940735292
191	1.4	0.02	8.0	0.421427653636
192	1.4	0.025	1.0	0.0633864604149
193	1.4	0.025	2.0	0.0575330446956
194	1.4	0.025	3.0	0.0756894073948
195	1.4	0.025	4.0	0.123740566955
196	1.4	0.025	5.0	0.154185495832
197	1.4	0.025	6.0	0.183965480007
198	1.4	0.025	7.0	0.250209895921
199	1.4	0.025	8.0	0.450044619358
200	1.4	0.03	1.0	0.0549265851504
201	1.4	0.03	2.0	0.0613808512873
202	1.4	0.03	3.0	0.0889304384268
203	1.4	0.03	4.0	0.0966149082096
204	1.4	0.03	5.0	0.126029618673
205	1.4	0.03	6.0	0.17509483027
206	1.4	0.03	7.0	0.316911422809
207	1.4	0.03	8.0	0.461559040879
208	1.4	0.035	1.0	0.0450121947124
209	1.4	0.035	2.0	0.0513184015205
210	1.4	0.035	3.0	0.0835646171853
211	1.4	0.035	4.0	0.0953247533927
212	1.4	0.035	5.0	0.140709503795
213	1.4	0.035	6.0	0.232457804612
214	1.4	0.035	7.0	0.316155650272
215	1.4	0.035	8.0	0.500884982313
216	1.4	0.04	1.0	0.0549181211151
217	1.4	0.04	2.0	0.0707676034642
218	1.4	0.04	3.0	0.109596053064
219	1.4	0.04	4.0	0.125089290437
220	1.4	0.04	5.0	0.196593861337
221	1.4	0.04	6.0	0.248413008864
222	1.4	0.04	7.0	0.326529836077
223	1.4	0.04	8.0	0.580966527903
224	1.4	0.045	1.0	0.0738504859123
225	1.4	0.045	2.0	0.0872664473086
226	1.4	0.045	3.0	0.12165274544
227	1.4	0.045	4.0	0.13901171245
228	1.4	0.045	5.0	0.191415342637
229	1.4	0.045	6.0	0.225392292607
230	1.4	0.045	7.0	0.286588227199
231	1.4	0.045	8.0	0.531546897545
232	1.4	0.05	1.0	0.0729612542624
233	1.4	0.05	2.0	0.100426726915
234	1.4	0.05	3.0	0.127039726147
235	1.4	0.05	4.0	0.150693206378
236	1.4	0.05	5.0	0.208376268698
237	1.4	0.05	6.0	0.252672460069
238	1.4	0.05	7.0	0.328840476288
239	1.4	0.05	8.0	0.633227629913
240	1.3	0.005	1.0	0.0414181073392
241	1.3	0.005	2.0	0.047233225028
242	1.3	0.005	3.0	0.0480847668517
243	1.3	0.005	4.0	0.0552355036007
244	1.3	0.005	5.0	0.05681173857
245	1.3	0.005	6.0	0.0817242812204
246	1.3	0.005	7.0	0.141374648073
247	1.3	0.005	8.0	0.335094478242
248	1.3	0.01	1.0	0.0371590000599
249	1.3	0.01	2.0	0.0496194290801
250	1.3	0.01	3.0	0.0496227629219
251	1.3	0.01	4.0	0.056233299585
252	1.3	0.01	5.0	0.0569142509076
253	1.3	0.01	6.0	0.0713757239587
254	1.3	0.01	7.0	0.137732981328
255	1.3	0.01	8.0	0.205200286641
256	1.3	0.015	1.0	0.0437205750387
257	1.3	0.015	2.0	0.052945917771
258	1.3	0.015	3.0	0.0492632342485
259	1.3	0.015	4.0	0.0503715614206
260	1.3	0.015	5.0	0.0615098582867
261	1.3	0.015	6.0	0.0900923315494
262	1.3	0.015	7.0	0.152059876638
263	1.3	0.015	8.0	0.285106700034
264	1.3	0.02	1.0	0.0448907309537
265	1.3	0.02	2.0	0.0465894958741
266	1.3	0.02	3.0	0.043480728321
267	1.3	0.02	4.0	0.0529572828225
268	1.3	0.02	5.0	0.0904525146837
269	1.3	0.02	6.0	0.108872025851
270	1.3	0.02	7.0	0.202106961403
271	1.3	0.02	8.0	0.328018331624
272	1.3	0.025	1.0	0.0382811311094
273	1.3	0.025	2.0	0.0469419561965
274	1.3	0.025	3.0	0.0400190037968
275	1.3	0.025	4.0	0.0650852331392
276	1.3	0.025	5.0	0.0882601322548
277	1.3	0.025	6.0	0.111798651701
278	1.3	0.025	7.0	0.144074099333
279	1.3	0.025	8.0	0.310148614365
280	1.3	0.03	1.0	0.0366565378956
281	1.3	0.03	2.0	0.0413957457729
282	1.3	0.03	3.0	0.0585882302214
283	1.3	0.03	4.0	0.0559040424496
284	1.3	0.03	5.0	0.0843030330644
285	1.3	0.03	6.0	0.116723634555
286	1.3	0.03	7.0	0.213812667949
287	1.3	0.03	8.0	0.316282249313
288	1.3	0.035	1.0	0.0309429631386
289	1.3	0.035	2.0	0.037078472277
290	1.3	0.035	3.0	0.0525063421717
291	1.3	0.035	4.0	0.0536374213769
292	1.3	0.035	5.0	0.0768071930226
293	1.3	0.035	6.0	0.159888922118
294	1.3	0.035	7.0	0.225516712449
295	1.3	0.035	8.0	0.352046737401
296	1.3	0.04	1.0	0.0457533746367
297	1.3	0.04	2.0	0.0507163887472
298	1.3	0.04	3.0	0.0639692574904
299	1.3	0.04	4.0	0.0794102100069
300	1.3	0.04	5.0	0.119673230991
301	1.3	0.04	6.0	0.186210125609
302	1.3	0.04	7.0	0.23892061349
303	1.3	0.04	8.0	0.458262099704
304	1.3	0.045	1.0	0.055545845129
305	1.3	0.045	2.0	0.0540588258696
306	1.3	0.045	3.0	0.0617909433542
307	1.3	0.045	4.0	0.0792799825779
308	1.3	0.045	5.0	0.14910380771
309	1.3	0.045	6.0	0.176602117896
310	1.3	0.045	7.0	0.220768600195
311	1.3	0.045	8.0	0.429964640214
312	1.3	0.05	1.0	0.0528660916265
313	1.3	0.05	2.0	0.0526964776301
314	1.3	0.05	3.0	0.071294016911
315	1.3	0.05	4.0	0.0810598949429
316	1.3	0.05	5.0	0.159848212725
317	1.3	0.05	6.0	0.197609075862
318	1.3	0.05	7.0	0.261622760358
319	1.3	0.05	8.0	0.546419636937
320	1.2	0.005	1.0	0.0259825700762
321	1.2	0.005	2.0	0.0289578638634
322	1.2	0.005	3.0	0.0300978573098
323	1.2	0.005	4.0	0.0327933512139
324	1.2	0.005	5.0	0.0445575075394
325	1.2	0.005	6.0	0.0591103118907
326	1.2	0.005	7.0	0.0820254157244
327	1.2	0.005	8.0	0.220404051802
328	1.2	0.01	1.0	0.019287138652
329	1.2	0.01	2.0	0.024966700693
330	1.2	0.01	3.0	0.0267294097637
331	1.2	0.01	4.0	0.0395657312032
332	1.2	0.01	5.0	0.0357772588255
333	1.2	0.01	6.0	0.043604922996
334	1.2	0.01	7.0	0.0925641525007
335	1.2	0.01	8.0	0.169828357181
336	1.2	0.015	1.0	0.0219428155249
337	1.2	0.015	2.0	0.0294210482416
338	1.2	0.015	3.0	0.0293540856526
339	1.2	0.015	4.0	0.0397754422828
340	1.2	0.015	5.0	0.0369152311591
341	1.2	0.015	6.0	0.0464425723276
342	1.2	0.015	7.0	0.105419497189
343	1.2	0.015	8.0	0.195036732706
344	1.2	0.02	1.0	0.0238134804523
345	1.2	0.02	2.0	0.0268491105229
346	1.2	0.02	3.0	0.0254065656013
347	1.2	0.02	4.0	0.0410664161604
348	1.2	0.02	5.0	0.0550863283023
349	1.2	0.02	6.0	0.0693969964119
350	1.2	0.02	7.0	0.123112851973
351	1.2	0.02	8.0	0.224317311989
352	1.2	0.025	1.0	0.0260339487639
353	1.2	0.025	2.0	0.0306566140906
354	1.2	0.025	3.0	0.0345711579573
355	1.2	0.025	4.0	0.0404442326682
356	1.2	0.025	5.0	0.0598639669234
357	1.2	0.025	6.0	0.0713056598068
358	1.2	0.025	7.0	0.0886242815282
359	1.2	0.025	8.0	0.212947509592
360	1.2	0.03	1.0	0.0216779931656
361	1.2	0.03	2.0	0.030954118151
362	1.2	0.03	3.0	0.0377477487594
363	1.2	0.03	4.0	0.0461902037244
364	1.2	0.03	5.0	0.044160517067
365	1.2	0.03	6.0	0.0587343394835
366	1.2	0.03	7.0	0.1203688345
367	1.2	0.03	8.0	0.217958679017
368	1.2	0.035	1.0	0.0187233982277
369	1.2	0.035	2.0	0.0295881034506
370	1.2	0.035	3.0	0.0370548184885
371	1.2	0.035	4.0	0.0387655504914
372	1.2	0.035	5.0	0.0522931168134
373	1.2	0.035	6.0	0.0947446474986
374	1.2	0.035	7.0	0.148056592283
375	1.2	0.035	8.0	0.245578721945
376	1.2	0.04	1.0	0.0220671822444
377	1.2	0.04	2.0	0.030207248521
378	1.2	0.04	3.0	0.0405349017036
379	1.2	0.04	4.0	0.0533694410542
380	1.2	0.04	5.0	0.0886810292631
381	1.2	0.04	6.0	0.118830612118
382	1.2	0.04	7.0	0.139342074075
383	1.2	0.04	8.0	0.296443574701
384	1.2	0.045	1.0	0.0263308105382
385	1.2	0.045	2.0	0.034960387403
386	1.2	0.045	3.0	0.0357658072654
387	1.2	0.045	4.0	0.0600586899149
388	1.2	0.045	5.0	0.105064357846
389	1.2	0.045	6.0	0.121501369685
390	1.2	0.045	7.0	0.15126813246
391	1.2	0.045	8.0	0.354382354657
392	1.2	0.05	1.0	0.0241565257504
393	1.2	0.05	2.0	0.0333305373976
394	1.2	0.05	3.0	0.0459196585112
395	1.2	0.05	4.0	0.0467491730041
396	1.2	0.05	5.0	0.0956901999279
397	1.2	0.05	6.0	0.120922379709
398	1.2	0.05	7.0	0.178801414728
399	1.2	0.05	8.0	0.429510109152
400	1.1	0.005	1.0	0.0163146733716
401	1.1	0.005	2.0	0.0335189505685
402	1.1	0.005	3.0	0.0210719500965
403	1.1	0.005	4.0	0.0252958925958
404	1.1	0.005	5.0	0.0283741838367
405	1.1	0.005	6.0	0.0362131151758
406	1.1	0.005	7.0	0.0516362022132
407	1.1	0.005	8.0	0.166065043951
408	1.1	0.01	1.0	0.0144024683744
409	1.1	0.01	2.0	0.0196660328848
410	1.1	0.01	3.0	0.0197675998714
411	1.1	0.01	4.0	0.0357153205679
412	1.1	0.01	5.0	0.0300164196091
413	1.1	0.01	6.0	0.0321569482919
414	1.1	0.01	7.0	0.0608441626933
415	1.1	0.01	8.0	0.115899126683
416	1.1	0.015	1.0	0.0120699667595
417	1.1	0.015	2.0	0.0207264591928
418	1.1	0.015	3.0	0.0265154625591
419	1.1	0.015	4.0	0.0334175196423
420	1.1	0.015	5.0	0.0355991194057
421	1.1	0.015	6.0	0.0416853329881
422	1.1	0.015	7.0	0.076159247378
423	1.1	0.015	8.0	0.144134401686
424	1.1	0.02	1.0	0.0140855792641
425	1.1	0.02	2.0	0.0203674955354
426	1.1	0.02	3.0	0.0221456177075
427	1.1	0.02	4.0	0.0239338031813
428	1.1	0.02	5.0	0.0394202194167
429	1.1	0.02	6.0	0.0575148973422
430	1.1	0.02	7.0	0.0960120750279
431	1.1	0.02	8.0	0.175534778775
432	1.1	0.025	1.0	0.0144587704413
433	1.1	0.025	2.0	0.0224677506743
434	1.1	0.025	3.0	0.0233136563572
435	1.1	0.025	4.0	0.0329468612994
436	1.1	0.025	5.0	0.0423011849354
437	1.1	0.025	6.0	0.0546441659462
438	1.1	0.025	7.0	0.078080481325
439	1.1	0.025	8.0	0.152688250106
440	1.1	0.03	1.0	0.0159081717376
441	1.1	0.03	2.0	0.0220104145497
442	1.1	0.03	3.0	0.0305280174625
443	1.1	0.03	4.0	0.0317613761449
444	1.1	0.03	5.0	0.0322366546304
445	1.1	0.03	6.0	0.0409412900862
446	1.1	0.03	7.0	0.0734044233827
447	1.1	0.03	8.0	0.15922014335
448	1.1	0.035	1.0	0.0136657547032
449	1.1	0.035	2.0	0.0234429288234
450	1.1	0.035	3.0	0.0325037742563
451	1.1	0.035	4.0	0.0276872731452
452	1.1	0.035	5.0	0.0447104565292
453	1.1	0.035	6.0	0.059663335258
454	1.1	0.035	7.0	0.0873724407826
455	1.1	0.035	8.0	0.378337660618
456	1.1	0.04	1.0	0.0135739840039
457	1.1	0.04	2.0	0.0259218057405
458	1.1	0.04	3.0	0.0357845301901
459	1.1	0.04	4.0	0.0305476745493
460	1.1	0.04	5.0	0.0536322481831
461	1.1	0.04	6.0	0.0567677751222
462	1.1	0.04	7.0	0.392721818577
463	1.1	0.04	8.0	0.39733238104
464	1.1	0.045	1.0	0.0168111112473
465	1.1	0.045	2.0	0.034210946107
466	1.1	0.045	3.0	0.0349597732515
467	1.1	0.045	4.0	0.363795866744
468	1.1	0.045	5.0	0.368521771225
469	1.1	0.045	6.0	0.367930527741
470	1.1	0.045	7.0	0.378896333277
471	1.1	0.045	8.0	0.368440862649
472	1.1	0.05	1.0	0.369554230116
473	1.1	0.05	2.0	0.36926443403
474	1.1	0.05	3.0	0.367334775139
475	1.1	0.05	4.0	0.387930806789
476	1.1	0.05	5.0	0.385316537764
477	1.1	0.05	6.0	0.385665625272
478	1.1	0.05	7.0	0.39589778105
479	1.1	0.05	8.0	0.38948415119
