# Supplementary material for: The struggle for existence in the world market ecosystem
Source: PLoS One. 2018 Oct 3;13(10):e0203915. doi: 10.1371/journal.pone.0203915 (PMC6169900; doi:10.1371/journal.pone.0203915)
Supplement: S1 File — (ZIP) [file pone.0203915.s001.zip › energies/Energies_2000_4_.csv]

	Delta	Kappa	Lambda	Energy
0	1.6	0.005	1.0	0.184375536546
1	1.6	0.005	2.0	0.236469538252
2	1.6	0.005	3.0	0.25998589727
3	1.6	0.005	4.0	0.286227928433
4	1.6	0.005	5.0	0.328577982138
5	1.6	0.005	6.0	0.404530356381
6	1.6	0.005	7.0	0.552390599843
7	1.6	0.005	8.0	1.0
8	1.6	0.01	1.0	0.201213237668
9	1.6	0.01	2.0	0.240370935199
10	1.6	0.01	3.0	0.259380660287
11	1.6	0.01	4.0	0.277360580474
12	1.6	0.01	5.0	0.362394745653
13	1.6	0.01	6.0	0.421546803563
14	1.6	0.01	7.0	0.483400112042
15	1.6	0.01	8.0	0.694181504133
16	1.6	0.015	1.0	0.177824653098
17	1.6	0.015	2.0	0.221094410582
18	1.6	0.015	3.0	0.235963385049
19	1.6	0.015	4.0	0.292659189457
20	1.6	0.015	5.0	0.378426071726
21	1.6	0.015	6.0	0.419541734164
22	1.6	0.015	7.0	0.480143201534
23	1.6	0.015	8.0	0.629492722237
24	1.6	0.02	1.0	0.170984797893
25	1.6	0.02	2.0	0.209879290312
26	1.6	0.02	3.0	0.275333673959
27	1.6	0.02	4.0	0.314111295457
28	1.6	0.02	5.0	0.377742766682
29	1.6	0.02	6.0	0.43869572281
30	1.6	0.02	7.0	0.510899773592
31	1.6	0.02	8.0	0.702276053092
32	1.6	0.025	1.0	0.186663324849
33	1.6	0.025	2.0	0.246342278922
34	1.6	0.025	3.0	0.272255485935
35	1.6	0.025	4.0	0.32040413465
36	1.6	0.025	5.0	0.394102685825
37	1.6	0.025	6.0	0.423852091487
38	1.6	0.025	7.0	0.479035064437
39	1.6	0.025	8.0	0.603906954981
40	1.6	0.03	1.0	0.239490707111
41	1.6	0.03	2.0	0.260272429936
42	1.6	0.03	3.0	0.275283064709
43	1.6	0.03	4.0	0.331950542434
44	1.6	0.03	5.0	0.365251379818
45	1.6	0.03	6.0	0.388816781179
46	1.6	0.03	7.0	0.439543970578
47	1.6	0.03	8.0	0.57556777449
48	1.6	0.035	1.0	0.24105181569
49	1.6	0.035	2.0	0.262147452057
50	1.6	0.035	3.0	0.26721853369
51	1.6	0.035	4.0	0.33189988062
52	1.6	0.035	5.0	0.365086697067
53	1.6	0.035	6.0	0.392695058409
54	1.6	0.035	7.0	0.481141749267
55	1.6	0.035	8.0	0.651461933464
56	1.6	0.04	1.0	0.249045425998
57	1.6	0.04	2.0	0.274717138987
58	1.6	0.04	3.0	0.30360840544
59	1.6	0.04	4.0	0.349937957616
60	1.6	0.04	5.0	0.39458075277
61	1.6	0.04	6.0	0.4316875491
62	1.6	0.04	7.0	0.484845405018
63	1.6	0.04	8.0	1.0
64	1.6	0.045	1.0	0.249830304066
65	1.6	0.045	2.0	0.274485463086
66	1.6	0.045	3.0	0.29089926872
67	1.6	0.045	4.0	0.317676986226
68	1.6	0.045	5.0	0.362840376169
69	1.6	0.045	6.0	0.409176367594
70	1.6	0.045	7.0	0.493712709005
71	1.6	0.045	8.0	0.662162577736
72	1.6	0.05	1.0	0.225136198985
73	1.6	0.05	2.0	0.260063505796
74	1.6	0.05	3.0	0.28533747401
75	1.6	0.05	4.0	0.327026748971
76	1.6	0.05	5.0	0.387233798433
77	1.6	0.05	6.0	0.429116526256
78	1.6	0.05	7.0	0.512055305782
79	1.6	0.05	8.0	1.0
80	1.5	0.005	1.0	0.121532177162
81	1.5	0.005	2.0	0.155687391056
82	1.5	0.005	3.0	0.174311478878
83	1.5	0.005	4.0	0.209451816668
84	1.5	0.005	5.0	0.229967352998
85	1.5	0.005	6.0	0.272340292407
86	1.5	0.005	7.0	0.354681925007
87	1.5	0.005	8.0	0.514587290029
88	1.5	0.01	1.0	0.104635281826
89	1.5	0.01	2.0	0.143865424764
90	1.5	0.01	3.0	0.162272077374
91	1.5	0.01	4.0	0.199690545214
92	1.5	0.01	5.0	0.257179356933
93	1.5	0.01	6.0	0.279138436645
94	1.5	0.01	7.0	0.348547541566
95	1.5	0.01	8.0	0.552403763817
96	1.5	0.015	1.0	0.111198287731
97	1.5	0.015	2.0	0.135358684284
98	1.5	0.015	3.0	0.143010992196
99	1.5	0.015	4.0	0.187243157162
100	1.5	0.015	5.0	0.267001871465
101	1.5	0.015	6.0	0.298865916668
102	1.5	0.015	7.0	0.350366401223
103	1.5	0.015	8.0	0.533103548226
104	1.5	0.02	1.0	0.105054960633
105	1.5	0.02	2.0	0.126210585896
106	1.5	0.02	3.0	0.164492420863
107	1.5	0.02	4.0	0.214004655535
108	1.5	0.02	5.0	0.273593763478
109	1.5	0.02	6.0	0.31775271001
110	1.5	0.02	7.0	0.380330786886
111	1.5	0.02	8.0	0.544232115911
112	1.5	0.025	1.0	0.116461404302
113	1.5	0.025	2.0	0.1462491649
114	1.5	0.025	3.0	0.16564523973
115	1.5	0.025	4.0	0.22669713168
116	1.5	0.025	5.0	0.280572710283
117	1.5	0.025	6.0	0.327282597918
118	1.5	0.025	7.0	0.384098921651
119	1.5	0.025	8.0	0.534980581301
120	1.5	0.03	1.0	0.138205326166
121	1.5	0.03	2.0	0.174465845065
122	1.5	0.03	3.0	0.190490504442
123	1.5	0.03	4.0	0.241867247927
124	1.5	0.03	5.0	0.267580242515
125	1.5	0.03	6.0	0.30639619391
126	1.5	0.03	7.0	0.387983365132
127	1.5	0.03	8.0	0.487909191895
128	1.5	0.035	1.0	0.134933935091
129	1.5	0.035	2.0	0.185303171252
130	1.5	0.035	3.0	0.193772134062
131	1.5	0.035	4.0	0.251053643248
132	1.5	0.035	5.0	0.286551701499
133	1.5	0.035	6.0	0.298704674004
134	1.5	0.035	7.0	0.415588871118
135	1.5	0.035	8.0	0.573581922812
136	1.5	0.04	1.0	0.15336858248
137	1.5	0.04	2.0	0.201136066685
138	1.5	0.04	3.0	0.21959428382
139	1.5	0.04	4.0	0.258433071435
140	1.5	0.04	5.0	0.2874318383
141	1.5	0.04	6.0	0.327612718089
142	1.5	0.04	7.0	0.439292714148
143	1.5	0.04	8.0	0.63497456672
144	1.5	0.045	1.0	0.150400863412
145	1.5	0.045	2.0	0.189529111376
146	1.5	0.045	3.0	0.203526742632
147	1.5	0.045	4.0	0.249986277616
148	1.5	0.045	5.0	0.285609157755
149	1.5	0.045	6.0	0.326944741099
150	1.5	0.045	7.0	0.432742366097
151	1.5	0.045	8.0	0.564187457782
152	1.5	0.05	1.0	0.136906410508
153	1.5	0.05	2.0	0.174333626963
154	1.5	0.05	3.0	0.20305344582
155	1.5	0.05	4.0	0.254025818292
156	1.5	0.05	5.0	0.276850567559
157	1.5	0.05	6.0	0.342840875056
158	1.5	0.05	7.0	0.440199953367
159	1.5	0.05	8.0	0.60370605004
160	1.4	0.005	1.0	0.0573643186998
161	1.4	0.005	2.0	0.079557400644
162	1.4	0.005	3.0	0.0868547066059
163	1.4	0.005	4.0	0.120318771384
164	1.4	0.005	5.0	0.136467577233
165	1.4	0.005	6.0	0.154840961419
166	1.4	0.005	7.0	0.227421085989
167	1.4	0.005	8.0	0.394365321042
168	1.4	0.01	1.0	0.0526737947678
169	1.4	0.01	2.0	0.0736182722401
170	1.4	0.01	3.0	0.0942835262474
171	1.4	0.01	4.0	0.116027967655
172	1.4	0.01	5.0	0.161728658383
173	1.4	0.01	6.0	0.195865255643
174	1.4	0.01	7.0	0.249752151165
175	1.4	0.01	8.0	0.443116879478
176	1.4	0.015	1.0	0.0500597919583
177	1.4	0.015	2.0	0.0771335570853
178	1.4	0.015	3.0	0.104516965791
179	1.4	0.015	4.0	0.114123755838
180	1.4	0.015	5.0	0.181716446735
181	1.4	0.015	6.0	0.198137140278
182	1.4	0.015	7.0	0.22285408938
183	1.4	0.015	8.0	0.411659282015
184	1.4	0.02	1.0	0.0515774052647
185	1.4	0.02	2.0	0.069743621485
186	1.4	0.02	3.0	0.102084311485
187	1.4	0.02	4.0	0.129644296994
188	1.4	0.02	5.0	0.162976257978
189	1.4	0.02	6.0	0.194092617849
190	1.4	0.02	7.0	0.254205677558
191	1.4	0.02	8.0	0.449451322381
192	1.4	0.025	1.0	0.0652072504427
193	1.4	0.025	2.0	0.0803393167589
194	1.4	0.025	3.0	0.106607011876
195	1.4	0.025	4.0	0.140249250345
196	1.4	0.025	5.0	0.166684394122
197	1.4	0.025	6.0	0.225840935192
198	1.4	0.025	7.0	0.272127169248
199	1.4	0.025	8.0	0.447640202397
200	1.4	0.03	1.0	0.0654967303248
201	1.4	0.03	2.0	0.0835490617539
202	1.4	0.03	3.0	0.111385659593
203	1.4	0.03	4.0	0.142963824939
204	1.4	0.03	5.0	0.164093055813
205	1.4	0.03	6.0	0.197394301964
206	1.4	0.03	7.0	0.26838429856
207	1.4	0.03	8.0	0.437026555491
208	1.4	0.035	1.0	0.0568378179742
209	1.4	0.035	2.0	0.0882827145776
210	1.4	0.035	3.0	0.103762037742
211	1.4	0.035	4.0	0.141600306647
212	1.4	0.035	5.0	0.160559599099
213	1.4	0.035	6.0	0.1915103574
214	1.4	0.035	7.0	0.330656798814
215	1.4	0.035	8.0	0.522184325736
216	1.4	0.04	1.0	0.0731861676115
217	1.4	0.04	2.0	0.104722148714
218	1.4	0.04	3.0	0.121480669687
219	1.4	0.04	4.0	0.145327952138
220	1.4	0.04	5.0	0.18965697843
221	1.4	0.04	6.0	0.227514605504
222	1.4	0.04	7.0	0.34712141565
223	1.4	0.04	8.0	0.586289368019
224	1.4	0.045	1.0	0.0799854568048
225	1.4	0.045	2.0	0.107024949629
226	1.4	0.045	3.0	0.116653587322
227	1.4	0.045	4.0	0.132979942497
228	1.4	0.045	5.0	0.178052656799
229	1.4	0.045	6.0	0.221666328303
230	1.4	0.045	7.0	0.320101816375
231	1.4	0.045	8.0	0.504954843347
232	1.4	0.05	1.0	0.0768342650606
233	1.4	0.05	2.0	0.106975998776
234	1.4	0.05	3.0	0.114925905938
235	1.4	0.05	4.0	0.143687897609
236	1.4	0.05	5.0	0.178066548058
237	1.4	0.05	6.0	0.238589834214
238	1.4	0.05	7.0	0.33787281088
239	1.4	0.05	8.0	0.551432919
240	1.3	0.005	1.0	0.0282835382044
241	1.3	0.005	2.0	0.0334627196426
242	1.3	0.005	3.0	0.0426268897288
243	1.3	0.005	4.0	0.0566658685571
244	1.3	0.005	5.0	0.0836859741093
245	1.3	0.005	6.0	0.09568392399
246	1.3	0.005	7.0	0.150861632149
247	1.3	0.005	8.0	0.335275822095
248	1.3	0.01	1.0	0.0249726786643
249	1.3	0.01	2.0	0.040410402013
250	1.3	0.01	3.0	0.0749946045491
251	1.3	0.01	4.0	0.078148158409
252	1.3	0.01	5.0	0.0989260618474
253	1.3	0.01	6.0	0.131273780379
254	1.3	0.01	7.0	0.185761127004
255	1.3	0.01	8.0	0.311914249876
256	1.3	0.015	1.0	0.0182688025424
257	1.3	0.015	2.0	0.0466418281299
258	1.3	0.015	3.0	0.0633077954099
259	1.3	0.015	4.0	0.0688502250342
260	1.3	0.015	5.0	0.105991338369
261	1.3	0.015	6.0	0.134320673424
262	1.3	0.015	7.0	0.166039537412
263	1.3	0.015	8.0	0.307351173779
264	1.3	0.02	1.0	0.0193105685047
265	1.3	0.02	2.0	0.0525274246904
266	1.3	0.02	3.0	0.0619529361883
267	1.3	0.02	4.0	0.0708068515259
268	1.3	0.02	5.0	0.111852598097
269	1.3	0.02	6.0	0.149764727829
270	1.3	0.02	7.0	0.205425997079
271	1.3	0.02	8.0	0.403170893734
272	1.3	0.025	1.0	0.0154083107759
273	1.3	0.025	2.0	0.0534450538322
274	1.3	0.025	3.0	0.0698472406596
275	1.3	0.025	4.0	0.0852854327847
276	1.3	0.025	5.0	0.108313801369
277	1.3	0.025	6.0	0.145448177965
278	1.3	0.025	7.0	0.208043412477
279	1.3	0.025	8.0	0.360539953534
280	1.3	0.03	1.0	0.0245423399937
281	1.3	0.03	2.0	0.055620496669
282	1.3	0.03	3.0	0.0703922292252
283	1.3	0.03	4.0	0.0697170554104
284	1.3	0.03	5.0	0.0933899893621
285	1.3	0.03	6.0	0.1358295537
286	1.3	0.03	7.0	0.191104795542
287	1.3	0.03	8.0	0.352065488805
288	1.3	0.035	1.0	0.0275379334402
289	1.3	0.035	2.0	0.0495348020797
290	1.3	0.035	3.0	0.0667013789615
291	1.3	0.035	4.0	0.0840218254681
292	1.3	0.035	5.0	0.0944504247209
293	1.3	0.035	6.0	0.138051262079
294	1.3	0.035	7.0	0.268687352762
295	1.3	0.035	8.0	0.463825123302
296	1.3	0.04	1.0	0.0309097093969
297	1.3	0.04	2.0	0.0651938978134
298	1.3	0.04	3.0	0.0758877404242
299	1.3	0.04	4.0	0.100741774833
300	1.3	0.04	5.0	0.134949032321
301	1.3	0.04	6.0	0.155030217396
302	1.3	0.04	7.0	0.257388963455
303	1.3	0.04	8.0	0.528541934018
304	1.3	0.045	1.0	0.0264647476213
305	1.3	0.045	2.0	0.0572782772175
306	1.3	0.045	3.0	0.0606638029613
307	1.3	0.045	4.0	0.0737535742348
308	1.3	0.045	5.0	0.107495568725
309	1.3	0.045	6.0	0.142249583418
310	1.3	0.045	7.0	0.257874587845
311	1.3	0.045	8.0	0.443427907527
312	1.3	0.05	1.0	0.0228067759073
313	1.3	0.05	2.0	0.051330055499
314	1.3	0.05	3.0	0.056396156255
315	1.3	0.05	4.0	0.0740492134305
316	1.3	0.05	5.0	0.101553284396
317	1.3	0.05	6.0	0.151947404282
318	1.3	0.05	7.0	0.219889783285
319	1.3	0.05	8.0	0.439656182925
320	1.2	0.005	1.0	0.0253928074835
321	1.2	0.005	2.0	0.0297894219501
322	1.2	0.005	3.0	0.0355662344939
323	1.2	0.005	4.0	0.0491511170873
324	1.2	0.005	5.0	0.0542401014146
325	1.2	0.005	6.0	0.0597643567073
326	1.2	0.005	7.0	0.131182136893
327	1.2	0.005	8.0	0.262928227842
328	1.2	0.01	1.0	0.018618865124
329	1.2	0.01	2.0	0.0317856323399
330	1.2	0.01	3.0	0.0429316222398
331	1.2	0.01	4.0	0.0464862031842
332	1.2	0.01	5.0	0.0599944415588
333	1.2	0.01	6.0	0.0956028854522
334	1.2	0.01	7.0	0.165830716617
335	1.2	0.01	8.0	0.270360098747
336	1.2	0.015	1.0	0.0173822311225
337	1.2	0.015	2.0	0.0330235464689
338	1.2	0.015	3.0	0.0370579103708
339	1.2	0.015	4.0	0.0543555428456
340	1.2	0.015	5.0	0.0649700409561
341	1.2	0.015	6.0	0.0851379886998
342	1.2	0.015	7.0	0.137490143024
343	1.2	0.015	8.0	0.241894265134
344	1.2	0.02	1.0	0.0185843663614
345	1.2	0.02	2.0	0.0373006515337
346	1.2	0.02	3.0	0.041403734017
347	1.2	0.02	4.0	0.0596171846491
348	1.2	0.02	5.0	0.0697668964882
349	1.2	0.02	6.0	0.104613198084
350	1.2	0.02	7.0	0.141268058496
351	1.2	0.02	8.0	0.305774923729
352	1.2	0.025	1.0	0.0156730203718
353	1.2	0.025	2.0	0.0364150452617
354	1.2	0.025	3.0	0.0639588123045
355	1.2	0.025	4.0	0.0643672066729
356	1.2	0.025	5.0	0.0646738048626
357	1.2	0.025	6.0	0.091394859108
358	1.2	0.025	7.0	0.148164661009
359	1.2	0.025	8.0	0.285342652064
360	1.2	0.03	1.0	0.0212113538736
361	1.2	0.03	2.0	0.032803652168
362	1.2	0.03	3.0	0.0618701670048
363	1.2	0.03	4.0	0.0581959574622
364	1.2	0.03	5.0	0.0757494311162
365	1.2	0.03	6.0	0.103499766443
366	1.2	0.03	7.0	0.127475666008
367	1.2	0.03	8.0	0.269373371754
368	1.2	0.035	1.0	0.0188461912605
369	1.2	0.035	2.0	0.035913585187
370	1.2	0.035	3.0	0.0584117356432
371	1.2	0.035	4.0	0.0642465522889
372	1.2	0.035	5.0	0.0765553606022
373	1.2	0.035	6.0	0.0976850323356
374	1.2	0.035	7.0	0.193822509564
375	1.2	0.035	8.0	0.373067605987
376	1.2	0.04	1.0	0.018736892089
377	1.2	0.04	2.0	0.0468914959175
378	1.2	0.04	3.0	0.0610643362702
379	1.2	0.04	4.0	0.0649526229821
380	1.2	0.04	5.0	0.0940461377852
381	1.2	0.04	6.0	0.115434263063
382	1.2	0.04	7.0	0.210273667905
383	1.2	0.04	8.0	0.449023808816
384	1.2	0.045	1.0	0.016691529875
385	1.2	0.045	2.0	0.0400867650775
386	1.2	0.045	3.0	0.0520089860484
387	1.2	0.045	4.0	0.0579202471007
388	1.2	0.045	5.0	0.0845473421871
389	1.2	0.045	6.0	0.0972492736631
390	1.2	0.045	7.0	0.212324753345
391	1.2	0.045	8.0	0.384365809217
392	1.2	0.05	1.0	0.0152443983949
393	1.2	0.05	2.0	0.0409738186195
394	1.2	0.05	3.0	0.0463010238426
395	1.2	0.05	4.0	0.0569856572689
396	1.2	0.05	5.0	0.0760445971448
397	1.2	0.05	6.0	0.116174574506
398	1.2	0.05	7.0	0.179696054859
399	1.2	0.05	8.0	0.380478466494
400	1.1	0.005	1.0	0.0250939669348
401	1.1	0.005	2.0	0.0239585368685
402	1.1	0.005	3.0	0.0333458706172
403	1.1	0.005	4.0	0.048410768846
404	1.1	0.005	5.0	0.0545261880938
405	1.1	0.005	6.0	0.0493592011554
406	1.1	0.005	7.0	0.109796242561
407	1.1	0.005	8.0	0.215256813556
408	1.1	0.01	1.0	0.0201385129943
409	1.1	0.01	2.0	0.0203461411511
410	1.1	0.01	3.0	0.0406228999017
411	1.1	0.01	4.0	0.041338573821
412	1.1	0.01	5.0	0.0550318357305
413	1.1	0.01	6.0	0.0746617688616
414	1.1	0.01	7.0	0.114466428056
415	1.1	0.01	8.0	0.189173299828
416	1.1	0.015	1.0	0.0163323973955
417	1.1	0.015	2.0	0.0214278223055
418	1.1	0.015	3.0	0.031676503355
419	1.1	0.015	4.0	0.0489125785992
420	1.1	0.015	5.0	0.0533036673946
421	1.1	0.015	6.0	0.0478751511679
422	1.1	0.015	7.0	0.0899998283451
423	1.1	0.015	8.0	0.141739799102
424	1.1	0.02	1.0	0.0146993653331
425	1.1	0.02	2.0	0.028439475248
426	1.1	0.02	3.0	0.0367164641836
427	1.1	0.02	4.0	0.0457531384305
428	1.1	0.02	5.0	0.0534502699743
429	1.1	0.02	6.0	0.0551089577344
430	1.1	0.02	7.0	0.0896209640707
431	1.1	0.02	8.0	0.223510149539
432	1.1	0.025	1.0	0.0160514600495
433	1.1	0.025	2.0	0.0306425231638
434	1.1	0.025	3.0	0.0293205536592
435	1.1	0.025	4.0	0.0567725144805
436	1.1	0.025	5.0	0.0551663803528
437	1.1	0.025	6.0	0.0571487437007
438	1.1	0.025	7.0	0.10586884121
439	1.1	0.025	8.0	0.208948236197
440	1.1	0.03	1.0	0.0180245507334
441	1.1	0.03	2.0	0.027684178058
442	1.1	0.03	3.0	0.0366747964802
443	1.1	0.03	4.0	0.0550680577789
444	1.1	0.03	5.0	0.0611843536286
445	1.1	0.03	6.0	0.0830419643084
446	1.1	0.03	7.0	0.112831692931
447	1.1	0.03	8.0	0.2047530077
448	1.1	0.035	1.0	0.0204652153379
449	1.1	0.035	2.0	0.0232154794522
450	1.1	0.035	3.0	0.0510357219543
451	1.1	0.035	4.0	0.0556288217257
452	1.1	0.035	5.0	0.0595079635766
453	1.1	0.035	6.0	0.0801987207689
454	1.1	0.035	7.0	0.142063229337
455	1.1	0.035	8.0	0.399963692229
456	1.1	0.04	1.0	0.0196481631789
457	1.1	0.04	2.0	0.0380485492175
458	1.1	0.04	3.0	0.0514602262146
459	1.1	0.04	4.0	0.0584066233358
460	1.1	0.04	5.0	0.0647160947408
461	1.1	0.04	6.0	0.083270850601
462	1.1	0.04	7.0	0.397197675783
463	1.1	0.04	8.0	0.408446061667
464	1.1	0.045	1.0	0.0152600577753
465	1.1	0.045	2.0	0.0440785440182
466	1.1	0.045	3.0	0.0478024079209
467	1.1	0.045	4.0	0.363557309009
468	1.1	0.045	5.0	0.37891449226
469	1.1	0.045	6.0	0.357630108852
470	1.1	0.045	7.0	0.379852614246
471	1.1	0.045	8.0	0.409135527563
472	1.1	0.05	1.0	0.373885145906
473	1.1	0.05	2.0	0.369480955406
474	1.1	0.05	3.0	0.385255559992
475	1.1	0.05	4.0	0.386110473267
476	1.1	0.05	5.0	0.392565993307
477	1.1	0.05	6.0	0.381681579741
478	1.1	0.05	7.0	0.389867152964
479	1.1	0.05	8.0	0.418949431673
