# Supplementary material for: The struggle for existence in the world market ecosystem
Source: PLoS One. 2018 Oct 3;13(10):e0203915. doi: 10.1371/journal.pone.0203915 (PMC6169900; doi:10.1371/journal.pone.0203915)
Supplement: S1 File — (ZIP) [file pone.0203915.s001.zip › energies/Energies_2000_5_.csv]

	Delta	Kappa	Lambda	Energy
0	1.6	0.005	1.0	0.027997671426
1	1.6	0.005	2.0	0.0291154258192
2	1.6	0.005	3.0	0.0374628015412
3	1.6	0.005	4.0	0.0570855728929
4	1.6	0.005	5.0	0.0766223777658
5	1.6	0.005	6.0	0.098272310199
6	1.6	0.005	7.0	0.163252927583
7	1.6	0.005	8.0	0.305534553881
8	1.6	0.01	1.0	0.0318196375569
9	1.6	0.01	2.0	0.0360379485892
10	1.6	0.01	3.0	0.0455320389294
11	1.6	0.01	4.0	0.0393784372676
12	1.6	0.01	5.0	0.049838209695
13	1.6	0.01	6.0	0.0716756581179
14	1.6	0.01	7.0	0.137290298042
15	1.6	0.01	8.0	0.31325508475
16	1.6	0.015	1.0	0.0341557372385
17	1.6	0.015	2.0	0.0355082774193
18	1.6	0.015	3.0	0.0393401718999
19	1.6	0.015	4.0	0.0491045913165
20	1.6	0.015	5.0	0.0645660730867
21	1.6	0.015	6.0	0.0785558885364
22	1.6	0.015	7.0	0.138629413512
23	1.6	0.015	8.0	0.353785210621
24	1.6	0.02	1.0	0.0265933409184
25	1.6	0.02	2.0	0.0362937636135
26	1.6	0.02	3.0	0.0436741873914
27	1.6	0.02	4.0	0.0410135948302
28	1.6	0.02	5.0	0.0775460316587
29	1.6	0.02	6.0	0.108417868342
30	1.6	0.02	7.0	0.1960270945
31	1.6	0.02	8.0	0.326357887596
32	1.6	0.025	1.0	0.0347683301455
33	1.6	0.025	2.0	0.038922899078
34	1.6	0.025	3.0	0.0573981388642
35	1.6	0.025	4.0	0.0593821123716
36	1.6	0.025	5.0	0.0912034242369
37	1.6	0.025	6.0	0.137872358323
38	1.6	0.025	7.0	0.254674466954
39	1.6	0.025	8.0	0.39004607348
40	1.6	0.03	1.0	0.0266775760505
41	1.6	0.03	2.0	0.0364826314878
42	1.6	0.03	3.0	0.0539012246035
43	1.6	0.03	4.0	0.0836962150862
44	1.6	0.03	5.0	0.124489725972
45	1.6	0.03	6.0	0.178095022916
46	1.6	0.03	7.0	0.308103273107
47	1.6	0.03	8.0	0.469560882823
48	1.6	0.035	1.0	0.0384642013543
49	1.6	0.035	2.0	0.0519613274901
50	1.6	0.035	3.0	0.0607318418664
51	1.6	0.035	4.0	0.0925456931578
52	1.6	0.035	5.0	0.130860799429
53	1.6	0.035	6.0	0.21427254197
54	1.6	0.035	7.0	0.282441644292
55	1.6	0.035	8.0	0.499725142212
56	1.6	0.04	1.0	0.0246969558078
57	1.6	0.04	2.0	0.031055156328
58	1.6	0.04	3.0	0.0569615915461
59	1.6	0.04	4.0	0.0587731386186
60	1.6	0.04	5.0	0.113809117077
61	1.6	0.04	6.0	0.179735608228
62	1.6	0.04	7.0	0.329861772225
63	1.6	0.04	8.0	1.0
64	1.6	0.045	1.0	0.0199429767481
65	1.6	0.045	2.0	0.0268005342996
66	1.6	0.045	3.0	0.0592005754165
67	1.6	0.045	4.0	0.0893574412053
68	1.6	0.045	5.0	0.151558144239
69	1.6	0.045	6.0	0.171820867442
70	1.6	0.045	7.0	0.3015324919
71	1.6	0.045	8.0	0.45236644663
72	1.6	0.05	1.0	0.0248141142809
73	1.6	0.05	2.0	0.0343761722173
74	1.6	0.05	3.0	0.0628875940774
75	1.6	0.05	4.0	0.0656257425107
76	1.6	0.05	5.0	0.106260059957
77	1.6	0.05	6.0	0.169525887083
78	1.6	0.05	7.0	0.337271312254
79	1.6	0.05	8.0	1.0
80	1.5	0.005	1.0	0.0220009338474
81	1.5	0.005	2.0	0.0275614740634
82	1.5	0.005	3.0	0.0310158996608
83	1.5	0.005	4.0	0.0414207431551
84	1.5	0.005	5.0	0.0436887471274
85	1.5	0.005	6.0	0.0548784499854
86	1.5	0.005	7.0	0.0746602441227
87	1.5	0.005	8.0	0.142083773981
88	1.5	0.01	1.0	0.0171024924873
89	1.5	0.01	2.0	0.0195654209262
90	1.5	0.01	3.0	0.0269444409899
91	1.5	0.01	4.0	0.0233233961948
92	1.5	0.01	5.0	0.0278556815036
93	1.5	0.01	6.0	0.0272777757731
94	1.5	0.01	7.0	0.0499131372588
95	1.5	0.01	8.0	0.179347529912
96	1.5	0.015	1.0	0.0207977519591
97	1.5	0.015	2.0	0.0255631545744
98	1.5	0.015	3.0	0.019670204915
99	1.5	0.015	4.0	0.0223559633014
100	1.5	0.015	5.0	0.0335957236874
101	1.5	0.015	6.0	0.0437474845658
102	1.5	0.015	7.0	0.0742656288975
103	1.5	0.015	8.0	0.191196811467
104	1.5	0.02	1.0	0.0182394980522
105	1.5	0.02	2.0	0.0214672530266
106	1.5	0.02	3.0	0.0164494356139
107	1.5	0.02	4.0	0.0192276447776
108	1.5	0.02	5.0	0.0304210593099
109	1.5	0.02	6.0	0.0482892714515
110	1.5	0.02	7.0	0.104363802658
111	1.5	0.02	8.0	0.213026556198
112	1.5	0.025	1.0	0.0162811032091
113	1.5	0.025	2.0	0.0165511636267
114	1.5	0.025	3.0	0.0266653426839
115	1.5	0.025	4.0	0.029022046299
116	1.5	0.025	5.0	0.0328161485677
117	1.5	0.025	6.0	0.05110170033
118	1.5	0.025	7.0	0.0980314957173
119	1.5	0.025	8.0	0.228335183854
120	1.5	0.03	1.0	0.0215581475583
121	1.5	0.03	2.0	0.0278321548477
122	1.5	0.03	3.0	0.0297250198326
123	1.5	0.03	4.0	0.0247801824202
124	1.5	0.03	5.0	0.0361494226568
125	1.5	0.03	6.0	0.075704659622
126	1.5	0.03	7.0	0.15653892211
127	1.5	0.03	8.0	0.351718496298
128	1.5	0.035	1.0	0.019243133071
129	1.5	0.035	2.0	0.0282638439501
130	1.5	0.035	3.0	0.0256849494714
131	1.5	0.035	4.0	0.0251989278932
132	1.5	0.035	5.0	0.0527010719372
133	1.5	0.035	6.0	0.0747912482564
134	1.5	0.035	7.0	0.120784578522
135	1.5	0.035	8.0	0.393633341502
136	1.5	0.04	1.0	0.0140291203596
137	1.5	0.04	2.0	0.0236442027153
138	1.5	0.04	3.0	0.0317955233896
139	1.5	0.04	4.0	0.0353972861124
140	1.5	0.04	5.0	0.0411972232885
141	1.5	0.04	6.0	0.0791620087291
142	1.5	0.04	7.0	0.243148664032
143	1.5	0.04	8.0	0.393705146776
144	1.5	0.045	1.0	0.0129469031673
145	1.5	0.045	2.0	0.0196772977854
146	1.5	0.045	3.0	0.0260041778125
147	1.5	0.045	4.0	0.0377978418424
148	1.5	0.045	5.0	0.0483004394671
149	1.5	0.045	6.0	0.0876712655085
150	1.5	0.045	7.0	0.187314749461
151	1.5	0.045	8.0	0.377512324123
152	1.5	0.05	1.0	0.0150916280701
153	1.5	0.05	2.0	0.0132464311069
154	1.5	0.05	3.0	0.0183359996861
155	1.5	0.05	4.0	0.0217988971
156	1.5	0.05	5.0	0.0294837820233
157	1.5	0.05	6.0	0.0684080954854
158	1.5	0.05	7.0	0.137476796945
159	1.5	0.05	8.0	0.383212649245
160	1.4	0.005	1.0	0.0198602346489
161	1.4	0.005	2.0	0.0205379991938
162	1.4	0.005	3.0	0.0224819425104
163	1.4	0.005	4.0	0.0233990634388
164	1.4	0.005	5.0	0.024651734146
165	1.4	0.005	6.0	0.035066012569
166	1.4	0.005	7.0	0.0323963599087
167	1.4	0.005	8.0	0.0895079531545
168	1.4	0.01	1.0	0.0141064227826
169	1.4	0.01	2.0	0.0190333677
170	1.4	0.01	3.0	0.021253752623
171	1.4	0.01	4.0	0.0235444569018
172	1.4	0.01	5.0	0.0193968213843
173	1.4	0.01	6.0	0.0238520599204
174	1.4	0.01	7.0	0.0320152165648
175	1.4	0.01	8.0	0.0841552021135
176	1.4	0.015	1.0	0.013708180416
177	1.4	0.015	2.0	0.0183062511365
178	1.4	0.015	3.0	0.0211482019834
179	1.4	0.015	4.0	0.0198868343318
180	1.4	0.015	5.0	0.023682696585
181	1.4	0.015	6.0	0.0235782822079
182	1.4	0.015	7.0	0.0308126433342
183	1.4	0.015	8.0	0.103350020917
184	1.4	0.02	1.0	0.0126772918692
185	1.4	0.02	2.0	0.017495167551
186	1.4	0.02	3.0	0.0174328949095
187	1.4	0.02	4.0	0.0174602910975
188	1.4	0.02	5.0	0.027305574196
189	1.4	0.02	6.0	0.0337086042489
190	1.4	0.02	7.0	0.0528927577181
191	1.4	0.02	8.0	0.101730930272
192	1.4	0.025	1.0	0.0119705446172
193	1.4	0.025	2.0	0.0170298586767
194	1.4	0.025	3.0	0.0194433992889
195	1.4	0.025	4.0	0.0198630569301
196	1.4	0.025	5.0	0.0248810984473
197	1.4	0.025	6.0	0.03083631613
198	1.4	0.025	7.0	0.048434126424
199	1.4	0.025	8.0	0.126921807862
200	1.4	0.03	1.0	0.0172397815876
201	1.4	0.03	2.0	0.017448683862
202	1.4	0.03	3.0	0.0192848814461
203	1.4	0.03	4.0	0.0153826798957
204	1.4	0.03	5.0	0.0197859676608
205	1.4	0.03	6.0	0.0299613622066
206	1.4	0.03	7.0	0.0801505696283
207	1.4	0.03	8.0	0.254822365572
208	1.4	0.035	1.0	0.0129863940405
209	1.4	0.035	2.0	0.0147642338975
210	1.4	0.035	3.0	0.0187844130212
211	1.4	0.035	4.0	0.017909740382
212	1.4	0.035	5.0	0.0173896592707
213	1.4	0.035	6.0	0.0398421421689
214	1.4	0.035	7.0	0.0657995007228
215	1.4	0.035	8.0	0.298348201012
216	1.4	0.04	1.0	0.0127223346212
217	1.4	0.04	2.0	0.0156386459418
218	1.4	0.04	3.0	0.0204396993693
219	1.4	0.04	4.0	0.0185553458358
220	1.4	0.04	5.0	0.0189886193564
221	1.4	0.04	6.0	0.0290076197596
222	1.4	0.04	7.0	0.156225509336
223	1.4	0.04	8.0	0.306189765178
224	1.4	0.045	1.0	0.0142161208778
225	1.4	0.045	2.0	0.0143742848753
226	1.4	0.045	3.0	0.0202647503894
227	1.4	0.045	4.0	0.016476343478
228	1.4	0.045	5.0	0.0226574010274
229	1.4	0.045	6.0	0.0523381522547
230	1.4	0.045	7.0	0.115742666703
231	1.4	0.045	8.0	0.248046922273
232	1.4	0.05	1.0	0.0179896348217
233	1.4	0.05	2.0	0.0151907977872
234	1.4	0.05	3.0	0.016309934107
235	1.4	0.05	4.0	0.0209483428087
236	1.4	0.05	5.0	0.0209957413335
237	1.4	0.05	6.0	0.0334318627457
238	1.4	0.05	7.0	0.0720925034595
239	1.4	0.05	8.0	0.207638057197
240	1.3	0.005	1.0	0.0159178278778
241	1.3	0.005	2.0	0.0153513311973
242	1.3	0.005	3.0	0.0196282004822
243	1.3	0.005	4.0	0.0178563660318
244	1.3	0.005	5.0	0.0265853730248
245	1.3	0.005	6.0	0.0296386474782
246	1.3	0.005	7.0	0.0278632888194
247	1.3	0.005	8.0	0.0517664048235
248	1.3	0.01	1.0	0.0172671157675
249	1.3	0.01	2.0	0.0182059040728
250	1.3	0.01	3.0	0.0176134265915
251	1.3	0.01	4.0	0.0230668242972
252	1.3	0.01	5.0	0.0171296284307
253	1.3	0.01	6.0	0.0232712005705
254	1.3	0.01	7.0	0.0220314375919
255	1.3	0.01	8.0	0.0417375638017
256	1.3	0.015	1.0	0.0112647698361
257	1.3	0.015	2.0	0.0164182381215
258	1.3	0.015	3.0	0.018922045506
259	1.3	0.015	4.0	0.0199487707564
260	1.3	0.015	5.0	0.0213118839429
261	1.3	0.015	6.0	0.0216006823093
262	1.3	0.015	7.0	0.0240435635472
263	1.3	0.015	8.0	0.0673772457606
264	1.3	0.02	1.0	0.0113384261891
265	1.3	0.02	2.0	0.0133321363736
266	1.3	0.02	3.0	0.0157687184881
267	1.3	0.02	4.0	0.0166440149907
268	1.3	0.02	5.0	0.0289409037879
269	1.3	0.02	6.0	0.0224946269028
270	1.3	0.02	7.0	0.0296716946911
271	1.3	0.02	8.0	0.0574806236654
272	1.3	0.025	1.0	0.0115962637159
273	1.3	0.025	2.0	0.0141308373339
274	1.3	0.025	3.0	0.0165764716023
275	1.3	0.025	4.0	0.0167410443916
276	1.3	0.025	5.0	0.0188780293262
277	1.3	0.025	6.0	0.0205220509979
278	1.3	0.025	7.0	0.0301909434509
279	1.3	0.025	8.0	0.06138349272
280	1.3	0.03	1.0	0.0136994969294
281	1.3	0.03	2.0	0.014210215855
282	1.3	0.03	3.0	0.0157069733945
283	1.3	0.03	4.0	0.0153511629896
284	1.3	0.03	5.0	0.017784291801
285	1.3	0.03	6.0	0.019340368044
286	1.3	0.03	7.0	0.0448664732835
287	1.3	0.03	8.0	0.128527256079
288	1.3	0.035	1.0	0.00934916524901
289	1.3	0.035	2.0	0.0148473492501
290	1.3	0.035	3.0	0.0188504920313
291	1.3	0.035	4.0	0.0193783903707
292	1.3	0.035	5.0	0.0156361208356
293	1.3	0.035	6.0	0.0270977552992
294	1.3	0.035	7.0	0.037527591342
295	1.3	0.035	8.0	0.17308364852
296	1.3	0.04	1.0	0.0101684906056
297	1.3	0.04	2.0	0.0137265479148
298	1.3	0.04	3.0	0.0194840142681
299	1.3	0.04	4.0	0.0189858244616
300	1.3	0.04	5.0	0.0198099175001
301	1.3	0.04	6.0	0.0190167499502
302	1.3	0.04	7.0	0.0933089472682
303	1.3	0.04	8.0	0.22160335923
304	1.3	0.045	1.0	0.0120723981796
305	1.3	0.045	2.0	0.0128630086424
306	1.3	0.045	3.0	0.0195495222339
307	1.3	0.045	4.0	0.0197206215011
308	1.3	0.045	5.0	0.0165392579603
309	1.3	0.045	6.0	0.027346335059
310	1.3	0.045	7.0	0.0679300204245
311	1.3	0.045	8.0	0.149355163488
312	1.3	0.05	1.0	0.0144601867447
313	1.3	0.05	2.0	0.0141258613745
314	1.3	0.05	3.0	0.017473088298
315	1.3	0.05	4.0	0.018558288614
316	1.3	0.05	5.0	0.015016330856
317	1.3	0.05	6.0	0.0224329144228
318	1.3	0.05	7.0	0.0236718800881
319	1.3	0.05	8.0	0.136024392395
320	1.2	0.005	1.0	0.0151961517387
321	1.2	0.005	2.0	0.0157251464009
322	1.2	0.005	3.0	0.0186628253822
323	1.2	0.005	4.0	0.0193545613026
324	1.2	0.005	5.0	0.0231936137821
325	1.2	0.005	6.0	0.0230650048057
326	1.2	0.005	7.0	0.0241253428612
327	1.2	0.005	8.0	0.0400855779034
328	1.2	0.01	1.0	0.0154975624408
329	1.2	0.01	2.0	0.0164167299848
330	1.2	0.01	3.0	0.0163650290219
331	1.2	0.01	4.0	0.0194759007097
332	1.2	0.01	5.0	0.0183529622797
333	1.2	0.01	6.0	0.016623206677
334	1.2	0.01	7.0	0.0203395122075
335	1.2	0.01	8.0	0.0278700660889
336	1.2	0.015	1.0	0.0144158873433
337	1.2	0.015	2.0	0.0164544783985
338	1.2	0.015	3.0	0.0208247563009
339	1.2	0.015	4.0	0.0170962215396
340	1.2	0.015	5.0	0.0239981284036
341	1.2	0.015	6.0	0.0240878245309
342	1.2	0.015	7.0	0.0185683922464
343	1.2	0.015	8.0	0.0385722730844
344	1.2	0.02	1.0	0.0119033934591
345	1.2	0.02	2.0	0.013614240866
346	1.2	0.02	3.0	0.012233021977
347	1.2	0.02	4.0	0.0163206052701
348	1.2	0.02	5.0	0.0242559691586
349	1.2	0.02	6.0	0.0217786482907
350	1.2	0.02	7.0	0.0210329310783
351	1.2	0.02	8.0	0.0327332016345
352	1.2	0.025	1.0	0.0107356400154
353	1.2	0.025	2.0	0.0128192804794
354	1.2	0.025	3.0	0.0185993907594
355	1.2	0.025	4.0	0.0179496679214
356	1.2	0.025	5.0	0.0190313560808
357	1.2	0.025	6.0	0.0189187294704
358	1.2	0.025	7.0	0.0258575600641
359	1.2	0.025	8.0	0.0258162695614
360	1.2	0.03	1.0	0.00978940083011
361	1.2	0.03	2.0	0.0120380265774
362	1.2	0.03	3.0	0.0140430942227
363	1.2	0.03	4.0	0.0182207990516
364	1.2	0.03	5.0	0.0155399000015
365	1.2	0.03	6.0	0.0210650553401
366	1.2	0.03	7.0	0.0268158137077
367	1.2	0.03	8.0	0.0870308438404
368	1.2	0.035	1.0	0.0098502328051
369	1.2	0.035	2.0	0.0125828361409
370	1.2	0.035	3.0	0.0166621120609
371	1.2	0.035	4.0	0.0188847315305
372	1.2	0.035	5.0	0.0143075150392
373	1.2	0.035	6.0	0.0215760679956
374	1.2	0.035	7.0	0.0306479318085
375	1.2	0.035	8.0	0.089113093294
376	1.2	0.04	1.0	0.0150063236169
377	1.2	0.04	2.0	0.0132942402985
378	1.2	0.04	3.0	0.0146022183946
379	1.2	0.04	4.0	0.0176606118326
380	1.2	0.04	5.0	0.0207805155005
381	1.2	0.04	6.0	0.0173479708573
382	1.2	0.04	7.0	0.0428439671528
383	1.2	0.04	8.0	0.130278453964
384	1.2	0.045	1.0	0.00886289423176
385	1.2	0.045	2.0	0.00945887133813
386	1.2	0.045	3.0	0.0179735535891
387	1.2	0.045	4.0	0.0167662650112
388	1.2	0.045	5.0	0.0159765722486
389	1.2	0.045	6.0	0.0192855437555
390	1.2	0.045	7.0	0.0467518384999
391	1.2	0.045	8.0	0.0851245101314
392	1.2	0.05	1.0	0.0126112751351
393	1.2	0.05	2.0	0.0102155918165
394	1.2	0.05	3.0	0.015042325231
395	1.2	0.05	4.0	0.0189639711578
396	1.2	0.05	5.0	0.0137459323978
397	1.2	0.05	6.0	0.0201566382463
398	1.2	0.05	7.0	0.0186085051682
399	1.2	0.05	8.0	0.0767529200803
400	1.1	0.005	1.0	0.0130065442084
401	1.1	0.005	2.0	0.0160280388142
402	1.1	0.005	3.0	0.0171989272111
403	1.1	0.005	4.0	0.01750267303
404	1.1	0.005	5.0	0.01988602708
405	1.1	0.005	6.0	0.0241371191807
406	1.1	0.005	7.0	0.0230578029196
407	1.1	0.005	8.0	0.0347210031028
408	1.1	0.01	1.0	0.0137555740398
409	1.1	0.01	2.0	0.0169722864233
410	1.1	0.01	3.0	0.0170391875616
411	1.1	0.01	4.0	0.017144425787
412	1.1	0.01	5.0	0.020474186602
413	1.1	0.01	6.0	0.0194894637761
414	1.1	0.01	7.0	0.0205069286757
415	1.1	0.01	8.0	0.0196541727952
416	1.1	0.015	1.0	0.0172441747045
417	1.1	0.015	2.0	0.0165498622787
418	1.1	0.015	3.0	0.019153388302
419	1.1	0.015	4.0	0.0161368313932
420	1.1	0.015	5.0	0.0229101312185
421	1.1	0.015	6.0	0.0186519376812
422	1.1	0.015	7.0	0.0176197094861
423	1.1	0.015	8.0	0.0342904707791
424	1.1	0.02	1.0	0.0111565591043
425	1.1	0.02	2.0	0.00925197808749
426	1.1	0.02	3.0	0.0116621717982
427	1.1	0.02	4.0	0.0137393065287
428	1.1	0.02	5.0	0.0167938173795
429	1.1	0.02	6.0	0.0163228951964
430	1.1	0.02	7.0	0.01827880462
431	1.1	0.02	8.0	0.0308794515996
432	1.1	0.025	1.0	0.00763582180208
433	1.1	0.025	2.0	0.0110039767493
434	1.1	0.025	3.0	0.0169136599753
435	1.1	0.025	4.0	0.0159457755957
436	1.1	0.025	5.0	0.0192700657791
437	1.1	0.025	6.0	0.0164878678357
438	1.1	0.025	7.0	0.0161199384605
439	1.1	0.025	8.0	0.0143289565193
440	1.1	0.03	1.0	0.00730838751729
441	1.1	0.03	2.0	0.0110435174274
442	1.1	0.03	3.0	0.0149179874436
443	1.1	0.03	4.0	0.0137197088398
444	1.1	0.03	5.0	0.0132733437997
445	1.1	0.03	6.0	0.0233733368818
446	1.1	0.03	7.0	0.0223652970323
447	1.1	0.03	8.0	0.058973954106
448	1.1	0.035	1.0	0.00890538462303
449	1.1	0.035	2.0	0.0102540261975
450	1.1	0.035	3.0	0.0145891510667
451	1.1	0.035	4.0	0.0178526843217
452	1.1	0.035	5.0	0.014771177218
453	1.1	0.035	6.0	0.018988915989
454	1.1	0.035	7.0	0.0258623473378
455	1.1	0.035	8.0	0.441102983914
456	1.1	0.04	1.0	0.0122975975432
457	1.1	0.04	2.0	0.0118769658064
458	1.1	0.04	3.0	0.0113101319152
459	1.1	0.04	4.0	0.0182118014194
460	1.1	0.04	5.0	0.0212403642351
461	1.1	0.04	6.0	0.0165493014355
462	1.1	0.04	7.0	0.432274638818
463	1.1	0.04	8.0	0.428062265411
464	1.1	0.045	1.0	0.00781651575299
465	1.1	0.045	2.0	0.0125465224347
466	1.1	0.045	3.0	0.0156339889502
467	1.1	0.045	4.0	0.436459967949
468	1.1	0.045	5.0	0.444451629432
469	1.1	0.045	6.0	0.439341671453
470	1.1	0.045	7.0	0.453643060577
471	1.1	0.045	8.0	0.444012825593
472	1.1	0.05	1.0	0.445744493916
473	1.1	0.05	2.0	0.465404726288
474	1.1	0.05	3.0	0.456094028853
475	1.1	0.05	4.0	0.462659510774
476	1.1	0.05	5.0	0.467393923527
477	1.1	0.05	6.0	0.480944383492
478	1.1	0.05	7.0	0.478303130518
479	1.1	0.05	8.0	0.466032363507
