# Supplementary material for: The struggle for existence in the world market ecosystem
Source: PLoS One. 2018 Oct 3;13(10):e0203915. doi: 10.1371/journal.pone.0203915 (PMC6169900; doi:10.1371/journal.pone.0203915)
Supplement: S1 File — (ZIP) [file pone.0203915.s001.zip › energies/Energies_2000_6_.csv]

	Delta	Kappa	Lambda	Energy
0	1.6	0.005	1.0	0.0319080545727
1	1.6	0.005	2.0	0.0301855978864
2	1.6	0.005	3.0	0.0371667493403
3	1.6	0.005	4.0	0.0322304070321
4	1.6	0.005	5.0	0.0606272652476
5	1.6	0.005	6.0	0.0749975375359
6	1.6	0.005	7.0	0.156962609172
7	1.6	0.005	8.0	0.382702852366
8	1.6	0.01	1.0	0.0244101421331
9	1.6	0.01	2.0	0.0268889491184
10	1.6	0.01	3.0	0.0298350638119
11	1.6	0.01	4.0	0.035395914174
12	1.6	0.01	5.0	0.0366565091783
13	1.6	0.01	6.0	0.0595816340922
14	1.6	0.01	7.0	0.11947224618
15	1.6	0.01	8.0	0.227403129814
16	1.6	0.015	1.0	0.024964383789
17	1.6	0.015	2.0	0.0323415743931
18	1.6	0.015	3.0	0.0396981402594
19	1.6	0.015	4.0	0.0609629054909
20	1.6	0.015	5.0	0.0774478439165
21	1.6	0.015	6.0	0.109344681875
22	1.6	0.015	7.0	0.170480148896
23	1.6	0.015	8.0	0.334112697283
24	1.6	0.02	1.0	0.034140759448
25	1.6	0.02	2.0	0.0385734560708
26	1.6	0.02	3.0	0.0432631365454
27	1.6	0.02	4.0	0.046864525457
28	1.6	0.02	5.0	0.0525246590979
29	1.6	0.02	6.0	0.0912353825724
30	1.6	0.02	7.0	0.142661380432
31	1.6	0.02	8.0	0.32593420928
32	1.6	0.025	1.0	0.0298994607359
33	1.6	0.025	2.0	0.0414475942886
34	1.6	0.025	3.0	0.0508673188804
35	1.6	0.025	4.0	0.0565153937071
36	1.6	0.025	5.0	0.0691440994913
37	1.6	0.025	6.0	0.077668718068
38	1.6	0.025	7.0	0.16632138115
39	1.6	0.025	8.0	0.391557675869
40	1.6	0.03	1.0	0.0495947962797
41	1.6	0.03	2.0	0.0575143332574
42	1.6	0.03	3.0	0.0562820433098
43	1.6	0.03	4.0	0.0657036634867
44	1.6	0.03	5.0	0.0731632826578
45	1.6	0.03	6.0	0.0948387657392
46	1.6	0.03	7.0	0.134494625195
47	1.6	0.03	8.0	0.250229697225
48	1.6	0.035	1.0	0.0334369240676
49	1.6	0.035	2.0	0.037275856464
50	1.6	0.035	3.0	0.0485338514366
51	1.6	0.035	4.0	0.0678878719384
52	1.6	0.035	5.0	0.0830281581319
53	1.6	0.035	6.0	0.102924900816
54	1.6	0.035	7.0	0.196557106813
55	1.6	0.035	8.0	0.414069701414
56	1.6	0.04	1.0	0.0297010453134
57	1.6	0.04	2.0	0.0338284971078
58	1.6	0.04	3.0	0.0411611252225
59	1.6	0.04	4.0	0.0758207269155
60	1.6	0.04	5.0	0.0851748445118
61	1.6	0.04	6.0	0.0955091666606
62	1.6	0.04	7.0	0.229819123328
63	1.6	0.04	8.0	0.319603621381
64	1.6	0.045	1.0	0.034947658911
65	1.6	0.045	2.0	0.0493292124108
66	1.6	0.045	3.0	0.0640403363185
67	1.6	0.045	4.0	0.0813307894496
68	1.6	0.045	5.0	0.104545388133
69	1.6	0.045	6.0	0.162078201919
70	1.6	0.045	7.0	0.220285300814
71	1.6	0.045	8.0	0.364617842395
72	1.6	0.05	1.0	0.0382849858378
73	1.6	0.05	2.0	0.0466464286868
74	1.6	0.05	3.0	0.0681228133185
75	1.6	0.05	4.0	0.0702121414944
76	1.6	0.05	5.0	0.077985957081
77	1.6	0.05	6.0	0.160380403196
78	1.6	0.05	7.0	0.237879658388
79	1.6	0.05	8.0	0.466863426672
80	1.5	0.005	1.0	0.0257605460542
81	1.5	0.005	2.0	0.0290768656797
82	1.5	0.005	3.0	0.0276052060853
83	1.5	0.005	4.0	0.0234381460907
84	1.5	0.005	5.0	0.0296619456616
85	1.5	0.005	6.0	0.034179451466
86	1.5	0.005	7.0	0.0567861332168
87	1.5	0.005	8.0	0.208108523212
88	1.5	0.01	1.0	0.0220223502458
89	1.5	0.01	2.0	0.021920197977
90	1.5	0.01	3.0	0.0247453477819
91	1.5	0.01	4.0	0.032743356459
92	1.5	0.01	5.0	0.0343430863529
93	1.5	0.01	6.0	0.0329475914182
94	1.5	0.01	7.0	0.0546328747721
95	1.5	0.01	8.0	0.126182010685
96	1.5	0.015	1.0	0.0184972842957
97	1.5	0.015	2.0	0.019038027688
98	1.5	0.015	3.0	0.0184649944817
99	1.5	0.015	4.0	0.0239424738416
100	1.5	0.015	5.0	0.0308988014445
101	1.5	0.015	6.0	0.042041177154
102	1.5	0.015	7.0	0.0753587065235
103	1.5	0.015	8.0	0.227671701598
104	1.5	0.02	1.0	0.0242847854232
105	1.5	0.02	2.0	0.0256487902618
106	1.5	0.02	3.0	0.0286469666411
107	1.5	0.02	4.0	0.0320793268757
108	1.5	0.02	5.0	0.0333327894808
109	1.5	0.02	6.0	0.0382810784103
110	1.5	0.02	7.0	0.0604269724284
111	1.5	0.02	8.0	0.182586007644
112	1.5	0.025	1.0	0.0196966354851
113	1.5	0.025	2.0	0.0200599848453
114	1.5	0.025	3.0	0.0242113413983
115	1.5	0.025	4.0	0.0295875329894
116	1.5	0.025	5.0	0.0337708596119
117	1.5	0.025	6.0	0.0440467775166
118	1.5	0.025	7.0	0.084146808038
119	1.5	0.025	8.0	0.286604874236
120	1.5	0.03	1.0	0.0152113206166
121	1.5	0.03	2.0	0.0230774264435
122	1.5	0.03	3.0	0.0289381401134
123	1.5	0.03	4.0	0.0370021774992
124	1.5	0.03	5.0	0.0374217817436
125	1.5	0.03	6.0	0.0444491033177
126	1.5	0.03	7.0	0.0500494369848
127	1.5	0.03	8.0	0.106053499172
128	1.5	0.035	1.0	0.0251508894747
129	1.5	0.035	2.0	0.0280144047035
130	1.5	0.035	3.0	0.0371155054355
131	1.5	0.035	4.0	0.0418888263995
132	1.5	0.035	5.0	0.048030938004
133	1.5	0.035	6.0	0.0497602385471
134	1.5	0.035	7.0	0.0849775027361
135	1.5	0.035	8.0	0.270739417837
136	1.5	0.04	1.0	0.019314115684
137	1.5	0.04	2.0	0.0255356262473
138	1.5	0.04	3.0	0.025857504564
139	1.5	0.04	4.0	0.0309295269345
140	1.5	0.04	5.0	0.041801142474
141	1.5	0.04	6.0	0.0444158264559
142	1.5	0.04	7.0	0.111746247178
143	1.5	0.04	8.0	0.180020563514
144	1.5	0.045	1.0	0.0249251569016
145	1.5	0.045	2.0	0.0308505918981
146	1.5	0.045	3.0	0.0293281361623
147	1.5	0.045	4.0	0.0376704562602
148	1.5	0.045	5.0	0.0387516201606
149	1.5	0.045	6.0	0.0624590636601
150	1.5	0.045	7.0	0.0971864295712
151	1.5	0.045	8.0	0.217742277634
152	1.5	0.05	1.0	0.0181573216046
153	1.5	0.05	2.0	0.0227506198332
154	1.5	0.05	3.0	0.0293037648904
155	1.5	0.05	4.0	0.0304857798766
156	1.5	0.05	5.0	0.0258382168947
157	1.5	0.05	6.0	0.0434440234692
158	1.5	0.05	7.0	0.0881156094057
159	1.5	0.05	8.0	0.28509792777
160	1.4	0.005	1.0	0.020809383055
161	1.4	0.005	2.0	0.026156696795
162	1.4	0.005	3.0	0.0277469941377
163	1.4	0.005	4.0	0.0198781214014
164	1.4	0.005	5.0	0.022690103457
165	1.4	0.005	6.0	0.0221845420606
166	1.4	0.005	7.0	0.0283301118238
167	1.4	0.005	8.0	0.0946412869491
168	1.4	0.01	1.0	0.0207051588962
169	1.4	0.01	2.0	0.0199159498899
170	1.4	0.01	3.0	0.0215566365945
171	1.4	0.01	4.0	0.0258858156646
172	1.4	0.01	5.0	0.0280645219798
173	1.4	0.01	6.0	0.0246218748742
174	1.4	0.01	7.0	0.0378579591658
175	1.4	0.01	8.0	0.0587553054102
176	1.4	0.015	1.0	0.0175293294127
177	1.4	0.015	2.0	0.017269230228
178	1.4	0.015	3.0	0.0153180036019
179	1.4	0.015	4.0	0.0191658843661
180	1.4	0.015	5.0	0.0253527186304
181	1.4	0.015	6.0	0.0269057718276
182	1.4	0.015	7.0	0.0425303216395
183	1.4	0.015	8.0	0.122431476615
184	1.4	0.02	1.0	0.0192462420396
185	1.4	0.02	2.0	0.0219308306463
186	1.4	0.02	3.0	0.0219013575441
187	1.4	0.02	4.0	0.0269674950568
188	1.4	0.02	5.0	0.0251613492941
189	1.4	0.02	6.0	0.0264170223293
190	1.4	0.02	7.0	0.0298864623884
191	1.4	0.02	8.0	0.0710423372074
192	1.4	0.025	1.0	0.0140524173316
193	1.4	0.025	2.0	0.0186674989995
194	1.4	0.025	3.0	0.0197553160022
195	1.4	0.025	4.0	0.0220541056962
196	1.4	0.025	5.0	0.0292196477662
197	1.4	0.025	6.0	0.0287293597687
198	1.4	0.025	7.0	0.0379059085002
199	1.4	0.025	8.0	0.143719531793
200	1.4	0.03	1.0	0.0129514483424
201	1.4	0.03	2.0	0.0164465803664
202	1.4	0.03	3.0	0.0184112512771
203	1.4	0.03	4.0	0.0214230712228
204	1.4	0.03	5.0	0.0236050007213
205	1.4	0.03	6.0	0.0279841679511
206	1.4	0.03	7.0	0.0281255742517
207	1.4	0.03	8.0	0.0481323859002
208	1.4	0.035	1.0	0.0176475290832
209	1.4	0.035	2.0	0.0205463367786
210	1.4	0.035	3.0	0.0261125649369
211	1.4	0.035	4.0	0.028159383509
212	1.4	0.035	5.0	0.0333341776949
213	1.4	0.035	6.0	0.0348546920742
214	1.4	0.035	7.0	0.0323415334997
215	1.4	0.035	8.0	0.0935347416443
216	1.4	0.04	1.0	0.0167791257271
217	1.4	0.04	2.0	0.022614121657
218	1.4	0.04	3.0	0.0263280853203
219	1.4	0.04	4.0	0.0261129198489
220	1.4	0.04	5.0	0.030449028953
221	1.4	0.04	6.0	0.025695302198
222	1.4	0.04	7.0	0.0501402523653
223	1.4	0.04	8.0	0.079460576693
224	1.4	0.045	1.0	0.0181668509095
225	1.4	0.045	2.0	0.0289972811213
226	1.4	0.045	3.0	0.0235768691516
227	1.4	0.045	4.0	0.0229533120993
228	1.4	0.045	5.0	0.031139151604
229	1.4	0.045	6.0	0.030831237608
230	1.4	0.045	7.0	0.0442609674764
231	1.4	0.045	8.0	0.101421702042
232	1.4	0.05	1.0	0.0152811279318
233	1.4	0.05	2.0	0.0189631562709
234	1.4	0.05	3.0	0.020394987267
235	1.4	0.05	4.0	0.0271572706168
236	1.4	0.05	5.0	0.0272099015266
237	1.4	0.05	6.0	0.0309450435235
238	1.4	0.05	7.0	0.0393858392308
239	1.4	0.05	8.0	0.154240802343
240	1.3	0.005	1.0	0.0194208038287
241	1.3	0.005	2.0	0.0241366855339
242	1.3	0.005	3.0	0.0252690927697
243	1.3	0.005	4.0	0.0244566163633
244	1.3	0.005	5.0	0.0180784350155
245	1.3	0.005	6.0	0.0260139063877
246	1.3	0.005	7.0	0.0292609384764
247	1.3	0.005	8.0	0.0386820429219
248	1.3	0.01	1.0	0.0169972583858
249	1.3	0.01	2.0	0.0193993087548
250	1.3	0.01	3.0	0.020017948136
251	1.3	0.01	4.0	0.0199774010207
252	1.3	0.01	5.0	0.0287306295634
253	1.3	0.01	6.0	0.024354622763
254	1.3	0.01	7.0	0.03195202821
255	1.3	0.01	8.0	0.0433010732294
256	1.3	0.015	1.0	0.015553006591
257	1.3	0.015	2.0	0.0205444331757
258	1.3	0.015	3.0	0.0161189842637
259	1.3	0.015	4.0	0.0198699963997
260	1.3	0.015	5.0	0.023548055625
261	1.3	0.015	6.0	0.0257546080743
262	1.3	0.015	7.0	0.0323704023686
263	1.3	0.015	8.0	0.0491533917609
264	1.3	0.02	1.0	0.0163051015642
265	1.3	0.02	2.0	0.0234232058572
266	1.3	0.02	3.0	0.0262736232719
267	1.3	0.02	4.0	0.0212646751181
268	1.3	0.02	5.0	0.0251451553662
269	1.3	0.02	6.0	0.022569173232
270	1.3	0.02	7.0	0.0260205682884
271	1.3	0.02	8.0	0.0361689970128
272	1.3	0.025	1.0	0.0158799857478
273	1.3	0.025	2.0	0.0200857084673
274	1.3	0.025	3.0	0.019859078539
275	1.3	0.025	4.0	0.0213246375652
276	1.3	0.025	5.0	0.0270458666137
277	1.3	0.025	6.0	0.024717189003
278	1.3	0.025	7.0	0.0297295758287
279	1.3	0.025	8.0	0.0815065064402
280	1.3	0.03	1.0	0.0143361492355
281	1.3	0.03	2.0	0.0162928512405
282	1.3	0.03	3.0	0.0157264842076
283	1.3	0.03	4.0	0.019611482938
284	1.3	0.03	5.0	0.0233767877422
285	1.3	0.03	6.0	0.0259141154239
286	1.3	0.03	7.0	0.0243373612839
287	1.3	0.03	8.0	0.0302503072375
288	1.3	0.035	1.0	0.012190736642
289	1.3	0.035	2.0	0.0179079009951
290	1.3	0.035	3.0	0.024387038595
291	1.3	0.035	4.0	0.0250124675038
292	1.3	0.035	5.0	0.029213426443
293	1.3	0.035	6.0	0.0358413217324
294	1.3	0.035	7.0	0.0305817729813
295	1.3	0.035	8.0	0.0404646005967
296	1.3	0.04	1.0	0.0186154980379
297	1.3	0.04	2.0	0.0227766844465
298	1.3	0.04	3.0	0.0300205902647
299	1.3	0.04	4.0	0.0266528442177
300	1.3	0.04	5.0	0.0286395207181
301	1.3	0.04	6.0	0.0242659523957
302	1.3	0.04	7.0	0.0293684836903
303	1.3	0.04	8.0	0.0354407129794
304	1.3	0.045	1.0	0.0150075508765
305	1.3	0.045	2.0	0.0298784042939
306	1.3	0.045	3.0	0.0292472861109
307	1.3	0.045	4.0	0.0239444387831
308	1.3	0.045	5.0	0.0271438876221
309	1.3	0.045	6.0	0.0227919780589
310	1.3	0.045	7.0	0.0300723643779
311	1.3	0.045	8.0	0.0519152590378
312	1.3	0.05	1.0	0.021304282209
313	1.3	0.05	2.0	0.0216303601387
314	1.3	0.05	3.0	0.0215129899581
315	1.3	0.05	4.0	0.0242522731883
316	1.3	0.05	5.0	0.0216072366535
317	1.3	0.05	6.0	0.0245652900853
318	1.3	0.05	7.0	0.0257902252345
319	1.3	0.05	8.0	0.0793421207125
320	1.2	0.005	1.0	0.0173292858332
321	1.2	0.005	2.0	0.0228328416997
322	1.2	0.005	3.0	0.0211844642777
323	1.2	0.005	4.0	0.0206333393492
324	1.2	0.005	5.0	0.0179163892677
325	1.2	0.005	6.0	0.02288339214
326	1.2	0.005	7.0	0.0189638851446
327	1.2	0.005	8.0	0.0212988395806
328	1.2	0.01	1.0	0.0110769743687
329	1.2	0.01	2.0	0.0167222576937
330	1.2	0.01	3.0	0.0157568754967
331	1.2	0.01	4.0	0.0240862288762
332	1.2	0.01	5.0	0.0267203822418
333	1.2	0.01	6.0	0.0261631657327
334	1.2	0.01	7.0	0.0227313142867
335	1.2	0.01	8.0	0.0254625787988
336	1.2	0.015	1.0	0.0136603002561
337	1.2	0.015	2.0	0.01780236458
338	1.2	0.015	3.0	0.0159198354652
339	1.2	0.015	4.0	0.0175056373538
340	1.2	0.015	5.0	0.0283923187425
341	1.2	0.015	6.0	0.0243201061057
342	1.2	0.015	7.0	0.0254494877915
343	1.2	0.015	8.0	0.0325416394539
344	1.2	0.02	1.0	0.0120939659134
345	1.2	0.02	2.0	0.0179927434252
346	1.2	0.02	3.0	0.0240849526849
347	1.2	0.02	4.0	0.0244325838698
348	1.2	0.02	5.0	0.0280333706919
349	1.2	0.02	6.0	0.0208924432803
350	1.2	0.02	7.0	0.0264405843575
351	1.2	0.02	8.0	0.0228822577419
352	1.2	0.025	1.0	0.0102705272102
353	1.2	0.025	2.0	0.0181977735108
354	1.2	0.025	3.0	0.0221532758923
355	1.2	0.025	4.0	0.0235111505274
356	1.2	0.025	5.0	0.0185928677
357	1.2	0.025	6.0	0.0188651510188
358	1.2	0.025	7.0	0.0245544606678
359	1.2	0.025	8.0	0.0440824608201
360	1.2	0.03	1.0	0.0117258666718
361	1.2	0.03	2.0	0.0146285951476
362	1.2	0.03	3.0	0.0190140290496
363	1.2	0.03	4.0	0.0190503153098
364	1.2	0.03	5.0	0.0228456423115
365	1.2	0.03	6.0	0.0249197577568
366	1.2	0.03	7.0	0.0245900784964
367	1.2	0.03	8.0	0.0153190378647
368	1.2	0.035	1.0	0.0131095074792
369	1.2	0.035	2.0	0.0205662904167
370	1.2	0.035	3.0	0.0210227291893
371	1.2	0.035	4.0	0.0242165600606
372	1.2	0.035	5.0	0.0295825559143
373	1.2	0.035	6.0	0.0309545337549
374	1.2	0.035	7.0	0.0228601710304
375	1.2	0.035	8.0	0.0211377762122
376	1.2	0.04	1.0	0.0155235272067
377	1.2	0.04	2.0	0.0214625829481
378	1.2	0.04	3.0	0.0319528722582
379	1.2	0.04	4.0	0.0295925525096
380	1.2	0.04	5.0	0.0284535725527
381	1.2	0.04	6.0	0.0242436285859
382	1.2	0.04	7.0	0.0245876625111
383	1.2	0.04	8.0	0.0249325292806
384	1.2	0.045	1.0	0.0127535165697
385	1.2	0.045	2.0	0.0336268060307
386	1.2	0.045	3.0	0.0327219947706
387	1.2	0.045	4.0	0.0287365619322
388	1.2	0.045	5.0	0.0266496874132
389	1.2	0.045	6.0	0.0224109484735
390	1.2	0.045	7.0	0.0231889738399
391	1.2	0.045	8.0	0.0274123105131
392	1.2	0.05	1.0	0.0193976388875
393	1.2	0.05	2.0	0.0194246532765
394	1.2	0.05	3.0	0.0224826986418
395	1.2	0.05	4.0	0.0269937423712
396	1.2	0.05	5.0	0.0233236280181
397	1.2	0.05	6.0	0.0216204513005
398	1.2	0.05	7.0	0.0222278576105
399	1.2	0.05	8.0	0.0300739093254
400	1.1	0.005	1.0	0.0163975817031
401	1.1	0.005	2.0	0.020100766908
402	1.1	0.005	3.0	0.0169490692156
403	1.1	0.005	4.0	0.015262427972
404	1.1	0.005	5.0	0.0161582591625
405	1.1	0.005	6.0	0.023507722913
406	1.1	0.005	7.0	0.018426668325
407	1.1	0.005	8.0	0.0204067310543
408	1.1	0.01	1.0	0.0100662265588
409	1.1	0.01	2.0	0.0162388235481
410	1.1	0.01	3.0	0.0152066658298
411	1.1	0.01	4.0	0.020917466043
412	1.1	0.01	5.0	0.0228881907375
413	1.1	0.01	6.0	0.0258172894975
414	1.1	0.01	7.0	0.0205352131949
415	1.1	0.01	8.0	0.0214372082351
416	1.1	0.015	1.0	0.0135560029251
417	1.1	0.015	2.0	0.0155451948685
418	1.1	0.015	3.0	0.0150086531093
419	1.1	0.015	4.0	0.0181623365315
420	1.1	0.015	5.0	0.0239922622076
421	1.1	0.015	6.0	0.0240324672678
422	1.1	0.015	7.0	0.0242964186447
423	1.1	0.015	8.0	0.0219162052793
424	1.1	0.02	1.0	0.0100079943226
425	1.1	0.02	2.0	0.0181838392841
426	1.1	0.02	3.0	0.0296619866069
427	1.1	0.02	4.0	0.0266204917108
428	1.1	0.02	5.0	0.0293496159371
429	1.1	0.02	6.0	0.0238884160966
430	1.1	0.02	7.0	0.0242294178118
431	1.1	0.02	8.0	0.0207932693644
432	1.1	0.025	1.0	0.0100926666707
433	1.1	0.025	2.0	0.0151600062741
434	1.1	0.025	3.0	0.0181672109766
435	1.1	0.025	4.0	0.0209410606043
436	1.1	0.025	5.0	0.0166433597977
437	1.1	0.025	6.0	0.0167559958528
438	1.1	0.025	7.0	0.0225506106687
439	1.1	0.025	8.0	0.0229471408814
440	1.1	0.03	1.0	0.010901390801
441	1.1	0.03	2.0	0.0122147728562
442	1.1	0.03	3.0	0.0207023065998
443	1.1	0.03	4.0	0.0185202129912
444	1.1	0.03	5.0	0.0248142826869
445	1.1	0.03	6.0	0.0274987335293
446	1.1	0.03	7.0	0.0245756953077
447	1.1	0.03	8.0	0.0150079865652
448	1.1	0.035	1.0	0.00862536536795
449	1.1	0.035	2.0	0.0172065969955
450	1.1	0.035	3.0	0.0215647292496
451	1.1	0.035	4.0	0.0204898567336
452	1.1	0.035	5.0	0.0258391788444
453	1.1	0.035	6.0	0.0251722501809
454	1.1	0.035	7.0	0.0220423619863
455	1.1	0.035	8.0	0.39106410303
456	1.1	0.04	1.0	0.0107943836623
457	1.1	0.04	2.0	0.0196704333149
458	1.1	0.04	3.0	0.0280521452776
459	1.1	0.04	4.0	0.025272477975
460	1.1	0.04	5.0	0.0264466330253
461	1.1	0.04	6.0	0.0218775030284
462	1.1	0.04	7.0	0.444003473084
463	1.1	0.04	8.0	0.438174435511
464	1.1	0.045	1.0	0.0135600509159
465	1.1	0.045	2.0	0.0254323798285
466	1.1	0.045	3.0	0.0294907245347
467	1.1	0.045	4.0	0.476870709467
468	1.1	0.045	5.0	0.481298485567
469	1.1	0.045	6.0	0.478234747406
470	1.1	0.045	7.0	0.478981549532
471	1.1	0.045	8.0	0.477168280173
472	1.1	0.05	1.0	0.478348974351
473	1.1	0.05	2.0	0.479939278368
474	1.1	0.05	3.0	0.48531640717
475	1.1	0.05	4.0	0.485379150609
476	1.1	0.05	5.0	0.483627918333
477	1.1	0.05	6.0	0.478639489965
478	1.1	0.05	7.0	0.490252634014
479	1.1	0.05	8.0	0.487523771471
