# Supplementary material for: The struggle for existence in the world market ecosystem
Source: PLoS One. 2018 Oct 3;13(10):e0203915. doi: 10.1371/journal.pone.0203915 (PMC6169900; doi:10.1371/journal.pone.0203915)
Supplement: S1 File — (ZIP) [file pone.0203915.s001.zip › energies/Energies_2000_7_.csv]

	Delta	Kappa	Lambda	Energy
0	1.6	0.005	1.0	0.0214626934013
1	1.6	0.005	2.0	0.0250830446579
2	1.6	0.005	3.0	0.0318368881482
3	1.6	0.005	4.0	0.0415342144974
4	1.6	0.005	5.0	0.0570438709607
5	1.6	0.005	6.0	0.0672430809948
6	1.6	0.005	7.0	0.0954349892151
7	1.6	0.005	8.0	0.305083669578
8	1.6	0.01	1.0	0.020750690533
9	1.6	0.01	2.0	0.0190559581505
10	1.6	0.01	3.0	0.0302674191839
11	1.6	0.01	4.0	0.0422104501202
12	1.6	0.01	5.0	0.0857176475019
13	1.6	0.01	6.0	0.107126541046
14	1.6	0.01	7.0	0.205403250516
15	1.6	0.01	8.0	0.43468690159
16	1.6	0.015	1.0	0.0177208535321
17	1.6	0.015	2.0	0.0214060159726
18	1.6	0.015	3.0	0.0511620763803
19	1.6	0.015	4.0	0.0727478238005
20	1.6	0.015	5.0	0.105842719123
21	1.6	0.015	6.0	0.156271702956
22	1.6	0.015	7.0	0.225172105619
23	1.6	0.015	8.0	0.434886351326
24	1.6	0.02	1.0	0.0261751606523
25	1.6	0.02	2.0	0.0328194767766
26	1.6	0.02	3.0	0.0421407365021
27	1.6	0.02	4.0	0.075826329374
28	1.6	0.02	5.0	0.113406193493
29	1.6	0.02	6.0	0.125107819248
30	1.6	0.02	7.0	0.149184319472
31	1.6	0.02	8.0	0.345093536851
32	1.6	0.025	1.0	0.018089226838
33	1.6	0.025	2.0	0.0240381312071
34	1.6	0.025	3.0	0.0283275471711
35	1.6	0.025	4.0	0.0575028886138
36	1.6	0.025	5.0	0.0759123978563
37	1.6	0.025	6.0	0.10083541186
38	1.6	0.025	7.0	0.177090305755
39	1.6	0.025	8.0	0.377895966161
40	1.6	0.03	1.0	0.0163044799449
41	1.6	0.03	2.0	0.0250902872835
42	1.6	0.03	3.0	0.0357911310177
43	1.6	0.03	4.0	0.0401589265115
44	1.6	0.03	5.0	0.0662812068713
45	1.6	0.03	6.0	0.0895253604113
46	1.6	0.03	7.0	0.218577831076
47	1.6	0.03	8.0	0.390401461541
48	1.6	0.035	1.0	0.0220658333936
49	1.6	0.035	2.0	0.0250995164197
50	1.6	0.035	3.0	0.0359662511146
51	1.6	0.035	4.0	0.0753296742441
52	1.6	0.035	5.0	0.0988661302026
53	1.6	0.035	6.0	0.123689414321
54	1.6	0.035	7.0	0.197216108071
55	1.6	0.035	8.0	0.424856868633
56	1.6	0.04	1.0	0.0190607357204
57	1.6	0.04	2.0	0.0433089803048
58	1.6	0.04	3.0	0.0422991009922
59	1.6	0.04	4.0	0.0653448270961
60	1.6	0.04	5.0	0.0933699607225
61	1.6	0.04	6.0	0.119158700911
62	1.6	0.04	7.0	0.146649357243
63	1.6	0.04	8.0	0.279550285779
64	1.6	0.045	1.0	0.0246737794569
65	1.6	0.045	2.0	0.0364626759621
66	1.6	0.045	3.0	0.0493599901814
67	1.6	0.045	4.0	0.0529702771426
68	1.6	0.045	5.0	0.0787852161779
69	1.6	0.045	6.0	0.106242429347
70	1.6	0.045	7.0	0.181351514114
71	1.6	0.045	8.0	0.420394325803
72	1.6	0.05	1.0	0.0255767894503
73	1.6	0.05	2.0	0.0314756748178
74	1.6	0.05	3.0	0.0566171342286
75	1.6	0.05	4.0	0.0760705186169
76	1.6	0.05	5.0	0.100731741032
77	1.6	0.05	6.0	0.132326896962
78	1.6	0.05	7.0	0.203492646049
79	1.6	0.05	8.0	0.529001284458
80	1.5	0.005	1.0	0.0152148972661
81	1.5	0.005	2.0	0.017072228978
82	1.5	0.005	3.0	0.0181696034892
83	1.5	0.005	4.0	0.0199931276595
84	1.5	0.005	5.0	0.0227185834503
85	1.5	0.005	6.0	0.0285500358486
86	1.5	0.005	7.0	0.0457267626001
87	1.5	0.005	8.0	0.147373767081
88	1.5	0.01	1.0	0.0179233400201
89	1.5	0.01	2.0	0.0178513053976
90	1.5	0.01	3.0	0.0186628359043
91	1.5	0.01	4.0	0.0195078885353
92	1.5	0.01	5.0	0.0245695416468
93	1.5	0.01	6.0	0.0344467985292
94	1.5	0.01	7.0	0.0910365766539
95	1.5	0.01	8.0	0.281805503015
96	1.5	0.015	1.0	0.0155215966167
97	1.5	0.015	2.0	0.0164074720336
98	1.5	0.015	3.0	0.0191783810983
99	1.5	0.015	4.0	0.0187225687869
100	1.5	0.015	5.0	0.0288084595997
101	1.5	0.015	6.0	0.0451418939691
102	1.5	0.015	7.0	0.0567202987009
103	1.5	0.015	8.0	0.197667883387
104	1.5	0.02	1.0	0.0169324971569
105	1.5	0.02	2.0	0.0165848232847
106	1.5	0.02	3.0	0.0187131099932
107	1.5	0.02	4.0	0.0212361428036
108	1.5	0.02	5.0	0.0225881753109
109	1.5	0.02	6.0	0.0258394987154
110	1.5	0.02	7.0	0.040577981169
111	1.5	0.02	8.0	0.209499954764
112	1.5	0.025	1.0	0.0141600341877
113	1.5	0.025	2.0	0.0140900078373
114	1.5	0.025	3.0	0.0152960924851
115	1.5	0.025	4.0	0.0174147708118
116	1.5	0.025	5.0	0.027498166165
117	1.5	0.025	6.0	0.0314937803348
118	1.5	0.025	7.0	0.0704305498284
119	1.5	0.025	8.0	0.228702313089
120	1.5	0.03	1.0	0.0138659758232
121	1.5	0.03	2.0	0.0165524505711
122	1.5	0.03	3.0	0.0185772238212
123	1.5	0.03	4.0	0.0189282801888
124	1.5	0.03	5.0	0.0213953359431
125	1.5	0.03	6.0	0.03571675735
126	1.5	0.03	7.0	0.0805913087665
127	1.5	0.03	8.0	0.19505488056
128	1.5	0.035	1.0	0.0139250049539
129	1.5	0.035	2.0	0.017498787385
130	1.5	0.035	3.0	0.0156457398354
131	1.5	0.035	4.0	0.0184839694218
132	1.5	0.035	5.0	0.0278655548989
133	1.5	0.035	6.0	0.0377979390965
134	1.5	0.035	7.0	0.0731544484843
135	1.5	0.035	8.0	0.260415300651
136	1.5	0.04	1.0	0.0157282002153
137	1.5	0.04	2.0	0.0182766889647
138	1.5	0.04	3.0	0.0186603368296
139	1.5	0.04	4.0	0.0191288739608
140	1.5	0.04	5.0	0.0292959616031
141	1.5	0.04	6.0	0.0373302746854
142	1.5	0.04	7.0	0.0622554098027
143	1.5	0.04	8.0	0.118354553337
144	1.5	0.045	1.0	0.0128367152729
145	1.5	0.045	2.0	0.0192238850683
146	1.5	0.045	3.0	0.019072501469
147	1.5	0.045	4.0	0.02463056463
148	1.5	0.045	5.0	0.0293037135882
149	1.5	0.045	6.0	0.0444955581234
150	1.5	0.045	7.0	0.0712583710983
151	1.5	0.045	8.0	0.198278256967
152	1.5	0.05	1.0	0.0192942011546
153	1.5	0.05	2.0	0.0185828792252
154	1.5	0.05	3.0	0.0176235873378
155	1.5	0.05	4.0	0.030588828604
156	1.5	0.05	5.0	0.0390804934761
157	1.5	0.05	6.0	0.0506413553522
158	1.5	0.05	7.0	0.0858580340343
159	1.5	0.05	8.0	0.326134723796
160	1.4	0.005	1.0	0.0113431349655
161	1.4	0.005	2.0	0.0126799101519
162	1.4	0.005	3.0	0.0126602966899
163	1.4	0.005	4.0	0.0139103843875
164	1.4	0.005	5.0	0.0204307185797
165	1.4	0.005	6.0	0.022396141178
166	1.4	0.005	7.0	0.0347938760333
167	1.4	0.005	8.0	0.0710336911404
168	1.4	0.01	1.0	0.0119476167771
169	1.4	0.01	2.0	0.0156108683722
170	1.4	0.01	3.0	0.0162019704596
171	1.4	0.01	4.0	0.0172724027906
172	1.4	0.01	5.0	0.0169790989757
173	1.4	0.01	6.0	0.023080313276
174	1.4	0.01	7.0	0.0419708060092
175	1.4	0.01	8.0	0.148975443385
176	1.4	0.015	1.0	0.0125502926919
177	1.4	0.015	2.0	0.0128571484374
178	1.4	0.015	3.0	0.0167419737989
179	1.4	0.015	4.0	0.0163375160439
180	1.4	0.015	5.0	0.0178341881089
181	1.4	0.015	6.0	0.0265805521805
182	1.4	0.015	7.0	0.0395287839074
183	1.4	0.015	8.0	0.0915840408075
184	1.4	0.02	1.0	0.0153734520961
185	1.4	0.02	2.0	0.0154291394548
186	1.4	0.02	3.0	0.0114993013191
187	1.4	0.02	4.0	0.0172223084228
188	1.4	0.02	5.0	0.0185078690228
189	1.4	0.02	6.0	0.0211963528209
190	1.4	0.02	7.0	0.0230742135324
191	1.4	0.02	8.0	0.0922108492922
192	1.4	0.025	1.0	0.012573857511
193	1.4	0.025	2.0	0.014047063356
194	1.4	0.025	3.0	0.0171548018225
195	1.4	0.025	4.0	0.0204948701623
196	1.4	0.025	5.0	0.0229506662803
197	1.4	0.025	6.0	0.0152243720914
198	1.4	0.025	7.0	0.0184240038916
199	1.4	0.025	8.0	0.111254256935
200	1.4	0.03	1.0	0.0121344752507
201	1.4	0.03	2.0	0.0145422092433
202	1.4	0.03	3.0	0.0176405778057
203	1.4	0.03	4.0	0.021777142763
204	1.4	0.03	5.0	0.0210193313773
205	1.4	0.03	6.0	0.0250466832099
206	1.4	0.03	7.0	0.0555171600004
207	1.4	0.03	8.0	0.100739221076
208	1.4	0.035	1.0	0.0164676567804
209	1.4	0.035	2.0	0.0118777614105
210	1.4	0.035	3.0	0.0160278757443
211	1.4	0.035	4.0	0.021909747603
212	1.4	0.035	5.0	0.0191785286123
213	1.4	0.035	6.0	0.0229038889567
214	1.4	0.035	7.0	0.0417914910098
215	1.4	0.035	8.0	0.193680243803
216	1.4	0.04	1.0	0.0127027320178
217	1.4	0.04	2.0	0.0140626475255
218	1.4	0.04	3.0	0.0146120107844
219	1.4	0.04	4.0	0.019912360923
220	1.4	0.04	5.0	0.0204057492966
221	1.4	0.04	6.0	0.0177579396721
222	1.4	0.04	7.0	0.0283478062732
223	1.4	0.04	8.0	0.065596863923
224	1.4	0.045	1.0	0.0111150716422
225	1.4	0.045	2.0	0.014271166191
226	1.4	0.045	3.0	0.0165824989047
227	1.4	0.045	4.0	0.0210968171553
228	1.4	0.045	5.0	0.022012015743
229	1.4	0.045	6.0	0.0175904189438
230	1.4	0.045	7.0	0.0183331175989
231	1.4	0.045	8.0	0.0905418794639
232	1.4	0.05	1.0	0.0140250894061
233	1.4	0.05	2.0	0.0155504486102
234	1.4	0.05	3.0	0.0173100796634
235	1.4	0.05	4.0	0.0190604945635
236	1.4	0.05	5.0	0.0184639702027
237	1.4	0.05	6.0	0.0261014269822
238	1.4	0.05	7.0	0.0414370912633
239	1.4	0.05	8.0	0.182961773978
240	1.3	0.005	1.0	0.0126761589473
241	1.3	0.005	2.0	0.0127850979796
242	1.3	0.005	3.0	0.0140491373327
243	1.3	0.005	4.0	0.0113598188209
244	1.3	0.005	5.0	0.0161641725213
245	1.3	0.005	6.0	0.0200519399415
246	1.3	0.005	7.0	0.0248210130418
247	1.3	0.005	8.0	0.0444805937252
248	1.3	0.01	1.0	0.00962527721109
249	1.3	0.01	2.0	0.0105605887803
250	1.3	0.01	3.0	0.0140447540586
251	1.3	0.01	4.0	0.0132736056514
252	1.3	0.01	5.0	0.0164191090185
253	1.3	0.01	6.0	0.0190888224476
254	1.3	0.01	7.0	0.0206228748788
255	1.3	0.01	8.0	0.0358827012277
256	1.3	0.015	1.0	0.0109702564569
257	1.3	0.015	2.0	0.0130251910237
258	1.3	0.015	3.0	0.0119694429137
259	1.3	0.015	4.0	0.015159134557
260	1.3	0.015	5.0	0.0190721533098
261	1.3	0.015	6.0	0.0242512009625
262	1.3	0.015	7.0	0.0297933334069
263	1.3	0.015	8.0	0.0353124724719
264	1.3	0.02	1.0	0.0114779074298
265	1.3	0.02	2.0	0.0118906718316
266	1.3	0.02	3.0	0.0127829585979
267	1.3	0.02	4.0	0.0166673878432
268	1.3	0.02	5.0	0.0170461041444
269	1.3	0.02	6.0	0.0210189857361
270	1.3	0.02	7.0	0.0235589247425
271	1.3	0.02	8.0	0.0432758381703
272	1.3	0.025	1.0	0.00891552473135
273	1.3	0.025	2.0	0.0106832749334
274	1.3	0.025	3.0	0.0153999616059
275	1.3	0.025	4.0	0.0147229524224
276	1.3	0.025	5.0	0.018422721417
277	1.3	0.025	6.0	0.0153943333309
278	1.3	0.025	7.0	0.0162619667772
279	1.3	0.025	8.0	0.0355091368892
280	1.3	0.03	1.0	0.00668600309362
281	1.3	0.03	2.0	0.0100239771152
282	1.3	0.03	3.0	0.015960290355
283	1.3	0.03	4.0	0.020353844949
284	1.3	0.03	5.0	0.019332820213
285	1.3	0.03	6.0	0.020071297666
286	1.3	0.03	7.0	0.0224816646766
287	1.3	0.03	8.0	0.0282528855432
288	1.3	0.035	1.0	0.0102274516947
289	1.3	0.035	2.0	0.00969882825406
290	1.3	0.035	3.0	0.0136341317093
291	1.3	0.035	4.0	0.0172026764544
292	1.3	0.035	5.0	0.0181910073608
293	1.3	0.035	6.0	0.0152722601225
294	1.3	0.035	7.0	0.0175042736899
295	1.3	0.035	8.0	0.105310012393
296	1.3	0.04	1.0	0.0112095277364
297	1.3	0.04	2.0	0.0120745971067
298	1.3	0.04	3.0	0.0136948493986
299	1.3	0.04	4.0	0.0172490345205
300	1.3	0.04	5.0	0.0203495831574
301	1.3	0.04	6.0	0.0181952814945
302	1.3	0.04	7.0	0.0213318511588
303	1.3	0.04	8.0	0.0378293310074
304	1.3	0.045	1.0	0.0106335567272
305	1.3	0.045	2.0	0.0132665167266
306	1.3	0.045	3.0	0.0137087968083
307	1.3	0.045	4.0	0.0226257485298
308	1.3	0.045	5.0	0.0216405985523
309	1.3	0.045	6.0	0.0162956275956
310	1.3	0.045	7.0	0.0188666270427
311	1.3	0.045	8.0	0.0588893981775
312	1.3	0.05	1.0	0.0120015897907
313	1.3	0.05	2.0	0.0125146520267
314	1.3	0.05	3.0	0.0172035721629
315	1.3	0.05	4.0	0.0205910253903
316	1.3	0.05	5.0	0.0199106613123
317	1.3	0.05	6.0	0.0214812287632
318	1.3	0.05	7.0	0.0235999377512
319	1.3	0.05	8.0	0.0897073134311
320	1.2	0.005	1.0	0.01206496193
321	1.2	0.005	2.0	0.011565909171
322	1.2	0.005	3.0	0.010716248788
323	1.2	0.005	4.0	0.0101934202771
324	1.2	0.005	5.0	0.0112197361569
325	1.2	0.005	6.0	0.0176566376244
326	1.2	0.005	7.0	0.0285122990723
327	1.2	0.005	8.0	0.0330291026953
328	1.2	0.01	1.0	0.00806146903817
329	1.2	0.01	2.0	0.00807134635989
330	1.2	0.01	3.0	0.00965609777276
331	1.2	0.01	4.0	0.0102558551676
332	1.2	0.01	5.0	0.0113400820395
333	1.2	0.01	6.0	0.0166566790397
334	1.2	0.01	7.0	0.0160268406453
335	1.2	0.01	8.0	0.0284269500448
336	1.2	0.015	1.0	0.0106799235212
337	1.2	0.015	2.0	0.0133493277829
338	1.2	0.015	3.0	0.0114535114774
339	1.2	0.015	4.0	0.0135568059547
340	1.2	0.015	5.0	0.0156547319332
341	1.2	0.015	6.0	0.0210143388464
342	1.2	0.015	7.0	0.0258385623662
343	1.2	0.015	8.0	0.0312480596266
344	1.2	0.02	1.0	0.0117378225825
345	1.2	0.02	2.0	0.0116983355065
346	1.2	0.02	3.0	0.0106387612423
347	1.2	0.02	4.0	0.0180793427882
348	1.2	0.02	5.0	0.0188381765442
349	1.2	0.02	6.0	0.0202221710775
350	1.2	0.02	7.0	0.0198578414554
351	1.2	0.02	8.0	0.0264314242039
352	1.2	0.025	1.0	0.00645531955516
353	1.2	0.025	2.0	0.00973355348968
354	1.2	0.025	3.0	0.0136070359698
355	1.2	0.025	4.0	0.0175666070225
356	1.2	0.025	5.0	0.0180324518298
357	1.2	0.025	6.0	0.0155925768164
358	1.2	0.025	7.0	0.0166385896617
359	1.2	0.025	8.0	0.0216502897675
360	1.2	0.03	1.0	0.00599014518868
361	1.2	0.03	2.0	0.00767245277315
362	1.2	0.03	3.0	0.0137163252927
363	1.2	0.03	4.0	0.019978532353
364	1.2	0.03	5.0	0.0201223522345
365	1.2	0.03	6.0	0.0185116760796
366	1.2	0.03	7.0	0.0206610819421
367	1.2	0.03	8.0	0.0201235668761
368	1.2	0.035	1.0	0.0103252967756
369	1.2	0.035	2.0	0.0086849330006
370	1.2	0.035	3.0	0.0148287759648
371	1.2	0.035	4.0	0.0166911832565
372	1.2	0.035	5.0	0.0176755473455
373	1.2	0.035	6.0	0.0153820036638
374	1.2	0.035	7.0	0.018106988475
375	1.2	0.035	8.0	0.0419625586714
376	1.2	0.04	1.0	0.00587565191292
377	1.2	0.04	2.0	0.0102779883921
378	1.2	0.04	3.0	0.0124308263372
379	1.2	0.04	4.0	0.0159538372372
380	1.2	0.04	5.0	0.0199478476994
381	1.2	0.04	6.0	0.015649188583
382	1.2	0.04	7.0	0.0219004070174
383	1.2	0.04	8.0	0.0226256220714
384	1.2	0.045	1.0	0.00765511551715
385	1.2	0.045	2.0	0.0114617562404
386	1.2	0.045	3.0	0.012135450879
387	1.2	0.045	4.0	0.0199001631592
388	1.2	0.045	5.0	0.02154309961
389	1.2	0.045	6.0	0.0160620581659
390	1.2	0.045	7.0	0.0187708745037
391	1.2	0.045	8.0	0.0270614909461
392	1.2	0.05	1.0	0.00940367568612
393	1.2	0.05	2.0	0.0109821873131
394	1.2	0.05	3.0	0.0141678290168
395	1.2	0.05	4.0	0.0175795807998
396	1.2	0.05	5.0	0.0184886761679
397	1.2	0.05	6.0	0.0221622769996
398	1.2	0.05	7.0	0.0260444436549
399	1.2	0.05	8.0	0.0467309118627
400	1.1	0.005	1.0	0.0104847959429
401	1.1	0.005	2.0	0.00998217713387
402	1.1	0.005	3.0	0.00876600779141
403	1.1	0.005	4.0	0.00865666049177
404	1.1	0.005	5.0	0.0115193825668
405	1.1	0.005	6.0	0.0129165578713
406	1.1	0.005	7.0	0.0235850419301
407	1.1	0.005	8.0	0.0293613552988
408	1.1	0.01	1.0	0.00878065761972
409	1.1	0.01	2.0	0.00899808815879
410	1.1	0.01	3.0	0.00846864369313
411	1.1	0.01	4.0	0.00841010305261
412	1.1	0.01	5.0	0.0129669269098
413	1.1	0.01	6.0	0.0151890356305
414	1.1	0.01	7.0	0.0141609015476
415	1.1	0.01	8.0	0.0221386811397
416	1.1	0.015	1.0	0.00961286628085
417	1.1	0.015	2.0	0.012898759962
418	1.1	0.015	3.0	0.00988978847741
419	1.1	0.015	4.0	0.0135476026349
420	1.1	0.015	5.0	0.0168463162649
421	1.1	0.015	6.0	0.0180497077771
422	1.1	0.015	7.0	0.019488640236
423	1.1	0.015	8.0	0.0218337118866
424	1.1	0.02	1.0	0.0102382090482
425	1.1	0.02	2.0	0.012400414675
426	1.1	0.02	3.0	0.0103530135023
427	1.1	0.02	4.0	0.0171994372385
428	1.1	0.02	5.0	0.0202296566672
429	1.1	0.02	6.0	0.0183537878934
430	1.1	0.02	7.0	0.0167610514974
431	1.1	0.02	8.0	0.0197826021947
432	1.1	0.025	1.0	0.00550217031149
433	1.1	0.025	2.0	0.00863921900369
434	1.1	0.025	3.0	0.0105571853872
435	1.1	0.025	4.0	0.0196644494632
436	1.1	0.025	5.0	0.0172491433243
437	1.1	0.025	6.0	0.0142696359099
438	1.1	0.025	7.0	0.0150366000077
439	1.1	0.025	8.0	0.0182893417377
440	1.1	0.03	1.0	0.00577993074055
441	1.1	0.03	2.0	0.00674274737203
442	1.1	0.03	3.0	0.0118198580877
443	1.1	0.03	4.0	0.0177667902661
444	1.1	0.03	5.0	0.0212050872109
445	1.1	0.03	6.0	0.0167132970552
446	1.1	0.03	7.0	0.0202601519137
447	1.1	0.03	8.0	0.0176845971839
448	1.1	0.035	1.0	0.00511428268003
449	1.1	0.035	2.0	0.00715705251051
450	1.1	0.035	3.0	0.0143950975623
451	1.1	0.035	4.0	0.0161672152759
452	1.1	0.035	5.0	0.0176242599083
453	1.1	0.035	6.0	0.0142753772906
454	1.1	0.035	7.0	0.014364001862
455	1.1	0.035	8.0	0.625926315185
456	1.1	0.04	1.0	0.00475719772867
457	1.1	0.04	2.0	0.00768845518763
458	1.1	0.04	3.0	0.0112880349912
459	1.1	0.04	4.0	0.0144641573588
460	1.1	0.04	5.0	0.0186101858923
461	1.1	0.04	6.0	0.0155513184958
462	1.1	0.04	7.0	0.658325361671
463	1.1	0.04	8.0	0.653026616294
464	1.1	0.045	1.0	0.00698737396034
465	1.1	0.045	2.0	0.0101961222881
466	1.1	0.045	3.0	0.0115182507682
467	1.1	0.045	4.0	0.668295941422
468	1.1	0.045	5.0	0.668050625662
469	1.1	0.045	6.0	0.658580816104
470	1.1	0.045	7.0	0.670825858873
471	1.1	0.045	8.0	0.663988919015
472	1.1	0.05	1.0	0.663716708706
473	1.1	0.05	2.0	0.668059399168
474	1.1	0.05	3.0	0.669337649371
475	1.1	0.05	4.0	0.673978545083
476	1.1	0.05	5.0	0.672207348911
477	1.1	0.05	6.0	0.671893586755
478	1.1	0.05	7.0	0.669967301642
479	1.1	0.05	8.0	0.66190720224
