# Supplementary material for: The struggle for existence in the world market ecosystem
Source: PLoS One. 2018 Oct 3;13(10):e0203915. doi: 10.1371/journal.pone.0203915 (PMC6169900; doi:10.1371/journal.pone.0203915)
Supplement: S1 File — (ZIP) [file pone.0203915.s001.zip › energies/Energies_2000_8_.csv]

	Delta	Kappa	Lambda	Energy
0	1.6	0.005	1.0	0.0221459980122
1	1.6	0.005	2.0	0.0280392979019
2	1.6	0.005	3.0	0.0455053255332
3	1.6	0.005	4.0	0.0633872605691
4	1.6	0.005	5.0	0.0877783313188
5	1.6	0.005	6.0	0.112699245924
6	1.6	0.005	7.0	0.155296680612
7	1.6	0.005	8.0	0.341582651797
8	1.6	0.01	1.0	0.0238018378685
9	1.6	0.01	2.0	0.0256744569648
10	1.6	0.01	3.0	0.0292949935406
11	1.6	0.01	4.0	0.045961901145
12	1.6	0.01	5.0	0.0567786540914
13	1.6	0.01	6.0	0.100804526606
14	1.6	0.01	7.0	0.150741976824
15	1.6	0.01	8.0	0.262659703169
16	1.6	0.015	1.0	0.0204104803628
17	1.6	0.015	2.0	0.0231280161295
18	1.6	0.015	3.0	0.0392417846453
19	1.6	0.015	4.0	0.0442035078943
20	1.6	0.015	5.0	0.0582921214454
21	1.6	0.015	6.0	0.0797614793782
22	1.6	0.015	7.0	0.133684166849
23	1.6	0.015	8.0	0.399427173447
24	1.6	0.02	1.0	0.0283679195239
25	1.6	0.02	2.0	0.0299605057099
26	1.6	0.02	3.0	0.0300725489855
27	1.6	0.02	4.0	0.0400071423394
28	1.6	0.02	5.0	0.0662427629993
29	1.6	0.02	6.0	0.135531119536
30	1.6	0.02	7.0	0.291770934662
31	1.6	0.02	8.0	0.481141545865
32	1.6	0.025	1.0	0.0304504312126
33	1.6	0.025	2.0	0.0369095428962
34	1.6	0.025	3.0	0.041080001727
35	1.6	0.025	4.0	0.0636325709095
36	1.6	0.025	5.0	0.0765126369303
37	1.6	0.025	6.0	0.116187279758
38	1.6	0.025	7.0	0.252123829773
39	1.6	0.025	8.0	0.444144005934
40	1.6	0.03	1.0	0.0182323293257
41	1.6	0.03	2.0	0.0232877034784
42	1.6	0.03	3.0	0.0308227510754
43	1.6	0.03	4.0	0.0520126541955
44	1.6	0.03	5.0	0.0715090716838
45	1.6	0.03	6.0	0.116443587
46	1.6	0.03	7.0	0.299287788691
47	1.6	0.03	8.0	0.464043516761
48	1.6	0.035	1.0	0.0205531354937
49	1.6	0.035	2.0	0.0206311161587
50	1.6	0.035	3.0	0.0259586478454
51	1.6	0.035	4.0	0.0487047471958
52	1.6	0.035	5.0	0.100853365286
53	1.6	0.035	6.0	0.12627317865
54	1.6	0.035	7.0	0.206141188075
55	1.6	0.035	8.0	0.492895083698
56	1.6	0.04	1.0	0.0201739506094
57	1.6	0.04	2.0	0.0228986444178
58	1.6	0.04	3.0	0.0471899014981
59	1.6	0.04	4.0	0.0625707915295
60	1.6	0.04	5.0	0.120595314916
61	1.6	0.04	6.0	0.165376142194
62	1.6	0.04	7.0	0.401629341433
63	1.6	0.04	8.0	0.534578671057
64	1.6	0.045	1.0	0.0233483321382
65	1.6	0.045	2.0	0.0674061524159
66	1.6	0.045	3.0	0.0825324693323
67	1.6	0.045	4.0	0.123533399299
68	1.6	0.045	5.0	0.151776608575
69	1.6	0.045	6.0	0.170150970807
70	1.6	0.045	7.0	0.3828287631
71	1.6	0.045	8.0	0.566528294002
72	1.6	0.05	1.0	0.0345016861819
73	1.6	0.05	2.0	0.0685690789754
74	1.6	0.05	3.0	0.0831457121735
75	1.6	0.05	4.0	0.125982491752
76	1.6	0.05	5.0	0.150000814965
77	1.6	0.05	6.0	0.292611067545
78	1.6	0.05	7.0	0.402228686795
79	1.6	0.05	8.0	0.564610121658
80	1.5	0.005	1.0	0.0233970834851
81	1.5	0.005	2.0	0.0279379011687
82	1.5	0.005	3.0	0.0266379765368
83	1.5	0.005	4.0	0.0331743564105
84	1.5	0.005	5.0	0.0401500793626
85	1.5	0.005	6.0	0.0463844296605
86	1.5	0.005	7.0	0.0597327173476
87	1.5	0.005	8.0	0.201226594741
88	1.5	0.01	1.0	0.0181907081124
89	1.5	0.01	2.0	0.0188943987815
90	1.5	0.01	3.0	0.0204807062167
91	1.5	0.01	4.0	0.0234672821842
92	1.5	0.01	5.0	0.0238536328642
93	1.5	0.01	6.0	0.0322087829157
94	1.5	0.01	7.0	0.0533408982886
95	1.5	0.01	8.0	0.113922168048
96	1.5	0.015	1.0	0.0142687028142
97	1.5	0.015	2.0	0.0186470996939
98	1.5	0.015	3.0	0.019236153483
99	1.5	0.015	4.0	0.0229276881833
100	1.5	0.015	5.0	0.0218700118334
101	1.5	0.015	6.0	0.0255642269191
102	1.5	0.015	7.0	0.0549696329451
103	1.5	0.015	8.0	0.173489278533
104	1.5	0.02	1.0	0.0212569807016
105	1.5	0.02	2.0	0.0238774710989
106	1.5	0.02	3.0	0.0196526494271
107	1.5	0.02	4.0	0.0246687038567
108	1.5	0.02	5.0	0.0327178544044
109	1.5	0.02	6.0	0.0739439087971
110	1.5	0.02	7.0	0.188705165006
111	1.5	0.02	8.0	0.338961211894
112	1.5	0.025	1.0	0.0190301957152
113	1.5	0.025	2.0	0.0243384280016
114	1.5	0.025	3.0	0.0222075994855
115	1.5	0.025	4.0	0.0338220056684
116	1.5	0.025	5.0	0.0377419235609
117	1.5	0.025	6.0	0.0436673216295
118	1.5	0.025	7.0	0.0858002073985
119	1.5	0.025	8.0	0.276643760169
120	1.5	0.03	1.0	0.018172921085
121	1.5	0.03	2.0	0.0205930916836
122	1.5	0.03	3.0	0.0220761843629
123	1.5	0.03	4.0	0.0336184770216
124	1.5	0.03	5.0	0.0460943420565
125	1.5	0.03	6.0	0.0605078156529
126	1.5	0.03	7.0	0.184702235537
127	1.5	0.03	8.0	0.34696634092
128	1.5	0.035	1.0	0.0209837230801
129	1.5	0.035	2.0	0.0222605907487
130	1.5	0.035	3.0	0.0252891334678
131	1.5	0.035	4.0	0.0297712007277
132	1.5	0.035	5.0	0.0378030348276
133	1.5	0.035	6.0	0.0397492136373
134	1.5	0.035	7.0	0.0957252062816
135	1.5	0.035	8.0	0.392157131453
136	1.5	0.04	1.0	0.0227577729056
137	1.5	0.04	2.0	0.0250768914199
138	1.5	0.04	3.0	0.0274720654773
139	1.5	0.04	4.0	0.0301668482276
140	1.5	0.04	5.0	0.0327657271876
141	1.5	0.04	6.0	0.0522816839278
142	1.5	0.04	7.0	0.216676049837
143	1.5	0.04	8.0	0.384402198598
144	1.5	0.045	1.0	0.018054716821
145	1.5	0.045	2.0	0.0269881861366
146	1.5	0.045	3.0	0.0418485825984
147	1.5	0.045	4.0	0.0442907833834
148	1.5	0.045	5.0	0.0537890093029
149	1.5	0.045	6.0	0.0663905361372
150	1.5	0.045	7.0	0.22230579412
151	1.5	0.045	8.0	0.432343525076
152	1.5	0.05	1.0	0.0233289301241
153	1.5	0.05	2.0	0.0239311503014
154	1.5	0.05	3.0	0.0390522363613
155	1.5	0.05	4.0	0.0452941332157
156	1.5	0.05	5.0	0.0587287390945
157	1.5	0.05	6.0	0.158728032306
158	1.5	0.05	7.0	0.229027594823
159	1.5	0.05	8.0	0.42918925348
160	1.4	0.005	1.0	0.0158406750544
161	1.4	0.005	2.0	0.022731095692
162	1.4	0.005	3.0	0.0249449849972
163	1.4	0.005	4.0	0.0253803571829
164	1.4	0.005	5.0	0.0300768345979
165	1.4	0.005	6.0	0.0242290778927
166	1.4	0.005	7.0	0.0297653444027
167	1.4	0.005	8.0	0.0772631110979
168	1.4	0.01	1.0	0.016807333327
169	1.4	0.01	2.0	0.0173400399686
170	1.4	0.01	3.0	0.0180078090622
171	1.4	0.01	4.0	0.0236690848068
172	1.4	0.01	5.0	0.0268236537359
173	1.4	0.01	6.0	0.0223820973253
174	1.4	0.01	7.0	0.0319982053264
175	1.4	0.01	8.0	0.0529049409246
176	1.4	0.015	1.0	0.0124574545038
177	1.4	0.015	2.0	0.0163655910212
178	1.4	0.015	3.0	0.016826425402
179	1.4	0.015	4.0	0.0207271637496
180	1.4	0.015	5.0	0.0202789076843
181	1.4	0.015	6.0	0.0242928299523
182	1.4	0.015	7.0	0.0316340134794
183	1.4	0.015	8.0	0.0957251587643
184	1.4	0.02	1.0	0.0193459942912
185	1.4	0.02	2.0	0.0232255528511
186	1.4	0.02	3.0	0.0200882142779
187	1.4	0.02	4.0	0.0199021858202
188	1.4	0.02	5.0	0.0231876770839
189	1.4	0.02	6.0	0.0248633377656
190	1.4	0.02	7.0	0.0871574763077
191	1.4	0.02	8.0	0.196712487547
192	1.4	0.025	1.0	0.0187493691458
193	1.4	0.025	2.0	0.0196811036514
194	1.4	0.025	3.0	0.0194212809333
195	1.4	0.025	4.0	0.0185761348331
196	1.4	0.025	5.0	0.0250755057774
197	1.4	0.025	6.0	0.0255203705953
198	1.4	0.025	7.0	0.046609337309
199	1.4	0.025	8.0	0.214057770584
200	1.4	0.03	1.0	0.0220121270996
201	1.4	0.03	2.0	0.018714348626
202	1.4	0.03	3.0	0.0178220479098
203	1.4	0.03	4.0	0.0210927957026
204	1.4	0.03	5.0	0.0331156023918
205	1.4	0.03	6.0	0.0297100596089
206	1.4	0.03	7.0	0.0950321750521
207	1.4	0.03	8.0	0.24994177845
208	1.4	0.035	1.0	0.0183249894163
209	1.4	0.035	2.0	0.0222451597344
210	1.4	0.035	3.0	0.0275311646963
211	1.4	0.035	4.0	0.0194046602988
212	1.4	0.035	5.0	0.0234069953236
213	1.4	0.035	6.0	0.0236623684267
214	1.4	0.035	7.0	0.0440560624286
215	1.4	0.035	8.0	0.253580519127
216	1.4	0.04	1.0	0.0189259977264
217	1.4	0.04	2.0	0.022824645762
218	1.4	0.04	3.0	0.0244089860687
219	1.4	0.04	4.0	0.0209580438085
220	1.4	0.04	5.0	0.023256647637
221	1.4	0.04	6.0	0.0263152159516
222	1.4	0.04	7.0	0.0949584289221
223	1.4	0.04	8.0	0.275450133654
224	1.4	0.045	1.0	0.0150346691875
225	1.4	0.045	2.0	0.020392851119
226	1.4	0.045	3.0	0.0245284842276
227	1.4	0.045	4.0	0.0215023790658
228	1.4	0.045	5.0	0.0286262506607
229	1.4	0.045	6.0	0.0346925882115
230	1.4	0.045	7.0	0.136764154277
231	1.4	0.045	8.0	0.363492995228
232	1.4	0.05	1.0	0.0183103145305
233	1.4	0.05	2.0	0.0211380356123
234	1.4	0.05	3.0	0.021352170163
235	1.4	0.05	4.0	0.0234999885806
236	1.4	0.05	5.0	0.0292876355352
237	1.4	0.05	6.0	0.033953034265
238	1.4	0.05	7.0	0.083398442584
239	1.4	0.05	8.0	0.32192469171
240	1.3	0.005	1.0	0.0147303116603
241	1.3	0.005	2.0	0.0223341472823
242	1.3	0.005	3.0	0.0242545858093
243	1.3	0.005	4.0	0.024562484336
244	1.3	0.005	5.0	0.0268876987856
245	1.3	0.005	6.0	0.0231316574565
246	1.3	0.005	7.0	0.0249615196836
247	1.3	0.005	8.0	0.033749367521
248	1.3	0.01	1.0	0.0152313160574
249	1.3	0.01	2.0	0.0171563909874
250	1.3	0.01	3.0	0.0171982031311
251	1.3	0.01	4.0	0.0180177309998
252	1.3	0.01	5.0	0.0215336248518
253	1.3	0.01	6.0	0.0251101343617
254	1.3	0.01	7.0	0.0273731188316
255	1.3	0.01	8.0	0.0326380878143
256	1.3	0.015	1.0	0.0120737471294
257	1.3	0.015	2.0	0.0143819326378
258	1.3	0.015	3.0	0.0132554256976
259	1.3	0.015	4.0	0.017238673548
260	1.3	0.015	5.0	0.0141374850268
261	1.3	0.015	6.0	0.0191243484859
262	1.3	0.015	7.0	0.0172760583567
263	1.3	0.015	8.0	0.0377282059437
264	1.3	0.02	1.0	0.0165055279458
265	1.3	0.02	2.0	0.0181608451805
266	1.3	0.02	3.0	0.0134447653007
267	1.3	0.02	4.0	0.0194565883685
268	1.3	0.02	5.0	0.0252471787692
269	1.3	0.02	6.0	0.0269406575318
270	1.3	0.02	7.0	0.0482446905051
271	1.3	0.02	8.0	0.100476013049
272	1.3	0.025	1.0	0.0146691861718
273	1.3	0.025	2.0	0.0247131463388
274	1.3	0.025	3.0	0.0235274740042
275	1.3	0.025	4.0	0.0155842602135
276	1.3	0.025	5.0	0.0230083556918
277	1.3	0.025	6.0	0.0238721663441
278	1.3	0.025	7.0	0.028091818674
279	1.3	0.025	8.0	0.110668676968
280	1.3	0.03	1.0	0.0177327348174
281	1.3	0.03	2.0	0.0167815683363
282	1.3	0.03	3.0	0.0163679983962
283	1.3	0.03	4.0	0.015670774894
284	1.3	0.03	5.0	0.0192500056656
285	1.3	0.03	6.0	0.0232972204902
286	1.3	0.03	7.0	0.0302648779845
287	1.3	0.03	8.0	0.119587397177
288	1.3	0.035	1.0	0.0133553320617
289	1.3	0.035	2.0	0.0154525874302
290	1.3	0.035	3.0	0.0181178673099
291	1.3	0.035	4.0	0.0186796120089
292	1.3	0.035	5.0	0.0165196745933
293	1.3	0.035	6.0	0.0205622323503
294	1.3	0.035	7.0	0.0275635350892
295	1.3	0.035	8.0	0.161782902237
296	1.3	0.04	1.0	0.0130779202589
297	1.3	0.04	2.0	0.015357080036
298	1.3	0.04	3.0	0.0204222656774
299	1.3	0.04	4.0	0.0180173082637
300	1.3	0.04	5.0	0.0214707923329
301	1.3	0.04	6.0	0.020844114785
302	1.3	0.04	7.0	0.0719341994614
303	1.3	0.04	8.0	0.159579473095
304	1.3	0.045	1.0	0.0140398602181
305	1.3	0.045	2.0	0.0160373526266
306	1.3	0.045	3.0	0.0263233622958
307	1.3	0.045	4.0	0.0199469329732
308	1.3	0.045	5.0	0.024646970444
309	1.3	0.045	6.0	0.0279864874915
310	1.3	0.045	7.0	0.0887465100848
311	1.3	0.045	8.0	0.254325879413
312	1.3	0.05	1.0	0.0128182680937
313	1.3	0.05	2.0	0.0207992241832
314	1.3	0.05	3.0	0.0184286742779
315	1.3	0.05	4.0	0.01893687832
316	1.3	0.05	5.0	0.0254564805173
317	1.3	0.05	6.0	0.0245205899048
318	1.3	0.05	7.0	0.0465096482947
319	1.3	0.05	8.0	0.215858729235
320	1.2	0.005	1.0	0.0136595508672
321	1.2	0.005	2.0	0.0203575428469
322	1.2	0.005	3.0	0.0207964746396
323	1.2	0.005	4.0	0.0211387903656
324	1.2	0.005	5.0	0.0258112608799
325	1.2	0.005	6.0	0.028986101108
326	1.2	0.005	7.0	0.0251177570257
327	1.2	0.005	8.0	0.0251365707967
328	1.2	0.01	1.0	0.01645582279
329	1.2	0.01	2.0	0.0178881222662
330	1.2	0.01	3.0	0.0193807222246
331	1.2	0.01	4.0	0.0181771009299
332	1.2	0.01	5.0	0.0206500672171
333	1.2	0.01	6.0	0.0210888844704
334	1.2	0.01	7.0	0.0237586294887
335	1.2	0.01	8.0	0.0214493193058
336	1.2	0.015	1.0	0.012854950375
337	1.2	0.015	2.0	0.0142807433085
338	1.2	0.015	3.0	0.0140901113668
339	1.2	0.015	4.0	0.0146691858149
340	1.2	0.015	5.0	0.0134235080096
341	1.2	0.015	6.0	0.0155496145352
342	1.2	0.015	7.0	0.0176439374163
343	1.2	0.015	8.0	0.0271597640689
344	1.2	0.02	1.0	0.0161948125675
345	1.2	0.02	2.0	0.0158041052133
346	1.2	0.02	3.0	0.0155658236346
347	1.2	0.02	4.0	0.0163712437546
348	1.2	0.02	5.0	0.0282909936565
349	1.2	0.02	6.0	0.023254475791
350	1.2	0.02	7.0	0.028710035272
351	1.2	0.02	8.0	0.0641054109332
352	1.2	0.025	1.0	0.0150687001111
353	1.2	0.025	2.0	0.0223819630626
354	1.2	0.025	3.0	0.023488618829
355	1.2	0.025	4.0	0.0149147197843
356	1.2	0.025	5.0	0.0223070888222
357	1.2	0.025	6.0	0.0222630026805
358	1.2	0.025	7.0	0.0211249821415
359	1.2	0.025	8.0	0.0679414342807
360	1.2	0.03	1.0	0.0186253145752
361	1.2	0.03	2.0	0.0184365085997
362	1.2	0.03	3.0	0.0169563788984
363	1.2	0.03	4.0	0.0186413662366
364	1.2	0.03	5.0	0.0219897030247
365	1.2	0.03	6.0	0.0219564526563
366	1.2	0.03	7.0	0.0265900428321
367	1.2	0.03	8.0	0.0836390711841
368	1.2	0.035	1.0	0.0139205367227
369	1.2	0.035	2.0	0.0129609854371
370	1.2	0.035	3.0	0.0146960451226
371	1.2	0.035	4.0	0.0172908650128
372	1.2	0.035	5.0	0.0191773595388
373	1.2	0.035	6.0	0.0198073161834
374	1.2	0.035	7.0	0.0270720737221
375	1.2	0.035	8.0	0.089972580231
376	1.2	0.04	1.0	0.0143619502378
377	1.2	0.04	2.0	0.015823803853
378	1.2	0.04	3.0	0.0235738505602
379	1.2	0.04	4.0	0.0178206459835
380	1.2	0.04	5.0	0.020526525412
381	1.2	0.04	6.0	0.0199391237862
382	1.2	0.04	7.0	0.0257830415506
383	1.2	0.04	8.0	0.0761260308065
384	1.2	0.045	1.0	0.0157696458258
385	1.2	0.045	2.0	0.017044433298
386	1.2	0.045	3.0	0.0218891281777
387	1.2	0.045	4.0	0.0189155195927
388	1.2	0.045	5.0	0.0243457784675
389	1.2	0.045	6.0	0.022512854736
390	1.2	0.045	7.0	0.0424767773475
391	1.2	0.045	8.0	0.147328865519
392	1.2	0.05	1.0	0.0144177688358
393	1.2	0.05	2.0	0.0184199672085
394	1.2	0.05	3.0	0.0208968276932
395	1.2	0.05	4.0	0.0174797232542
396	1.2	0.05	5.0	0.0231799349006
397	1.2	0.05	6.0	0.021821919438
398	1.2	0.05	7.0	0.0277233824778
399	1.2	0.05	8.0	0.116433862534
400	1.1	0.005	1.0	0.0122535754095
401	1.1	0.005	2.0	0.020939460427
402	1.1	0.005	3.0	0.0233633620809
403	1.1	0.005	4.0	0.0201883994059
404	1.1	0.005	5.0	0.0221116815901
405	1.1	0.005	6.0	0.0292434821614
406	1.1	0.005	7.0	0.0195933669641
407	1.1	0.005	8.0	0.0212885058201
408	1.1	0.01	1.0	0.0165105987782
409	1.1	0.01	2.0	0.017133560279
410	1.1	0.01	3.0	0.016022627103
411	1.1	0.01	4.0	0.0183986472915
412	1.1	0.01	5.0	0.01923910314
413	1.1	0.01	6.0	0.021508466108
414	1.1	0.01	7.0	0.0310776087212
415	1.1	0.01	8.0	0.0140561652282
416	1.1	0.015	1.0	0.0104546235992
417	1.1	0.015	2.0	0.0149696265961
418	1.1	0.015	3.0	0.0139738425117
419	1.1	0.015	4.0	0.0165279613994
420	1.1	0.015	5.0	0.0165892752746
421	1.1	0.015	6.0	0.020182864927
422	1.1	0.015	7.0	0.0151440036203
423	1.1	0.015	8.0	0.0179494838296
424	1.1	0.02	1.0	0.0118954073368
425	1.1	0.02	2.0	0.015634262272
426	1.1	0.02	3.0	0.0138921050763
427	1.1	0.02	4.0	0.014616126937
428	1.1	0.02	5.0	0.0218949319312
429	1.1	0.02	6.0	0.0204133392746
430	1.1	0.02	7.0	0.026315240204
431	1.1	0.02	8.0	0.0467695733834
432	1.1	0.025	1.0	0.0136819784766
433	1.1	0.025	2.0	0.0185383269853
434	1.1	0.025	3.0	0.0224710460478
435	1.1	0.025	4.0	0.0159579563367
436	1.1	0.025	5.0	0.0229291679735
437	1.1	0.025	6.0	0.0248617159529
438	1.1	0.025	7.0	0.0186776104062
439	1.1	0.025	8.0	0.0385476312072
440	1.1	0.03	1.0	0.0148428204411
441	1.1	0.03	2.0	0.013882612116
442	1.1	0.03	3.0	0.0169345863052
443	1.1	0.03	4.0	0.0172563359432
444	1.1	0.03	5.0	0.0234006581027
445	1.1	0.03	6.0	0.0253691834024
446	1.1	0.03	7.0	0.0255599942531
447	1.1	0.03	8.0	0.0512201678477
448	1.1	0.035	1.0	0.0125714849638
449	1.1	0.035	2.0	0.00958880186887
450	1.1	0.035	3.0	0.0147985222188
451	1.1	0.035	4.0	0.0171421167713
452	1.1	0.035	5.0	0.0189277355896
453	1.1	0.035	6.0	0.0190947859544
454	1.1	0.035	7.0	0.0235952394692
455	1.1	0.035	8.0	0.470642309514
456	1.1	0.04	1.0	0.0106941206436
457	1.1	0.04	2.0	0.0165486618718
458	1.1	0.04	3.0	0.0183484463437
459	1.1	0.04	4.0	0.0163799772607
460	1.1	0.04	5.0	0.0201559884979
461	1.1	0.04	6.0	0.0200041063429
462	1.1	0.04	7.0	0.49241182624
463	1.1	0.04	8.0	0.47618874727
464	1.1	0.045	1.0	0.0119829462664
465	1.1	0.045	2.0	0.0184102000223
466	1.1	0.045	3.0	0.0214210079891
467	1.1	0.045	4.0	0.499536538928
468	1.1	0.045	5.0	0.497487994843
469	1.1	0.045	6.0	0.49411795248
470	1.1	0.045	7.0	0.507428485761
471	1.1	0.045	8.0	0.491980714683
472	1.1	0.05	1.0	0.490349153719
473	1.1	0.05	2.0	0.499487605501
474	1.1	0.05	3.0	0.503013955242
475	1.1	0.05	4.0	0.514052616024
476	1.1	0.05	5.0	0.52787985419
477	1.1	0.05	6.0	0.522527049801
478	1.1	0.05	7.0	0.534219160945
479	1.1	0.05	8.0	0.521394550502
