# Supplementary material for: The struggle for existence in the world market ecosystem
Source: PLoS One. 2018 Oct 3;13(10):e0203915. doi: 10.1371/journal.pone.0203915 (PMC6169900; doi:10.1371/journal.pone.0203915)
Supplement: S1 File — (ZIP) [file pone.0203915.s001.zip › fig8.py]

import matplotlib.pyplot as plt
import numpy as np
import pandas as pd
import matplotlib
import matplotlib as mpl 
#matplotlib.style.use('ggplot')
import sys#, ipdb
plt.style.use('seaborn-white')
plt.rcParams.update({'font.size': 22})

labels = {}
labels[1] = "Beverages and tobacco"
labels[2] = "Crude materials except fuels"
labels[3] = "Mineral fuels, lubricants and related"
labels[4] = "Animal and vegetable oils, fat and waxes"
labels[5] = "Chemical and related products"
labels[6] = "Manufactured goods classified chiefly by material"
labels[7] = "Machinery and transport equipment"
labels[8] = "Miscellaneous manufactured articles"

for cluster_decade in (1960, 1970, 1980, 1990, 2000):
   for digit in range(1, 10):
      plt.gcf().subplots_adjust(bottom = 0.15)
      sys.stderr.write("%s\t%s\n" % (cluster_decade, digit))
      try:
         data_simil = pd.read_csv("clusters/data_norma_M_clustered_decadas_%s_%s_.csv" % (cluster_decade, digit), sep = '\t', index_col=0)
      except:
         continue
      slopes = pd.read_csv('slopes/%s-%s_%s.csv' % (cluster_decade + 10, cluster_decade + 20, digit), sep = '\t', index_col=0)   
      data_simil = data_simil.merge(pd.DataFrame(data_simil.T.sum() == 0), left_index = True, right_index = True)
      data_simil = data_simil[~data_simil[0]].drop(0, 1)
      cluster_value = data_simil["cluster"]
      paises = data_simil.index
      cluster0 = []  #neutral
      cluster1 = []  #victim 
      cluster2 = []  #killer
      for i in paises:
          if i in slopes.index:
             if cluster_value[i] == 0.0: 
                 cluster0.append(i)
             elif cluster_value[i] == 1.0:
                 cluster1.append(i)
             else:
                 cluster2.append(i)
      ss = []
      for i in [cluster0,cluster1,cluster2]:
          ss.append([slopes.loc[_,'slope_T'] for _ in i])
      a = ss[0] #neutral
      b = ss[1] #victim
      c = ss[2] #killer
      #1=neutral, 2=victim, 3=killer
      data_to_plot = [b,a,c]
      plt.boxplot(data_to_plot)
      plt.title(labels[digit])
      plt.xlabel("1 = Displaced, 2 = Transitioning, 3 = Out-competing")
      plt.savefig("boxplots/cluster_slopes_%s-%s_%s.pdf" % (cluster_decade + 10, cluster_decade + 20, digit))
      plt.close()
