# Supplementary material for: The struggle for existence in the world market ecosystem
Source: PLoS One. 2018 Oct 3;13(10):e0203915. doi: 10.1371/journal.pone.0203915 (PMC6169900; doi:10.1371/journal.pone.0203915)
Supplement: S1 File — (ZIP) [file pone.0203915.s001.zip › slopes/1970-1980_1.csv]

	slope_T
AGO	-0.00103837842356
DZA	0.0186561631976
EGY	0.000263779276309
BGD	0.000143766796429
QAT	9.92717706538e-06
BGR	0.0128443596982
BOL	7.90843618813e-05
GHA	3.47666071251e-05
PAK	0.00135038616074
PAN	0.000568814353409
HND	0.00204963975306
JOR	0.00273421745374
LBR	2.1449793302e-05
LBY	-1.44349258349e-05
MYS	-0.0013385895802
PRK	0.000431606584684
TZA	0.00444952406492
PRT	0.0201951227478
KHM	2.41088585874e-05
ISR	0.00176925071945
PRY	0.000545242679728
HKG	0.00230617777683
SAU	0.000836139050098
LBN	0.00294003447868
BFA	-3.40064904829e-05
CHE	0.0220838004156
MRT	8.47032947254e-23
CHL	0.0040667690756
CHN	0.0100009970152
JAM	0.00703715450147
YMD	0.000202905482746
DJI	-9.77523047765e-06
GIN	5.31813057074e-07
FIN	0.00652030741588
URY	0.000390350783892
THA	0.0209306900398
NPL	0.000180786894235
MAR	-0.000146887840734
YEM	9.24341742057e-06
PHL	0.00429386936652
ZAF	0.0032752700912
NIC	0.000594309149054
GAB	5.31813057074e-06
SYR	0.00146604207103
BEN	-0.000124111200714
NGA	-4.13632377724e-05
BEL	0.0544711188981
DEU	0.156312030084
LKA	0.000339790940527
GBR	0.317129032459
GUY	0.000884732796707
MMR	3.19087834245e-06
CMR	0.00281492411404
HUN	0.00919356512647
TTO	0.0032397621689
NLD	0.151098908419
TCD	1.93601440171e-05
ROU	0.00403605284266
CSK	0.00145645869231
BLZ	4.3600229203e-05
DDR	0.000183545338728
SWE	0.0023338105684
AFG	2.1103692741e-06
BDI	-7.44538279904e-06
GRC	0.0402886530862
MOZ	-0.00478415803034
HTI	3.40682667471e-05
IND	0.00839110756999
VNM	4.47904774736e-05
NOR	0.00101491418686
FJI	-6.49993736424e-07
IRN	-4.02136620733e-05
MUS	-6.76852981731e-06
DOM	0.00538808278922
SUN	0.00719468934704
PER	0.000105567577754
IDN	0.0163396177521
CRI	0.000143729193486
SUR	5.26333771032e-05
COG	1.31825175966e-05
ISL	6.16312242809e-05
NER	2.27497807748e-06
COL	0.00239264305932
MDG	-0.000110993145306
ECU	0.000162423228219
SEN	-0.000499184445876
RWA	0.000146881701478
ZMB	0.000904189634007
GMB	1.06362611415e-05
GTM	0.00175276988653
DNK	0.0122595694656
ZWE	0.00727796375119
AUS	0.00406900376481
CUB	0.0133353037276
VEN	-0.000155536517722
KEN	0.000872162669904
LAO	8.86355095124e-06
TUR	0.0385539218688
ALB	0.00115563514487
OMN	0.000159995152443
ITA	0.171758631648
TUN	0.00193388714948
MEX	0.0202832210724
BRA	0.0524791513166
CIV	0.000150422517416
GNQ	2.38049654119e-06
USA	0.317230205864
TWN	0.00240185040862
GNB	-1.6545295109e-06
CAN	0.0383424536587
KOR	0.0217392177857
CAF	9.68007200856e-05
CYP	0.00808002379085
SGP	0.00571427220792
SOM	6.91568011124e-05
POL	0.00638149883614
KWT	0.00018021479231
TGO	-3.53467668237e-06
MWI	0.0193257212083
ESP	0.0672075044302
IRQ	-0.000333387696446
SLV	0.000494790273343
MLI	5.90903396749e-06
IRL	0.0216685027647
MLT	0.0022651690811
SLE	5.26441208013e-06
SDN	3.47746648987e-05
NZL	0.000759224915238
JPN	0.0147901186341
ARE	0.000844035668218
ARG	0.010129126359
BHS	0.00312326825016
BHR	0.000251853771393
UGA	-0.000123316167052
PNG	0.00034541258057
AUT	0.0110442315903
