# Supplementary material for: The struggle for existence in the world market ecosystem
Source: PLoS One. 2018 Oct 3;13(10):e0203915. doi: 10.1371/journal.pone.0203915 (PMC6169900; doi:10.1371/journal.pone.0203915)
Supplement: S1 File — (ZIP) [file pone.0203915.s001.zip › slopes/1970-1980_2.csv]

	slope_T
AGO	-0.00253107945856
DZA	0.000990589532318
EGY	-0.00141881376598
BGD	5.4315542517e-05
QAT	1.19791579589e-05
BGR	0.000610491220188
BOL	0.00303375923056
GHA	5.34808173463e-06
PAK	0.00352453285263
PAN	0.000519044279104
HND	0.00158096265909
JOR	0.00203729887899
LBR	0.00595871507712
LBY	-4.3532256129e-06
MYS	0.0756536420093
PRK	0.000960929775788
TZA	0.000644832251756
PRT	0.00454561735337
KHM	-0.000130189870286
ISR	0.00583119730082
PRY	0.00553816252751
HKG	0.00306983298609
SAU	0.000350619615521
LBN	-0.000115336142731
BFA	0.000746200497725
CHE	0.00661940954072
MRT	0.000379210534456
CHL	0.0171703016271
CHN	0.0151280489097
JAM	0.00642389402991
YMD	3.26754749884e-05
DJI	2.02446406689e-05
GIN	0.00380506475703
FIN	0.0348225575059
URY	0.0012486077064
THA	0.0139215142723
NPL	0.000101594084149
MAR	0.0103721246182
YEM	7.90423896561e-05
PHL	0.0143371704165
ZAF	0.0329279718084
NIC	0.000678295240054
GAB	0.00238243510456
SYR	0.00172270142667
BEN	-5.75887359703e-06
NGA	-0.000767262828357
BEL	0.0140877535621
DEU	0.0412514433384
LKA	0.00246096157079
GBR	0.0341012001815
GUY	0.0012144078237
MMR	0.00226302511362
CMR	0.00282647287804
HUN	0.00260971300323
TTO	0.000141531424762
NLD	0.0411954306025
TCD	0.000810070844804
ROU	0.000796703560789
MNG	0.000258823209322
CSK	0.00544832760378
BLZ	5.58501713584e-05
DDR	0.00109263821315
SWE	0.0324544640993
AFG	0.000423347297093
BDI	0.00011400447622
GRC	0.00378208280187
MOZ	-0.000445800674103
HTI	0.000308629289036
IND	0.00842359474565
VNM	0.000170177829802
NOR	0.0091376064886
FJI	0.00134919914691
IRN	-0.000879613429282
MUS	-8.23530605661e-06
DOM	0.000462282967501
SUN	0.0339526006057
PER	0.00769971523704
IDN	0.0618203516169
CRI	0.00020952039831
SUR	0.00229184187073
COG	0.000944027929564
ISL	0.000195259495978
NER	-9.1589063387e-05
COL	0.00376205037121
MDG	0.000285655121395
ECU	0.000269556363527
SEN	0.00128381802028
RWA	0.000219829132488
ZMB	0.000172979391366
GMB	0.000158773001698
GTM	0.00518937005968
DNK	0.0122016903355
ZWE	0.000299340720432
AUS	0.0721294138436
CUB	0.0035415417773
VEN	0.000796629579316
KEN	0.00100607599615
LAO	5.68615759674e-05
TUR	0.00657041823065
ALB	0.000651298816547
OMN	2.12735672058e-05
ITA	0.0130911861321
TUN	0.000138251903946
MEX	0.0074652299854
BRA	0.0393862497012
CIV	0.00719128145864
GNQ	3.78278951962e-06
USA	0.33424794584
TWN	0.00607159717653
GNB	-2.15227679565e-05
CAN	0.158364699896
KOR	0.00469999429807
CAF	-9.8318457095e-05
CYP	0.000254654937391
SGP	0.0172424491382
SOM	6.28161110914e-06
POL	0.0068062809005
KWT	0.000738007049607
TGO	0.00136199696827
MWI	0.000135723879144
ESP	0.00864055904295
IRQ	0.000511369674736
SLV	0.00120690259796
MLI	0.000849955619634
IRL	0.00675492315673
MLT	5.8842527247e-05
SLE	-0.000273433576769
SDN	0.00144594257738
NZL	0.0171433295396
JPN	0.0156449058682
ARE	0.000673905023705
ARG	0.022336577786
BHS	0.000501176779971
BHR	6.84610921578e-05
UGA	-0.000686955939579
PNG	0.00754214151395
AUT	0.0176875995541
