# Supplementary material for: The struggle for existence in the world market ecosystem
Source: PLoS One. 2018 Oct 3;13(10):e0203915. doi: 10.1371/journal.pone.0203915 (PMC6169900; doi:10.1371/journal.pone.0203915)
Supplement: S1 File — (ZIP) [file pone.0203915.s001.zip › slopes/1970-1980_3.csv]

	slope_T
AGO	0.00292418852634
DZA	0.0602518460614
EGY	0.0181701811978
BGD	0.000284670505438
QAT	0.0202259279164
BGR	0.00141538440063
BOL	0.000895220147735
GHA	0.000265110064173
PAK	0.000746275499719
PAN	0.0002298743287
HND	6.23587118789e-07
JOR	-7.87917563349e-07
LBR	0.000181235308944
LBY	0.0924705300995
MYS	0.0142275884372
PRK	2.58226022218e-05
TZA	7.25045464239e-05
PRT	0.000652346109851
KHM	-6.62827895074e-06
ISR	0.000839792628783
PRY	-4.6138378576e-06
HKG	0.000156829407317
SAU	0.39257583218
LBN	-0.000641399639388
BFA	1.45361484325e-06
CHE	0.00147681684406
MRT	0.000159467690339
CHL	0.000140495007658
CHN	0.0176715705229
JAM	4.80046530565e-05
YMD	0.000420908354175
DJI	-4.02741979709e-06
GIN	0.000139270633397
FIN	0.00281228810175
URY	3.58545919851e-05
THA	-6.79743306384e-05
NPL	1.02367242482e-07
MAR	0.000295099943776
YEM	-6.45906279687e-06
PHL	7.66659299327e-05
ZAF	0.00367069667888
NIC	5.32531456601e-05
GAB	0.00632670443398
SYR	0.00767959518409
BEN	1.31615026049e-07
NGA	0.0937662394385
BEL	0.0197868537195
DEU	0.01682342907
LKA	0.000265057949941
GBR	0.0646844767056
GUY	1.49017457271e-06
MMR	0.00019043129956
CMR	0.00216874836658
HUN	0.000860635529964
TTO	0.0139739984102
NLD	0.0546537054227
TCD	-6.94634859702e-08
ROU	0.00698100358673
CSK	0.00179580744101
BLZ	-2.37236084453e-05
DDR	0.00157069753194
SWE	0.00503679001144
AFG	-0.000148799317552
BDI	1.65981171739e-06
GRC	0.00348973248803
MOZ	5.32511293356e-05
IND	0.000130633629966
VNM	0.000213856647085
NOR	0.0294955041393
FJI	4.22337994699e-06
IRN	0.0389237666492
MUS	3.60113335161e-06
DOM	7.65414495933e-06
SUN	0.0639111604335
PER	0.00349320863142
IDN	0.080750976948
CRI	1.27532522926e-06
SUR	-4.6613655059e-07
COG	0.00283338723124
ISL	1.56435758739e-06
NER	0.000211865094598
COL	0.000681294015006
MDG	5.39219449776e-05
ECU	0.00361384873689
SEN	0.000103742065569
RWA	5.24734484965e-05
ZMB	-0.000275115376413
GMB	1.89379398592e-07
GTM	7.95308168053e-05
DNK	0.00278514279067
ZWE	-0.000145611309143
AUS	0.0165419132593
CUB	0.000563570910642
VEN	0.0469806307218
KEN	0.00133904325404
LAO	2.81509916827e-07
TUR	-4.62876752167e-05
ALB	0.00016423893445
OMN	0.013665256015
ITA	0.0135263042711
TUN	0.0039151307315
MEX	0.0349991005642
BRA	0.0011243748037
CIV	0.00044460637081
USA	0.0306197530003
TWN	0.00225494406638
GNB	-5.18538829479e-07
CAN	0.0338150980826
KOR	0.000295299404797
CAF	-7.88666483868e-06
CYP	0.000196322069059
SGP	0.0268380477326
SOM	2.20692806873e-05
POL	0.00756821373039
KWT	0.0763983692588
TGO	0.000291423331201
MWI	1.24124934566e-05
ESP	0.00210972899824
IRQ	0.101059773319
SLV	5.96255065046e-05
MLI	4.00563019834e-05
IRL	-9.42864344016e-06
MLT	-1.87357645553e-05
SLE	1.69247174238e-06
SDN	0.000146496209698
NZL	7.1693673782e-05
JPN	0.00228681098897
ARE	0.0816850352275
ARG	0.00113274782373
BHS	0.0124165546443
BHR	0.00886772337579
UGA	1.53788501965e-05
PNG	5.71085131546e-06
AUT	0.00151718024778
