# Supplementary material for: The struggle for existence in the world market ecosystem
Source: PLoS One. 2018 Oct 3;13(10):e0203915. doi: 10.1371/journal.pone.0203915 (PMC6169900; doi:10.1371/journal.pone.0203915)
Supplement: S1 File — (ZIP) [file pone.0203915.s001.zip › slopes/1970-1980_4.csv]

	slope_T
AGO	-0.00164260726679
DZA	-0.000582059703209
EGY	2.01172708482e-06
BGD	0.00144309316308
QAT	1.93376501695e-06
BGR	-0.000800538971648
BOL	2.58956358791e-05
GHA	-2.41019987619e-06
PAK	2.62879939985e-05
PAN	0.00064744796725
HND	-1.79924223316e-05
JOR	0.000579634216653
LBR	0.00080311783456
LBY	-0.00786756500982
MYS	0.362349015245
PRK	0.000147134294768
TZA	-0.000314390955944
PRT	0.00304281568742
KHM	2.35414871628e-05
ISR	-0.000140578347282
PRY	0.00068405854668
HKG	8.30515131969e-05
SAU	0.000247224851022
LBN	-0.000286763848779
BFA	0.0
CHE	0.0030999858323
MRT	3.46059861294e-05
CHL	0.00715720063468
CHN	0.003033912725
JAM	1.33401760589e-05
YMD	7.46601450021e-06
DJI	-1.6479041014e-05
GIN	4.29127680282e-05
FIN	0.00252388997251
URY	0.000723850793769
THA	9.6876786567e-06
NPL	6.19141112382e-05
MAR	-0.00428312390684
YEM	4.44934107377e-05
PHL	0.162007949033
ZAF	0.00327785960228
NIC	2.09911593869e-05
GAB	-2.94268589535e-05
SYR	-9.29532053732e-05
BEN	0.00142277614628
NGA	-0.00107126607402
BEL	0.0334533949179
DEU	0.12781680671
LKA	-0.000700252236334
GBR	0.0236775712262
GUY	-0.000218935830614
MMR	2.35414871628e-06
CMR	0.000500121060314
HUN	0.00410308146653
TTO	-3.42421631459e-06
NLD	0.117527322036
TCD	7.74514927657e-05
ROU	-0.00630550886494
CSK	0.000931757794337
BLZ	2.35414871628e-06
DDR	0.00326145189911
SWE	0.00730987431271
AFG	2.11873384465e-05
BDI	-0.000178915302437
GRC	0.014407147595
MOZ	-0.00136683301224
HTI	-0.00284734287234
IND	0.00260405943698
VNM	-2.82783197313e-05
NOR	0.0126844671698
FJI	0.00133069326255
IRN	-0.000688253211665
MUS	0.000380968523686
DOM	0.00125852790372
SUN	-0.0213009225552
PER	-0.010118216788
IDN	0.0522820332939
CRI	-9.92666042033e-06
SUR	0.000428286912884
COG	-3.50768158726e-05
ISL	0.0116207343717
NER	-0.000618076140344
COL	-6.81021592925e-06
MDG	0.000347943180267
ECU	0.00111845605511
SEN	0.00309295192129
ZMB	0.000779694054833
GMB	-0.00171628855471
GTM	0.000130341367258
DNK	0.0206297761576
ZWE	-0.000123256500645
AUS	0.0239004021029
VEN	0.0
KEN	8.23809375019e-05
TUR	0.00269123427732
OMN	3.13886495504e-05
ITA	0.0171133628187
TUN	0.00860452769856
MEX	0.000459558364554
BRA	0.106330562714
CIV	0.0123995295697
GNQ	-3.38997415145e-05
USA	0.32488048415
TWN	0.00156135703405
GNB	2.15796965659e-06
CAN	0.041003677751
KOR	0.00319091304303
CAF	2.33060722912e-05
CYP	0.000333903893377
SGP	0.0480385446909
SOM	2.22859411808e-05
POL	0.00221803611778
KWT	0.000122800957582
TGO	9.92105530433e-05
MWI	3.43873866057e-05
ESP	0.0674344758374
IRQ	4.86916426151e-05
SLV	-7.94525191745e-05
MLI	0.000735378988695
IRL	0.00485589542329
MLT	0.00110195561274
SLE	0.00112180791447
SDN	0.00614707465633
NZL	0.0107889066235
JPN	0.0219884338533
ARE	-6.29199747806e-06
ARG	0.0731109704329
BHS	7.22723655899e-05
BHR	-1.30262895634e-05
PNG	0.0109482325551
AUT	0.00297963889642
