# Supplementary material for: The struggle for existence in the world market ecosystem
Source: PLoS One. 2018 Oct 3;13(10):e0203915. doi: 10.1371/journal.pone.0203915 (PMC6169900; doi:10.1371/journal.pone.0203915)
Supplement: S1 File — (ZIP) [file pone.0203915.s001.zip › slopes/1970-1980_5.csv]

	slope_T
AGO	-1.51641731944e-05
DZA	0.00103339427955
EGY	0.000942580639318
BGD	9.03521370239e-05
QAT	0.00141566485727
BGR	0.00393834446836
BOL	0.000190852712241
GHA	8.44255556643e-06
PAK	0.000647913446133
PAN	0.00217732697388
HND	0.00116568182924
JOR	0.00170209100445
LBR	1.08815160634e-05
LBY	0.00309904326737
MYS	0.00262123168154
PRK	0.000400865045784
TZA	3.86134002327e-05
PRT	0.00487101176397
KHM	9.21848316993e-07
ISR	0.0159804212388
PRY	0.000532469315943
HKG	0.00497706601205
SAU	0.00236722309477
LBN	-0.000112467810875
BFA	7.12116243868e-06
CHE	0.17339631225
MRT	8.50790554583e-07
CHL	0.00306653305888
CHN	0.0258172816495
JAM	0.0104851907732
YMD	5.63995138663e-06
DJI	1.52220782394e-05
GIN	0.00236709801988
FIN	0.0239549604368
URY	0.00130324105423
THA	0.0026036957177
NPL	2.44359290057e-05
MAR	0.00749059430982
YEM	3.85039596975e-05
PHL	0.002751680167
ZAF	0.0176234931052
NIC	0.00060760226998
GAB	-8.3939153286e-06
SYR	0.000261420432527
BEN	1.31583424343e-05
NGA	0.000210243953723
BEL	0.239289501855
DEU	0.652867894434
LKA	0.000162428283733
GBR	0.353121859013
GUY	0.00186627728535
MMR	-9.41536032306e-06
CMR	6.19653467953e-05
HUN	0.0113592025743
TTO	0.00292456841806
NLD	0.336909037034
TCD	-1.26232998181e-06
ROU	0.0101281830085
MNG	1.17263506705e-05
CSK	0.0083953305279
BLZ	7.00905827149e-05
DDR	0.0140945442538
SWE	0.049541847177
AFG	1.50321496917e-05
BDI	2.74145645224e-05
GRC	0.00903567694275
MOZ	-5.78888316247e-05
HTI	0.000268955036987
IND	0.00463934062738
VNM	2.03617300369e-05
NOR	0.0325769753189
FJI	4.04709940774e-05
IRN	-0.00044846994141
MUS	1.28873468235e-05
DOM	0.000410447172637
SUN	0.0470556987007
PER	0.00178548816651
IDN	0.00391380199407
CRI	0.00156061044981
SUR	0.00563642381129
COG	-0.000427279011128
ISL	0.000259233938026
NER	0.00265233595553
COL	0.001848081204
MDG	-1.10992390327e-05
ECU	3.50418170548e-05
SEN	0.000451640821676
RWA	5.67800327337e-07
ZMB	-8.15882084575e-05
GMB	-1.23221935839e-06
GTM	0.00414184132623
DNK	0.0364928711594
ZWE	-3.84327364921e-05
AUS	0.0344708246704
CUB	0.000393395294974
VEN	0.00215648115766
KEN	0.00177088683036
LAO	7.43964018639e-06
TUR	0.00142736167637
ALB	0.000117306356438
OMN	3.60794754618e-05
ITA	0.144368251442
TUN	0.00643364425795
MEX	0.0182365037064
BRA	0.0180852835231
CIV	0.000744902080368
GNQ	-1.21340021876e-05
USA	0.674003782497
TWN	0.0193970528324
GNB	2.86282542664e-06
CAN	0.128531323537
KOR	0.022641176032
CAF	-6.99956184411e-06
CYP	0.000635190549637
SGP	0.0169702940865
SOM	-4.63935220839e-06
POL	0.0150667004739
KWT	0.00450087808368
TGO	-7.38868374676e-07
MWI	3.77888323913e-05
ESP	0.0480664428428
IRQ	0.0021644998483
SLV	0.000532610604253
MLI	-1.42214790612e-06
IRL	0.0336253971157
MLT	0.00071361019403
SLE	3.79857095444e-06
SDN	2.6404700537e-05
NZL	0.00680422264897
JPN	0.214822463943
ARE	0.000625960485458
ARG	0.0100040670187
BHS	0.00564077827067
BHR	-4.61711667109e-05
UGA	1.05317695914e-05
PNG	-1.99008058784e-05
AUT	0.0405050051847
