# Supplementary material for: The struggle for existence in the world market ecosystem
Source: PLoS One. 2018 Oct 3;13(10):e0203915. doi: 10.1371/journal.pone.0203915 (PMC6169900; doi:10.1371/journal.pone.0203915)
Supplement: S1 File — (ZIP) [file pone.0203915.s001.zip › slopes/1970-1980_6.csv]

	slope_T
AGO	-0.00180873060462
DZA	0.000308029653066
EGY	0.00336804311913
BGD	0.00509650464146
QAT	0.00116485714749
BGR	0.00251368279411
BOL	0.00235718784036
GHA	0.00295821903423
PAK	0.00700943853711
PAN	0.00161361467594
HND	0.0004303026275
JOR	0.00101518319147
LBR	0.000301723265991
LBY	4.42402271881e-05
MYS	0.0175669443313
PRK	0.00467853508426
TZA	0.000447718681321
PRT	0.0100290154522
KHM	1.54864489462e-05
ISR	0.0194571922268
PRY	0.000396746310034
HKG	0.0197777198847
SAU	0.000884602401732
LBN	0.00111750778336
BFA	5.94697410263e-05
CHE	0.065811959072
MRT	4.44712466512e-06
CHL	0.0154125256798
CHN	0.0310492165049
JAM	0.000200792935804
YMD	1.23617626181e-05
DJI	3.26574148111e-05
GIN	3.95850369168e-05
FIN	0.0541548694949
URY	0.00234412191264
THA	0.0156900022684
NPL	0.000315197920446
MAR	0.00191124845317
YEM	2.49301099484e-05
PHL	0.00555461642195
ZAF	0.0534209643469
NIC	7.38825418266e-05
GAB	-2.2391117195e-06
SYR	0.000660413562158
BEN	9.13267326334e-06
NGA	0.000458448498757
BEL	0.143649519306
DEU	0.315239480255
LKA	0.000911128915406
GBR	0.174174309783
GUY	1.09830503093e-05
MMR	0.000225799311793
CMR	0.000484333044885
HUN	0.00500522326121
TTO	8.03266520431e-05
NLD	0.0867066595418
TCD	6.8253663754e-05
ROU	0.00931043385485
MNG	1.63727640019e-05
CSK	0.00888852567496
BLZ	7.74951827259e-06
DDR	0.00505071262248
SWE	0.0796241870151
AFG	0.000774303195689
BDI	7.63208337883e-05
GRC	0.0173097034187
MOZ	0.000955737885199
HTI	0.000265231076181
IND	0.0256973189214
VNM	-7.00240725242e-06
NOR	0.0307847851115
FJI	1.67755671683e-05
IRN	0.00491776018101
MUS	0.000175308971502
DOM	0.00182899441759
SUN	0.0165212776774
PER	0.0127972602217
IDN	0.00934283803679
CRI	0.000932408621658
SUR	0.000956757480714
COG	0.000264296632071
ISL	0.00133151917895
NER	-8.73727456684e-07
COL	0.0033445894605
MDG	0.000153813054726
ECU	0.000282459056465
SEN	3.12601913274e-05
RWA	3.76147074572e-06
ZMB	0.00406169830878
GMB	-2.7396538896e-07
GTM	0.00126241548205
DNK	0.01965342549
ZWE	0.000971788554757
AUS	0.0269511170813
CUB	0.00020333118811
VEN	0.00486362091791
KEN	0.00125886800048
LAO	4.09400549216e-05
TUR	0.00624273677029
ALB	0.000239801904957
OMN	-8.0612464584e-06
ITA	0.170551727642
TUN	0.000700533942253
MEX	0.0153895177703
BRA	0.0304664839777
CIV	0.000794237509748
GNQ	-7.00462859342e-07
USA	0.214477213025
TWN	0.0514158316572
GNB	-1.18412283791e-05
CAN	0.108734945121
KOR	0.0668612428095
CAF	0.000582894685128
CYP	0.00109545430999
SGP	0.0130833600561
SOM	1.32391923098e-05
POL	0.0167936451818
KWT	0.00340366528372
TGO	8.48781797349e-05
MWI	0.000116531548418
ESP	0.0635559125892
IRQ	-7.51849880946e-05
SLV	0.000574198135146
MLI	5.50951801669e-05
IRL	0.0112942690676
MLT	0.000716072222489
SLE	0.00117500867582
SDN	6.72651670127e-05
NZL	0.00866150388517
JPN	0.312382837961
ARE	0.00354638051885
ARG	0.0100813080405
BHS	0.000196780453526
BHR	0.00256108398952
UGA	-0.000161225669615
PNG	0.000226262091166
AUT	0.0559348255887
