# Supplementary material for: The struggle for existence in the world market ecosystem
Source: PLoS One. 2018 Oct 3;13(10):e0203915. doi: 10.1371/journal.pone.0203915 (PMC6169900; doi:10.1371/journal.pone.0203915)
Supplement: S1 File — (ZIP) [file pone.0203915.s001.zip › slopes/1970-1980_7.csv]

	slope_T
AGO	1.38401541673e-05
DZA	5.10458121165e-05
EGY	0.000129618074686
BGD	7.66282804412e-05
QAT	8.45350017204e-05
BGR	0.000461827090868
BOL	3.72317079609e-05
GHA	2.61818899496e-05
PAK	0.000185552877031
PAN	0.000764787642278
HND	1.62307854554e-05
JOR	0.000146433628634
LBR	0.00073382557517
LBY	9.60849256868e-05
MYS	0.0078482832336
PRK	0.000148894269329
TZA	2.13105377495e-05
PRT	0.0016164300941
KHM	5.96898029995e-06
ISR	0.00176308053481
PRY	5.80101199493e-06
HKG	0.0100310061215
SAU	0.00227720546648
LBN	-3.66672910393e-05
BFA	4.76498131869e-06
CHE	0.0333759591575
MRT	-2.96183206683e-06
CHL	9.14835710045e-05
CHN	0.00168916254101
JAM	2.26502138754e-05
YMD	6.44819197472e-06
DJI	1.32836065201e-05
GIN	-1.02978952759e-06
FIN	0.0103043895981
URY	0.000187021717798
THA	0.00164975050133
NPL	5.06862676832e-06
MAR	5.97218228057e-05
YEM	2.57154319264e-05
PHL	0.00306730856446
ZAF	0.00022818344993
NIC	1.40385141528e-05
GAB	2.09298276818e-05
SYR	0.000373883607921
BEN	3.9742549199e-06
NGA	7.45936659806e-05
BEL	0.0460763949185
DEU	0.273554731813
LKA	1.63846433373e-05
GBR	0.102801723403
GUY	1.29189063554e-05
MMR	1.17154500827e-05
CMR	1.13512926266e-05
HUN	0.00170790362499
TTO	1.79367898717e-05
NLD	0.0343480799289
TCD	9.98855138616e-07
ROU	0.0014036850751
MNG	2.09838271853e-06
CSK	0.00153693712642
BLZ	6.12039599334e-06
DDR	0.00169645383076
SWE	0.0406436296888
AFG	1.34450623222e-05
BDI	8.72946748418e-07
GRC	0.00103573381465
MOZ	6.07480847275e-06
HTI	0.000273929984132
IND	0.00201446559053
VNM	2.06337801522e-06
NOR	0.00857069944633
FJI	1.53727631928e-05
IRN	0.000107500800634
MUS	6.63754299773e-05
DOM	0.000102160819577
SUN	0.00261294235978
PER	0.000239928206276
IDN	0.000772557329641
CRI	0.000147182023764
SUR	1.37278134916e-06
COG	4.63934428278e-06
ISL	2.43459068287e-05
NER	-3.59544433215e-07
COL	0.000282026924768
MDG	1.36797837824e-05
ECU	0.000111914920857
SEN	1.06232490686e-05
RWA	9.08765514595e-07
ZMB	2.43350526572e-06
GMB	9.65207206753e-07
GTM	9.70069875615e-05
DNK	0.0129367614677
ZWE	-9.18018695857e-06
AUS	0.00157731301653
CUB	8.38376211972e-06
VEN	0.000229925001758
KEN	5.4019583772e-05
LAO	9.6276501815e-07
TUR	0.000289146447255
ALB	5.72275341792e-05
OMN	0.000405697998852
ITA	0.0791948461821
TUN	0.000173227965215
MEX	0.0103260390573
BRA	0.0136627356778
CIV	8.01287507721e-05
GNQ	2.40419900248e-07
USA	0.283816473743
TWN	0.0200197678072
GNB	1.68402471889e-06
CAN	0.0495984012826
KOR	0.0128719330285
CAF	-2.28751665812e-07
CYP	0.00039663150934
SGP	0.0150248834665
SOM	2.02240351755e-06
POL	0.00376823188936
KWT	0.00163565228924
TGO	1.47174425844e-05
MWI	3.35448172333e-06
ESP	0.0182539202727
IRQ	8.81106371895e-05
SLV	0.000543337577681
MLI	1.60451791215e-06
IRL	0.00613606236187
MLT	0.000267493189038
SLE	3.56016827456e-07
SDN	3.62154861478e-05
NZL	0.000814958065458
JPN	0.310110048234
ARE	0.000526285131438
ARG	0.00213920932812
BHS	9.67839343358e-06
BHR	0.000305233686291
UGA	7.60912703028e-05
PNG	1.22150133292e-05
AUT	0.0163631908813
