# Supplementary material for: The struggle for existence in the world market ecosystem
Source: PLoS One. 2018 Oct 3;13(10):e0203915. doi: 10.1371/journal.pone.0203915 (PMC6169900; doi:10.1371/journal.pone.0203915)
Supplement: S1 File — (ZIP) [file pone.0203915.s001.zip › slopes/1970-1980_8.csv]

	slope_T
AGO	3.47287357668e-05
DZA	1.47090467329e-05
EGY	0.000370732968046
BGD	0.000104713756745
QAT	5.22071683949e-05
BGR	0.00148002587386
BOL	0.000123681994309
GHA	5.26488376972e-05
PAK	0.00304023130526
PAN	0.00416047442657
HND	0.000514852446675
JOR	0.000972855555112
LBR	1.28893161542e-05
LBY	4.98993468155e-05
MYS	0.00912248446702
PRK	0.000529814823248
TZA	0.00029462260396
PRT	0.0148902027689
KHM	1.24436678492e-05
ISR	0.008737660524
PRY	5.28477878333e-05
HKG	0.180012928178
SAU	0.00225893289925
LBN	0.00115217329183
BFA	8.82277537124e-06
CHE	0.0926912371544
MRT	1.52263170869e-06
CHL	0.000204069786323
CHN	0.0462258532479
JAM	0.000452679202793
YMD	1.23587824578e-05
DJI	3.06595423153e-05
GIN	7.81608768231e-06
FIN	0.0292115580241
URY	0.00498650478121
THA	0.00960388809047
NPL	6.78698494471e-05
MAR	0.00128712382185
YEM	2.967274964e-05
PHL	0.0212662376387
ZAF	0.0240590227226
NIC	0.000385184705936
GAB	4.67227763083e-05
SYR	0.00106617775864
BEN	1.52196854157e-05
NGA	0.000110750235459
BEL	0.0534334890761
DEU	0.289906081145
LKA	0.00242104410185
GBR	0.161583943631
GUY	0.000104147743607
MMR	1.54677099187e-05
CMR	-6.40433751617e-05
HUN	0.00987787956531
TTO	2.01098797623e-05
NLD	0.0768220325975
TCD	1.69903416274e-06
ROU	0.0136797530031
MNG	1.71574597418e-05
CSK	0.00688662845723
BLZ	0.000340049551715
DDR	0.00554707066383
SWE	0.033790880846
AFG	0.000149052115671
BDI	1.29582855347e-06
GRC	0.0264150870573
MOZ	-4.38220833232e-06
HTI	0.00322511168779
IND	0.019943281571
VNM	0.000100663463556
NOR	0.00778839249703
FJI	3.06330156305e-05
IRN	-0.000440540591819
MUS	0.00160200618134
DOM	0.00228553253245
SUN	0.00319043070005
PER	0.0012879275804
IDN	0.00267949757106
CRI	0.00170337525471
SUR	5.85443933985e-06
COG	1.55181106199e-05
ISL	0.000577517760561
NER	-9.72202998665e-07
COL	0.00269654494506
MDG	2.08990486357e-05
ECU	0.000131618778407
SEN	-2.15595630877e-05
RWA	3.82780061957e-06
ZMB	2.63794617196e-05
GMB	9.3453510622e-06
GTM	0.00116805083903
DNK	0.0347034346148
ZWE	-3.06064889457e-05
AUS	0.00412660382906
CUB	4.45887045145e-05
VEN	0.000133213032165
KEN	0.000299043275985
LAO	3.82130158179e-05
TUR	0.00267649607667
ALB	0.000277101728636
OMN	0.000447708102058
ITA	0.295701096732
TUN	0.00712227030383
MEX	0.0190556443172
BRA	0.0180606336749
CIV	0.00030436452896
GNQ	-1.34755558887e-06
USA	0.286666696774
TWN	0.154645677003
GNB	2.44576034043e-06
CAN	0.0298250645379
KOR	0.125297384529
CAF	-3.31583560254e-08
CYP	0.00353990253022
SGP	0.0223382897317
SOM	-4.33711296812e-07
POL	0.0115365931671
KWT	0.0020445548432
TGO	5.37775481363e-05
MWI	3.1196707683e-05
ESP	0.0317920633127
IRQ	8.04169713671e-05
SLV	0.00168527211866
MLI	8.01105881574e-06
IRL	0.0172954369666
MLT	0.00653737149322
SLE	5.82658632079e-06
SDN	4.84576214955e-05
NZL	0.00278815087208
JPN	0.213307515972
ARE	0.00137851488273
ARG	0.00426404919379
BHS	5.81464931262e-06
BHR	0.00179016526211
UGA	1.10881542549e-06
PNG	7.27587174595e-05
AUT	0.0413556746113
