# Supplementary material for: The struggle for existence in the world market ecosystem
Source: PLoS One. 2018 Oct 3;13(10):e0203915. doi: 10.1371/journal.pone.0203915 (PMC6169900; doi:10.1371/journal.pone.0203915)
Supplement: S1 File — (ZIP) [file pone.0203915.s001.zip › slopes/1970-1980_9.csv]

	slope_T
AGO	-3.38098396719e-05
DZA	0.000149547364933
EGY	0.000858310732923
BGD	7.10380774576e-05
QAT	0.000116032655485
BGR	-3.88014910304e-05
BOL	6.17403134513e-05
GHA	6.49751266222e-05
PAK	0.000303877233821
PAN	0.00555878475273
HND	0.000214050747967
JOR	0.000159451656409
LBR	0.0120848251208
LBY	0.000168556540032
MYS	0.00279764629695
PRK	1.40616770812e-05
TZA	1.02714613616e-06
PRT	0.0012468392163
KHM	-8.34033367121e-06
ISR	0.00166106494395
PRY	0.000460489133264
HKG	0.0138533895061
SAU	0.00312605884504
LBN	4.1573856054e-06
BFA	1.32738885288e-05
CHE	0.0402917197277
MRT	0.000147827708506
CHL	0.00172368832422
CHN	0.00145575655744
JAM	-2.78839965787e-05
YMD	1.82051195264e-05
DJI	-4.59891901235e-06
GIN	2.57948464058e-06
FIN	0.000562434549208
URY	0.000303758716959
THA	0.000425775312038
NPL	2.94665452636e-05
MAR	8.69379278277e-05
YEM	3.03914415581e-05
PHL	0.00274926353099
ZAF	0.00239916007332
NIC	0.000303721535198
GAB	3.67867043787e-05
SYR	2.93759147221e-05
BEN	-5.21938964211e-06
NGA	0.000323509203409
BEL	0.0184873732426
DEU	0.0311690516036
LKA	5.4729227721e-05
GBR	0.0388871229489
GUY	0.000170278520319
MMR	3.04658050793e-06
CMR	2.05429227232e-05
HUN	0.00148355689506
TTO	0.000112783899154
NLD	0.0157606116483
TCD	-5.9624438888e-06
ROU	-8.61501392753e-05
CSK	-0.000180299004796
BLZ	0.000112147161504
DDR	0.00042271014065
SWE	0.00373975774665
AFG	4.91264011729e-06
BDI	3.22726062577e-06
GRC	0.000348423306861
MOZ	-0.000143832993103
HTI	0.000162240288452
IND	0.000977954666905
VNM	-0.000160773932769
NOR	0.00369869281595
FJI	0.000136989225295
IRN	0.0012524908439
MUS	2.41146955994e-05
DOM	0.00303782652717
SUN	0.0169486153762
PER	0.00087017868613
IDN	0.00124769207293
CRI	0.000273416076461
SUR	0.00012965512302
COG	7.5132718842e-05
ISL	5.55960275146e-05
NER	-3.69028973806e-06
COL	0.000494668466682
MDG	-1.16495103633e-05
ECU	0.000623796073474
SEN	-3.51367637528e-06
RWA	-4.02608751334e-07
ZMB	-3.68936019404e-05
GMB	-1.5830134569e-05
GTM	0.000372377656118
DNK	0.00198716757516
ZWE	5.34789910213e-05
AUS	0.00387169025251
CUB	0.00824674717982
VEN	0.00138060989544
KEN	4.99397521857e-05
LAO	-2.69591002841e-05
TUR	8.61106336547e-05
ALB	1.45066962782e-06
OMN	7.56857975307e-05
ITA	0.00541968778638
TUN	8.69356039677e-05
MEX	0.0136835432238
BRA	0.00255746141901
CIV	0.00027460124508
GNQ	-5.36811668445e-07
USA	0.116851321166
TWN	0.00358989433676
GNB	8.54715721446e-06
CAN	0.0910177871384
KOR	0.00323755067801
CAF	3.72979535868e-06
CYP	5.32187186972e-05
SGP	0.020748507649
SOM	4.77553237513e-06
POL	0.00119258173216
KWT	0.000671133102418
TGO	-4.37582844884e-06
MWI	-0.000117366551146
ESP	0.00123483183149
IRQ	0.000270564700197
SLV	0.000187284528066
MLI	6.8205292073e-06
IRL	2.84951717683e-05
MLT	6.51494161249e-05
SLE	-2.20069545462e-06
SDN	3.47370598265e-05
NZL	0.000814717442497
JPN	0.0275125507904
ARE	0.00119738747472
ARG	0.0010934110051
BHS	0.000528699073058
BHR	0.000300096313541
UGA	-1.71733256702e-05
PNG	0.000171703046521
AUT	0.00100032414362
