# Supplementary material for: The struggle for existence in the world market ecosystem
Source: PLoS One. 2018 Oct 3;13(10):e0203915. doi: 10.1371/journal.pone.0203915 (PMC6169900; doi:10.1371/journal.pone.0203915)
Supplement: S1 File — (ZIP) [file pone.0203915.s001.zip › slopes/1980-1990_1.csv]

	slope_T
DZA	-9.81591056964e-05
QAT	2.58542883013e-05
EGY	-0.000125875974243
BGD	2.72275459648e-06
BGR	0.000176039291461
BOL	3.25673652258e-05
GHA	4.26777182539e-05
PAK	3.90054356847e-05
PAN	0.000308724816145
JOR	-0.000982994474768
LBR	-1.01891228632e-05
MUS	2.35457319586e-05
LBY	0.000251078170897
MYS	0.00238343596595
PRK	-0.000485508639625
TZA	-0.00050984193006
PRT	0.0193575759085
KHM	5.26221443087e-06
SUN	0.00183545949126
PRY	8.48583630124e-05
HKG	0.0250040467358
SAU	-0.000254502692493
LBN	-0.000806164060367
BFA	-1.10472347471e-06
CHE	0.0100383420135
MRT	3.49556553857e-06
CHL	0.00330740550833
CHN	0.0147929213786
MAR	-0.000139773899559
YMD	-6.37194846429e-05
DJI	4.00954118689e-06
GIN	-3.61246917713e-06
FIN	-7.19670175901e-05
URY	0.000221714142566
THA	-0.00195869562655
NPL	1.9282817026e-05
YEM	0.000547582338322
PHL	-6.81147723316e-05
ZAF	0.000176332510451
NIC	-0.000330091662974
GAB	5.79057865308e-07
SYR	-0.000121856318811
MLT	-0.000284928847227
BEN	-1.25310206832e-05
NGA	-0.000185643306123
BEL	0.0372005118759
ZWE	0.00756075117063
LKA	0.000297817906335
GBR	0.12233941775
GUY	-8.72716005113e-07
CRI	8.39401770291e-06
CMR	0.000176611498927
COM	-1.97727763629e-06
UGA	9.09800198373e-05
TTO	0.00230214083617
NLD	0.105315619646
TCD	-2.63924413723e-05
ROU	-0.000593458386817
MNG	2.50114363344e-05
MLI	-2.26850934358e-06
CSK	0.011099032002
BLZ	-1.32493833586e-05
DDR	0.000315496032369
MMR	2.25116000941e-05
AFG	7.6381214853e-07
BDI	0.000263971724031
GRC	0.0112624457552
MOZ	0.000264885889313
HTI	1.17223039104e-05
IND	-0.00126215259908
VNM	-1.00611562547e-05
NOR	0.000673669400231
FJI	8.46766847328e-06
HND	-0.000306632171895
AGO	-0.000157754331744
DOM	0.000139271067558
ISR	0.000545037378004
PER	5.55622799177e-05
IDN	0.00306422401679
SUR	-7.79726567661e-06
COG	3.26604851877e-05
ISL	0.000182424137611
NER	-0.000560000128702
COL	0.00101950988491
MDG	0.000205056735521
ECU	-3.63441040057e-05
SEN	0.000220494597082
MDV	-0.000303644772115
FRA	0.399365718423
RWA	7.66037899934e-06
ZMB	-0.000955612337712
GMB	2.44755159963e-05
GTM	0.000675581900663
DNK	0.0123633058157
DEU	0.0710924566488
AUS	0.0113223445519
AUT	0.00258173367807
VEN	0.00045494318716
KEN	0.000526452470219
TUR	0.00490240279387
ALB	0.000415498519346
OMN	0.000655776439229
ITA	0.0450865156376
BRN	0.000153375175926
TUN	-9.81936464757e-05
MEX	0.0124091690879
BRA	0.0163926082678
CIV	-9.36048149107e-05
GNQ	-0.000325223215821
USA	0.203066316039
SWE	0.00757689450292
GNB	-1.51230463462e-05
CAN	0.00755107771558
KOR	-0.00114089303913
MWI	0.00685851368883
CYP	0.00182417167598
SGP	0.0157378929451
TWN	-0.00268326697056
SOM	4.62339370378e-06
CAF	0.000197638077899
POL	0.00043444749795
KWT	1.02527880338e-05
TGO	2.52114607872e-05
ESP	0.0221504832859
IRQ	6.05396098128e-05
SLV	-6.1200362414e-05
MTQ	0.00221490775356
IRL	0.0208637936239
IRN	-5.03071628019e-05
SLE	-5.34208575398e-05
BHS	0.00068152462347
SLB	-2.09178743075e-06
NZL	0.00182926002798
JPN	0.00171029430112
JAM	0.000986184604693
ARE	0.00129111882063
ARG	0.00542493211232
SDN	7.23266900729e-06
BHR	1.20916103555e-05
HUN	-0.00110844391977
PNG	-2.88769356754e-05
CUB	0.00147148012494
