# Supplementary material for: The struggle for existence in the world market ecosystem
Source: PLoS One. 2018 Oct 3;13(10):e0203915. doi: 10.1371/journal.pone.0203915 (PMC6169900; doi:10.1371/journal.pone.0203915)
Supplement: S1 File — (ZIP) [file pone.0203915.s001.zip › slopes/1980-1990_2.csv]

	slope_T
DZA	0.000171541454976
QAT	0.000121129264523
EGY	-0.00288836422174
BGD	1.45280700747e-05
BGR	0.00072834255014
BOL	0.0033710187727
GHA	0.00214098740562
PAK	0.00612015941124
PAN	-5.60173525599e-05
JOR	0.00111800905539
LBR	-0.000196350348716
MUS	0.000113887355056
LBY	0.000500735594998
MYS	0.0245158304196
PRK	-0.000737801918234
TZA	0.000342066435131
PRT	0.0152286099289
KHM	0.000273913182498
SUN	0.0241507721793
PRY	0.00694826041529
HKG	0.00856462122721
SAU	0.00453992240796
LBN	0.000270791486842
BFA	0.000146405981805
CHE	0.00534262377027
MRT	0.00159616602421
CPV	-9.1349060154e-07
CHL	0.019424404671
CHN	0.0295817716721
MAR	-0.000532859229173
YMD	0.000112607446274
DJI	3.06759194626e-05
GIN	0.0026452935416
FIN	0.00990287346221
URY	0.000276830834316
THA	0.0105951290202
NPL	5.0594476807e-05
LAO	0.000714122093825
YEM	9.75212746207e-05
PHL	-0.00632543055192
ZAF	0.00427762383026
NIC	-0.0012050946395
GAB	0.0051203056909
SYR	0.000585271823201
MLT	7.41389135617e-05
BEN	0.00063635334402
NGA	0.00152896945017
BEL	0.0234548690699
ZWE	0.000885221793158
LKA	-0.000395911396346
GBR	0.0193121906203
GUY	-3.85964488754e-05
CRI	0.00107298251886
CMR	0.0032044864179
COM	6.8081212774e-06
UGA	3.94533105351e-05
TTO	-6.2991977856e-06
NLD	0.0614360850581
TCD	0.00031592575004
ROU	0.000767161728638
MNG	0.000443381812178
MLI	0.00212290722711
CSK	0.00010271144439
BLZ	2.66037748592e-05
DDR	0.00259909110917
MMR	0.00130659340834
AFG	-0.000133802807772
BDI	-0.00019497809293
GRC	0.0035890558248
MOZ	0.000345150942674
HTI	-0.000201876554487
IND	0.00886724575034
BTN	4.83510705679e-06
VNM	0.00201015489428
NOR	0.00801883234728
FJI	-0.0011135794309
HND	-0.000602691673193
AGO	0.00168406557751
DOM	-7.53295791837e-05
ISR	0.00181971339439
PER	0.00363566434336
IDN	0.0141301823263
SUR	0.00390882974013
COG	0.00123561239149
ISL	0.000167779904888
NER	-0.000618434799036
COL	0.0018842737339
MDG	0.000346419241245
ECU	0.00022200069544
SEN	0.000594499956089
MDV	-5.32719060144e-06
FRA	0.0699913309588
RWA	-5.5550515286e-05
ZMB	-7.48773626695e-05
GMB	-0.000123089799499
GTM	-0.000741450258374
DNK	0.0134633386937
DEU	0.0554181223541
AUS	0.0696722098242
AUT	0.0124064544411
VEN	0.00496857388668
KEN	0.000767120191694
TUR	0.00158671423894
ALB	0.000323605995354
OMN	0.000165053795292
ITA	0.0137329312453
BRN	-1.07446879951e-05
TUN	0.000707994776401
MEX	0.00759968989345
BRA	0.0346094943669
CIV	0.00174082776797
GNQ	0.000391087213615
USA	0.108117325748
SWE	0.0329981263018
GNB	-1.81359818423e-05
CAN	0.110650744718
KOR	0.00919416402474
MWI	-2.34620998238e-05
CYP	-3.08159178034e-05
SGP	-0.00177943171734
TWN	-0.00422268221564
SOM	2.22193768024e-05
CAF	3.61566933925e-05
POL	0.00615019675419
KWT	0.000663478080169
TGO	0.00178099527545
ESP	0.0176495476317
IRQ	0.00129780581668
SLV	-0.000713571374362
MTQ	2.01654738893e-05
IRL	0.0116080312758
IRN	0.0012023615147
SLE	0.0009572752136
BHS	-0.000292973244333
SLB	4.31918255595e-05
NZL	0.00683162404538
JPN	0.0021835751549
JAM	0.00553597310869
ARE	0.000541269295708
ARG	0.00399846007103
SDN	0.000483656402669
BHR	0.000377741218907
HUN	0.00227921600257
PNG	0.00526771442915
CUB	-4.36997478592e-05
