# Supplementary material for: The struggle for existence in the world market ecosystem
Source: PLoS One. 2018 Oct 3;13(10):e0203915. doi: 10.1371/journal.pone.0203915 (PMC6169900; doi:10.1371/journal.pone.0203915)
Supplement: S1 File — (ZIP) [file pone.0203915.s001.zip › slopes/1980-1990_3.csv]

	slope_T
DZA	-0.00677924898784
QAT	-0.0127664202285
EGY	-0.00680263809796
BGD	-4.69187503193e-05
BGR	-0.000763109327589
BOL	-0.000260875494789
GHA	-0.000178166821753
PAK	-0.00056374468168
PAN	-0.000551320579807
JOR	-3.94525915584e-05
LBR	6.53759775478e-05
MUS	4.62918134125e-05
LBY	-0.0336607087823
MYS	0.00425399921088
PRK	-0.000140077676052
TZA	8.39324143276e-07
PRT	0.000545382052322
KHM	-2.64927493038e-07
SUN	0.0640813922082
PRY	8.8234837891e-06
HKG	0.00157673753329
SAU	-0.294929419382
LBN	-7.36645747588e-05
BFA	-6.27955927689e-07
CHE	-0.000398754858422
MRT	-0.000160205752281
CPV	-3.38771433095e-06
CHL	0.000178718122465
CHN	-0.00192888892878
MAR	0.00033885076049
YMD	-0.00154201864598
DJI	-1.63464264759e-05
GIN	2.66981158435e-05
FIN	-0.00116973932265
URY	-6.39053696725e-05
THA	0.00105726925666
NPL	-2.2351661094e-05
LAO	-1.2570900353e-06
YEM	0.00545181847458
PHL	-0.000260562213799
ZAF	0.00236532201722
NIC	-3.20143151189e-06
GAB	0.000288825292104
SYR	0.00212802574864
MLT	4.83336632632e-05
BEN	-5.23572446423e-05
NGA	-0.0289186869979
BEL	-0.00557024670007
ZWE	5.097842219e-05
LKA	-0.00046150527789
GBR	-0.0423239346815
GUY	-5.27287072752e-07
CRI	4.04408230241e-05
CMR	-0.00110152409857
COM	-0.000365407799272
UGA	-9.21409811026e-05
TTO	-0.0125154842668
NLD	-0.010273511555
TCD	-0.000985861109818
ROU	-0.00264105146991
MNG	2.14595460515e-05
MLI	-2.56419450679e-06
CSK	0.000132999282847
BLZ	-2.21647243219e-05
DDR	0.0066874749695
MMR	-8.91699232073e-05
AFG	3.23900287793e-06
GRC	0.000399989626824
MOZ	7.96977091463e-06
HTI	-4.18461966277e-06
IND	-0.00158018372297
BTN	1.17198632752e-06
VNM	0.00131068492345
NOR	0.0297773271888
FJI	1.79327055916e-07
HND	4.24389923224e-05
AGO	0.00927392792768
DOM	7.35092963784e-06
ISR	0.000469683662148
PER	-0.00321660620229
IDN	-0.0546903533634
SUR	5.37598708326e-05
COG	-0.0011707784494
ISL	-6.27672396835e-06
NER	-9.6102604527e-05
COL	0.0109071215175
MDG	-3.95479677561e-05
ECU	-0.00367492557668
SEN	6.39242283731e-05
MDV	4.49314979184e-07
FRA	-0.00207032876442
RWA	0.000489390466522
ZMB	-9.64748847876e-05
GMB	-2.67216328735e-06
GTM	-0.000119807287358
DNK	0.00189754516413
DEU	-9.53243902294e-05
AUS	0.0116709337628
AUT	0.000745676221369
VEN	-0.0168373714308
KEN	-0.000147927069125
TUR	0.00349593299714
ALB	-0.000191846788348
OMN	-0.001665595734
ITA	0.00132737908775
BRN	-0.00612001848432
TUN	-4.35132213265e-05
MEX	-0.0402630854535
BRA	-0.00278838115087
CIV	-0.000585940784782
USA	-0.00542245525668
SWE	0.000355154903636
GNB	0.000169287485215
CAN	0.00362068980127
KOR	0.0016878368707
MWI	-3.47316929734e-07
CYP	-0.000230171576526
SGP	-0.0112552175737
TWN	-0.000755618474606
SOM	-1.76332314595e-05
CAF	2.56841080759e-05
POL	-0.00101946570126
KWT	-0.0253158769376
TGO	-2.00410337248e-05
ESP	0.00253415335361
IRQ	0.0129142879534
SLV	-1.15933113841e-05
MTQ	3.63881633832e-05
IRL	0.000167136829179
IRN	-0.00627515444896
SLE	-9.89012801425e-06
BHS	-0.00862311688691
SLB	-2.12319198279e-07
NZL	0.00119593579773
JPN	0.00168437922858
JAM	5.29022558004e-05
ARE	-0.0193750317681
ARG	0.000267504032116
SDN	-8.14232537635e-05
BHR	-0.00547098635547
HUN	0.000619605390304
PNG	1.05365002934e-05
CUB	-5.81627468794e-05
