# Supplementary material for: The struggle for existence in the world market ecosystem
Source: PLoS One. 2018 Oct 3;13(10):e0203915. doi: 10.1371/journal.pone.0203915 (PMC6169900; doi:10.1371/journal.pone.0203915)
Supplement: S1 File — (ZIP) [file pone.0203915.s001.zip › slopes/1980-1990_4.csv]

	slope_T
DZA	0.000114763614777
QAT	3.66344490361e-05
EGY	9.89975564969e-05
BGD	5.08657844346e-07
BGR	0.000167806034715
BOL	0.00211497166384
GHA	0.000198292541158
PAK	0.000253162851241
PAN	-4.06148836868e-05
JOR	0.000862025048727
LBR	-0.000745019744481
MUS	0.00015922573076
MYS	0.156169295535
PRT	-0.000738037383397
KHM	-4.00057888915e-06
SUN	0.00421495968612
PRY	0.000981957206713
HKG	0.00991979348872
SAU	0.000510321127752
LBN	0.000105348099019
BFA	-9.48119256912e-05
CHE	0.0074151572773
MRT	-0.00122951459403
CHL	-0.00142761144209
CHN	0.0120397473314
MAR	0.00428193911859
YMD	0.000389293999527
DJI	-9.64605947491e-06
GIN	-5.07111047812e-05
FIN	0.0019918620259
URY	0.00218074402785
THA	0.00150511699071
NPL	0.000331777925432
LAO	1.39455156927e-05
YEM	2.25167239273e-05
PHL	-0.0248979216865
ZAF	0.00138872635892
NIC	0.000123686058974
GAB	0.000199517830567
SYR	1.30927337418e-05
MLT	-0.00114273556328
BEN	-0.000418470685082
NGA	-0.00508052812025
BEL	0.0610447162802
ZWE	0.000628446606512
LKA	-0.000946485331121
GBR	0.024132948344
GUY	5.48438104126e-06
CRI	0.00111275504351
CMR	0.00176230613458
TTO	0.000306785455689
NLD	0.0665739087846
TCD	-8.73906852679e-05
ROU	-0.00125934404968
MNG	2.71885381044e-05
MLI	-0.000276453744226
CSK	-0.00164328711321
BLZ	1.98740865694e-05
DDR	0.000472714142283
MMR	1.23030614995e-05
AFG	6.93538921037e-05
BDI	5.29762756038e-05
GRC	0.0463148401211
MOZ	0.000421697481669
HTI	-4.09996546783e-06
IND	0.00262728535993
VNM	-0.000127905971137
NOR	-0.00788923172513
FJI	-0.00177298525018
HND	0.00149818305626
AGO	-7.83485568725e-06
DOM	-0.0015005897831
ISR	0.000179043502618
PER	0.00191754741598
IDN	0.0902277930419
SUR	2.43948175991e-05
COG	-8.84127934502e-06
ISL	-0.000471855944993
NER	5.11181720124e-05
COL	0.000249425389648
MDG	0.000169230424236
ECU	-0.000103598325509
SEN	0.0196362627824
MDV	-7.83676243337e-05
FRA	0.0285116985831
GMB	-0.000204109415326
GTM	0.000595020466344
DNK	0.00243613739617
DEU	0.0545753189239
AUS	-0.00522634906311
AUT	0.000557783008459
VEN	0.00321630275119
KEN	0.00116224985753
TUR	0.00649457181024
ALB	0.00105086324646
OMN	0.000370558424915
ITA	0.0823399834657
BRN	2.08412220309e-05
TUN	0.00916327183258
MEX	0.0045304390312
BRA	-0.0475637711624
CIV	0.000359421477449
GNQ	5.77662063814e-06
USA	-0.0570137677838
SWE	0.00678773751477
GNB	-2.66944456818e-06
CAN	0.0061396598262
KOR	-0.00084443054735
MWI	-9.02359272152e-05
CYP	0.000512241449109
SGP	0.0379406270621
TWN	-0.00820298070432
SOM	-0.000109135638326
POL	0.00440683257065
KWT	0.000596032990316
TGO	0.000119817726426
ESP	0.0967715441712
IRQ	0.000242155398956
SLV	3.56647721007e-05
IRL	0.00101836596471
IRN	0.000148509958521
SLE	-4.62033972034e-05
BHS	-2.98375013831e-06
SLB	-0.00120201653431
NZL	0.00291905902174
JPN	-1.68683520025e-05
JAM	-2.58155360592e-05
ARE	0.000209177685061
ARG	0.12424254788
SDN	0.00201980310394
BHR	2.12115895249e-05
HUN	0.00319040444152
PNG	0.00084415128422
CUB	2.26762857734e-05
