# Supplementary material for: The struggle for existence in the world market ecosystem
Source: PLoS One. 2018 Oct 3;13(10):e0203915. doi: 10.1371/journal.pone.0203915 (PMC6169900; doi:10.1371/journal.pone.0203915)
Supplement: S1 File — (ZIP) [file pone.0203915.s001.zip › slopes/1980-1990_5.csv]

	slope_T
DZA	0.000606361263944
QAT	0.00584180092515
EGY	0.000888637444946
BGD	0.00064382726642
BGR	0.00269750194273
BOL	-5.22249906443e-05
GHA	2.38412224853e-05
PAK	-2.20521271439e-05
PAN	-0.00019957035213
JOR	0.00876106825997
LBR	7.9020462336e-05
MUS	0.000102507364904
LBY	0.00892467929354
MYS	0.0107158911909
PRK	0.000420295423967
TZA	7.83381498703e-06
PRT	0.0109730609633
KHM	9.37758337883e-07
SUN	0.0135255835717
PRY	0.000264472873833
HKG	0.0443920764067
SAU	0.0481032787597
LBN	-0.000371088931776
BFA	1.04659705841e-05
CHE	0.163733265612
MRT	-4.27642151416e-06
CPV	1.73607631889e-06
CHL	0.00528968808607
CHN	0.0496044039322
MAR	0.0110252165128
YMD	6.32158996082e-07
DJI	8.66276754155e-07
GIN	-0.000909438313244
FIN	0.013251739886
URY	0.00214311759491
THA	0.00620432360228
NPL	1.93760016242e-05
LAO	-7.88142668492e-06
YEM	7.51496384123e-06
PHL	0.00520395480891
ZAF	0.0043524160224
NIC	-0.00011780102713
GAB	0.00124607999933
SYR	0.000921566174666
MLT	-3.52027725628e-07
BEN	-4.47988804444e-06
NGA	0.0010791944763
BEL	0.210372238645
ZWE	0.000210979956143
LKA	0.000318338093217
GBR	0.248307825958
GUY	-0.000656219828961
CRI	0.000218513559644
CMR	0.000466931167985
COM	0.000205369944599
UGA	-1.62651280481e-06
TTO	0.0030142626772
NLD	0.248618660772
TCD	0.000137127144607
ROU	0.00699456098406
MNG	4.55978352758e-05
MLI	6.37977157606e-06
CSK	0.00647267596088
BLZ	1.627080708e-05
DDR	0.00609554796551
MMR	0.000215739132579
AFG	-2.10770894869e-06
BDI	7.61635557632e-06
GRC	0.00121131197483
MOZ	0.000179569920817
HTI	5.07422346265e-05
IND	0.0131420893521
BTN	3.53852933238e-06
VNM	6.66491885027e-05
NOR	0.0210958887942
FJI	-1.06863550105e-05
HND	-0.000174861224055
AGO	-4.64385202634e-06
DOM	3.68227787822e-05
ISR	0.0195029523838
PER	0.000721610504387
IDN	0.00983463972523
SUR	-0.0030159153072
COG	1.45958309414e-05
ISL	-7.81276600809e-06
NER	0.0060932371384
COL	0.00338669272744
MDG	5.69376784911e-05
ECU	0.000183963727962
SEN	0.00159769875586
MDV	9.08042857875e-06
FRA	0.416012724108
RWA	3.31743533192e-05
ZMB	1.8574738181e-05
GMB	-2.49223895122e-07
GTM	0.000561537845879
DNK	0.0346180057407
DEU	0.568603945587
AUS	-0.000375483019151
AUT	0.0350657342609
VEN	0.00315057013431
KEN	0.000444883907644
TUR	0.0147885436163
ALB	9.33052447798e-07
OMN	0.000269463284725
ITA	0.12489110195
BRN	3.5283522176e-05
TUN	0.00663168122851
MEX	0.0229260941795
BRA	0.0237856172272
CIV	-0.000267791962521
GNQ	-3.36591100781e-05
USA	0.327929639814
SWE	0.049443949141
GNB	-8.40586891564e-05
CAN	0.0496400986011
KOR	0.0318783429416
MWI	-1.99133309067e-06
CYP	0.000717722983804
SGP	0.039353429056
TWN	-0.0069305396909
SOM	-5.9362050385e-06
CAF	4.97026718714e-06
POL	0.011183079971
KWT	0.00257582176688
TGO	1.3029288406e-05
ESP	0.05592057898
IRQ	0.00375193493724
SLV	0.000658308262259
MTQ	-5.88538090172e-05
IRL	0.0578326339192
IRN	0.000239302502851
SLE	-1.13062276818e-05
BHS	0.00502265061927
SLB	-3.48952410897e-06
NZL	0.00459916185645
JPN	0.144357261727
JAM	-0.0063370813996
ARE	0.00226148677261
ARG	0.00949335347779
SDN	-3.19076643203e-06
BHR	0.00174883634776
HUN	0.0114983469143
PNG	9.51054475106e-06
CUB	0.000900592794284
