# Supplementary material for: The struggle for existence in the world market ecosystem
Source: PLoS One. 2018 Oct 3;13(10):e0203915. doi: 10.1371/journal.pone.0203915 (PMC6169900; doi:10.1371/journal.pone.0203915)
Supplement: S1 File — (ZIP) [file pone.0203915.s001.zip › slopes/1980-1990_6.csv]

	slope_T
DZA	0.0010868029351
QAT	0.000810345256592
EGY	0.00384563766138
BGD	6.24204539647e-05
BGR	0.000472187451097
BOL	-0.0005575698877
GHA	0.000923518338458
PAK	0.00979127320881
PAN	0.000730748430875
JOR	0.00049674768108
LBR	0.00321178560629
MUS	0.000369896727871
LBY	0.000387183219454
MYS	0.0075545943748
PRK	-0.00342366204119
TZA	0.000371386958548
PRT	0.017619730544
KHM	5.60608738981e-06
SUN	0.0126835397886
PRY	0.000273158312804
HKG	0.0592920880916
SAU	0.00177746333404
LBN	-0.000260633035574
BFA	1.14614097043e-05
CHE	0.0386275573737
MRT	-4.42656185171e-07
CPV	9.02226307132e-06
CHL	0.013715335478
CHN	0.0739837360134
MAR	0.0018511956821
YMD	-1.66643714671e-05
DJI	2.84523375579e-06
GIN	0.000630258396417
FIN	0.0380624071273
URY	0.00206134220233
THA	0.012494041759
NPL	0.000886015908278
LAO	3.1322273951e-05
YEM	1.85682550494e-05
PHL	0.00249503832238
ZAF	0.0191159594405
NIC	7.82486579225e-05
GAB	0.000130811089069
SYR	0.00084121874891
MLT	0.000281662483786
BEN	3.93944091942e-05
NGA	0.000617121459145
BEL	0.165144052448
ZWE	0.0023037578272
LKA	0.0017247501509
GBR	0.0932577596773
GUY	1.03081443213e-05
CRI	0.000484140237243
CMR	0.00142171935969
COM	1.24366928797e-06
UGA	1.0766507037e-06
TTO	0.000796317364145
NLD	0.0760412393417
TCD	-1.78237317507e-05
ROU	0.00710412953874
MNG	2.70245824749e-05
MLI	3.42608816443e-05
CSK	0.00576870767589
BLZ	2.55618460535e-05
DDR	0.00425105280978
MMR	0.000314635728911
AFG	-0.000114142090105
BDI	-7.43034343697e-05
GRC	0.00599872289798
MOZ	0.000980474219216
HTI	9.27169922746e-05
IND	0.0336358289772
BTN	1.64779762196e-05
VNM	0.000290775922212
NOR	0.0235581002487
FJI	5.10068870533e-05
HND	0.00033010623109
AGO	0.00186252845359
DOM	0.00209574595063
ISR	0.0219584370717
PER	0.00150028187864
IDN	0.0357946704209
SUR	-4.66901403262e-05
COG	0.000531669263385
ISL	0.00104054854503
NER	4.09707180277e-06
COL	0.00295547824634
MDG	0.000121686980176
ECU	6.21960392835e-05
SEN	0.000123969250473
MDV	-3.20909532038e-07
FRA	0.182740693425
RWA	-9.99531234352e-06
ZMB	0.00433662634607
GMB	0.000368791553094
GTM	6.35743585448e-05
DNK	0.013343606591
DEU	0.274252015899
AUS	0.0182291943188
AUT	0.0476425088798
VEN	0.00898689247566
KEN	0.00044495379047
TUR	0.0179500723879
ALB	0.000193646167334
OMN	0.000462868476832
ITA	0.136667519264
BRN	6.95487093157e-05
TUN	0.00228430158539
MEX	0.0196895662323
BRA	0.0465196500637
CIV	0.00102542577599
GNQ	1.57249140653e-05
USA	0.0801439901137
SWE	0.0567716111752
GNB	-1.62979290312e-06
CAN	0.068861708805
KOR	0.058814039373
MWI	6.00645221244e-05
CYP	0.00021422734825
SGP	0.00839579858636
TWN	-0.0176447972387
SOM	7.64462008626e-06
CAF	0.000175803272654
POL	0.00796794705973
KWT	-0.0010526943412
TGO	-2.52187679122e-06
ESP	0.0332157181675
IRQ	0.000349045842069
SLV	0.00033256117509
MTQ	4.45825084525e-05
IRL	0.00676221504534
IRN	0.00213405193514
SLE	9.58372350302e-05
BHS	9.38077324242e-06
SLB	-9.20133868612e-07
NZL	0.0042174818986
JPN	-0.0197852742663
JAM	5.76453315395e-05
ARE	0.00247399383815
ARG	0.0104683596983
SDN	4.18505762219e-06
BHR	0.00183098370813
HUN	0.00612012399555
PNG	-6.60812886635e-05
CUB	0.000112721934365
