# Supplementary material for: The struggle for existence in the world market ecosystem
Source: PLoS One. 2018 Oct 3;13(10):e0203915. doi: 10.1371/journal.pone.0203915 (PMC6169900; doi:10.1371/journal.pone.0203915)
Supplement: S1 File — (ZIP) [file pone.0203915.s001.zip › slopes/1980-1990_7.csv]

	slope_T
DZA	8.86767154356e-05
QAT	7.54248150923e-05
EGY	0.000168787802533
BGD	4.28198186449e-05
BGR	0.00023896552934
BOL	-1.24410611726e-06
GHA	5.3956390593e-06
PAK	5.00324123012e-05
PAN	0.00121752145671
JOR	0.000184023360562
LBR	0.00145232759707
MUS	3.61900875587e-05
LBY	-0.000109148274822
MYS	0.0118115135416
PRK	3.52473641856e-05
TZA	8.13580397799e-06
PRT	0.00389018492793
KHM	-9.64565983218e-07
SUN	0.000473667694547
PRY	1.82812975492e-06
HKG	0.020108943057
SAU	-0.000433009886944
LBN	-5.14225911616e-05
BFA	1.11705186042e-06
CHE	0.0169137649369
MRT	2.75373986085e-06
CPV	5.88076360617e-06
CHL	0.000114755416497
CHN	0.0184784073194
MAR	0.00034291748773
YMD	-4.00554228513e-06
DJI	3.2618659278e-06
GIN	3.11461197956e-06
FIN	0.00390895983372
URY	3.53610444494e-05
THA	0.00607558292899
NPL	1.40925869799e-06
LAO	6.563366352e-07
YEM	-2.88224248696e-06
PHL	0.00160122911059
ZAF	0.00043446568724
NIC	2.14942028102e-06
GAB	9.32900000906e-06
SYR	-2.10809009865e-05
MLT	0.000761683068495
BEN	-7.93584940621e-07
NGA	-9.52661811051e-06
BEL	0.0328356367991
ZWE	3.77402311005e-05
LKA	5.34257182955e-05
GBR	0.0517018169666
GUY	-5.94478604329e-06
CRI	6.4246753858e-05
CMR	9.02846630249e-05
COM	-4.84209018733e-07
UGA	-3.92922412928e-06
TTO	2.21396116553e-05
NLD	0.0292223746691
TCD	1.06476363047e-06
ROU	0.00106543992591
MNG	6.60495982459e-07
MLI	1.43338573647e-05
CSK	0.020897934846
BLZ	5.74632924609e-06
DDR	-2.85104503599e-05
MMR	5.54234971974e-06
AFG	-1.99465254384e-06
BDI	2.33894828352e-07
GRC	0.000410470957985
MOZ	1.91121289773e-05
HTI	-3.03534212494e-05
IND	0.000910952461072
BTN	2.63256548252e-07
VNM	1.70623259378e-06
NOR	0.0030940078262
FJI	1.61981463489e-05
HND	2.17271561217e-05
AGO	6.85770674827e-06
DOM	0.000137797009548
ISR	0.00229140322513
PER	2.79632368388e-05
IDN	0.00025618012587
SUR	2.11687770848e-06
COG	6.23949625411e-06
ISL	7.06629412657e-05
NER	1.87427884122e-06
COL	-1.03172110004e-05
MDG	3.09649345503e-06
ECU	-3.09517757562e-05
SEN	2.713673405e-05
MDV	-1.15734929984e-06
FRA	0.105486936863
RWA	5.83711675948e-07
ZMB	-1.49011062341e-06
GMB	9.71999051206e-07
GTM	-5.59071257372e-06
DNK	0.00741870990183
DEU	0.183410899518
AUS	0.00281720379083
AUT	0.0136584868789
VEN	0.000228973642865
KEN	9.91021466019e-05
TUR	0.00100810500228
ALB	-3.86614420855e-07
OMN	0.000193503514126
ITA	0.0576446734645
BRN	5.02023982314e-05
TUN	0.000335500801913
MEX	0.0200694277852
BRA	0.00556835448775
CIV	-3.69763931084e-05
GNQ	-6.94578993931e-08
USA	0.127575381172
SWE	0.0207346316328
GNB	1.24754307178e-07
CAN	0.0411046803746
KOR	0.0337430022716
MWI	1.30474858113e-05
CYP	0.000460956632391
SGP	0.0267941830354
TWN	0.00464045945521
SOM	-7.29426891829e-07
CAF	8.87544548262e-07
POL	0.000340731266804
KWT	-8.66893748784e-05
TGO	7.63820235234e-06
ESP	0.0219930063848
IRQ	3.76291533619e-05
SLV	-8.49311614086e-05
MTQ	3.47119153005e-05
IRL	0.00756700954522
IRN	-1.53113128446e-07
SLE	8.06928215368e-07
BHS	0.000610162455687
SLB	-5.85933501089e-07
NZL	0.000519557661582
JPN	0.190322093847
JAM	2.75286513933e-05
ARE	0.000222302966548
ARG	0.000557019235274
SDN	3.09533981107e-06
BHR	4.21492567776e-05
HUN	0.000861746706431
PNG	5.35523616946e-05
CUB	-1.58833768977e-06
