# Supplementary material for: The struggle for existence in the world market ecosystem
Source: PLoS One. 2018 Oct 3;13(10):e0203915. doi: 10.1371/journal.pone.0203915 (PMC6169900; doi:10.1371/journal.pone.0203915)
Supplement: S1 File — (ZIP) [file pone.0203915.s001.zip › slopes/1980-1990_8.csv]

	slope_T
DZA	0.000163073348595
QAT	0.000224157747567
EGY	0.00160108935875
BGD	0.00769239505799
BGR	0.000590414668363
BOL	0.000164622334982
GHA	3.22276013641e-05
PAK	0.00831853710694
PAN	0.000508673586179
JOR	0.0001204173982
LBR	-1.3597742765e-05
MUS	0.00660491406355
LBY	2.99918430532e-05
MYS	0.0237758789427
PRK	-0.000576933525321
TZA	4.4782639676e-05
PRT	0.0427383605311
KHM	6.92424234156e-06
SUN	-0.00162620716306
PRY	0.000243101218822
HKG	0.11502710591
SAU	0.000500071025226
LBN	-0.000446780884691
BFA	1.14341788305e-05
CHE	0.0874216124625
MRT	2.35443271169e-06
CPV	7.59945917928e-06
CHL	0.00134586630133
CHN	0.26589066757
MAR	0.0130821549547
YMD	-8.14840126061e-06
DJI	-1.17425929172e-05
GIN	2.44176349568e-06
FIN	6.63530691427e-05
URY	0.000916019305673
THA	0.049247087392
NPL	0.000663395109262
LAO	3.56240914062e-05
YEM	-2.2821805854e-06
PHL	0.0154074637286
ZAF	-0.00368046236689
NIC	-6.30332175197e-05
GAB	-6.72345245742e-06
SYR	0.000383333958847
MLT	0.00070675534059
BEN	3.25077735967e-06
NGA	1.26203906759e-05
BEL	0.0603879998186
ZWE	0.00048530672015
LKA	0.00602498586003
GBR	0.122231617782
GUY	-2.37423131631e-05
CRI	0.00395896607029
CMR	5.59987738193e-05
COM	6.3664934794e-06
UGA	2.41496161072e-06
TTO	1.50542008786e-05
NLD	0.0696457194225
TCD	9.00898253632e-07
ROU	0.00643242718689
MNG	3.69948940223e-05
MLI	1.60172488061e-05
CSK	-0.00165581747365
BLZ	3.88353673028e-05
DDR	0.00026983230404
MMR	0.000116260750699
AFG	-4.01844030685e-05
BDI	3.87847384617e-06
GRC	0.0124036787666
MOZ	3.88377291113e-05
HTI	0.000925959616337
IND	0.0222777245944
BTN	2.85964357465e-06
VNM	0.000293651406204
NOR	0.00508505744495
FJI	0.00055862228149
HND	0.000858257466092
AGO	6.83175778485e-09
DOM	0.00795915601357
ISR	0.00896399442147
PER	0.00183297634108
IDN	0.0225028818689
SUR	1.70441918575e-05
COG	1.01891025781e-05
ISL	-6.58093328976e-05
NER	1.46317151111e-05
COL	0.00230011202387
MDG	8.65662234997e-05
ECU	0.000186615163321
SEN	8.15003520464e-05
MDV	0.000202881054136
FRA	0.217297287731
RWA	6.77493081557e-07
ZMB	1.05158849073e-05
GMB	3.21111991785e-06
GTM	0.00171090159503
DNK	0.0324506919374
DEU	0.27722614159
AUS	0.00675516401604
AUT	0.0298734593162
VEN	0.00101146593671
KEN	0.00027216976692
TUR	0.0335527007468
ALB	5.90308615282e-05
OMN	0.000682405615184
ITA	0.236662283611
BRN	0.00434769941913
TUN	0.00965946960596
MEX	0.0214455070008
BRA	0.0138254484881
CIV	-2.55494928234e-05
GNQ	-1.18594522444e-06
USA	0.203455304974
SWE	0.0250050615741
GNB	-4.26690175209e-07
CAN	0.025497785059
KOR	0.14319770909
MWI	6.82926752333e-05
CYP	0.00125369624836
SGP	0.0218795156633
TWN	0.0243692410903
SOM	8.89188087547e-06
CAF	1.20339162754e-06
POL	0.0065259093659
KWT	-0.000128915773497
TGO	2.20053325395e-05
ESP	0.0312700049785
IRQ	5.1140157539e-05
SLV	0.000344443207243
MTQ	1.33353420966e-05
IRL	0.0221212866097
IRN	6.53727286318e-05
SLE	1.26648181505e-05
BHS	0.000245298027802
SLB	-7.83472597789e-06
NZL	0.00106016878613
JPN	0.14020378951
JAM	0.00272703946314
ARE	0.00297610501754
ARG	0.00226707185243
SDN	-1.68568630944e-05
BHR	-0.000672027815116
HUN	0.00499584375879
PNG	4.79868479577e-05
CUB	7.52849874218e-05
