# Supplementary material for: The struggle for existence in the world market ecosystem
Source: PLoS One. 2018 Oct 3;13(10):e0203915. doi: 10.1371/journal.pone.0203915 (PMC6169900; doi:10.1371/journal.pone.0203915)
Supplement: S1 File — (ZIP) [file pone.0203915.s001.zip › slopes/1980-1990_9.csv]

	slope_T
DZA	0.0106954583677
QAT	0.00010771232287
EGY	0.000227311967582
BGD	2.10705258997e-05
BGR	0.000223634866724
BOL	0.000738394193851
GHA	0.000884650987799
PAK	9.15563118448e-06
PAN	-0.000487935877141
JOR	0.000289490949337
LBR	-0.00172863451704
MUS	2.05091128298e-05
LBY	3.32291170936e-05
MYS	0.00255676286861
PRK	-3.1449108147e-05
TZA	1.35976483233e-05
PRT	0.000347868927428
KHM	-3.36886065275e-06
SUN	0.00266998246975
PRY	-8.26187762985e-06
HKG	0.00706934088433
SAU	0.00112643609106
LBN	0.000117651449644
BFA	0.000419702904799
CHE	0.0446831976183
MRT	-1.8211330239e-05
CPV	1.11876265775e-06
CHL	0.00169473281589
CHN	0.00359464951218
MAR	-4.40985901684e-06
YMD	-1.4767037249e-05
DJI	0.000139085902606
GIN	5.76360262229e-05
FIN	0.00126039124841
URY	-0.00119537029173
THA	0.00168504609132
NPL	5.68394614641e-05
LAO	4.72816984892e-06
YEM	7.19527816745e-05
PHL	0.00404911805649
ZAF	0.021744087357
NIC	0.000140887585865
GAB	2.67801266364e-05
SYR	7.76155637717e-05
MLT	4.23487925863e-05
BEN	7.92304898539e-06
NGA	3.92362957472e-05
BEL	0.0262944064323
ZWE	0.00101607995604
LKA	1.00203603086e-05
GBR	0.0307661680058
GUY	0.000109931043974
CRI	0.000309875111186
CMR	2.75433086833e-05
COM	-2.00420126339e-06
UGA	4.46790117205e-07
TTO	5.44542874412e-05
NLD	0.0147661018599
TCD	3.07075645618e-06
ROU	0.000145052966399
MNG	2.77733378459e-06
MLI	0.000181596479814
CSK	1.51926002821e-05
BLZ	-1.91385728962e-05
DDR	0.00013481836889
MMR	2.77016934434e-05
AFG	7.44364681233e-06
BDI	0.000488572805082
GRC	0.000693765706521
MOZ	1.65812903501e-05
HTI	2.08449068229e-05
IND	0.00156805519959
BTN	4.6411308603e-06
VNM	6.12272015199e-05
NOR	0.00182959932757
FJI	0.000499963082326
HND	1.85285306095e-05
AGO	3.04356233358e-06
DOM	1.37867463543e-06
ISR	0.00327779078989
PER	-0.000374619831553
IDN	0.0027718550903
SUR	-3.16914031047e-05
COG	6.15592041333e-06
ISL	0.000164052682978
NER	0.00019632849142
COL	0.00110959357362
MDG	7.04163417956e-06
ECU	-0.00074817635286
SEN	0.000127948449137
MDV	9.7639966423e-07
FRA	0.0271919326269
RWA	0.000186013154932
ZMB	2.30808459489e-05
GMB	1.4267411289e-05
GTM	5.94123598523e-06
DNK	0.00266893584467
DEU	0.060150324081
AUS	0.0226607710045
AUT	0.00362727626002
VEN	0.00120216793901
KEN	5.77397604361e-05
TUR	0.000629280507387
ALB	8.30939728771e-06
OMN	7.4015939114e-05
ITA	0.014091772558
BRN	0.000104359406093
TUN	8.91284768042e-05
MEX	0.00981069564405
BRA	0.000408153934972
CIV	-3.87253286613e-05
GNQ	2.41263771488e-05
USA	0.132873484468
SWE	0.0065735721982
GNB	4.66282038956e-06
CAN	0.0369184079659
KOR	0.00439646728067
MWI	3.25947238322e-07
CYP	3.91909168004e-05
SGP	0.00405745789469
TWN	0.000318236036162
SOM	8.79179232952e-06
CAF	9.14183881553e-06
POL	-0.000119782257678
KWT	0.000406737205716
TGO	6.76494397952e-05
ESP	0.00384178579462
IRQ	0.000355547790924
SLV	-5.05161683995e-06
MTQ	1.34734715357e-05
IRL	0.00240858382037
IRN	9.84491103829e-05
SLE	3.17546778798e-06
BHS	-0.000113643752852
SLB	-3.06345865811e-05
NZL	0.000126541305624
JPN	0.0269508203115
JAM	-1.27465573337e-05
ARE	0.00120804390291
ARG	-0.000217164136444
SDN	1.93947009737e-05
BHR	7.60411182768e-05
HUN	1.86884334689e-05
PNG	0.00178454093079
CUB	0.000134491698968
