# Supplementary material for: The struggle for existence in the world market ecosystem
Source: PLoS One. 2018 Oct 3;13(10):e0203915. doi: 10.1371/journal.pone.0203915 (PMC6169900; doi:10.1371/journal.pone.0203915)
Supplement: S1 File — (ZIP) [file pone.0203915.s001.zip › slopes/1990-2000_1.csv]

	slope_T
AGO	5.91826296163e-06
QAT	-3.36459718144e-05
EGY	0.00028882020504
BGD	0.000124016065867
BGR	0.00585635139697
BOL	4.90487617675e-05
GHA	0.000333134299098
PAK	-1.30439825083e-05
PAN	-0.000230968326072
HND	0.00309174186719
JOR	-0.000121280690427
LBR	-1.91427874646e-06
LBY	-1.38857885723e-06
MYS	0.00895108163142
TZA	0.00281981052217
PRT	0.0026331488727
KHM	5.75227268706e-05
PRY	0.000510211770959
HKG	-0.011985524264
SAU	0.000438646390794
LBN	0.00116818710717
SVN	0.002500657965
BFA	0.000247847644442
SVK	-0.00050775922232
MRT	-1.15725266868e-06
CPV	1.89239207779e-05
HRV	-0.000225769082567
CHL	0.0258042128613
CHN	0.007421667555
JAM	0.00125743000872
DJI	1.99093168563e-05
GIN	-4.32914371029e-05
FIN	0.00116467244197
URY	0.00297644203057
THA	0.00240979598484
NPL	5.66760807646e-05
MAR	0.000146261963016
YEM	0.000173114112232
PHL	0.00100230143851
ZAF	0.0185103271416
NIC	0.0011779007119
UGA	0.00147595976521
SYR	5.39262671944e-05
KAZ	0.00121518339011
BEN	0.000357733402753
NGA	4.44068146068e-05
BEL	0.0151808929311
DEU	0.0156023489194
LKA	-0.000408403719065
GBR	0.0415189147548
GUY	1.91130430815e-05
CRI	0.000362269026101
CMR	0.000136012661227
COM	-3.83231397887e-06
HUN	0.00226898922677
TKM	-0.000105099293544
TTO	0.00127496567633
NLD	0.0796867723265
TCD	0.000234491158738
GEO	0.00269975915195
ROU	0.00101282916342
MNG	7.26100304908e-05
MTQ	-0.00100855034613
BLZ	2.67776282803e-06
MMR	6.70094149944e-05
AFG	6.36129796143e-06
BDI	-7.9112031414e-05
BLR	0.00224525440633
GRC	-0.00019756375429
RWA	1.34052998701e-05
TJK	0.000517309837792
HTI	2.17863058919e-05
IND	0.00451418077277
IRL	0.0101587329833
BTN	-7.03276855028e-05
VNM	0.000801602963178
NOR	0.000233160866807
CZE	0.00534478886987
FJI	0.000219668258681
IRN	0.0012666814052
MUS	0.00010650842589
DOM	0.0114411198929
LUX	0.0213490695502
ISR	-0.000292396836083
PER	0.000221556236292
IDN	0.00408217531636
GNQ	-2.0660005917e-06
SUR	0.000229201791599
COG	4.67915418783e-05
ISL	-7.75982387614e-05
GAB	0.000302409310679
NER	0.00129068853864
COL	-0.000665180559513
MDA	0.00843978047773
MDG	8.59217898553e-05
ECU	0.000811027472731
SEN	0.000124067059187
MDV	3.6395888596e-06
FRA	0.0651816406823
LTU	2.80463259319e-05
MOZ	0.000368011225297
ZMB	0.00056726084631
GMB	8.58641451331e-06
GTM	0.0012426347395
DNK	0.00131489529442
ZWE	0.0087481614478
AUS	0.0392317757342
CUB	0.00368964610928
VEN	0.00382117693866
KEN	0.000388291958752
LAO	-2.87649329529e-05
TUR	0.00617390142604
ALB	0.000519617828605
OMN	0.00240868577634
ITA	0.0585610939831
BRN	-4.3853647293e-05
TUN	0.000560388720651
RUS	0.00708882332642
MEX	0.0492232068552
BRA	0.0156307353246
CAN	0.000441457826166
MKD	0.000848336046684
USA	0.0558558190331
SWE	0.0077223809949
AZE	0.00242424473262
GNB	-6.5059110795e-07
CIV	0.000247512907214
UKR	0.00396655716082
KOR	0.00504368187878
CAF	2.93247139887e-05
CHE	0.00545620326084
CYP	0.00738907300475
DZA	7.8174321303e-06
SGP	-0.0048368179824
SOM	2.54558914291e-06
UZB	0.00214786610708
ERI	1.18577943556e-05
POL	0.00162893653217
KWT	0.000146547087991
TGO	0.000250563540775
EST	0.00130032703011
MWI	0.002525699372
ESP	0.0413194983878
IRQ	3.33365646339e-06
SLV	0.000747092847356
MLI	1.01474326957e-05
LVA	0.000762823589861
MLT	0.000198360911095
SLE	3.03946310418e-05
SDN	1.70040503482e-05
SLB	1.03064476562e-05
NZL	0.00495450048207
BIH	8.22060481732e-05
JPN	-0.00341482071159
KGZ	0.00308667593286
ARE	0.0131744275215
ARG	0.00965303907414
BHS	0.00959409884686
BHR	0.000123840732608
ARM	0.00118356258624
PNG	-3.73162591893e-05
AUT	0.0163507805128
