# Supplementary material for: The struggle for existence in the world market ecosystem
Source: PLoS One. 2018 Oct 3;13(10):e0203915. doi: 10.1371/journal.pone.0203915 (PMC6169900; doi:10.1371/journal.pone.0203915)
Supplement: S1 File — (ZIP) [file pone.0203915.s001.zip › slopes/1990-2000_2.csv]

	slope_T
AGO	-0.000754360743839
QAT	0.000116501741703
EGY	0.00208807638071
BGD	4.61184002169e-05
BGR	0.00111701512406
BOL	0.00149732743323
GHA	9.01433531667e-05
PAK	-0.00334719947596
PAN	4.778033252e-05
HND	0.000590395807767
JOR	0.000344758281739
LBR	0.00043900531344
LBY	6.94768797138e-05
MYS	-0.0226802188137
TZA	8.83662109107e-05
PRT	-0.00158096781121
KHM	-0.000298063138792
PRY	0.000979827667635
HKG	0.00201450197906
SAU	7.80887819282e-05
LBN	0.000266054381517
SVN	0.000694052988638
BFA	0.00120095504412
SVK	0.00115053520731
MRT	0.00036182940019
CPV	2.04255352184e-06
HRV	0.00106712284366
CHL	0.0223447987653
CHN	0.0152727438507
JAM	0.0010581254555
DJI	-5.35495336061e-06
GIN	0.000907602170503
FIN	0.008089062581
URY	0.000161088009799
THA	0.0121676679822
NPL	2.63842048152e-05
MAR	0.00225952725878
YEM	0.000146299209541
PHL	-0.000309864749494
ZAF	0.0112148225269
NIC	1.68031076398e-05
UGA	0.000479595401797
SYR	0.00134069306826
KAZ	0.0101691224947
BEN	0.00108836419569
NGA	0.000342512455718
BEL	0.00924955400912
DEU	0.0159266695373
LKA	-0.000203933122445
GBR	0.00694120717216
GUY	0.000150483535095
CRI	0.000786494247123
CMR	0.0029979493725
COM	-3.45519089426e-06
HUN	0.000470174820326
TKM	0.000384564528007
TTO	9.75981633351e-05
NLD	0.0106386624145
TCD	0.000236858096241
GEO	0.00114247715719
ROU	0.00674955509754
MNG	0.00236174868185
MTQ	2.66119514002e-06
BLZ	1.45630266493e-05
MMR	0.000155688065815
AFG	0.000296643562801
BDI	-5.04929188653e-05
BLR	0.0022254429765
GRC	0.00138336369259
RWA	5.80996066393e-05
TJK	0.000193807187829
HTI	1.34289921921e-05
IND	0.00565851738456
IRL	0.00177417092038
BTN	-3.85707210048e-05
VNM	0.000416112862832
NOR	0.000132965066221
CZE	0.00149813211497
FJI	9.55631713112e-05
IRN	0.00254293193343
MUS	5.82380217328e-05
DOM	0.000240058258767
LUX	4.9280628253e-05
ISR	0.00184781416228
PER	0.00305215423856
IDN	0.0278906311276
GNQ	0.000726871384124
SUR	0.000894087678421
COG	-0.000115186093229
ISL	0.00022355298688
GAB	0.00114064365164
NER	0.000150458544052
COL	0.00151267591186
MDA	0.000451078171473
MDG	0.000139828522878
ECU	0.00266315623288
SEN	-0.000340337143076
MDV	1.43342793475e-07
FRA	0.00120397723663
LTU	0.00295070692391
MOZ	-1.73358183063e-06
ZMB	0.00169711361814
GMB	6.49255424787e-05
GTM	0.000273139516695
DNK	0.00133794406932
ZWE	0.00149216213124
AUS	0.0218015549301
CUB	0.00447687911998
VEN	0.00272500859267
KEN	0.00113700180098
LAO	0.000228139463554
TUR	0.00230816788941
ALB	0.000121752462958
OMN	0.00021657514129
ITA	0.0071568937107
BRN	1.40499203348e-05
TUN	0.000533317576696
RUS	0.0368553640694
MEX	0.00366391916733
BRA	0.0452926870341
CAN	0.0621927513035
MKD	-0.000179170641679
USA	0.0202692137605
SWE	0.00575987388483
AZE	0.000510182972659
GNB	4.49686483412e-07
CIV	0.000153574075135
UKR	0.0207967067209
KOR	0.00711105674007
CAF	0.000214911957432
CHE	0.00418451472475
CYP	0.000199165253082
DZA	0.000129997704453
SGP	-0.00092911735768
SOM	-1.67790003259e-05
UZB	0.00733862113903
ERI	1.93462410138e-05
POL	-0.00282612051017
KWT	0.000503466087016
TGO	0.000134094487052
EST	0.00488390217472
MWI	2.3859888123e-05
ESP	0.00991932347538
IRQ	0.000241224575957
SLV	-1.62935889396e-05
MLI	0.00206360293834
LVA	0.00639121426352
MLT	2.45540988743e-05
SLE	-0.00105620873776
SDN	-0.000509340331215
SLB	1.21105323308e-05
NZL	0.00247416955967
BIH	0.00180727447482
JPN	0.0109820467906
KGZ	0.000678424330526
ARE	0.00337559230215
ARG	0.00569210997292
BHS	0.000211655392213
BHR	0.00109409030535
ARM	0.000537424492145
PNG	-0.000477134521272
AUT	0.00389370961485
