# Supplementary material for: The struggle for existence in the world market ecosystem
Source: PLoS One. 2018 Oct 3;13(10):e0203915. doi: 10.1371/journal.pone.0203915 (PMC6169900; doi:10.1371/journal.pone.0203915)
Supplement: S1 File — (ZIP) [file pone.0203915.s001.zip › slopes/1990-2000_3.csv]

	slope_T
AGO	0.00689617744658
QAT	0.0223778724344
EGY	-0.00216204369668
BGD	-8.62931987878e-05
BGR	0.000132440669734
BOL	-0.000185626327597
GHA	0.000102906853151
PAK	5.72516895557e-05
PAN	0.000549614461706
HND	2.66695234727e-05
JOR	9.60229231199e-06
LBR	-0.000173935236242
LBY	0.000839430804752
MYS	0.00688284757697
TZA	2.42701729877e-05
PRT	-2.10920833154e-05
KHM	-2.28290936314e-06
PRY	0.000840451953189
HKG	-0.00194123891229
SAU	0.0376218508239
LBN	5.97640167667e-06
SVN	-0.00078092984452
BFA	-2.85121267442e-05
SVK	0.000985395433443
MRT	-2.6372113044e-05
CPV	1.24070945574e-05
HRV	-0.000458732023563
CHL	0.000262426471404
CHN	0.00539313285368
JAM	-1.27347170213e-05
DJI	2.03209208675e-06
GIN	0.00026876242972
FIN	-0.00137444819565
URY	8.37454955945e-05
THA	0.00338183702105
NPL	-1.72770542331e-05
MAR	0.000595681440398
YEM	0.0071975941018
PHL	-0.000425351731624
ZAF	0.00308487709048
NIC	-1.91299723153e-05
UGA	9.48658482285e-05
SYR	0.00357195815701
KAZ	0.0152092745432
BEN	-5.2278495028e-05
NGA	0.0179855742439
BEL	-0.00304494767519
DEU	-0.000481660156456
LKA	-3.61261627917e-05
GBR	0.0200590853698
GUY	-4.87966248954e-07
CRI	5.41687047288e-05
CMR	-0.000492713648881
COM	5.98157974153e-06
HUN	-2.7707334494e-05
TKM	0.00670985211324
TTO	0.00460986117152
NLD	-0.0150143628459
TCD	-8.12281716412e-07
GEO	0.0003304100523
ROU	-6.23610136343e-05
MNG	-5.30914797546e-07
MTQ	0.0012822567668
BLZ	5.36045989585e-05
MMR	0.000191118108113
AFG	1.0029814814e-05
BDI	7.83967819137e-06
BLR	0.000242500339069
GRC	-0.000570646752706
RWA	7.46478303333e-07
TJK	0.000319550408435
HTI	1.5676713549e-06
IND	-0.00127269880448
IRL	-0.000220365801497
BTN	2.22188305166e-05
VNM	0.00768000763199
NOR	0.0547616219625
CZE	-0.000310140593374
FJI	-4.8853531333e-06
IRN	0.00502192520407
MUS	-1.7034736473e-05
DOM	2.09727787789e-06
LUX	-0.000617103059819
ISR	-9.24925079838e-06
PER	0.000974600142997
IDN	0.00532387258568
GNQ	0.00488008458743
SUR	0.00021878954658
COG	0.00164138568028
ISL	1.32489516776e-05
GAB	0.00221614130816
NER	0.000851932645206
COL	0.0122846142495
MDA	-0.000125494474068
MDG	8.14344383436e-05
ECU	0.00272701911532
SEN	-5.60306683486e-05
MDV	3.67235296612e-06
FRA	0.0039711836178
LTU	0.000311121844937
MOZ	0.000208302157863
ZMB	2.33466291016e-05
GMB	-1.65358498997e-06
GTM	0.000444605414226
DNK	0.00406169958926
ZWE	7.36550139885e-05
AUS	0.0116027750472
CUB	9.0147598025e-05
VEN	0.0339059159077
KEN	-7.88571871606e-05
LAO	1.04201596585e-05
TUR	0.000178517612546
ALB	-8.8835821046e-05
OMN	0.00897127837394
ITA	-0.00679685174317
BRN	0.000141470808467
TUN	-0.000181083137309
RUS	0.100662431718
MEX	0.0140519276525
BRA	-0.000742358843188
CAN	0.0484392724941
MKD	-2.72881809214e-05
USA	-0.0040367409583
SWE	-0.00131676252098
AZE	0.00365548504215
GNB	0.000387007263956
CIV	0.00271204618511
UKR	0.000741205710927
KOR	0.00683691084295
CAF	-8.78492808372e-06
CHE	-2.49042573804e-05
CYP	4.93040629015e-06
DZA	0.00579107884557
SGP	-0.0137860608401
SOM	8.83331057593e-06
UZB	0.000932097316281
ERI	-1.42584266753e-06
POL	0.000451844618934
KWT	0.0378625297032
TGO	1.04014136098e-05
EST	0.00153008042915
MWI	8.3356550148e-06
ESP	0.00255793518517
IRQ	0.0464410407033
SLV	0.00018530216628
MLI	-2.57380831199e-06
LVA	0.000425892758084
MLT	-2.09584709249e-05
SLE	2.60022648432e-06
SDN	0.00278739895572
SLB	8.27379412202e-06
NZL	0.000215277834472
BIH	5.32638523714e-05
JPN	-0.000455520230163
KGZ	0.000244231537938
ARE	0.0182334961782
ARG	0.0110511957717
BHS	-0.000355676431546
BHR	-0.000162761535748
ARM	5.56418070216e-05
PNG	0.00113765977416
AUT	0.000417609251702
