# Supplementary material for: The struggle for existence in the world market ecosystem
Source: PLoS One. 2018 Oct 3;13(10):e0203915. doi: 10.1371/journal.pone.0203915 (PMC6169900; doi:10.1371/journal.pone.0203915)
Supplement: S1 File — (ZIP) [file pone.0203915.s001.zip › slopes/1990-2000_4.csv]

	slope_T
AGO	8.14398441839e-05
QAT	9.24028739764e-05
EGY	0.00406922271465
BGD	0.00014859454594
BGR	0.00164016812152
BOL	0.00990209169088
GHA	0.00194255414125
PAK	0.00244353173153
PAN	0.000157054438151
HND	0.00417320899188
JOR	0.00573475115603
LBR	1.69554784286e-05
LBY	-0.000162583278718
MYS	0.20788102054
TZA	0.00097638238128
PRT	0.00542583617847
KHM	-1.05318093258e-05
PRY	0.00390556554535
HKG	0.00544476980492
SAU	-0.000977339410948
LBN	0.000639789529719
SVN	0.00051942268854
BFA	-2.08200363911e-05
SVK	0.00139856891538
MRT	1.00425022624e-05
CPV	-0.000344197098669
HRV	0.000574347832536
CHL	-0.00168913707506
CHN	0.00363633545555
JAM	-0.000136724458426
DJI	7.96825953436e-05
GIN	9.10852507398e-06
FIN	0.00307624123347
URY	0.00256984360212
THA	0.00893162808784
NPL	0.000667009389955
MAR	0.00265347790332
YEM	0.000503784078949
PHL	0.0191838708246
ZAF	0.00390236889906
NIC	0.000301441964532
UGA	0.000172507891019
SYR	0.000558757947313
KAZ	-0.00035644136398
BEN	-0.000369678410055
NGA	0.000684895042871
BEL	0.0225098308342
DEU	0.0480647593699
LKA	0.00016409164867
GBR	0.0144834540033
GUY	0.000158489806467
CRI	0.00555333249885
CMR	-0.000356906098971
HUN	0.00432717287653
TKM	0.00019375305847
TTO	0.000290170418719
NLD	0.0734674646922
TCD	-4.30521849662e-05
GEO	-1.58894184946e-05
ROU	0.00467820347964
MNG	8.6716234639e-07
BLZ	1.54944598133e-06
MMR	1.08508555158e-05
AFG	1.35432422882e-05
BDI	-1.08135773901e-05
BLR	0.000854602153713
GRC	0.0109428987804
RWA	-5.63747216466e-07
TJK	-3.24679387638e-05
HTI	3.70469976542e-05
IND	0.0060606047912
IRL	0.000734294748174
BTN	-1.54794989573e-05
VNM	0.00488802911159
NOR	0.00486161175939
CZE	0.000530028877331
FJI	0.000110883557578
IRN	0.00245078850898
MUS	6.67403280243e-06
DOM	-0.000240124431304
LUX	0.000525476238732
ISR	0.000267763502783
PER	0.00863686351433
IDN	0.183566258715
SUR	0.000247659349706
COG	-5.32882416533e-05
ISL	0.00222073734456
GAB	-0.000135146952864
NER	8.71001891634e-06
COL	0.00492773613672
MDA	-0.000356038990836
MDG	-0.000169200080789
ECU	0.00331203617104
SEN	-0.00200775252387
MDV	3.33807831735e-06
FRA	0.000849052579755
LTU	0.000126641429202
MOZ	0.000282994916831
ZMB	-6.8523139851e-05
GMB	-0.000222614588037
GTM	0.00363728230478
DNK	0.00746150920582
ZWE	-0.000145864329095
AUS	0.0164702607647
CUB	-5.32634177146e-05
VEN	-0.000149456150198
KEN	0.00300209335749
LAO	2.04837390412e-05
TUR	-0.00146985454334
ALB	3.95258426149e-05
OMN	0.00231306278478
ITA	0.045067669863
BRN	-6.0135714601e-05
TUN	0.00391424080673
RUS	0.00896435150295
MEX	0.00245758664133
BRA	0.0402411329052
CAN	0.0573502648481
MKD	-5.48850610399e-05
USA	0.0821145032543
SWE	0.00855960852211
AZE	0.000357500458013
GNB	2.47590688084e-05
CIV	0.000141600831046
UKR	0.028101360153
KOR	0.00169791513817
CAF	6.14447894967e-06
CHE	-0.000103900669574
CYP	-0.000522198491499
DZA	0.000661837994628
SGP	-0.0125938685257
SOM	4.67981906786e-06
UZB	0.000382810268384
ERI	-0.00379125156257
POL	0.00105766465961
KWT	0.000473852769263
TGO	-0.000261125664841
EST	0.000626064205395
MWI	3.84473512819e-06
ESP	0.0499767586008
IRQ	-2.28147512196e-06
SLV	0.000816299736593
MLI	5.17492313308e-05
LVA	0.000607299542583
MLT	8.69967292195e-05
SLE	-3.53127782655e-05
SDN	0.00107171885075
SLB	0.00031504447551
NZL	0.00244705225769
BIH	1.32330433204e-05
JPN	-0.000494995168803
KGZ	-7.11969561641e-05
ARE	0.00958886515247
ARG	0.139410781476
BHS	-0.000223137002801
BHR	0.000734615041462
ARM	5.81900829898e-05
PNG	0.0131034337548
AUT	0.00525818846027
