# Supplementary material for: The struggle for existence in the world market ecosystem
Source: PLoS One. 2018 Oct 3;13(10):e0203915. doi: 10.1371/journal.pone.0203915 (PMC6169900; doi:10.1371/journal.pone.0203915)
Supplement: S1 File — (ZIP) [file pone.0203915.s001.zip › slopes/1990-2000_5.csv]

	slope_T
AGO	2.64015494252e-06
QAT	0.00197601016302
EGY	0.00144881318313
BGD	0.000348162107105
BGR	0.00264753154812
BOL	6.63308910674e-05
GHA	6.90839635057e-05
PAK	0.000688146294284
PAN	0.000636296420194
HND	0.000714948271776
JOR	0.00223694120736
LBR	1.99000580082e-05
LBY	0.000392106317843
MYS	0.0208456977758
TZA	3.69739390545e-05
PRT	0.00479643416956
KHM	9.58742792549e-06
PRY	4.87775528292e-05
HKG	-0.00353393283081
SAU	0.0126960620573
LBN	0.000623815282699
SVN	0.00457619408733
BFA	3.6022704419e-05
SVK	0.0016889602073
MRT	7.4713194482e-06
CPV	9.33359167234e-06
HRV	7.43658744281e-05
CHL	0.00543288062952
CHN	0.0610950030227
JAM	0.000352800918682
DJI	4.15851203658e-05
GIN	0.000608276844704
FIN	0.0090329116763
URY	0.000541207510279
THA	0.0236257002755
NPL	0.000501612433424
MAR	0.000868124370139
YEM	9.13980153719e-05
PHL	0.000418390201809
ZAF	0.0114342999802
NIC	5.58120992443e-05
UGA	0.000107941079603
SYR	0.000192668990886
KAZ	0.00193375212445
BEN	-1.77086578311e-05
NGA	-0.000144119764955
BEL	0.0838558110828
DEU	0.19020561588
LKA	8.79935628786e-05
GBR	0.12761330534
GUY	3.65463362929e-05
CRI	0.00146557309387
CMR	7.38493862981e-05
COM	-2.48293485601e-05
HUN	0.00881029346509
TKM	0.000104835131762
TTO	0.00451602217499
NLD	0.0718558764313
TCD	5.8334522898e-07
GEO	0.000382708661569
ROU	0.00066070394237
MNG	-3.19273453195e-05
MTQ	3.17432685225e-06
BLZ	-1.37629949668e-05
MMR	7.66427355627e-06
AFG	2.1416545387e-05
BDI	1.53064582457e-06
BLR	0.00685869354405
GRC	0.00409849715592
RWA	2.42268240146e-06
TJK	-6.57022660154e-06
HTI	-7.54594108819e-06
IND	0.0269135637897
IRL	0.204262421016
BTN	-2.18955387248e-05
VNM	0.0010260350995
NOR	0.00899299283808
CZE	0.00640245924536
FJI	-1.67883148256e-06
IRN	0.00344975860164
MUS	6.14217031804e-05
DOM	0.000216202038852
LUX	0.0120098844553
ISR	0.0151675172938
PER	0.000778418575239
IDN	0.0185313372711
GNQ	3.19089699003e-07
SUR	8.00938529017e-06
COG	1.17885751398e-05
ISL	0.000209820533908
GAB	-0.00015759499737
NER	-0.000482861494352
COL	0.00707194974436
MDA	7.75766217753e-05
MDG	2.87538528813e-05
ECU	0.000616240602716
SEN	3.60403648752e-05
MDV	-1.17296033408e-06
FRA	0.130082890612
LTU	0.0026786844747
MOZ	-2.38356551536e-05
ZMB	2.21193138385e-06
GMB	9.67198972996e-06
GTM	0.00182391618895
DNK	0.0173663325746
ZWE	0.000178848317157
AUS	0.0118164745427
CUB	0.000187768916596
VEN	0.00620688080448
KEN	0.000582483123192
LAO	-1.25044749318e-06
TUR	0.00407952183882
ALB	-2.92445166811e-06
OMN	0.000614914405773
ITA	0.0897578478312
BRN	4.51191742764e-07
TUN	0.00148595002692
RUS	0.0362242960435
MEX	0.0206360489834
BRA	0.0125986375654
CAN	0.0601557596884
MKD	-0.000171314227326
USA	0.342626947031
SWE	0.028827249744
AZE	0.000590269297383
GNB	1.19275172863e-06
CIV	0.00144904101173
UKR	0.00796511811237
KOR	0.0722384774543
CAF	2.50821027779e-06
CHE	0.0480168968758
CYP	0.000411721645789
DZA	0.000939216023225
SGP	0.0374429059418
SOM	1.17795836091e-05
UZB	0.000616725852743
ERI	9.3157139558e-06
POL	0.00757342287946
KWT	0.0047071765714
TGO	5.13328944224e-05
EST	0.00184667665299
MWI	7.79726494416e-06
ESP	0.0524054264968
IRQ	0.00029931060008
SLV	0.00108127745699
MLI	3.43846240796e-05
LVA	0.000943953307322
MLT	4.13922660909e-05
SLE	-3.03717939357e-05
SDN	2.24834950287e-05
SLB	2.07551427724e-06
NZL	0.00403567693425
BIH	2.17722627676e-05
JPN	0.106712598981
KGZ	6.40142451884e-05
ARE	0.00604114491442
ARG	0.0100933162287
BHS	-0.00228240432458
BHR	4.83203336002e-05
ARM	3.02325834602e-05
PNG	1.7407834563e-06
AUT	0.0151132221675
