# Supplementary material for: The struggle for existence in the world market ecosystem
Source: PLoS One. 2018 Oct 3;13(10):e0203915. doi: 10.1371/journal.pone.0203915 (PMC6169900; doi:10.1371/journal.pone.0203915)
Supplement: S1 File — (ZIP) [file pone.0203915.s001.zip › slopes/1990-2000_6.csv]

	slope_T
AGO	0.00169926989295
QAT	-9.57059790646e-05
EGY	0.000935709695978
BGD	0.000536946059098
BGR	0.00296825351625
BOL	-7.84510795153e-06
GHA	0.000293286939125
PAK	0.00473059925071
PAN	4.46948408691e-05
HND	0.00022576704618
JOR	0.000185866066968
LBR	-0.000137876740217
LBY	0.000325474862535
MYS	0.0135391116593
TZA	5.48852172757e-05
PRT	0.00559662127223
KHM	0.000245675413296
PRY	1.07500599208e-05
HKG	-0.00586618998572
SAU	0.00172501150243
LBN	0.000389672961999
SVN	0.00318423301718
BFA	8.03341716762e-05
SVK	0.00359753332475
MRT	4.72651352905e-06
CPV	2.75654564168e-05
HRV	8.58482046634e-05
CHL	0.00932559145067
CHN	0.101109901473
JAM	0.000281105408609
DJI	2.2810994075e-05
GIN	0.000145475955793
FIN	0.0145116923284
URY	0.000524797574453
THA	0.0148141607178
NPL	4.78205997813e-05
MAR	0.000423541838267
YEM	-3.43835905178e-05
PHL	0.00240241087111
ZAF	0.0197630894322
NIC	7.11817312593e-06
UGA	4.03859210226e-05
SYR	0.000510325318219
KAZ	0.00806394127614
BEN	4.8754914005e-05
NGA	0.000175865503778
BEL	0.0116744238727
DEU	0.0539720612445
LKA	0.00115343560907
GBR	0.0307651161622
GUY	9.86214148107e-05
CRI	0.000869522773264
CMR	0.00025318618808
COM	1.0979141305e-07
HUN	0.00589585248037
TKM	0.000381603365838
TTO	0.000700972594114
NLD	0.00494411915299
TCD	-6.42567378136e-07
GEO	0.000167116833459
ROU	0.00428627368194
MNG	2.18026688061e-05
MTQ	-1.73205563319e-06
BLZ	4.47395087745e-06
MMR	0.000112985897434
AFG	-6.99133178601e-05
BDI	-3.82182248051e-06
BLR	0.00583921811733
GRC	0.000594852152606
RWA	5.24157423795e-06
TJK	0.000897304458923
HTI	-4.2923216182e-05
IND	0.0336618121065
IRL	0.000876875874739
BTN	1.41403146898e-05
VNM	0.0021564441631
NOR	0.00610652940851
CZE	0.0114346959345
FJI	6.99312974893e-05
IRN	0.00118709443881
MUS	0.00016324570093
DOM	0.000266410527089
LUX	0.000255381925575
ISR	0.0200647802998
PER	0.00169453845597
IDN	0.0161564697112
GNQ	2.3460136057e-05
SUR	5.98917239017e-05
COG	-0.000133576715267
ISL	0.00090507799175
GAB	9.65349975374e-05
NER	0.000109411866436
COL	0.00140889681164
MDA	0.000557502957695
MDG	7.65342961184e-05
ECU	0.000608715864816
SEN	-5.65663684611e-06
MDV	1.68862269508e-07
FRA	0.0201841752746
LTU	0.00157485447031
MOZ	-0.000222737840593
ZMB	-0.0019643709658
GMB	-0.000146928728891
GTM	0.000572961665351
DNK	0.00229711880573
ZWE	-0.000178243486742
AUS	0.0101440708043
CUB	0.000356499224655
VEN	0.0035864831858
KEN	0.000221916281365
LAO	2.96933349641e-06
TUR	0.0146909018409
ALB	0.000258465063444
OMN	0.000400562945063
ITA	0.0403096055921
BRN	3.65749183991e-05
TUN	0.000561883080921
RUS	0.0650739401736
MEX	0.0289423330477
BRA	0.00469004151195
CAN	0.0661375309619
MKD	-0.000126266898167
USA	0.137536574703
SWE	0.0116499069974
AZE	0.000120661414864
GNB	2.72019278642e-06
CIV	0.000455686355817
UKR	0.0221341112079
KOR	0.0435280317841
CAF	0.000263785726916
CHE	0.0190745795662
CYP	-2.07618605669e-05
DZA	8.54005147271e-05
SGP	0.0025435972595
SOM	1.96304622076e-06
UZB	0.00131321729587
ERI	1.13750641172e-05
POL	0.0149824883809
KWT	0.000292098461293
TGO	0.000188784252495
EST	0.00257200837852
MWI	3.72990028648e-05
ESP	0.0285985471675
IRQ	-1.87486074393e-06
SLV	0.000540570143776
MLI	-3.63822857691e-05
LVA	0.0019224814238
MLT	0.000172336123703
SLE	-0.000396532211104
SDN	0.000100023407533
SLB	3.41022219641e-06
NZL	0.00185747124682
BIH	0.000738467246735
JPN	0.0281037918834
KGZ	6.58010847405e-06
ARE	0.00897793083095
ARG	0.00441342169474
BHS	0.000125058067536
BHR	0.00148257776023
ARM	0.000385991101346
PNG	-3.4755034221e-05
AUT	0.004828699792
