# Supplementary material for: The struggle for existence in the world market ecosystem
Source: PLoS One. 2018 Oct 3;13(10):e0203915. doi: 10.1371/journal.pone.0203915 (PMC6169900; doi:10.1371/journal.pone.0203915)
Supplement: S1 File — (ZIP) [file pone.0203915.s001.zip › slopes/1990-2000_7.csv]

	slope_T
AGO	6.25414365339e-06
QAT	2.17356040544e-05
EGY	-5.58203769669e-05
BGD	-2.52708599075e-05
BGR	0.000333328303145
BOL	0.000272005606323
GHA	0.000115375570669
PAK	6.80220570978e-05
PAN	-0.000123987784203
HND	0.000102452095017
JOR	2.72304628078e-05
LBR	0.000190650705534
LBY	-9.4198149911e-06
MYS	0.0519724979757
TZA	1.60541875556e-05
PRT	0.00528267316122
KHM	9.51288514619e-06
PRY	2.82957408533e-07
HKG	0.00592132072
SAU	0.000278865178415
LBN	9.94007605011e-05
SVN	0.0020841965641
BFA	2.62314111952e-05
SVK	0.00521612582693
MRT	5.79989729481e-06
CPV	2.40637598327e-05
HRV	0.000623747816714
CHL	0.00026049245678
CHN	0.103495244565
JAM	-3.67355176203e-05
DJI	1.00539989966e-05
GIN	8.18905798438e-06
FIN	0.0122318924424
URY	1.891686156e-05
THA	0.0237394252194
NPL	2.71048711132e-06
MAR	0.000786801688696
YEM	1.57215625864e-05
PHL	0.0290389211574
ZAF	0.00424631208438
NIC	1.64038075173e-05
UGA	1.113586377e-05
SYR	1.39136173198e-05
KAZ	0.000383963677355
BEN	2.68671898568e-06
NGA	0.000132211661025
BEL	0.0107051295889
DEU	0.0986563557432
LKA	0.000184305062137
GBR	0.0590538374555
GUY	7.04951058594e-06
CRI	0.00271353211702
CMR	1.17283445542e-05
COM	3.11136567883e-06
HUN	0.0166272013744
TKM	2.32622896951e-05
TTO	7.52778047766e-05
NLD	0.0284645515821
TCD	4.17059673231e-06
GEO	8.08048377466e-05
ROU	0.0010072260274
MNG	9.37133691716e-06
MTQ	4.34280220555e-05
BLZ	8.80017352516e-06
MMR	1.63811681803e-05
AFG	1.76630933476e-06
BDI	9.47337742858e-07
BLR	0.0023924779321
GRC	0.000619532727158
RWA	8.62762848679e-07
TJK	3.1799580155e-05
HTI	-2.10395027756e-05
IND	0.00276118640136
IRL	0.0179843930148
BTN	2.85455428033e-07
VNM	0.00102201757439
NOR	0.00135971928975
CZE	0.012980433592
FJI	-9.59239321565e-06
IRN	0.000170321374175
MUS	1.37513840128e-05
DOM	0.000273631387144
LUX	0.00257439378901
ISR	0.00649987987785
PER	4.21167124458e-05
IDN	0.0106459828207
GNQ	3.11434549976e-06
SUR	8.80184217673e-06
COG	-1.06434275692e-06
ISL	0.000106056501183
GAB	4.93446076915e-05
NER	3.10355399019e-05
COL	0.000398842125533
MDA	3.50047090012e-05
MDG	1.38804819219e-05
ECU	8.90958578766e-05
SEN	1.31532914399e-05
MDV	-9.39837322242e-07
FRA	0.0499672355129
LTU	0.000518874826307
MOZ	2.20746596914e-05
ZMB	1.92427535174e-05
GMB	7.18738867563e-06
GTM	6.34076505734e-05
DNK	0.0029030595259
ZWE	-3.45931807793e-06
AUS	0.00305954322557
CUB	1.32112335934e-05
VEN	0.000276934591642
KEN	1.95641045852e-05
LAO	3.17994639317e-05
TUR	0.00473186423185
ALB	1.55089779345e-05
OMN	0.000471621574477
ITA	0.0269611968824
BRN	3.9234031015e-05
TUN	0.000525931109611
RUS	0.00459351131681
MEX	0.0728282396716
BRA	0.00756203240403
CAN	0.0631948726377
MKD	3.78557221654e-05
USA	0.22778919106
SWE	0.0237457960982
AZE	9.84703906831e-05
GNB	-6.37844114427e-08
CIV	0.000173247637256
UKR	0.00235968301048
KOR	0.0647883132979
CAF	6.53657501225e-06
CHE	0.00704546452783
CYP	0.000145882016881
DZA	4.87261467708e-05
SGP	0.0415188440511
SOM	-2.07985546005e-06
UZB	0.000192401494354
ERI	2.16562790002e-06
POL	0.00794403386003
KWT	-8.87597064602e-05
TGO	1.57845992485e-05
EST	0.001415647371
MWI	4.10698707849e-06
ESP	0.0243841221341
IRQ	1.84709237829e-05
SLV	0.000116458482039
MLI	6.4662420332e-06
LVA	0.000143655592635
MLT	0.000614574084915
SLE	4.84065718801e-05
SDN	5.2166502873e-05
SLB	2.72598276481e-07
NZL	0.000709515322405
BIH	3.64890621872e-05
JPN	0.0783858937551
KGZ	6.77845566315e-05
ARE	0.00232509224236
ARG	0.00295957343293
BHS	-4.38655990359e-05
BHR	1.61703506495e-05
ARM	6.3125719873e-05
PNG	-4.86691106746e-05
AUT	0.00852584019127
