# Supplementary material for: The struggle for existence in the world market ecosystem
Source: PLoS One. 2018 Oct 3;13(10):e0203915. doi: 10.1371/journal.pone.0203915 (PMC6169900; doi:10.1371/journal.pone.0203915)
Supplement: S1 File — (ZIP) [file pone.0203915.s001.zip › slopes/1990-2000_8.csv]

	slope_T
AGO	1.36714559343e-06
QAT	0.000264444482088
EGY	0.00139385431744
BGD	0.00830910021973
BGR	0.00200631866716
BOL	0.000122532080947
GHA	5.73308466025e-05
PAK	0.00229277381214
PAN	0.000303585464008
HND	0.00532146045867
JOR	0.0001327396679
LBR	1.56647001053e-05
LBY	-1.28838767663e-05
MYS	0.0104743175606
TZA	3.16981272246e-05
PRT	-0.000660512253758
KHM	0.00260650057975
PRY	2.71284350484e-05
HKG	-0.00801083781892
SAU	0.000673664914357
LBN	9.84034479326e-05
SVN	0.00133309854009
BFA	1.74986064256e-05
SVK	0.00145783978415
MRT	6.64449482667e-06
CPV	1.78508582061e-05
HRV	-9.63335056553e-05
CHL	0.000140344155308
CHN	0.238279395557
JAM	0.000319485498304
DJI	1.03448668336e-06
GIN	9.60094537795e-05
FIN	0.00173269813914
URY	-6.704721974e-05
THA	0.00572036133806
NPL	0.00039953244953
MAR	0.00276189983291
YEM	1.61998214062e-05
PHL	0.00472790496938
ZAF	0.00249173037352
NIC	0.000839368050567
UGA	7.35936205509e-06
SYR	0.000318937315338
KAZ	6.88889463026e-05
BEN	3.22858727631e-06
NGA	6.19917365458e-06
BEL	0.00547867701785
DEU	0.0233141813294
LKA	0.00409234114235
GBR	0.0187633752581
GUY	3.66917759625e-05
CRI	0.00150086624268
CMR	1.92074697701e-05
COM	1.70701355812e-07
HUN	0.00362453087282
TKM	0.000112844604548
TTO	6.10394173271e-05
NLD	0.0115809063271
TCD	-3.96473188678e-09
GEO	5.25321366577e-05
ROU	0.00691961380732
MNG	0.000237220912086
MTQ	3.69434320239e-06
BLZ	-3.61854563859e-06
MMR	0.0013908558005
AFG	2.44219858262e-05
BDI	-7.93741358646e-07
BLR	0.0020993416246
GRC	-0.00136923120469
RWA	-7.46426509126e-07
TJK	1.93895065267e-05
HTI	0.0003248151885
IND	0.0112220275069
IRL	0.00899735471685
BTN	3.51326031159e-06
VNM	0.0105184897022
NOR	0.00139499672367
CZE	0.00428679970642
FJI	0.000413821284188
IRN	0.000449085641897
MUS	0.000874952533854
DOM	0.00455865044515
LUX	-0.0021806876449
ISR	0.00466801241586
PER	0.00111130748214
IDN	0.0145053939268
GNQ	5.77901518516e-07
SUR	9.47258164604e-06
COG	1.22292928687e-05
ISL	6.157318814e-05
GAB	1.46981984055e-05
NER	1.79863514573e-05
COL	0.000331071977515
MDA	0.00028474391639
MDG	0.000785888849856
ECU	0.000218031367798
SEN	2.06134947505e-05
MDV	0.000128255152007
FRA	0.0126749243753
LTU	0.00187835352754
MOZ	2.06256048456e-05
ZMB	1.37792350234e-05
GMB	2.42681173027e-06
GTM	0.00317484487971
DNK	0.00158423429407
ZWE	5.20253223736e-05
AUS	0.00264460858988
CUB	9.16802402798e-06
VEN	4.28728732538e-05
KEN	-0.000173441719355
LAO	0.000238625567222
TUR	0.0101211527654
ALB	0.000251881477117
OMN	0.000531208644391
ITA	0.0185808592639
BRN	0.000236104566277
TUN	0.00344997910236
RUS	0.00303609800691
MEX	0.0418863054961
BRA	0.00112841149047
CAN	0.027821839529
MKD	8.00394184947e-05
USA	0.1046809444
SWE	0.00514831839341
AZE	6.73436458299e-05
GNB	-2.23140838126e-07
CIV	0.000217693055178
UKR	0.00171889661005
KOR	-0.0118554530941
CAF	8.93783556345e-07
CHE	0.00671122644628
CYP	-0.000267214975633
DZA	-1.21540755035e-05
SGP	0.00472154250493
SOM	-2.41556262712e-06
UZB	6.482710541e-05
ERI	2.41620590275e-06
POL	0.00864822081776
KWT	8.00880415962e-05
TGO	2.16804852124e-05
EST	0.00134146879961
MWI	7.6393872106e-05
ESP	0.0134427334992
IRQ	8.37316197775e-06
SLV	0.00366619315658
MLI	1.75410887269e-05
LVA	0.000812208127088
MLT	9.2836855049e-05
SLE	3.64933534962e-05
SDN	2.80641908127e-06
SLB	-6.08160067388e-08
NZL	0.000320460607069
BIH	0.000436639003072
JPN	0.0259329094169
KGZ	3.66338134882e-05
ARE	0.00270293773148
ARG	0.000726579533798
BHS	2.04807446625e-05
BHR	0.000213057411071
ARM	8.31954712484e-05
PNG	-2.37044026081e-05
AUT	0.00120365528981
