# Supplementary material for: The struggle for existence in the world market ecosystem
Source: PLoS One. 2018 Oct 3;13(10):e0203915. doi: 10.1371/journal.pone.0203915 (PMC6169900; doi:10.1371/journal.pone.0203915)
Supplement: S1 File — (ZIP) [file pone.0203915.s001.zip › slopes/1990-2000_9.csv]

	slope_T
AGO	5.02637304166e-05
QAT	0.000514062704011
EGY	0.000715870688762
BGD	1.75272996262e-05
BGR	0.00135198549876
BOL	0.000478679190763
GHA	-0.000243052849122
PAK	2.99374354054e-05
PAN	0.000388469872329
HND	0.00036956303529
JOR	3.60242459717e-05
LBR	-8.44957419953e-05
LBY	-1.87432605225e-05
MYS	0.00729308333997
TZA	0.000513689995944
PRT	0.00599339225422
KHM	-7.55718991826e-05
PRY	-1.53022808962e-05
HKG	0.00533235538164
SAU	0.000980208110589
LBN	0.000400018467782
SVN	6.79329552772e-05
BFA	-9.66988931402e-05
SVK	-7.06872053687e-05
MRT	0.000300524451259
CPV	8.3068968647e-07
HRV	-3.69117272589e-05
CHL	0.000658604099949
CHN	0.0116129337191
JAM	0.000133107429576
DJI	-4.2214811319e-05
GIN	0.000379312738832
FIN	0.00797776575345
URY	0.000371298984222
THA	0.00764401676346
NPL	3.73222723186e-05
MAR	0.000161021542334
YEM	7.22891599383e-05
PHL	0.00112537067229
ZAF	0.0132725522627
NIC	0.00018052446228
UGA	0.000378480582369
SYR	0.000289717826679
KAZ	0.00206953733599
BEN	4.27461502543e-05
NGA	0.000237814733638
BEL	0.0201021600536
DEU	0.0271582483277
LKA	7.23894131875e-05
GBR	0.0874856525145
GUY	0.000614685555904
CRI	0.000758583986099
CMR	0.000204870926973
COM	6.33464552292e-07
HUN	0.000618903884638
TKM	3.77426559951e-05
TTO	0.00025842685666
NLD	0.0552733156847
TCD	2.98429786414e-06
GEO	7.77652086953e-05
ROU	0.000582412330707
MNG	0.000106215677602
MTQ	4.81644328013e-05
BLZ	2.6884963791e-05
MMR	2.82854133397e-05
AFG	-1.01282020528e-05
BDI	-0.000359272326968
BLR	0.0141813312063
GRC	0.00213053858171
RWA	2.05753656248e-05
TJK	0.000119870891712
HTI	4.85490769303e-05
IND	0.00268090575431
IRL	0.0147171724038
BTN	6.56503211123e-08
VNM	0.00195753843869
NOR	0.00272240131468
CZE	-0.00126673569802
FJI	-1.72383356447e-05
IRN	0.000202537421938
MUS	3.21133907724e-05
DOM	0.000217523666559
LUX	0.0173533810339
ISR	0.00691528169335
PER	0.00788067590515
IDN	0.012930550951
GNQ	1.15994545218e-05
SUR	0.000568737599674
COG	2.84180380081e-05
ISL	0.000228691385466
GAB	2.54711875001e-05
NER	-5.76694156431e-06
COL	0.00285545984857
MDA	4.63545189206e-05
MDG	4.31666629913e-05
ECU	0.00032977573977
SEN	1.08463140198e-05
MDV	7.0559300922e-06
FRA	0.071499045031
LTU	-0.000214239305987
MOZ	0.000123900827502
ZMB	4.72670555895e-05
GMB	-3.0953944568e-06
GTM	0.00017032215706
DNK	0.0119719445192
ZWE	-2.47078056221e-05
AUS	0.0190172102128
CUB	2.26473517082e-05
VEN	0.000641023828704
KEN	-7.0210409086e-05
LAO	2.74649756034e-05
TUR	0.0020747873155
ALB	1.34218786743e-05
OMN	0.000368474759832
ITA	0.0387360927887
BRN	0.000130567290362
TUN	3.7075824455e-05
RUS	0.0242490417064
MEX	0.0290654714684
BRA	0.00470655725633
CAN	0.0667364190828
MKD	2.54458209517e-05
USA	0.0197499342405
SWE	0.0171497731712
AZE	8.66092288958e-05
GNB	7.52664668237e-07
CIV	0.000153213453241
UKR	0.00461904933488
KOR	0.0277101380238
CAF	1.64938152855e-05
CHE	0.0220553762204
CYP	-4.38242564658e-06
DZA	-0.00303459273031
SGP	0.0188098209794
SOM	-5.4195557797e-06
UZB	0.000847899004662
ERI	2.36579414754e-05
POL	0.000774404847545
KWT	0.000663254473211
TGO	0.000161149646582
EST	4.59708417536e-05
MWI	3.82352612183e-06
ESP	0.0225053630029
IRQ	-7.04481446613e-06
SLV	0.000344496970328
MLI	0.00178592767565
LVA	0.000131792738192
MLT	0.000106101096094
SLE	6.19006798779e-06
SDN	0.000375180793173
SLB	-4.46761011139e-05
NZL	0.00093264748525
BIH	3.15636791808e-05
JPN	0.0246627197081
KGZ	0.00193307069531
ARE	0.00597320770817
ARG	0.00136201704351
BHS	8.21594522003e-05
BHR	0.000284670860763
ARM	8.82820126994e-05
PNG	-0.00295660730371
AUT	0.0247872049372
