# Supplementary material for: The struggle for existence in the world market ecosystem
Source: PLoS One. 2018 Oct 3;13(10):e0203915. doi: 10.1371/journal.pone.0203915 (PMC6169900; doi:10.1371/journal.pone.0203915)
Supplement: S1 File — (ZIP) [file pone.0203915.s001.zip › slopes/2000-2010_1.csv]

	slope_T
DZA	0.000945918274473
QAT	8.74932249495e-05
EGY	0.00300668027879
BGD	0.00210129336679
NAM	0.00279682704532
BGR	0.0112325571248
BOL	2.96958072323e-05
GHA	-2.20995190534e-05
PAK	0.000257772710431
CPV	3.38158548484e-05
HND	0.0015773885284
JOR	0.00244421504269
LBR	3.45132735771e-07
LBY	6.21492805406e-05
VNM	0.0049306726858
TZA	0.00585230093902
BWA	0.000598796086744
KHM	0.000626571184818
PRY	0.000569709963541
HKG	0.0201122048119
SAU	0.00633125673221
LBN	0.00136851606809
SVN	-0.000987465373631
BFA	-0.00015940493704
CHE	0.0640367991053
MRT	6.06716137586e-06
HRV	0.00437639647069
CHL	0.0397809658817
CHN	0.0302586682462
MAR	0.000148110599703
DJI	1.39838159827e-05
GIN	6.46449784434e-07
FIN	0.00447616755218
URY	-0.000388993708957
THA	0.0168185067144
NPL	0.000935010854829
LAO	0.00019672209667
YEM	0.000940456812308
PHL	0.0100497691018
ZAF	0.024608438081
NIC	0.00328651584584
TGO	0.0003809498534
SYR	0.0164699571895
KAZ	0.00180348342499
BEN	0.00030536933109
NGA	0.00365968166389
BEL	0.0509240694652
ZWE	-0.0124819604392
LKA	-0.000329385034865
GBR	0.105498026764
MWI	0.01481161707
CRI	0.0014661507578
CMR	0.000416239070586
LSO	-0.000411424557586
UGA	0.00285775943958
TKM	1.87544096164e-05
TTO	0.00216103640885
NLD	0.141712887811
COM	1.16487812292e-06
TCD	-2.25035459463e-06
GEO	0.00299423677665
ROU	0.0216945709124
MNG	4.99942533673e-06
BLZ	1.86174942874e-05
MMR	-0.000390102596947
AFG	1.77061951567e-05
BDI	-2.79290083507e-05
BLR	0.000206735933417
GRC	0.0109716449392
MOZ	0.005556184509
TJK	-6.04024809738e-05
HTI	7.32109005651e-05
IND	0.0281873967182
LVA	0.00560955260008
BTN	-2.45269093114e-05
MYS	0.013174569443
NOR	0.00163209204914
CZE	0.0351037445978
FJI	0.00266222460874
IRN	-0.000127257317138
MUS	0.000398021852699
DOM	0.00994729779689
LUX	0.00640916760091
ISR	0.000784676440605
PER	0.000588860665591
IDN	0.0137241436433
MKD	0.00432339438793
SUR	0.000112172379417
COG	0.000326352188947
ISL	0.00033662195334
NER	-0.000194675875668
COL	0.000112541642474
PRT	0.0436770037657
MDA	-0.00254278188924
MDG	6.94807591135e-05
ECU	0.00159427062661
SEN	0.00313693498951
MDV	-5.39107808821e-06
DEU	0.226375043954
FRA	0.30841139086
LTU	0.0163616692751
RWA	-1.4687127207e-06
ZMB	0.0068326146153
GMB	6.32171485743e-06
GTM	0.00516082220155
DNK	0.0179300790173
UKR	0.0228709614775
AUS	0.0330851303994
CUB	0.00733550798081
VEN	-0.000800321675075
KEN	0.0060699334549
TUR	0.022246797469
ALB	-3.22354678613e-05
OMN	-0.00923269517009
ITA	0.153264601789
BRN	1.17212377631e-05
TUN	0.00098213343311
HUN	0.00816826527387
RUS	0.0264507435917
MEX	0.0626040019311
BRA	0.0716029963668
CIV	0.00146791242025
GNQ	-1.92211993863e-06
USA	-0.025372206914
AGO	1.57191236431e-05
SWE	0.0163859456734
AZE	-6.72856231933e-06
GNB	-1.57755906603e-05
SWZ	-0.000261195687046
CAN	-0.00151899716184
GUY	0.000381569136703
KOR	0.0194041914934
ERI	3.97942848948e-06
SVK	0.00098519751293
CYP	-0.0032011670581
BIH	0.000743250817662
SGP	0.0153734379546
SOM	-2.07132794137e-05
UZB	0.000508104712051
CAF	-1.872694707e-05
POL	0.0714352675619
KWT	-8.94279544908e-06
GAB	0.00110052201088
EST	0.00294425169137
ESP	0.0699173233357
IRQ	5.5457732353e-06
SLV	0.00308564972225
MLI	2.16418039851e-05
IRL	0.0333420585803
MLT	-0.000305045077917
SLE	-0.000207191444885
PAN	0.00453098079593
SDN	-7.76164167912e-07
SLB	-1.08122296617e-05
NZL	0.0299316373105
JPN	0.00197776393981
KGZ	2.38057934313e-05
JAM	0.00151244622681
ARE	0.00472218056417
ARG	0.0331357158356
BHS	-0.00805597052011
BHR	0.000394406306427
ARM	0.00296824762235
PNG	4.06808893922e-05
AUT	0.068625102303
