# Supplementary material for: The struggle for existence in the world market ecosystem
Source: PLoS One. 2018 Oct 3;13(10):e0203915. doi: 10.1371/journal.pone.0203915 (PMC6169900; doi:10.1371/journal.pone.0203915)
Supplement: S1 File — (ZIP) [file pone.0203915.s001.zip › slopes/2000-2010_2.csv]

	slope_T
DZA	0.000991872745923
QAT	0.000559815186386
EGY	0.00204328222492
BGD	0.000230518728853
NAM	0.000885577647687
BGR	0.00333305498136
BOL	0.00367464415717
GHA	0.000884317899549
PAK	0.00117363676097
CPV	5.97141435489e-06
HND	0.000304511626302
JOR	0.00128333119819
LBR	0.000183980009332
LBY	0.000105453609355
VNM	0.00579614222661
TZA	0.00164079630711
BWA	0.00183828753439
KHM	0.000771420461594
PRY	0.00368766312297
HKG	0.00335812941259
SAU	0.00309925983068
LBN	0.00063401823385
SVN	0.0017269443967
BFA	0.000574809773848
CHE	0.0028262252461
MRT	0.00309688502623
HRV	0.00123169159948
CHL	0.0471920499761
CHN	0.0170146600568
MAR	0.00383202476086
DJI	2.77138720547e-06
GIN	0.00114461135276
FIN	0.00412635410818
URY	0.00335540622777
THA	0.018966227748
NPL	7.64848587297e-05
LAO	0.00125842318109
YEM	5.35843690042e-05
PHL	0.0056232451119
ZAF	0.0306965719518
NIC	0.0001425621798
TGO	0.000413227485529
SYR	0.000510783034105
KAZ	0.0073542255621
BEN	0.000280495023535
NGA	0.00162077295686
BEL	0.0140672864208
ZWE	0.000913315460201
LKA	0.000697593572017
GBR	0.0171664814949
MWI	0.000141331369637
CRI	0.000378015157763
CMR	0.000942112455569
LSO	2.21624791398e-05
UGA	0.000142485905838
TKM	0.000280809870769
TTO	0.000503385744425
NLD	0.031977238066
COM	2.84401901667e-06
TCD	4.67114004917e-06
GEO	0.000729073624496
ROU	0.00549152764383
MNG	0.00317582407048
BLZ	4.77302963683e-06
MMR	0.00184692603051
AFG	0.000205062966934
BDI	1.49925171725e-05
BLR	0.000614757194686
GRC	0.00184497569396
MOZ	0.000684092004379
TJK	8.85177202668e-05
HTI	7.56058384313e-05
IND	0.0404026995306
LVA	0.00153237209576
BTN	6.20297993898e-05
MYS	0.0108425066385
NOR	0.00316297608083
CZE	0.00605760488041
FJI	0.000101029902778
IRN	0.00629749792665
MUS	7.67405790694e-05
DOM	0.000457343614073
LUX	0.000894859186845
ISR	0.00152070731742
PER	0.0266615073898
IDN	0.0385469764439
MKD	0.000724964314339
SUR	0.000565361361391
COG	0.00131674599726
ISL	0.000123420941085
NER	-9.42668569122e-06
COL	0.00287510807799
PRT	0.00457888098876
MDA	0.000357546299652
MDG	0.00024677778477
ECU	0.00150992171364
SEN	0.000189454834936
MDV	9.82582978233e-06
DEU	0.0401456115822
FRA	0.0206594110293
LTU	0.0011745809883
RWA	0.000336053419503
ZMB	0.00204215723191
GMB	3.98612415058e-05
GTM	0.00110027922727
DNK	0.00415008600488
UKR	0.011920326938
AUS	0.131764893179
CUB	-0.000900432088777
VEN	0.00118571388926
KEN	0.00130441875331
TUR	0.00769606844142
ALB	0.000582133448922
OMN	0.00103001509689
ITA	0.00849217814087
BRN	6.09663648534e-05
TUN	0.00062374282301
HUN	0.00359327581626
RUS	0.0262236668326
MEX	0.00970853781329
BRA	0.12510942309
CIV	0.00154391850044
GNQ	-6.61896851832e-05
USA	0.113101886696
AGO	0.000160967907871
SWE	0.0153710213155
AZE	-6.26133266715e-05
GNB	1.34170407792e-05
SWZ	-0.000132402801676
CAN	0.0365149017608
GUY	0.000334568827026
KOR	0.00973710881417
ERI	-2.26339654522e-06
SVK	0.00255957662977
CYP	0.000328064735857
BIH	0.000724774902029
SGP	0.00313413706345
SOM	-2.04803410502e-05
UZB	6.20599090898e-05
CAF	7.28676600955e-05
POL	0.00616449966825
KWT	0.000942226822864
GAB	0.0024717489541
EST	0.0013913593972
ESP	0.0134831925964
IRQ	4.1359472836e-05
SLV	0.000134416101775
MLI	-6.3188516964e-05
IRL	0.00303049447072
MLT	4.6110246091e-05
SLE	0.000302033176342
PAN	0.000145069089632
SDN	0.000145200216112
SLB	0.000416899109536
NZL	0.00363113820932
JPN	0.0191342146301
KGZ	-1.18657711841e-05
JAM	0.000381029257706
ARE	0.00462090097233
ARG	0.0146220272073
BHS	4.32586640423e-05
BHR	0.00184173985414
ARM	0.000446634007059
PNG	0.00326503275118
AUT	0.00753786520269
