# Supplementary material for: The struggle for existence in the world market ecosystem
Source: PLoS One. 2018 Oct 3;13(10):e0203915. doi: 10.1371/journal.pone.0203915 (PMC6169900; doi:10.1371/journal.pone.0203915)
Supplement: S1 File — (ZIP) [file pone.0203915.s001.zip › slopes/2000-2010_3.csv]

	slope_T
DZA	0.0509173133786
QAT	0.0539770363593
EGY	0.0103638942807
BGD	2.472323107e-05
NAM	5.22353834596e-06
BGR	0.000123826514186
BOL	0.00287481587306
GHA	-3.98296448336e-05
PAK	-0.000230818855836
CPV	1.29948763452e-08
HND	0.000303790659401
JOR	3.33516531852e-05
LBR	0.000267004512584
LBY	0.0456627583586
VNM	0.00732287979435
TZA	2.69135695508e-05
BWA	8.08360732596e-06
KHM	-1.68792329685e-07
PRY	0.000161775706176
HKG	0.000131769576198
SAU	0.173454741741
LBN	-3.25148527733e-05
SVN	0.000334207685892
BFA	-5.2676931682e-08
CHE	0.00244029110689
MRT	0.0003454677188
HRV	0.000721223261737
CHL	-2.43855628611e-05
CHN	0.00435984215643
MAR	0.000226361956127
DJI	-1.37951815498e-06
GIN	0.000662539611242
FIN	0.000527625155667
URY	7.87069994291e-05
THA	0.00140045916602
NPL	1.23249921489e-06
LAO	0.000251965742401
YEM	0.00428800009836
PHL	0.00073124544561
ZAF	0.00586961361889
NIC	-1.94202233298e-05
TGO	0.000145847263245
SYR	-9.2689913451e-06
KAZ	0.0419638973557
BEN	3.63335353356e-05
NGA	0.0725481016647
BEL	0.0222357725177
ZWE	5.22704157395e-05
LKA	-1.35549144533e-05
GBR	0.0166408581892
MWI	4.31490840526e-07
CRI	-4.02471145627e-05
CMR	0.00141115881229
LSO	7.3897214641e-07
UGA	-2.42562041909e-06
TKM	0.000776274333863
TTO	0.00592974803217
NLD	0.0268056134202
TCD	0.0036033861283
GEO	0.000211339292929
ROU	0.000551259136694
MNG	0.000983476287893
BLZ	0.000151804474667
MMR	0.00282482388564
AFG	-1.29430077859e-05
BDI	-5.39843070273e-07
BLR	0.000657366819689
GRC	0.000343168716349
MOZ	0.000452125734015
TJK	1.13398243082e-06
HTI	-4.49745617166e-07
IND	0.00103898581031
LVA	2.3311435424e-05
BTN	0.000235890804989
MYS	0.0218751270877
NOR	0.0638546876535
CZE	0.00434081942185
FJI	-2.83373771488e-07
IRN	0.066811305158
MUS	1.63718478791e-05
DOM	6.90552179131e-05
LUX	0.000228922139773
ISR	4.974412363e-05
PER	0.000954344798327
IDN	0.0333789930527
MKD	7.99059311768e-05
SUR	-1.15171236705e-05
COG	0.00947395388335
ISL	7.63717859529e-06
NER	-4.38033059337e-05
COL	0.0190333937523
PRT	0.000673477357082
MDA	4.01710143544e-05
MDG	-7.27856009901e-06
ECU	0.0102272815541
SEN	-4.12056783391e-05
MDV	0.000188509938596
DEU	0.0154916478137
FRA	0.00481040296666
LTU	0.000118574578175
RWA	-8.93955393045e-05
ZMB	1.13534866098e-05
GMB	-7.18299728578e-08
GTM	0.000168640643778
DNK	0.0035144520005
UKR	0.000948968636376
AUS	0.0535828145405
CUB	4.2606445115e-05
VEN	0.0270511642629
KEN	6.45496777677e-06
TUR	0.00299607227189
ALB	0.000279574913033
OMN	0.0194855131094
ITA	0.00238913480491
BRN	0.007098444346
TUN	0.00206350227503
HUN	0.00111658568222
RUS	0.177924525352
MEX	0.0298661578002
BRA	0.0167858077539
CIV	0.0017650774353
GNQ	0.0106097751296
USA	0.0270158453386
AGO	0.0578314417716
SWE	0.00105172619401
AZE	0.0287917561316
GNB	-4.16783850732e-06
SWZ	1.19684883039e-05
CAN	0.064458025111
GUY	-7.73676292896e-08
KOR	0.00296808623721
ERI	9.2785737618e-08
SVK	0.00112314407506
CYP	5.92574260338e-05
BIH	0.000263362775837
SGP	0.000396799003346
SOM	2.17736653196e-07
UZB	0.00150267716231
CAF	1.41700180353e-07
POL	0.00289147923959
KWT	0.0451198156956
GAB	0.00340847268634
EST	0.00016067051215
ESP	0.0038674912358
IRQ	0.0493677681723
SLV	-9.973941366e-06
MLI	5.40335300438e-08
IRL	8.15753566584e-05
MLT	2.46390281055e-05
SLE	4.31704432795e-05
PAN	0.000620697633252
SDN	0.0110820055788
NZL	0.0020718327964
JPN	0.00133499055243
KGZ	1.7996602696e-05
JAM	-1.49278301826e-05
ARE	0.0633191038233
ARG	0.000578487090348
BHS	5.78339063072e-05
BHR	0.000259044876874
ARM	-8.93710573953e-07
PNG	0.000676191250737
AUT	0.00220455070408
