# Supplementary material for: The struggle for existence in the world market ecosystem
Source: PLoS One. 2018 Oct 3;13(10):e0203915. doi: 10.1371/journal.pone.0203915 (PMC6169900; doi:10.1371/journal.pone.0203915)
Supplement: S1 File — (ZIP) [file pone.0203915.s001.zip › slopes/2000-2010_4.csv]

	slope_T
DZA	8.95640341861e-05
QAT	0.000119899373916
EGY	0.00360696177478
BGD	4.73343355685e-05
NAM	6.51853479709e-05
BGR	0.00302118507528
BOL	0.00451903003803
GHA	0.00126349166736
PAK	0.00328185082884
CPV	4.69399654965e-06
HND	0.00482186571693
JOR	-0.00175287766612
LBR	2.81897269791e-05
LBY	0.000131924396707
VNM	0.00166643741373
TZA	0.00112116871634
BWA	1.72159625499e-05
KHM	0.000436516974585
PRY	0.00600876719513
HKG	-0.000465455516148
SAU	0.00376281196219
LBN	0.000319995884887
SVN	0.000387879441186
BFA	5.81445697341e-05
CHE	0.00131212139909
MRT	5.00930489788e-05
HRV	0.000468682684103
CHL	0.0032166350224
CHN	0.00794067318115
MAR	0.00311842567756
DJI	0.000123592999543
GIN	3.70084685793e-06
FIN	0.00274607539437
URY	0.0012883046529
THA	0.0102432819598
NPL	-0.000762049505578
LAO	-6.9825161502e-07
YEM	8.91609218477e-05
PHL	0.0180963983495
ZAF	0.00328572904296
NIC	0.000983598786944
TGO	0.000212442804671
SYR	0.00284793398897
KAZ	0.000443944224417
BEN	0.000866638665399
NGA	-4.27240993826e-05
BEL	0.0225499735503
ZWE	-5.62582370518e-05
LKA	0.000980023905514
GBR	0.00769736292019
MWI	-1.09634650286e-05
CRI	0.00370970289528
CMR	0.000176736774635
LSO	-4.5833573732e-05
UGA	0.00150648726907
TKM	7.14775450299e-07
TTO	-8.14009609294e-05
NLD	0.0871022704268
COM	7.97611214381e-06
TCD	-1.60951721581e-06
GEO	4.50057718589e-05
ROU	0.00369027978446
MNG	9.0797617536e-07
BLZ	-7.43405634584e-07
MMR	-3.26131201908e-05
AFG	1.08559902474e-05
BDI	-1.23604129197e-06
BLR	0.00173425213945
GRC	0.00635158545082
MOZ	0.00028971399309
TJK	1.67695269321e-06
HTI	1.6958487379e-06
IND	0.00611144864572
LVA	0.000587522698129
BTN	-0.000265376958749
MYS	0.381938051034
NOR	0.00702837516267
CZE	0.00358228137864
FJI	9.65552893211e-05
IRN	-0.000102145571644
MUS	-6.499259806e-06
DOM	0.000544214985187
LUX	9.98516964207e-06
ISR	0.000687877429287
PER	0.00943491997109
IDN	0.396818867617
MKD	0.000312202889424
SUR	6.24614772836e-05
COG	6.37756354706e-05
ISL	0.00105307588055
NER	6.27969420691e-05
COL	0.00592040832044
PRT	0.00840705779118
MDA	0.00164034141363
MDG	-1.25228635265e-05
ECU	0.00732001379656
SEN	0.00079305644269
MDV	-7.12939328221e-05
DEU	0.0446476822321
FRA	0.0326945864726
LTU	0.00187956965145
RWA	-1.17374086474e-06
ZMB	3.23716249248e-05
GMB	0.000106200376922
GTM	0.00558421644511
DNK	0.0109694583133
UKR	0.0628169227488
AUS	0.0087962274895
CUB	3.48344158034e-06
VEN	7.62281989484e-07
KEN	0.00161580853011
TUR	0.00958977180907
ALB	-7.42407116143e-06
OMN	0.00479944208897
ITA	0.0361601614015
BRN	-3.14088882223e-06
TUN	0.0141347640288
HUN	0.00724174619651
RUS	0.0234254446007
MEX	0.0028677766974
BRA	0.0334733966456
CIV	0.00404382922146
USA	0.0691725107564
AGO	-1.24830568669e-05
SWE	0.00529453078727
AZE	0.00281493318339
GNB	2.36006737249e-06
SWZ	-0.000142205596589
CAN	0.0555282653224
GUY	1.35805300945e-05
KOR	0.000403008305758
ERI	-6.18827364781e-06
SVK	0.00154890512168
CYP	2.12561908206e-05
BIH	0.0010670408423
SGP	0.00996249552225
SOM	-6.18022401657e-05
UZB	0.000113698732736
CAF	1.77634387828e-06
POL	0.0103163473091
KWT	1.73096925103e-05
GAB	4.65687116475e-05
EST	0.0010764815384
ESP	0.0633423430327
IRQ	8.23186609893e-06
SLV	0.000199614984047
MLI	-3.94422381149e-05
IRL	0.00127863355837
MLT	5.47180278944e-05
SLE	-1.61160925592e-08
PAN	0.000143418490892
SDN	-0.000170977188018
SLB	0.000758831622999
NZL	0.00167119307542
JPN	0.000811196092637
KGZ	-9.6831922657e-07
JAM	7.71342902366e-06
ARE	0.0137276473025
ARG	0.120372986411
BHS	-6.09201202583e-07
BHR	-2.07303257724e-05
ARM	-7.6008198369e-06
PNG	0.00973237591715
AUT	0.00345161001305
