# Supplementary material for: The struggle for existence in the world market ecosystem
Source: PLoS One. 2018 Oct 3;13(10):e0203915. doi: 10.1371/journal.pone.0203915 (PMC6169900; doi:10.1371/journal.pone.0203915)
Supplement: S1 File — (ZIP) [file pone.0203915.s001.zip › slopes/2000-2010_5.csv]

	slope_T
DZA	0.00113820212466
QAT	0.0118207040427
EGY	0.0135992921898
BGD	0.000330597918844
NAM	0.00208000893501
BGR	0.00384322862976
BOL	0.00049969419715
GHA	0.000260388505108
PAK	0.00253727891004
CPV	1.26472134474e-06
HND	0.000225009253228
JOR	0.00764821382421
LBR	-4.47008536466e-05
LBY	0.002699254233
VNM	0.00558056222127
TZA	0.000542317235921
BWA	0.00018006486509
KHM	6.74046130825e-05
PRY	0.000353380112866
HKG	0.0156406894909
SAU	0.0736062172026
LBN	0.00119501790827
SVN	0.0101986910763
BFA	5.90702801219e-05
CHE	0.183543569491
MRT	-1.44465143894e-06
HRV	0.00276475064966
CHL	0.00890221760263
CHN	0.286283373306
MAR	0.00987672003515
DJI	-3.66946877259e-06
GIN	-0.00026806465349
FIN	0.0188518295869
URY	0.0027442769263
THA	0.0488510044622
NPL	-0.0001071870372
LAO	9.77051106823e-05
YEM	0.000160901604477
PHL	0.00525042963186
ZAF	0.0128804940587
NIC	0.000129864577282
TGO	0.000127828236059
SYR	0.00300883383618
KAZ	0.0074229742878
BEN	1.36215142081e-05
NGA	0.00162613305266
BEL	0.233901321793
ZWE	-7.47455202533e-05
LKA	0.000342135163824
GBR	0.149816084115
MWI	0.00018059348386
CRI	0.00143787248168
CMR	0.000134116777132
LSO	-6.11742525478e-07
UGA	0.000160234231223
TKM	0.000375372908877
TTO	0.0126780784531
NLD	0.189799159459
COM	1.79207976499e-05
TCD	0.000150827119579
GEO	0.000682935900903
ROU	0.00778530431509
MNG	1.83673446544e-05
BLZ	-2.07046348673e-05
MMR	1.76906841994e-05
AFG	5.90088166505e-05
BDI	2.40303867235e-06
BLR	0.0109300637698
GRC	0.00866167221016
MOZ	0.000105821856662
TJK	2.95439983381e-05
HTI	5.97928725335e-05
IND	0.0850768440229
LVA	0.00342750597114
BTN	7.85724417415e-05
MYS	0.0315007596077
NOR	0.0186329472047
CZE	0.021512209631
FJI	4.66941434568e-05
IRN	0.0229763410643
MUS	0.000146689087033
DOM	0.000909749900206
LUX	0.00158238474925
ISR	0.044356721266
PER	0.00330822962927
IDN	0.0184958848275
MKD	0.000667184586556
SUR	8.98674588195e-05
COG	3.717118867e-05
ISL	0.000388127977914
NER	0.000753790780621
COL	0.00827367734343
PRT	0.00997505284756
MDA	0.00013466523211
MDG	6.79945748535e-05
ECU	0.000627289124602
SEN	0.000373127717025
MDV	-4.15038816292e-07
DEU	0.50532149385
FRA	0.231120112745
LTU	0.0101759521395
RWA	3.43728112444e-06
ZMB	8.25808298827e-05
GMB	-1.40766408177e-06
GTM	0.0021176791544
DNK	0.0313607481772
UKR	0.0123676929015
AUS	0.01802099054
CUB	0.00082805763997
VEN	0.000711432436606
KEN	0.00133791412666
TUR	0.0209996331876
ALB	1.35177998484e-05
OMN	0.00825077535156
ITA	0.132584924327
BRN	0.000188525069579
TUN	0.00541896607363
HUN	0.0191974130327
RUS	0.0612379552692
MEX	0.027028992097
BRA	0.0414174047696
CIV	0.000706559034161
GNQ	0.000691891082437
USA	0.435695080863
AGO	6.77352213295e-05
SWE	0.0419858615254
AZE	0.000442415460385
GNB	-7.70482349822e-07
SWZ	-0.000455471237023
CAN	0.0895213613361
GUY	2.58403224348e-05
KOR	0.132985072781
ERI	3.40229028605e-05
SVK	0.00768322745638
CYP	0.00213008320328
BIH	0.000816897775353
SGP	0.114011594787
SOM	1.2504065821e-05
UZB	0.00358014265382
CAF	-8.11453518923e-06
POL	0.0409226728519
KWT	0.0102362873882
GAB	2.04404186341e-05
EST	0.00225379452138
ESP	0.103722101196
IRQ	0.000225331637684
SLV	0.000919735901755
MLI	0.00010988189172
IRL	0.167045624602
MLT	0.00186712399321
SLE	6.79485286962e-06
PAN	0.010170864504
SDN	8.16374582458e-06
SLB	-3.57325291833e-06
NZL	0.00248734878988
JPN	0.154414351933
KGZ	0.000459318967665
JAM	0.000800494727422
ARE	0.0142358687758
ARG	0.0166128758508
BHS	0.000800066710483
BHR	0.00139906500434
ARM	5.3556109148e-05
PNG	-5.13486957723e-07
AUT	0.0472122662077
