# Supplementary material for: The struggle for existence in the world market ecosystem
Source: PLoS One. 2018 Oct 3;13(10):e0203915. doi: 10.1371/journal.pone.0203915 (PMC6169900; doi:10.1371/journal.pone.0203915)
Supplement: S1 File — (ZIP) [file pone.0203915.s001.zip › slopes/2000-2010_6.csv]

	slope_T
DZA	0.000374598488374
QAT	0.00126626720412
EGY	0.0111643775812
BGD	0.00210500705716
NAM	0.00277394217389
BGR	0.00914017240196
BOL	0.0010586870549
GHA	-0.00038545653843
PAK	0.0121654449843
CPV	1.63630601148e-06
HND	0.000384141484367
JOR	0.00117763012451
LBR	1.76416102309e-05
LBY	0.000862768046078
VNM	0.0165113489614
TZA	0.000840366117513
BWA	-0.00199819215434
KHM	2.87993194941e-05
PRY	0.000382463667908
HKG	0.0246092622828
SAU	0.00610472828975
LBN	0.00121705316405
SVN	0.00644301638396
BFA	-3.02450116727e-06
CHE	0.0265119644246
MRT	-9.03265022513e-06
HRV	0.00220951978884
CHL	0.0600249204408
CHN	0.533680043101
MAR	0.00129662644185
DJI	-2.79694909755e-07
GIN	-0.000231829669745
FIN	0.0200065703926
URY	0.00057786823697
THA	0.0347879192313
NPL	0.000443654714375
LAO	0.00147738541225
YEM	9.95883746852e-05
PHL	0.00687580275867
ZAF	0.0486625758935
NIC	6.265526198e-05
TGO	0.000554216431177
SYR	0.00271590373792
KAZ	0.0191960846812
BEN	0.000154090571306
NGA	0.00262702213552
BEL	0.0737498605438
ZWE	0.000552833811826
LKA	0.00127759855061
GBR	0.0378038745504
MWI	1.36229017603e-05
CRI	0.00127201395214
CMR	0.000361504893643
LSO	0.00059046406885
UGA	0.000508036835186
TKM	0.000303577277002
TTO	0.00215054162481
NLD	0.0535036633456
COM	1.48792989241e-06
TCD	0.000156203582733
GEO	0.00070577594268
ROU	0.0126076713187
MNG	2.15466976201e-05
BLZ	-1.09858259758e-05
MMR	0.000236520268694
AFG	0.000122872276568
BDI	-7.13385032272e-06
BLR	0.00687932139951
GRC	0.00790867917253
MOZ	0.00458537032211
TJK	0.00106166431941
HTI	-2.27629224628e-05
IND	0.109698548295
LVA	0.00318575267685
BTN	0.000406409409355
MYS	0.0253510707396
NOR	0.020768796002
CZE	0.0330678271435
FJI	-2.10965673805e-06
IRN	0.00450275577992
MUS	0.000147542888153
DOM	0.00185273872245
LUX	0.0125210445921
ISR	0.016716940443
PER	0.00998579667117
IDN	0.0229016354808
MKD	0.00207923702091
SUR	1.06336997515e-05
COG	0.000906761981344
ISL	0.0031363656342
NER	-3.89956871091e-05
COL	0.00752082921015
PRT	0.0137014092187
MDA	0.000887403416708
MDG	6.20806504879e-05
ECU	0.000996210096662
SEN	0.000711411380284
MDV	-6.83345531507e-06
DEU	0.234025073679
FRA	0.0563162239151
LTU	0.00302688559035
RWA	3.38692743563e-05
ZMB	0.0165575406379
GMB	1.42247127193e-05
GTM	0.00117311599743
DNK	0.00934713233441
UKR	0.0416176288018
AUS	0.022067256585
CUB	-3.14640456845e-05
VEN	0.000273710819122
KEN	0.00104526988637
TUR	0.0679319168591
ALB	0.000540778802778
OMN	0.00269393718062
ITA	0.103505154041
BRN	4.48838242888e-06
TUN	0.00292967952718
HUN	0.0139989833638
RUS	0.0844923765626
MEX	0.0275652741187
BRA	0.0385206070363
CIV	6.04061071493e-05
GNQ	2.12010618105e-05
USA	0.111084269087
AGO	0.000643349679188
SWE	0.0315745105258
AZE	0.000740479066649
GNB	-1.07562297801e-06
SWZ	-3.54566371934e-05
CAN	0.0323446585423
GUY	-7.95420142842e-05
KOR	0.0854073408064
ERI	5.32562240796e-07
SVK	0.0192664107023
CYP	0.000259925013398
BIH	0.00231538616476
SGP	0.0131770483979
SOM	-1.01914617128e-05
UZB	0.00213416372176
CAF	-0.000180956118436
POL	0.0551657197445
KWT	0.000712596437173
GAB	0.000251261415347
EST	0.00259659722328
ESP	0.0579853474455
IRQ	1.37706223879e-05
SLV	0.00066010327103
MLI	6.27469244479e-06
IRL	0.000954516581115
MLT	3.63167355652e-05
SLE	0.000126141741393
PAN	0.000975813890616
SDN	7.4839231868e-06
SLB	4.52586548617e-07
NZL	0.00235316403748
JPN	0.133318665571
KGZ	0.000166362156265
JAM	6.23447996871e-06
ARE	0.0467440468262
ARG	0.00541927893866
BHS	2.04236576365e-05
BHR	0.00568525380465
ARM	0.000565706660824
PNG	-5.44988147887e-06
AUT	0.0439293331959
