# Supplementary material for: The struggle for existence in the world market ecosystem
Source: PLoS One. 2018 Oct 3;13(10):e0203915. doi: 10.1371/journal.pone.0203915 (PMC6169900; doi:10.1371/journal.pone.0203915)
Supplement: S1 File — (ZIP) [file pone.0203915.s001.zip › slopes/2000-2010_7.csv]

	slope_T
DZA	7.11101687495e-05
QAT	0.000766886306959
EGY	0.000967493974327
BGD	7.4390210945e-05
NAM	0.00023343095354
BGR	0.00198547891626
BOL	-4.19445759023e-05
GHA	5.5725804211e-05
PAK	0.00032084994378
CPV	3.24174730308e-06
HND	0.000233154402254
JOR	0.000375930805873
LBR	-0.000112518032131
LBY	2.55188816649e-05
VNM	0.00729739571799
TZA	0.000116534653163
BWA	-1.01776226435e-06
KHM	0.000132038118341
PRY	2.36332517829e-05
HKG	0.0215165847548
SAU	0.00134563417608
LBN	0.000469717900185
SVN	0.00408589003372
BFA	-5.42777173788e-06
CHE	0.0131233249252
MRT	3.70799214131e-06
HRV	0.00157783292293
CHL	0.000673502698114
CHN	0.452971628947
MAR	0.00163723988314
DJI	3.18567321135e-05
GIN	7.28183651981e-06
FIN	0.00782786536453
URY	0.000111472697617
THA	0.0426249468357
NPL	9.61813622915e-06
LAO	1.61885737263e-05
YEM	0.000113197209251
PHL	0.00879710199547
ZAF	0.00591253796768
NIC	0.000157721930647
TGO	2.01802381706e-06
SYR	0.00032093425969
KAZ	0.000401162431386
BEN	1.38152204853e-05
NGA	0.000557271803052
BEL	0.0165255542549
ZWE	4.97817851621e-05
LKA	0.000244303751027
GBR	0.0177399003557
MWI	2.85718586685e-05
CRI	0.00734859929305
CMR	6.90718183985e-05
LSO	7.6129915785e-06
UGA	0.000141413148544
TKM	1.54200427811e-05
TTO	-0.00011177349308
NLD	0.0327741607594
COM	5.13663550668e-06
TCD	-2.362829857e-07
GEO	0.000113948866774
ROU	0.0117326484576
MNG	3.96865186567e-06
BLZ	6.9323255999e-06
MMR	5.58436073892e-06
AFG	3.32330294921e-05
BDI	7.92150879888e-06
BLR	0.00201466538473
GRC	0.0010437296115
MOZ	7.48787091575e-05
TJK	4.59791527961e-06
HTI	-5.20993440524e-07
IND	0.0196770012437
LVA	0.000940343702767
BTN	5.2826646601e-07
MYS	0.0256117514653
NOR	0.00607585937474
CZE	0.034664421595
FJI	9.396230308e-06
IRN	0.000674147821715
MUS	6.59481449785e-05
DOM	0.00026150318691
LUX	0.00207084310518
ISR	0.00329699705452
PER	0.000164405510084
IDN	0.00698576128954
MKD	7.26918970689e-05
SUR	1.12610160615e-05
COG	0.00122868306397
ISL	0.000304775332618
NER	2.75072282517e-05
COL	0.000916222424331
PRT	0.00223431995845
MDA	5.05964700651e-05
MDG	4.70046098874e-05
ECU	0.000362246094796
SEN	7.38960522759e-05
MDV	1.37741510477e-06
DEU	0.200140691736
FRA	0.0547247351835
LTU	0.000985226857331
RWA	1.0988782381e-05
ZMB	7.30882625813e-05
GMB	-1.07064415345e-06
GTM	7.91921414625e-05
DNK	0.00856278184039
UKR	0.0054066564047
AUS	0.00310560658969
CUB	1.24655473383e-05
VEN	-0.000108508347291
KEN	0.000163323927545
TUR	0.0204249264343
ALB	4.8671129398e-05
OMN	0.000407229380142
ITA	0.0557583849591
BRN	-0.000110639730388
TUN	0.00221353169727
HUN	0.0247201031128
RUS	0.00382233114248
MEX	0.0456534189908
BRA	0.0140448200908
CIV	0.000210158033771
GNQ	0.00018003893046
USA	0.083274498992
AGO	0.000635387421236
SWE	0.0160715920821
AZE	0.000157229618674
GNB	-2.67472673e-06
SWZ	2.56356619605e-05
CAN	0.00211061686956
GUY	-3.10195625196e-06
KOR	0.113652966698
ERI	2.49452919675e-06
SVK	0.0192655662848
CYP	0.000429276380664
BIH	0.000407405104264
SGP	0.0279617095754
SOM	1.53755468198e-06
UZB	0.000436977735812
CAF	1.09539445506e-06
POL	0.0328481006153
KWT	0.000651368990955
GAB	0.000102332150765
EST	0.00132952559933
ESP	0.0280330611118
IRQ	1.58066586616e-05
SLV	6.24014592146e-05
MLI	-1.21625762077e-05
IRL	-0.0013150459713
MLT	0.000625282739957
SLE	2.0915050151e-05
PAN	0.00154478118435
SDN	-4.7521794923e-06
SLB	2.08173865164e-06
NZL	0.000744239924944
JPN	0.100736111466
KGZ	3.64342986011e-05
JAM	2.27490782094e-05
ARE	0.0113406553081
ARG	0.00614686489938
BHS	0.000310470564939
BHR	0.000460398015507
ARM	1.23743615168e-06
PNG	-1.41990585541e-05
AUT	0.0185976474812
