# Supplementary material for: The struggle for existence in the world market ecosystem
Source: PLoS One. 2018 Oct 3;13(10):e0203915. doi: 10.1371/journal.pone.0203915 (PMC6169900; doi:10.1371/journal.pone.0203915)
Supplement: S1 File — (ZIP) [file pone.0203915.s001.zip › slopes/2000-2010_8.csv]

	slope_T
DZA	1.20481180138e-05
QAT	6.95099993182e-05
EGY	0.0015400775224
BGD	0.0102918908075
NAM	0.000793935907135
BGR	0.00146508594761
BOL	5.02685800824e-05
GHA	3.09356217475e-05
PAK	0.00252687848203
CPV	1.52261958777e-06
HND	-0.000417170171039
JOR	0.000765565298178
LBR	1.88307257418e-06
LBY	1.50484258307e-05
VNM	0.0206553063189
TZA	6.23302233562e-05
BWA	0.000144905614859
KHM	0.00270129349387
PRY	6.90899323267e-05
HKG	0.00183509747707
SAU	0.000407201179178
LBN	0.000313832172216
SVN	0.000747101982414
BFA	-1.4089967963e-06
CHE	0.022867152227
MRT	-1.90040188685e-06
HRV	0.00035317764338
CHL	0.000236503805697
CHN	0.26593238099
MAR	0.00148352198384
DJI	-2.45673207722e-07
GIN	2.30716482747e-05
FIN	0.00117013481748
URY	0.000172275046781
THA	0.00631815102764
NPL	-5.62366696014e-05
LAO	0.000107311642289
YEM	1.08823198427e-05
PHL	-9.14518066328e-05
ZAF	0.000212942633029
NIC	0.000350479361817
TGO	2.93623592587e-05
SYR	0.000586753165598
KAZ	3.3121003773e-05
BEN	2.33584744338e-06
NGA	9.20577876859e-05
BEL	0.00900609685966
ZWE	3.13987508266e-06
LKA	0.00157327567879
GBR	0.0112849117475
MWI	-1.05962357539e-06
CRI	0.0003072858397
CMR	1.9610063137e-05
LSO	-0.000149301656604
UGA	3.30636266564e-05
TKM	-1.10698492658e-05
TTO	5.34099885011e-06
NLD	0.0100347331728
COM	-5.3078366894e-08
TCD	4.27031856015e-06
GEO	4.35466066875e-05
ROU	0.00150154835085
MNG	-0.000180375358183
BLZ	-1.06362912414e-05
MMR	-0.000243581995347
AFG	1.32244383873e-05
BDI	2.75159657591e-06
BLR	0.000746811059325
GRC	0.000341116707201
MOZ	1.78481695202e-05
TJK	1.05122267263e-05
HTI	0.000327536234571
IND	0.0198044601958
LVA	0.000292925880743
BTN	3.88349111465e-06
MYS	0.00826624541329
NOR	0.00145305079789
CZE	0.00636721611689
FJI	-0.000158261666693
IRN	2.70884895888e-05
MUS	-0.000101182019561
DOM	-0.000778953095438
LUX	0.000615183371397
ISR	0.00105695242952
PER	0.00095357458945
IDN	0.00607676153282
MKD	0.000516220936408
SUR	4.00229916872e-06
COG	3.92321982774e-05
ISL	5.33103997367e-05
NER	-3.40802988585e-06
COL	0.000908227916251
PRT	0.00232335664267
MDA	0.000278164719538
MDG	0.000173884867153
ECU	0.000124603363221
SEN	1.95789857386e-05
MDV	-0.000152416307279
DEU	0.0546442774226
FRA	0.0204506819546
LTU	0.00120806586051
RWA	1.40154171525e-06
ZMB	4.58935750089e-06
GMB	1.8546659907e-06
GTM	-0.000427570267497
DNK	0.00480542585109
UKR	0.000889971399193
AUS	0.00172606356971
CUB	-8.34976765682e-06
VEN	-6.92236848199e-05
KEN	0.000254617195916
TUR	0.0115466395041
ALB	0.000369079397608
OMN	7.89639572852e-05
ITA	0.0233491681801
BRN	-0.000310809453453
TUN	0.00180373481218
HUN	0.00320345455366
RUS	0.000603822916418
MEX	0.00445844534837
BRA	0.0012056614529
CIV	3.98942537201e-05
GNQ	2.25793044822e-06
USA	0.0324854370341
AGO	1.36950264891e-05
SWE	0.00451965538521
AZE	4.96683837658e-05
GNB	-1.93766147574e-07
SWZ	-0.000180364623383
CAN	0.000421272093499
GUY	-2.21786897345e-06
KOR	0.0234657334239
ERI	8.99175606431e-07
SVK	0.00256268526219
CYP	0.000271598712302
BIH	0.000512230915703
SGP	0.00407244040633
SOM	4.87996895265e-07
UZB	9.98040532629e-05
CAF	1.52389622032e-07
POL	0.00962272553248
KWT	0.000211388929955
GAB	3.67145640371e-07
EST	0.000563259451587
ESP	0.00736450361014
IRQ	7.64868044758e-06
SLV	7.79043291196e-05
MLI	1.80463593514e-06
IRL	0.00508666708907
MLT	5.28961786516e-05
SLE	-2.44227718105e-05
PAN	0.00101080644364
SDN	1.48328706135e-06
SLB	-6.04253031371e-07
NZL	0.000402981988687
JPN	0.0182399770166
KGZ	0.000145145175727
JAM	-0.000224956519907
ARE	0.00409534531802
ARG	0.000301136075745
BHS	2.63808696352e-05
BHR	8.58037962903e-05
ARM	-2.36035492652e-06
PNG	1.12296366908e-05
AUT	0.00489407428945
