# Supplementary material for: The struggle for existence in the world market ecosystem
Source: PLoS One. 2018 Oct 3;13(10):e0203915. doi: 10.1371/journal.pone.0203915 (PMC6169900; doi:10.1371/journal.pone.0203915)
Supplement: S1 File — (ZIP) [file pone.0203915.s001.zip › slopes/2000-2010_9.csv]

	slope_T
DZA	0.00640082713435
QAT	0.0365402063648
EGY	0.0061410473504
BGD	0.000109815288929
NAM	-0.000760098004577
BGR	0.00381392463504
BOL	0.000622705775433
GHA	0.00898822455836
PAK	0.0058683949908
CPV	9.22114258438e-07
HND	0.000846438594082
JOR	0.000794360163535
LBR	-0.0019615320558
LBY	0.00460966549587
VNM	0.00602878117263
TZA	0.0057455015637
BWA	-0.00368558213341
KHM	0.000419790539847
PRY	-2.69660704866e-05
HKG	0.0658219041674
SAU	0.000833583886758
LBN	0.00293419156319
SVN	0.00565198956748
BFA	0.0041812189443
CHE	0.208242640466
MRT	0.00156384410659
HRV	0.000644794092202
CHL	0.00499080295869
CHN	0.104631904986
MAR	0.000672100677377
DJI	0.00012550665747
GIN	0.000527557532295
FIN	0.0153882765561
URY	0.000398949970259
THA	0.027206162443
NPL	-9.59842204818e-06
LAO	1.08350945974e-05
YEM	0.000603547028673
PHL	0.0108625371102
ZAF	0.0424552192607
NIC	0.00089804631092
TGO	0.000549682162486
SYR	-0.000452607069774
KAZ	0.0145387757976
BEN	0.000801878612056
NGA	0.00173636861692
BEL	0.0413558691547
ZWE	0.000479657876606
LKA	0.000198251110977
GBR	0.0899325066165
MWI	1.18241442465e-05
CRI	0.0013729098392
CMR	6.11899553536e-05
LSO	5.87271097105e-05
UGA	0.000167266736317
TKM	0.0021723175387
TTO	0.000505622164007
NLD	0.124398125473
COM	7.09576797547e-07
TCD	7.88565203645e-05
GEO	0.000659845021559
ROU	0.00851467152474
MNG	0.00109613043661
BLZ	-0.000143029820067
MMR	1.44208273089e-05
AFG	0.000682616268386
BDI	0.000141694243483
BLR	0.0204937629087
GRC	0.00261643196866
MOZ	0.000253585699125
TJK	0.00022930405834
HTI	1.3323050395e-05
IND	0.0265758692027
LVA	0.00255373429955
BTN	1.41586966831e-06
MYS	0.0216007832552
NOR	0.0366376522188
CZE	0.0379361297791
FJI	9.64418478852e-05
IRN	0.0142743580379
MUS	-4.35329453923e-06
DOM	0.00115668404093
LUX	0.00407271813167
ISR	0.000525968515606
PER	0.0372224661316
IDN	0.0232459039639
MKD	0.000467809946426
SUR	0.0114790362259
COG	0.000138377497641
ISL	0.000217085362015
NER	0.000353900826536
COL	0.00752693578921
PRT	0.00522681332708
MDA	-3.48154587583e-05
MDG	0.00042255253239
ECU	0.00100981344826
SEN	0.00109760876472
MDV	2.83790652353e-05
DEU	0.181631361128
FRA	0.0685464850145
LTU	0.00352338721686
RWA	2.38834538359e-06
ZMB	0.000728384590471
GMB	1.22170163477e-05
GTM	0.00149583790135
DNK	0.0210918816471
UKR	-6.43327230083e-05
AUS	0.0549546795226
CUB	0.00495280308925
VEN	0.000320136019685
KEN	0.00058985507079
TUR	0.0196522429864
ALB	7.58754039015e-05
OMN	0.011013588876
ITA	0.0720051966814
BRN	-3.89165389309e-05
TUN	0.000409816937264
HUN	0.0257039758948
RUS	0.0678332119487
MEX	0.0425916276222
BRA	0.0174866740433
CIV	0.000964525833136
GNQ	0.000657313010072
USA	0.275543346485
AGO	0.000684609796398
SWE	0.0234269525544
AZE	0.00389665694383
GNB	-6.97028456821e-08
SWZ	9.41725826206e-05
CAN	0.0639646476371
GUY	0.00146269200258
KOR	0.0267484078342
ERI	2.45237874797e-05
SVK	0.0124010684933
CYP	0.000532381422171
BIH	0.000128382697258
SGP	0.101539784142
SOM	0.000257675491662
UZB	-0.000151249312052
CAF	6.69914744361e-06
POL	0.0407715739792
KWT	-0.000607030430671
GAB	7.05134065164e-05
EST	0.00314938683528
ESP	0.0375242761316
IRQ	0.00596393259531
SLV	0.000742421619864
MLI	0.00445230603304
IRL	0.0152711266069
MLT	0.000678239376538
SLE	2.35499458408e-05
PAN	0.00154018519001
SDN	0.00496680510827
SLB	0.000830207402127
NZL	0.00409336299084
JPN	0.092735701307
KGZ	0.00311442029696
JAM	1.0566408308e-05
ARE	0.0660116203373
ARG	0.00959786279612
BHS	0.000611077287718
BHR	0.000337871557102
ARM	0.000175830890484
PNG	0.0091452523202
AUT	0.0475407461087
