# Supplementary material for: The struggle for existence in the world market ecosystem
Source: PLoS One. 2018 Oct 3;13(10):e0203915. doi: 10.1371/journal.pone.0203915 (PMC6169900; doi:10.1371/journal.pone.0203915)
Supplement: S1 File — (ZIP) [file pone.0203915.s001.zip › slopes/2010-2020_1.csv]

	slope_T
DZA	0.00108540107487
QAT	-0.000307676780931
EGY	-0.00110313069584
BGD	-0.000131689923938
NAM	-0.00544570176439
BGR	0.0152701127032
BOL	-7.86209726365e-05
GHA	0.00154963184851
PAK	-0.00464242867412
PAN	-0.0219998223033
HND	0.00339314257993
JOR	0.00369895281493
LBR	-3.13980789499e-05
LBY	-7.91733283309e-05
MYS	0.0261686688571
TZA	0.00259278973324
PRT	0.0384588360751
KHM	-1.28465210412e-05
PRY	0.00434434233018
HKG	-0.0596150600974
SAU	0.00838095921115
LBN	0.000630790056473
SVN	0.00289363331132
BFA	-0.000730175088212
SVK	0.000101684461522
MRT	-3.88018148056e-05
CPV	1.66864778927e-06
HRV	-0.00185354211479
CHL	0.02059582091
CHN	0.0367872802093
MAR	0.00227520807715
DJI	1.0628595973e-05
GIN	-2.56813147853e-06
FIN	0.00840341156127
URY	0.00277554881113
THA	0.0769428840798
NPL	0.00185757366636
LAO	0.00113125143502
YEM	-0.00157531448262
PHL	0.00289964399086
ZAF	0.0338280930662
NIC	0.010495605052
TGO	0.000997471853327
SYR	-0.00108143842117
KAZ	0.00839459131451
BEN	0.0002206850102
NGA	-0.0134016745756
BEL	0.123860277718
DEU	-0.0597529904093
LKA	0.0108186399013
GBR	0.0977422773815
MWI	-0.00700092899954
ITA	0.12729398883
CMR	-0.00187341548567
LSO	0.000302578924872
UGA	0.00824572265938
TKM	6.68250708262e-06
TTO	-0.00147824544547
NLD	0.101112029428
COM	7.23193095279e-06
TCD	-1.29296382596e-05
GEO	0.0297542700157
ROU	-0.0113895783776
MNG	0.00135066124825
BLZ	-0.000214698664793
AFG	2.68701695311e-07
BDI	-0.000170367429394
BLR	0.00595053991681
GRC	-0.00763259948284
ZWE	-0.0110876142562
MOZ	0.00753516748585
TJK	0.000171982424799
HTI	3.61856014088e-05
IND	0.0215198476333
IRL	-0.00616070920628
BTN	-0.000244247055804
VNM	-0.0147550379397
NOR	-0.000135977570357
CZE	-0.0014726972612
FJI	0.00244553035645
IRN	-0.00339230569069
MUS	-0.000444346115228
DOM	0.0137552861532
LUX	-0.00440258243315
ISR	0.000539556815556
PER	0.00123320181301
IDN	0.0442915006774
CRI	0.00377378132627
SUR	-0.00109915558189
COG	0.00106385656415
ISL	5.84761148225e-05
NER	-0.000165477439677
COL	0.00358948230767
BWA	-0.00141602744332
MDA	0.00630546832331
MDG	0.000429594054995
ECU	0.000734497183566
SEN	-0.0110543804155
MDV	4.27918810602e-05
FRA	0.168546664782
LTU	0.0072554545915
RWA	0.000126274697901
ZMB	0.0355334591693
GMB	-1.615728361e-06
GTM	0.00562761750303
DNK	0.0194293208846
UKR	0.0116685474681
AUS	-0.059770494573
AUT	-0.0744367797417
VEN	-0.00553558270136
KEN	-0.00955394633754
TUR	0.0534644756531
ALB	0.00113005803595
OMN	0.00937020480532
MMR	0.000139173112232
BRN	0.000230004986406
TUN	0.00186846524697
HUN	0.00702695626959
RUS	0.0572276147504
MEX	0.0645721880046
BRA	0.00716644807112
CAN	0.0220021706946
MKD	0.00395961339579
USA	0.167514587141
AGO	0.000109370825238
SWE	0.0100033935338
AZE	0.00237829292454
GNB	-9.35545127918e-07
SWZ	0.000114241904689
CIV	0.000951738619558
GUY	0.00118642675548
KOR	0.0211188841617
ERI	5.9246305061e-06
CHE	0.0292245120899
CYP	0.00440564706907
BIH	-0.000269616571078
SGP	0.185425022071
SOM	2.7705739451e-07
UZB	0.000318121111748
CAF	-7.3867312748e-05
POL	-0.0351997023455
KWT	0.000275169153082
GAB	0.000771725341689
EST	0.00444304454005
ESP	0.111973433944
IRQ	-0.000176500366016
SLV	0.0010706880079
MLI	-0.000874759468518
LVA	0.00286718239266
MLT	0.00325909444313
SLE	5.28432008323e-06
SDN	1.54370809755e-05
SLB	2.94325839523e-06
NZL	0.0402818344445
JPN	6.74206709288e-05
KGZ	-0.00103357477729
JAM	-0.00309688452161
ARE	-0.0640706141453
ARG	0.00883657775097
BHS	-0.000270304377054
BHR	-0.00801936134419
ARM	0.018603576534
PNG	8.94370587722e-05
CUB	0.00342551255863
