# Supplementary material for: The struggle for existence in the world market ecosystem
Source: PLoS One. 2018 Oct 3;13(10):e0203915. doi: 10.1371/journal.pone.0203915 (PMC6169900; doi:10.1371/journal.pone.0203915)
Supplement: S1 File — (ZIP) [file pone.0203915.s001.zip › slopes/2010-2020_2.csv]

	slope_T
DZA	-0.000740027071323
QAT	-0.00189041264457
EGY	-0.00291315479112
BGD	-0.00047284958339
NAM	0.00225592304539
BGR	-0.00169968046543
BOL	-0.00340502978872
GHA	-0.00139954780325
PAK	-0.000150581314381
PAN	-0.000206780571295
HND	0.000235795129063
JOR	-0.00373284600278
LBR	0.00178609335408
LBY	0.000386180817759
MYS	-0.0275857636431
TZA	-0.00275432003859
PRT	-0.00249538602333
KHM	-0.00137606129177
PRY	0.00100453136749
HKG	-0.00664293838569
SAU	-0.000920090033776
LBN	-0.000218628697749
SVN	-0.000670096889269
BFA	-0.000248103637828
SVK	0.000986983449205
MRT	0.00297130708762
CPV	-2.65259323483e-05
HRV	-0.00079021958537
CHL	0.0183159554569
CHN	-0.00639767651617
MAR	-0.00510340810711
DJI	-2.23409969004e-05
GIN	-0.000988026880026
FIN	0.00737336291588
URY	-0.00196177220837
THA	-0.0311743062172
NPL	0.000120077397036
LAO	-0.00120035503444
YEM	-0.000108707050243
PHL	-0.000162910912305
ZAF	-0.035311594537
NIC	5.45017886713e-05
TGO	-0.000138351829642
SYR	-0.00169074293259
KAZ	-0.0120776065377
BEN	-0.000856521161116
NGA	-0.00400495733263
BEL	0.00125880831395
DEU	-0.0314281800889
LKA	-0.00156153970434
GBR	-0.0137675741581
MWI	6.99043635173e-05
ITA	-0.00409307734132
CMR	-0.00179053174552
LSO	0.000155481527854
UGA	-0.0001653484315
TKM	0.00122097107963
TTO	-0.000422987514439
NLD	-0.0231973764859
COM	-1.75546745421e-06
TCD	-5.69429031574e-06
GEO	-0.0024254286554
ROU	-0.00325763103124
MNG	0.000541563704326
BLZ	-2.33278762792e-05
AFG	0.000473280471441
BDI	-0.000108122964165
BLR	0.00109400568309
GRC	0.000428585101868
ZWE	-0.00201763368483
MOZ	0.000273877880775
TJK	-0.000182565518622
HTI	-0.000205821263862
IND	-0.0490920904384
IRL	-0.00166398034641
BTN	-0.000214681896075
VNM	0.0045909731734
NOR	-0.00228941243815
CZE	-6.4433769507e-05
FJI	0.000181848382627
IRN	-0.00747492670897
MUS	-0.000128141965747
DOM	-0.000928172683506
LUX	-0.000919005566763
ISR	-0.00100674897067
PER	-0.0130104837608
IDN	-0.0703778794924
GNQ	0.000162494719104
CRI	-0.000184406967433
SUR	-0.00128535271338
COG	-0.00199802607468
ISL	-9.5599678957e-05
NER	-0.000178715966769
COL	0.00200136350259
BWA	-0.000194316958275
MDA	-0.000267582662009
MDG	-4.80110246519e-05
ECU	0.0010876624708
SEN	-0.000695138086856
MDV	-1.62831478079e-05
FRA	-0.0255538107163
LTU	0.0011044058481
RWA	0.000707341407202
ZMB	-0.00176399893627
GMB	9.19703165928e-05
GTM	-0.000386772946995
DNK	0.00813413876058
UKR	-0.00178193363394
AUS	-0.0238972111817
AUT	-0.00406662798787
VEN	-0.00758759935774
KEN	-0.000331463866573
TUR	0.00881682693996
ALB	-0.000345345206807
OMN	0.00706829098264
MMR	0.00496944017651
BRN	-0.000130467837867
TUN	-0.000729701369869
HUN	-0.00036086144756
RUS	-0.0273561826819
MEX	0.000708148168105
BRA	-0.0431001422436
CAN	-0.0149809270402
MKD	-0.000393127652957
USA	-0.0382091908608
AGO	0.000131296926576
SWE	-0.0110657823023
AZE	-0.000159392247922
GNB	-0.000204509352432
SWZ	0.00126459171441
CIV	-0.000254455609115
GUY	-0.000239152833772
KOR	-0.00785560810604
ERI	0.000490923757453
CHE	0.00121903016912
CYP	-0.000171083942999
BIH	-0.000603278082172
SGP	0.00260111641347
SOM	-2.03947618289e-05
UZB	-0.00238617281717
CAF	-0.000600335026379
POL	0.00520438571486
KWT	-0.00132482726921
GAB	-0.000338830104192
EST	-0.00013552739434
ESP	-0.0220990319294
IRQ	-0.000216944910917
SLV	-0.000177240457509
MLI	-0.000203930542665
LVA	0.000241929951176
MLT	0.000205068569066
SLE	0.0106061403964
SDN	-0.000176182733996
SLB	0.000435826759016
NZL	0.00360923284161
JPN	0.0014855613089
KGZ	-0.000347907394948
JAM	-0.000540321165133
ARE	-0.00445862775685
ARG	-0.0142851723809
BHS	1.99013864848e-05
BHR	-0.011986994614
ARM	-0.000310358475664
PNG	7.09124044443e-05
CUB	-0.00287647028609
