# Supplementary material for: The struggle for existence in the world market ecosystem
Source: PLoS One. 2018 Oct 3;13(10):e0203915. doi: 10.1371/journal.pone.0203915 (PMC6169900; doi:10.1371/journal.pone.0203915)
Supplement: S1 File — (ZIP) [file pone.0203915.s001.zip › slopes/2010-2020_3.csv]

	slope_T
DZA	-0.0242660246927
QAT	0.06725823424
EGY	-0.00948339448594
BGD	-0.000199219218347
NAM	6.03057107301e-05
BGR	0.000739318397413
BOL	0.0111184552985
GHA	-0.0091610170322
PAK	-1.35826392945e-06
PAN	-0.00137379943138
HND	-0.000814244581384
JOR	4.87629090359e-06
LBR	-0.000313675112538
LBY	0.104496664848
MYS	0.00250645604083
TZA	4.86809793298e-06
PRT	0.00171389785637
KHM	4.29565038893e-06
PRY	0.000314958356092
HKG	0.000701635454205
SAU	0.0107888300628
LBN	0.000211180051297
SVN	0.0011678946653
BFA	9.59654701692e-07
SVK	-0.00162033218989
MRT	0.000474078268588
HRV	-0.000717528226576
CHL	0.000373334465976
CHN	-0.016960473307
MAR	-0.00200824775485
DJI	-1.47004663258e-06
GIN	0.000132228914248
FIN	-0.001407742903
URY	0.000111295065108
THA	-7.8539775139e-05
NPL	6.56107373296e-08
LAO	0.000696033683568
YEM	-0.0046293610204
PHL	0.000349216648751
ZAF	-0.00460115655167
NIC	5.12038896573e-06
TGO	0.00101541428484
SYR	-0.0192552427053
KAZ	0.0297867236587
BEN	-5.28908379312e-05
NGA	-0.122777173527
BEL	-0.0151765987753
DEU	-0.0275454345625
LKA	-2.44223635605e-06
GBR	0.00685865954229
MWI	-6.25164398562e-06
ITA	-0.00127657078708
CMR	0.000425205440918
UGA	6.24588434961e-06
TKM	0.0180292291548
TTO	0.0026314464488
NLD	0.152275973947
TCD	-0.00375813154354
GEO	9.07660368965e-05
ROU	0.000742222883626
MNG	-0.000842737037495
BLZ	-0.000396774465572
AFG	9.40646228549e-05
BLR	0.00390837603554
GRC	0.00179181810229
ZWE	0.000156038345381
MOZ	0.00731857951494
TJK	-2.32997368326e-07
HTI	-4.18047999292e-06
IND	0.00483786992888
IRL	-0.000287295220594
BTN	-2.84062903936e-05
VNM	-0.00868449820715
NOR	0.0138974975602
CZE	-0.0050609333929
FJI	-2.03133209135e-07
IRN	-0.174844467928
MUS	8.94386696191e-05
DOM	5.64123921243e-05
LUX	3.42293661145e-05
ISR	-0.000647784487183
PER	-0.000779590023536
IDN	-0.0378748855339
GNQ	0.00785076385467
CRI	-6.5683681557e-06
SUR	-5.68918092685e-06
COG	-0.00391498622803
ISL	-4.69877300588e-05
NER	0.000115043700764
COL	0.0229044437543
BWA	1.48399365815e-06
MDA	-8.53979054477e-05
MDG	5.91810413405e-06
ECU	0.0139384815115
SEN	-0.000106604661992
MDV	-0.000126851864293
FRA	-0.00845259875827
LTU	-0.000600248274577
RWA	1.44904516911e-06
ZMB	0.000154382539325
GMB	-3.7327854951e-06
GTM	-0.000245560540884
DNK	-0.00649745721937
UKR	-0.00421105792281
AUS	0.0173668898888
AUT	0.00616970364771
VEN	0.0140536538832
KEN	-9.56379076143e-05
TUR	0.00725942231581
ALB	0.00217317993259
OMN	-0.104737380117
MMR	0.00436929155458
BRN	-0.00366056512896
TUN	0.000177287116014
HUN	0.000847295303846
RUS	0.00234672963085
MEX	-0.0269124696188
BRA	-0.0475984168197
CAN	0.0217261958084
MKD	-0.0006727135257
USA	-0.000388556324468
AGO	0.027659918814
SWE	-0.00105933600773
AZE	-0.0231946152545
GNB	-0.000533100612981
SWZ	0.000199695978915
CIV	-0.00229144287921
GUY	6.42482485509e-05
KOR	-0.0031169831393
CHE	-0.000835590478903
CYP	0.00017369275712
BIH	0.000172768971779
SGP	0.00663260520868
SOM	-2.60439913113e-06
UZB	0.00188677201406
CAF	5.17278937512e-07
POL	-0.0041213088356
KWT	0.0531824702136
GAB	-0.00393699925548
EST	0.000561473673847
ESP	0.00384405675148
IRQ	0.0408407456637
SLV	1.73391777071e-05
MLI	-1.38604468542e-05
LVA	-0.000453274759118
MLT	0.0003052538159
SLE	-1.70779904924e-09
SDN	-0.0427713802081
NZL	-0.00526547378381
JPN	0.00157258628077
KGZ	-0.000320760195946
JAM	-2.68748522919e-05
ARE	0.073854203643
ARG	-0.00529154919081
BHS	0.00147447434718
BHR	1.78477446371e-05
ARM	-6.74994402951e-05
PNG	-0.00370807729844
CUB	0.000385157821103
