# Supplementary material for: The struggle for existence in the world market ecosystem
Source: PLoS One. 2018 Oct 3;13(10):e0203915. doi: 10.1371/journal.pone.0203915 (PMC6169900; doi:10.1371/journal.pone.0203915)
Supplement: S1 File — (ZIP) [file pone.0203915.s001.zip › slopes/2010-2020_4.csv]

	slope_T
DZA	-0.00105160634393
QAT	-0.000725417812005
EGY	-0.00548742169307
BGD	-0.000566136507754
NAM	-0.000232578520095
BGR	0.00458626205041
BOL	0.00875920426592
GHA	0.0127950394706
PAK	-0.00381989357587
PAN	0.00210123381213
HND	-0.00410425745255
JOR	-0.000397253378468
LBR	-0.000115987238861
LBY	9.97814948047e-07
MYS	-0.531736458617
TZA	-0.00265404966382
PRT	0.0103722077692
KHM	-1.60298748345e-05
PRY	0.0135521837333
HKG	-0.000850706490477
SAU	0.00430099870278
LBN	0.00137658936867
SVN	0.000417043027958
BFA	0.00056962107781
SVK	0.00302799481872
MRT	0.00190669895728
HRV	-0.00036895013193
CHL	0.00814694640172
CHN	-0.0132008284545
MAR	-0.00748120982006
DJI	-4.22244751786e-05
GIN	-9.46558091357e-05
FIN	0.00363084665366
URY	-0.00095233223282
THA	0.00316557392047
NPL	3.98540078936e-05
LAO	-9.64356175571e-06
YEM	-0.000261455968737
PHL	-0.0152956902293
ZAF	-0.000526158776755
NIC	0.00285600056884
TGO	0.00332580882452
SYR	-0.00298288624692
KAZ	0.00065822724347
BEN	-8.43002447017e-05
NGA	-0.000342340741944
BEL	-0.0251864811846
DEU	0.0315665789618
LKA	0.000638288690051
GBR	0.000638457421401
MWI	-3.11924982865e-06
ITA	0.0214647510868
CMR	-0.00100448419842
UGA	-0.00148570045803
TTO	3.30981116925e-05
NLD	-0.0268402736578
COM	-3.79231145262e-05
TCD	-3.54474627743e-06
GEO	0.00085210937963
ROU	-0.000378812092725
MNG	2.17387840842e-06
BLZ	-6.43840962677e-05
AFG	-0.000108062218797
BDI	2.47555261477e-06
BLR	0.00461011810561
GRC	0.0259054794726
ZWE	-0.000104603226114
MOZ	0.000155124088947
TJK	1.2887823472e-07
HTI	-7.52153205249e-07
IND	-0.00276555332803
IRL	-0.000838170306311
VNM	-0.0032815033624
NOR	-0.00482924808278
CZE	0.026106986739
FJI	-0.000124031619998
IRN	-0.0092979621789
MUS	0.00127118888197
DOM	-0.0024236756555
LUX	0.000644098223461
ISR	0.000289209202624
PER	0.00439014040707
IDN	-0.0271326629804
CRI	-0.00514401403762
SUR	-0.000758367118905
COG	0.000673123088976
ISL	0.00143289964008
NER	0.000154665183294
COL	-0.00515916060086
BWA	-9.94917170508e-05
MDA	-0.00251078901465
MDG	-2.37761507009e-05
ECU	-0.00407576653948
SEN	-0.015149592078
MDV	0.00055144458727
FRA	-0.0656165076716
LTU	0.00467466260571
RWA	0.000346372350538
ZMB	-9.20041890248e-06
GMB	-0.000930827114889
GTM	0.00410551748514
DNK	-0.00044742071839
UKR	0.0476817759463
AUS	-0.00269137190836
AUT	-0.00151934788841
VEN	0.00077363334063
KEN	-0.000656599412229
TUR	0.0335610082084
ALB	-2.03692049976e-05
OMN	0.00144068031652
MMR	-0.000119455451294
BRN	1.10690541688e-05
TUN	0.00199938828283
HUN	0.0438386549436
RUS	0.122452990501
MEX	0.00248696775657
BRA	-0.0412664970877
CAN	-0.0376026125977
MKD	-0.000721544525366
USA	-0.134768929099
AGO	-4.1740884387e-05
SWE	-0.00104227992177
AZE	0.0136654775162
GNB	1.37899711151e-07
SWZ	4.93791999476e-06
CIV	-0.00856285490466
GUY	-1.73292648518e-05
KOR	-0.00141924162045
CHE	-0.00198466870309
CYP	0.000445969549467
BIH	0.00172707739607
SGP	-0.00575778086768
SOM	5.48109218556e-06
UZB	-3.00851368389e-06
CAF	-2.34112270225e-06
POL	0.012043123203
KWT	-0.00015083145236
GAB	-6.40031123784e-05
EST	0.00186450214135
ESP	0.0174992285755
IRQ	0.000900191172303
SLV	-0.000438692291238
MLI	-0.000544210949367
LVA	0.000857368702115
MLT	-5.48935030629e-05
SLE	1.86764389531e-05
SDN	2.98323372247e-05
SLB	-0.0010028158201
NZL	6.16097444226e-05
JPN	-0.0017372926815
KGZ	1.51325849096e-05
JAM	-1.87091541973e-06
ARE	-0.0664829248154
ARG	-0.127281329298
BHS	2.74894300546e-05
BHR	-4.02883275446e-06
ARM	-1.09491974105e-05
PNG	-0.0346635639849
CUB	-6.68382352681e-07
