# Supplementary material for: The struggle for existence in the world market ecosystem
Source: PLoS One. 2018 Oct 3;13(10):e0203915. doi: 10.1371/journal.pone.0203915 (PMC6169900; doi:10.1371/journal.pone.0203915)
Supplement: S1 File — (ZIP) [file pone.0203915.s001.zip › slopes/2010-2020_5.csv]

	slope_T
DZA	0.000309406584822
QAT	0.00258038518514
EGY	0.000817309129768
BGD	-0.000980473921141
NAM	0.00032591895138
BGR	0.00552488947957
BOL	0.000926461047544
GHA	-0.00150913395173
PAK	0.00386232414849
PAN	-0.0699541174125
HND	-0.00018761810433
JOR	0.00278475962098
LBR	4.51493722813e-05
LBY	0.000899716446049
MYS	0.00527636654009
TZA	-0.000473565428635
PRT	0.00546282598815
KHM	0.00025459009325
PRY	0.0011161192403
HKG	-0.016797952366
SAU	0.0446533618837
LBN	-0.000545514753772
SVN	0.0118416948824
BFA	9.92973450968e-05
SVK	0.00172803991663
MRT	6.43369740687e-06
CPV	4.79112360171e-06
HRV	-0.00173136206183
CHL	-0.00183740930805
CHN	0.108962948147
MAR	-0.0181637945343
DJI	2.9892152227e-06
GIN	-7.06615479183e-05
FIN	0.00112909783737
URY	0.0010137906065
THA	0.0342906394563
NPL	2.95932387617e-06
LAO	0.000116917737946
YEM	-0.000565909015237
PHL	-0.00801387723994
ZAF	0.016502716342
NIC	0.000130744991433
TGO	9.66655530318e-06
SYR	-0.00372675944734
KAZ	0.00193307645788
BEN	3.23627566159e-05
NGA	-0.00325782724187
BEL	0.0853340339996
DEU	0.130444207285
LKA	-0.000190194416122
GBR	-0.0683070058914
MWI	6.4997339175e-05
ITA	0.0694543434768
CMR	-0.000995884320247
LSO	1.04917498346e-05
UGA	0.0002244042807
TKM	0.000460451700121
TTO	-0.00805701884834
NLD	0.078353034836
COM	1.27609945112e-05
TCD	6.89808485466e-06
GEO	0.000409445186971
ROU	-0.00100049490334
MNG	-1.23002810403e-05
BLZ	-8.17005752743e-05
AFG	3.11654752474e-06
BDI	-2.22048391403e-05
BLR	-0.0158629563802
GRC	-0.000252547281566
ZWE	3.9528735614e-05
MOZ	0.00103096607754
TJK	-0.000151257980359
HTI	-1.08424695959e-05
IND	0.115656391026
IRL	-0.264369206731
BTN	2.26011291054e-05
VNM	-0.000478157158425
NOR	-0.00456452579571
CZE	0.0103916017705
FJI	2.55696540376e-05
IRN	-0.0498568585418
MUS	0.000333912332519
DOM	-0.000971280599835
LUX	0.00476897184187
ISR	-0.0313862809484
PER	5.53519092385e-05
IDN	-0.00635894258146
GNQ	0.00233827831442
CRI	-0.000627427984626
SUR	-7.37403566109e-05
COG	4.68784134533e-05
ISL	0.000152226588898
NER	0.00709451550805
COL	0.00692844199055
BWA	-0.000246488507049
MDA	0.000118246573467
MDG	0.000238177907017
ECU	6.23607612717e-06
SEN	-0.00499839914178
MDV	4.51512414976e-08
FRA	0.0225266188412
LTU	0.00376204061455
RWA	-3.09437475233e-06
ZMB	0.000150567321058
GMB	-1.29069061785e-05
GTM	0.00241674625739
DNK	0.0187750892648
UKR	-0.0288352688696
AUS	0.00365424133258
AUT	0.0171611151133
VEN	-0.00283931857967
KEN	-0.000573122353086
TUR	0.0177088668678
ALB	-5.73538721012e-05
OMN	0.00315143644659
MMR	-0.000222346354147
BRN	-0.00124166368531
TUN	0.00373192038571
HUN	0.0186922526573
RUS	0.00805200789846
MEX	0.0311296472216
BRA	-0.00759942827379
CAN	-0.0230202114881
MKD	0.00288566494327
USA	-0.136447313689
AGO	-7.41338266377e-05
SWE	-0.0106356659685
AZE	-0.000851337583684
GNB	-7.64150761947e-05
SWZ	0.00898821276762
CIV	-0.000689487125292
GUY	7.96542507529e-05
KOR	0.0896141428274
ERI	-1.43725006527e-06
CHE	0.0595616804246
CYP	-0.00189625921384
BIH	0.000351465014619
SGP	0.0084810881067
SOM	4.02853492447e-05
UZB	-0.000813092645147
CAF	-1.38467835743e-05
POL	0.0182322486344
KWT	0.00635894635213
GAB	4.89287020023e-05
EST	5.50541076346e-05
ESP	0.0255953211326
IRQ	-0.0004356857124
SLV	0.00076858122349
MLI	-0.0017028470547
LVA	-0.00185867789543
MLT	0.00178394348638
SLE	1.73266841841e-05
SDN	-4.07527822259e-06
SLB	4.92006729709e-07
NZL	0.00690183691961
JPN	-0.112709484209
KGZ	-0.000415715150701
JAM	-0.000223667712803
ARE	-0.0186976107818
ARG	-0.0139313576667
BHS	0.000882914866614
BHR	-0.000868576221336
ARM	-0.000271577047376
PNG	-0.000581982260995
CUB	-0.00379955691324
