# Supplementary material for: The struggle for existence in the world market ecosystem
Source: PLoS One. 2018 Oct 3;13(10):e0203915. doi: 10.1371/journal.pone.0203915 (PMC6169900; doi:10.1371/journal.pone.0203915)
Supplement: S1 File — (ZIP) [file pone.0203915.s001.zip › slopes/2010-2020_6.csv]

	slope_T
DZA	-0.000979189452981
QAT	-0.00448558503417
EGY	-0.00337013057868
BGD	-0.00242253042612
NAM	-0.00243092011688
BGR	0.00147854311333
BOL	-0.00168781899785
GHA	-0.000829364866092
PAK	-0.00134509046757
PAN	-0.00458942469219
HND	0.000655941907987
JOR	-8.54109478582e-05
LBR	-3.28791812728e-05
LBY	7.57024643901e-05
MYS	-0.00987693385203
TZA	0.000572258366618
PRT	0.0105347948093
KHM	0.000817683611239
PRY	0.000182531322446
HKG	-0.0844286779664
SAU	0.0181032795915
LBN	-0.00198123684836
SVN	-0.00294375714426
BFA	0.000463531696571
SVK	-0.00241447465402
MRT	-4.57581584667e-05
CPV	-5.06902454932e-06
HRV	-9.90996154613e-05
CHL	-0.0701353443058
CHN	0.357750538749
MAR	-0.0049205130679
DJI	-8.98835108676e-06
GIN	1.25651646801e-05
FIN	-0.0231379188583
URY	-0.000222882351552
THA	0.0309412199164
NPL	-7.68246987858e-05
LAO	0.000178138380667
YEM	-0.000272867147867
PHL	-0.0146810022866
ZAF	-0.0454649802622
NIC	0.000323018501818
TGO	0.000897581793125
SYR	-0.00491211066015
KAZ	-0.0425351561356
BEN	0.000716163201691
NGA	-0.00396616697169
BEL	-0.0436631034603
DEU	-0.0498954280804
LKA	0.000414173859306
GBR	-0.0249946544027
MWI	-6.9863581189e-05
ITA	-0.0182358689939
CMR	-0.0012240145679
LSO	-0.000921919800329
UGA	2.48995208167e-05
TKM	0.000191744593995
TTO	-0.00340592969839
NLD	-0.0457901452496
COM	-1.70957311006e-06
TCD	-0.000555288536853
GEO	0.000318876696733
ROU	-0.000963136028485
MNG	0.000186395140343
BLZ	2.3135855588e-05
AFG	-3.13816742154e-06
BDI	1.20442439414e-06
BLR	-0.00111580095373
GRC	-0.00954946425702
ZWE	0.000165583491058
MOZ	-0.00447058026948
TJK	-0.00102317667333
HTI	-1.48192319948e-05
IND	0.0517917724914
IRL	-0.00301931819957
BTN	-0.00078424786361
VNM	0.00630005097591
NOR	-0.0213934478326
CZE	0.0101896650414
FJI	-3.57773961831e-05
IRN	-0.0367212991071
MUS	0.000746109516116
DOM	-0.00701077157176
LUX	-0.0150420110776
ISR	0.017497607814
PER	0.00117265484655
IDN	-0.0387166780793
GNQ	-5.85041622856e-06
CRI	0.000157879809289
SUR	1.47570530146e-05
COG	0.00135134045933
ISL	-0.00143737887365
NER	4.95707490023e-05
COL	-0.00268466071657
BWA	0.0125664091371
MDA	-0.00100325004383
MDG	0.00426755857344
ECU	0.000212227345862
SEN	-0.00395659123961
MDV	-1.07368679852e-05
FRA	-0.0486718448329
LTU	0.00585472340732
RWA	0.000209376605586
ZMB	-0.0234832125833
GMB	0.000249190762222
GTM	-0.00134118011586
DNK	-0.000526783364589
UKR	-0.0489894405813
AUS	-0.0336438295333
AUT	-0.0251016219636
VEN	-0.0152389132711
KEN	-0.000963936881487
TUR	0.0152399932318
ALB	2.51102232025e-05
OMN	0.00218561835283
MMR	0.00360353743617
BRN	0.000612281692836
TUN	-0.00103145901497
HUN	0.00528484527363
RUS	-0.027102424852
MEX	0.00515689299399
BRA	-0.0334412151402
CAN	-0.0274038881361
MKD	-0.00278156825342
USA	-0.0239955808159
AGO	-0.00159120741899
SWE	-0.0284973104499
AZE	0.000598208027195
GNB	-8.37065228548e-06
SWZ	0.000689112374843
CIV	5.43578010733e-05
GUY	3.4503699627e-05
KOR	-0.0317405367322
ERI	0.000120606829982
CHE	-0.0447667070799
CYP	5.72867460576e-05
BIH	-0.000922248518039
SGP	0.0185035293023
SOM	-2.52540847702e-05
UZB	-0.000110068993931
CAF	-0.000278018764115
POL	0.013344357251
KWT	-0.000837007415416
GAB	-0.000407388527881
EST	0.000487453499966
ESP	0.00761256382287
IRQ	1.76128673996e-06
SLV	0.00106037712459
MLI	-0.000143822275087
LVA	0.00149481133121
MLT	-0.000132287587994
SLE	-8.70676656638e-05
SDN	1.89333514713e-05
SLB	-6.28942181647e-06
NZL	-0.00505125605476
JPN	-0.178615917296
KGZ	0.00026847641544
JAM	-7.4073781038e-05
ARE	-0.0714992266629
ARG	-0.0111208724912
BHS	0.000205915206836
BHR	-0.00590997511844
ARM	-0.000206654546835
PNG	-0.0252693658518
CUB	-0.00126626233075
