# Supplementary material for: The struggle for existence in the world market ecosystem
Source: PLoS One. 2018 Oct 3;13(10):e0203915. doi: 10.1371/journal.pone.0203915 (PMC6169900; doi:10.1371/journal.pone.0203915)
Supplement: S1 File — (ZIP) [file pone.0203915.s001.zip › slopes/2010-2020_7.csv]

	slope_T
DZA	-3.96412400669e-05
QAT	-0.00217030438873
EGY	-7.6568978056e-05
BGD	-0.000158447550474
NAM	0.000359457386985
BGR	0.00118838237236
BOL	-1.3558218967e-06
GHA	0.00140208805244
PAK	-0.000145544317356
PAN	-0.00290525908205
HND	0.000472226226961
JOR	2.92166706686e-05
LBR	0.000490267074485
LBY	-3.17205411519e-06
MYS	-0.0297995998383
TZA	0.000131092317766
PRT	0.000324569788855
KHM	0.000716460632932
PRY	8.12807303815e-05
HKG	-0.0272863619222
SAU	0.0112363096568
LBN	-1.11107477314e-06
SVN	0.000413369889181
BFA	0.000137055949022
SVK	0.00968052336195
MRT	-1.31139909455e-05
CPV	-4.38291730651e-06
HRV	-0.00160625177525
CHL	-5.64321336851e-05
CHN	0.432385861308
MAR	0.00223515698516
DJI	8.64260594839e-06
GIN	-1.86752170517e-06
FIN	-0.00709148666935
URY	-1.52253859008e-05
THA	0.00432772933081
NPL	-9.35630607987e-06
LAO	3.13606512998e-05
YEM	-8.10403067414e-05
PHL	-0.0088317704183
ZAF	0.00226486419914
NIC	0.00111581875242
TGO	0.000264390748772
SYR	-0.000204961934226
KAZ	0.00101567006063
BEN	0.000107821258625
NGA	-0.0021022835653
BEL	0.00573866863429
DEU	0.0111469364853
LKA	-0.00017724596282
GBR	0.0218218116242
MWI	-4.19074524379e-05
ITA	0.011320450554
CMR	-4.28308446469e-05
LSO	0.00012724061747
UGA	-0.000147388031746
TKM	4.2759960791e-06
TTO	-3.71340930798e-05
NLD	-0.00651276475379
COM	6.66352460419e-07
TCD	-2.68659136521e-06
GEO	0.000385474980202
ROU	0.0038186470339
MNG	0.000111694173815
BLZ	-2.43016541364e-05
AFG	-2.88603576492e-05
BDI	-2.18572696135e-05
BLR	-0.00182628599651
GRC	-0.00076993307834
ZWE	5.02406091749e-06
MOZ	0.00019153215588
TJK	-1.62588215054e-06
HTI	1.37817616253e-05
IND	0.00916915447412
IRL	-0.00761853259173
BTN	-2.78830272202e-07
VNM	0.0514635356026
NOR	0.00151222184081
CZE	0.00490218874423
FJI	6.82715729611e-05
IRN	-0.00251846499932
MUS	0.000278489532483
DOM	-1.14815954139e-05
LUX	-0.00255507930039
ISR	0.00745799616053
PER	-4.32844537726e-05
IDN	-0.00276437851863
GNQ	0.000423630195405
CRI	-0.00151184081532
SUR	-7.70660952323e-05
COG	0.00390497741363
ISL	-0.000135927152763
NER	-8.5793083148e-05
COL	-0.000819815030262
BWA	-0.000207448481577
MDA	0.000172100064345
MDG	-0.000122215186302
ECU	-0.000578547280614
SEN	-1.18288234868e-05
MDV	-1.77589639088e-06
FRA	0.000420174084462
LTU	0.00242896621738
RWA	2.4367298923e-05
ZMB	0.00013767943163
GMB	5.40838794087e-06
GTM	-6.55389666339e-05
DNK	-0.00510375958453
UKR	-0.0020789513517
AUS	0.00257368874544
AUT	0.00470346738196
VEN	-0.000545058420117
KEN	2.153634951e-05
TUR	0.00851831216762
ALB	-2.28155083069e-05
OMN	-0.000118520789476
MMR	4.03079575103e-05
BRN	0.000128330717195
TUN	-0.000158923711373
HUN	-0.0080019680515
RUS	0.0177644949602
MEX	0.0575043287853
BRA	0.0101968983681
CAN	0.0103210409417
MKD	0.000352318567012
USA	-0.0694901695504
AGO	0.00352426654308
SWE	-0.0156339040427
AZE	0.000230609023888
GNB	-3.3203206087e-06
SWZ	-2.8322721111e-05
CIV	0.00373793684275
GUY	-2.45715454552e-05
KOR	0.0147433525221
ERI	-1.30636983836e-06
CHE	-0.00929658366263
CYP	-0.000887066144326
BIH	3.23409141058e-05
SGP	0.0379452923439
SOM	2.99485177513e-06
UZB	-9.2470621011e-05
CAF	-9.78062063286e-06
POL	0.0140132960686
KWT	-0.000352484590447
GAB	0.00149710920752
EST	-0.00105872880062
ESP	0.0146871139816
IRQ	-3.23826264405e-05
SLV	-0.000218852341884
MLI	-0.000148847619332
LVA	0.000679412012597
MLT	-0.00152642902236
SLE	3.20478369857e-06
SDN	0.000100632077265
SLB	1.44044162439e-06
NZL	-0.000406156646061
JPN	-0.145701608638
KGZ	0.00010407076288
JAM	-5.02834790268e-05
ARE	-0.0296390687129
ARG	0.00109101202865
BHS	0.00314673699095
BHR	-0.000734817251171
ARM	-0.000130521092371
PNG	-0.000333445199686
CUB	-0.000144643464407
