# Supplementary material for: The struggle for existence in the world market ecosystem
Source: PLoS One. 2018 Oct 3;13(10):e0203915. doi: 10.1371/journal.pone.0203915 (PMC6169900; doi:10.1371/journal.pone.0203915)
Supplement: S1 File — (ZIP) [file pone.0203915.s001.zip › slopes/2010-2020_8.csv]

	slope_T
DZA	3.54143923199e-06
QAT	-0.000288105902626
EGY	0.00036904936539
BGD	0.014640031224
NAM	-0.00218055317356
BGR	0.000309851033851
BOL	-9.08075320933e-06
GHA	-0.00110723948942
PAK	0.000266079104187
PAN	-0.00623413732348
HND	0.00070983769521
JOR	0.000957017635648
LBR	2.22963737179e-05
LBY	-3.45263538225e-05
MYS	0.00422057084601
TZA	6.34279328828e-05
PRT	-7.44247510911e-05
KHM	0.0147416877962
PRY	-2.31077441905e-06
HKG	-0.0282020655258
SAU	0.00236488183332
LBN	-0.000338852711901
SVN	-0.000446975526711
BFA	4.63705950896e-05
SVK	0.00333505641559
MRT	-9.06978496002e-07
CPV	-3.00924267447e-06
HRV	-0.000165704561093
CHL	-0.00159723402599
CHN	0.32810725982
MAR	0.000868276625391
DJI	1.2033028333e-06
GIN	-2.24889215425e-06
FIN	-0.000714149443028
URY	-6.21957622529e-06
THA	0.00326124424822
NPL	-6.22982032043e-05
LAO	-4.27754231648e-05
YEM	-3.74167466813e-05
PHL	0.00524827419477
ZAF	0.0053478304588
NIC	0.000995923101786
TGO	8.44129519454e-05
SYR	-0.00103145668443
KAZ	-0.000553768315493
BEN	3.80306924499e-06
NGA	-0.000504757599612
BEL	0.0179693189042
DEU	0.0368069203776
LKA	0.000643391216126
GBR	0.012868143132
MWI	3.49144081371e-06
ITA	0.0366203099588
CMR	-9.63484994425e-05
LSO	0.000341854395224
UGA	2.83213514835e-06
TKM	-1.69733790417e-05
TTO	-4.17464167471e-05
NLD	0.0111406230271
COM	9.91024266979e-07
TCD	-7.75584620186e-06
GEO	0.00018097090371
ROU	0.00289912423229
MNG	-1.768561909e-05
BLZ	1.709510807e-06
AFG	2.72933855172e-06
BDI	9.54525232469e-07
BLR	0.00222867020602
GRC	-0.000179224386885
ZWE	2.73172969817e-06
MOZ	0.000189525082583
TJK	-6.23294280962e-05
HTI	0.000482953215626
IND	-0.013093715084
IRL	0.0010190525933
BTN	-4.46504981627e-06
VNM	0.0311829443946
NOR	0.00242954963617
CZE	0.00580420690263
FJI	7.94538239268e-06
IRN	-0.00525262295996
MUS	-4.14919677404e-05
DOM	-0.000235781178835
LUX	0.00117675713885
ISR	0.000679621303412
PER	-0.000423797852837
IDN	0.00395028632057
GNQ	6.47266697004e-07
CRI	0.00223783253062
SUR	-1.19748084571e-05
COG	5.04880963094e-05
ISL	-1.84460528463e-05
NER	8.86428710995e-05
COL	-0.000248045997035
BWA	-0.000821202212234
MDA	-4.61705446647e-05
MDG	0.00040363628105
ECU	-8.80942240598e-06
SEN	-2.25817373728e-05
MDV	6.14259417334e-06
FRA	0.0123037927297
LTU	0.00174619255991
RWA	1.33701521314e-05
ZMB	0.000111193194407
GMB	-6.71180053241e-06
GTM	0.000159986092738
DNK	-0.00433886753117
UKR	0.00121996904461
AUS	-0.00101703392088
AUT	0.00506000550831
VEN	-1.88324121711e-05
KEN	0.000222883387848
TUR	0.0133032169315
ALB	0.000104706036787
OMN	0.0002658717252
MMR	0.00155896807803
BRN	-0.00018804058925
TUN	-0.00243345680353
HUN	0.00159353378361
RUS	0.00858872228239
MEX	0.0271043156264
BRA	-0.000555676787088
CAN	0.000242420416396
MKD	-8.14715958861e-05
USA	-0.00985820303347
AGO	1.03294802583e-05
SWE	-0.00335332474799
AZE	-0.000362960424457
GNB	8.67871522807e-06
SWZ	0.000396193773404
CIV	0.00017423099964
GUY	5.36866708679e-05
KOR	0.0100284110578
ERI	-4.60590801622e-07
CHE	0.00531921789821
CYP	-0.00024036426124
BIH	0.000552205145119
SGP	0.0247481003369
SOM	2.06387719763e-06
UZB	0.000230838153221
CAF	-1.10960545695e-06
POL	0.00863570374352
KWT	-0.000593288798118
GAB	4.10152783183e-05
EST	-6.68291117014e-05
ESP	0.0116140113656
IRQ	-1.28644473578e-05
SLV	0.00152196163618
MLI	-3.00880833331e-05
LVA	0.000463066073296
MLT	0.000226189526162
SLE	2.3474474927e-07
SDN	1.23649096234e-05
SLB	-8.40930642219e-07
NZL	0.000392901796579
JPN	-0.0535505763009
KGZ	-0.000187163734659
JAM	-4.35107612338e-05
ARE	-0.0150838625823
ARG	-0.00033455224636
BHS	-0.000351572839194
BHR	-0.000355698936434
ARM	6.70428279824e-05
PNG	-3.67212030402e-05
CUB	-4.13556950935e-05
