# Supplementary material for: The struggle for existence in the world market ecosystem
Source: PLoS One. 2018 Oct 3;13(10):e0203915. doi: 10.1371/journal.pone.0203915 (PMC6169900; doi:10.1371/journal.pone.0203915)
Supplement: S1 File — (ZIP) [file pone.0203915.s001.zip › slopes/2010-2020_9.csv]

	slope_T
DZA	-2.29164217165e-05
QAT	-0.143530645062
EGY	-0.00797230844251
BGD	0.000117357711549
NAM	9.52001129042e-05
BGR	-0.00126761750793
BOL	0.0042104141247
GHA	-0.0111605682
PAK	-0.000386364086742
PAN	-0.00106960778455
HND	0.000330143943081
JOR	-0.00287746298495
LBR	-0.001312102334
LBY	-0.00655152719433
MYS	0.00608009826556
TZA	0.00185886032002
PRT	-0.00188506507563
KHM	-0.00024320603064
PRY	0.000432134463024
HKG	-0.194545471813
SAU	0.00262138147009
LBN	0.00522711797512
SVN	0.00188752786592
BFA	-0.00296344347978
SVK	0.00771618383913
MRT	-0.00828784983746
CPV	-5.11496758872e-06
HRV	0.00189019617099
CHL	-0.000315642619377
CHN	-0.0262692043468
MAR	0.000325423721555
DJI	-7.67686924529e-05
GIN	4.55578341866e-05
FIN	0.00105728401238
URY	0.000134526980203
THA	0.0181114329778
NPL	0.000202113303226
LAO	0.00046439202079
YEM	0.00470901701349
PHL	-0.0401422458294
ZAF	-0.0735276552919
NIC	0.000930203490296
TGO	-0.00025506205836
SYR	1.96737945533e-05
KAZ	-0.0622391055167
BEN	-0.00171789257558
NGA	-0.00370245582138
BEL	0.020952709846
DEU	0.202294481604
LKA	0.000184773267018
GBR	0.40706862839
MWI	-0.000176007338771
ITA	0.055519433552
CMR	0.000694201670203
LSO	2.43132312005e-06
UGA	6.74765626521e-05
TKM	0.00216882981643
TTO	0.000286368855969
NLD	0.00426502579276
COM	1.10216464542e-05
TCD	-0.000260487551342
GEO	-0.000725564248311
ROU	0.00803444444336
MNG	0.000503258462946
BLZ	0.000155943041794
AFG	-0.00011274595589
BDI	-0.000576268711919
BLR	-0.123290426817
GRC	0.000154066224134
ZWE	-0.0031614456016
MOZ	-0.000196031369839
TJK	-0.00136281950906
HTI	2.26505226684e-06
IND	0.0262092672228
IRL	0.00354363570886
BTN	1.34401802573e-05
VNM	-0.00320927138853
NOR	-0.000914027826984
CZE	0.00206172681085
FJI	-0.000101436812599
IRN	0.0806100016449
MUS	-9.87807323198e-06
DOM	0.00800638787448
LUX	0.00182184872788
ISR	-0.000674398026124
PER	-0.0157022492749
IDN	-0.00382850955792
GNQ	-0.000103517402815
CRI	0.000842594907633
SUR	-0.025513798213
COG	-0.000845134531156
ISL	0.000425923653423
NER	0.000533678700045
COL	0.00420580506511
BWA	-0.000399092415955
MDA	-4.91953631426e-06
MDG	0.000197222440677
ECU	0.00373254500594
SEN	-0.00238232509587
MDV	-2.3788674544e-05
FRA	0.0155962552413
LTU	0.000576966654338
RWA	-9.36450526562e-06
ZMB	0.000654995590898
GMB	-1.03760682097e-05
GTM	0.00190038311499
DNK	-0.00389819898386
UKR	0.00256327426953
AUS	0.00293316499581
AUT	-0.00281198757081
VEN	0.00120467100115
KEN	-0.000712806534815
TUR	0.0191834525316
ALB	2.23294368418e-05
OMN	0.0129567898425
MMR	-2.54142414981e-05
BRN	0.000109909803196
TUN	-0.000112066136536
HUN	0.0152744269432
RUS	0.0414795571529
MEX	-0.013474025238
BRA	0.00752474892449
CAN	0.014942286981
MKD	1.01841603239e-05
USA	0.386914646065
AGO	-5.24420587491e-05
SWE	0.00484097391524
AZE	0.000285442146347
GNB	3.59572326799e-05
SWZ	-0.000145556851142
CIV	0.000719268254463
GUY	0.00203126107142
KOR	-0.0114712888984
ERI	-0.00176064212299
CHE	-0.0531611503767
CYP	0.00103611623289
BIH	0.000128954137548
SGP	0.0424222836717
SOM	-0.000105525714898
UZB	-0.000365271028401
CAF	-3.22369819548e-05
POL	0.00791057424422
KWT	0.00559574617002
GAB	-8.00267271418e-05
EST	0.00235672635339
ESP	-0.0100881929591
IRQ	-0.0118723075373
SLV	-0.00122338427323
MLI	-0.0163107517179
LVA	0.00277737654513
MLT	-0.000436984524343
SLE	1.45150668665e-05
SDN	-0.00740875726577
SLB	0.00145137914387
NZL	0.00463113591326
JPN	0.125369886327
KGZ	-0.00253917545892
JAM	-3.67634560355e-05
ARE	0.0186482399992
ARG	0.00091221127679
BHS	0.00109740007008
BHR	0.000276551283798
ARM	4.35091296646e-05
PNG	-0.00146195661949
CUB	-0.00194557782601
