# Supplementary material for: The struggle for existence in the world market ecosystem
Source: PLoS One. 2018 Oct 3;13(10):e0203915. doi: 10.1371/journal.pone.0203915 (PMC6169900; doi:10.1371/journal.pone.0203915)
Supplement: S1 File — (ZIP) [file pone.0203915.s001.zip › tab1-step1.py]

import numpy as np
import pandas as pd
import sys, ipdb

for cluster_decade in (1960, 1970, 1980, 1990, 2000):
   for digit in range(1, 10):
      #sys.stderr.write("%s\t%s\n" % (cluster_decade, digit))
      try:
         data_simil = pd.read_csv("clusters/data_norma_M_clustered_decadas_%s_%s_.csv" % (cluster_decade, digit), sep = '\t', index_col=0)
      except:
         continue
      data_simil = data_simil.merge(pd.DataFrame(data_simil.T.sum() == 0), left_index = True, right_index = True)
      data_simil = data_simil[~data_simil[0]].drop(0, 1)
      slopes = pd.read_csv('slopes/%s-%s_%s.csv' % (cluster_decade + 10, cluster_decade + 20, digit), sep = '\t', index_col=0)
      df = pd.DataFrame(slopes).merge(pd.DataFrame(data_simil["cluster"]), left_index = True, right_index = True).reset_index().rename(columns = {"index": "country", 0: "cluster"})
      df["cluster"] = df["cluster"].map(lambda x: "k" if x == -1 else "v" if x == 1 else "n")
      df.to_csv("tables/%s-%s_%s.csv" % (cluster_decade, cluster_decade + 10, digit), index = False, sep = "\t")

for cluster_decade in (1960, 1970, 1980, 1990):
   for digit in range(1, 10):
      #sys.stderr.write("%s\t%s\n" % (cluster_decade, digit))
      try:
         data_simil = pd.read_csv("clusters/data_norma_M_clustered_decadas_%s_%s_.csv" % (cluster_decade, digit), sep = '\t', index_col=0)
      except:
         continue
      data_simil = data_simil.merge(pd.DataFrame(data_simil.T.sum() == 0), left_index = True, right_index = True)
      data_simil = data_simil[~data_simil[0]].drop(0, 1)
      slopes = pd.DataFrame()
      for cluster_decade2 in range(cluster_decade, 2010, 10):
         try:
            _ = pd.read_csv('slopes/%s-%s_%s.csv' % (cluster_decade2, cluster_decade2 + 10, digit), sep = '\t', index_col=0)
            slopes = slopes.merge(_, left_index = True, right_index = True, how = "outer").rename(columns = {"slope_T": "s%s" % (cluster_decade2)})
         except:
            pass
      df = pd.DataFrame(data_simil["cluster"]).merge(slopes, left_index = True, right_index = True).reset_index().rename(columns = {"index": "country", 0: "cluster"})
      df["cluster"] = df.apply(lambda x: "k" if x["cluster"] == -1 else "v" if x["cluster"] == 1 else "n", axis = 1)
      df.to_csv("fulltables/%s-%s_%s.csv" % (cluster_decade, cluster_decade + 10, digit), index = False, sep = "\t")
