# Supplementary material for: The struggle for existence in the world market ecosystem
Source: PLoS One. 2018 Oct 3;13(10):e0203915. doi: 10.1371/journal.pone.0203915 (PMC6169900; doi:10.1371/journal.pone.0203915)
Supplement: S1 File — (ZIP) [file pone.0203915.s001.zip › tab1-step2.r]

format_star <- function(m, s) {
   p <- abs(m / s);
   if(p > 3) {
      return("***");
   } else if(p > 2.5) {
      return("**");
   } else if(p > 2) {
      return("*");
   } else {
      return("");
   }
}

for(y in c(1960, 1970, 1980, 1990, 2000)) {
   for(p in 1:9) {
      filename <- paste("tables/", y, "-", y + 10,"_", p,".csv", sep = "");
      if(file.exists(filename)) {
         mydata <- read.csv(filename, sep = "\t");
         m1 <- summary(lm(slope_T ~ cluster, data = mydata));
         if(length(m1$coefficients) == 8) {
            kcoef <- sprintf("%1.3f%s", m1$coefficients[[1]], format_star(m1$coefficients[[1]], m1$coefficients[[3]]));
            ncoef <- sprintf("n/a");
            vcoef <- sprintf("%1.3f%s", m1$coefficients[[1]] + m1$coefficients[[2]], format_star(m1$coefficients[[2]], m1$coefficients[[4]]));
         } else {
            kcoef <- sprintf("%1.3f%s", m1$coefficients[[1]], format_star(m1$coefficients[[1]], m1$coefficients[[4]]));
            ncoef <- sprintf("%1.3f%s", m1$coefficients[[1]] + m1$coefficients[[2]], format_star(m1$coefficients[[2]], m1$coefficients[[5]]));
            vcoef <- sprintf("%1.3f%s", m1$coefficients[[1]] + m1$coefficients[[3]], format_star(m1$coefficients[[3]], m1$coefficients[[5]]));
         }
         cat(sprintf("%s-%s & %s & %s & %s & %s & %1.3f\\\\\n", y, y + 10, p, kcoef, ncoef, vcoef, m1$r.squared));
      }
   }
}
